# Supplementary material for: rePROBE: Workflow for Revised Probe Assignment and Updated Probe-set Annotation in Microarrays
Source: Genomics Proteomics Bioinformatics. 2021 Feb 11;19(6):1043–9. doi: 10.1016/j.gpb.2020.06.007 (PMC9402582; doi:10.1016/j.gpb.2020.06.007)
Supplement: Supplementary Table S1 — Information related to the probe sets represented in the chicken microarray (ChiGene-1_0-st) after using rePROBE [file mmc1.xlsx]

## Sheet: ChiGene-1_0-st
Table S1 Information related to the probe sets represented in the chicken microarray (ChiGene-1_0-st) after using rePROBE
Note: Each result line represents a probe set and provides information about its initial identifier (column 1) and number of initially defined probes (2). Probe mapping results for annotated RNAs are summarized by the number of (i) single, (ii) multi-, and (iii) no-hit occurrences (columns 3-5). Columns 6-19 describe the best-choice probe set that is used within the revised probe-set assignment b…
Probe.set	N.probe	N.probe.sh	Nn.probe.mh	N.probe.nh	Res.db	Res.name	Res.longname	Res.mapping	Res.nSNP	Res.chr.name	Res.chr.pos	Res.chr.exon	Res.variant	Res.alternative	Res.probes	Res.symbol	Res.id.ensembl_GRCg6a	Res.id.refseq_ref_Gallus_gallus-5.0	Probe.subsets
15384038	8	4	3	1	Ensembl_GRCg6a	CLC2DL3(protein_coding 203)	C-type lectin domain family 2 member D-like 3	3	0	1	295645-301619	E1-E3		CLC2DL3(protein_coding 203)	342519,567166,1147336	CLC2DL3	ENSGALG00000050315		15384039,15384040,15384041
15384042	23	19	0	4	Ensembl_GRCg6a||Refseq_ref_Gallus_gallus-5.0	GOLGB1(protein_coding 201)||GOLGB1(mRNA X1)	Golgin B1||golgin B1, transcript variant X1	19	4	1	323194-356358||34271-67435	E1-E21||E2-E22	GOLGB1(protein_coding 203)||GOLGB1(mRNA X2),GOLGB1(mRNA X3)	GOLGB1(protein_coding 201)||GOLGB1(mRNA X1)	46000,194020,374609,375993,427926,470704,609143,654556,852541,863655,955068,983196,1069324,1085563,1092865,1185261,1253520,1352156,1374180	GOLGB1	ENSGALG00000041494	XM_015290459.1	15384043,15384044,15384045,15384046,15384047,15384048,15384049,15384050,15384051,15384052,15384053,15384054,15384055,15384056,15384057,15384058,15384059,15384060,15384061,15384062,15384063,15384064,15384065
15384066	27	27	0	0	Ensembl_GRCg6a||Refseq_ref_Gallus_gallus-5.0	HCLS1(protein_coding 201)||HCLS1(mRNA X1)	Hematopoietic cell-specific Lyn substrate 1||hematopoietic cell-specific Lyn substrate 1, transcript variant X1	27	18	1	359048-370908||70125-81985	E1-E15||E1-E15	||HCLS1(mRNA)	HCLS1(protein_coding 201)||HCLS1(mRNA X1)	138704,212918,256239,337255,363083,392070,482116,549356,559616,612407,642057,655045,726579,774722,820776,849456,882170,938684,943197,992228,1029973,1150312,1175674,1254217,1300532,1302341,1315458	HCLS1	ENSGALG00000039682	XM_015283202.1	15384067,15384068,15384069,15384070,15384071,15384072,15384073,15384074,15384075,15384076,15384077,15384078,15384079,15384080,15384081
15384082	24	14	7	3	Ensembl_GRCg6a||Refseq_ref_Gallus_gallus-5.0	RABL2B(protein_coding 202)||RABL2B(mRNA)	RAB, member of RAS oncogene family like 2B||RAB, member of RAS oncogene family-like 2B	14	4	1	387787-390881||98865-101959	E1-E7||E1-E7		RABL2B(protein_coding 202)||RABL2B(mRNA)	112771,264499,385870,557350,676821,677687,732113,936400,1000567,1023981,1039607,1181989,1200491,1259073	RABL2B	ENSGALG00000032458	NM_001278112.1	15384083,15384084,15384085,15384086,15384087,15384088,15384089,15384090,15384091
15384092	22	21	1	0	DNA			21	8	1	395840-399451				12231,15711,45387,119727,121038,180235,221481,241524,373040,450579,644300,700291,734648,780345,839093,850954,956177,960220,1047894,1272041,1295107				15384093,15384094,15384095
15384096	26	21	0	5	Ensembl_GRCg6a	ENSGALG00000033919(pseudogene)	SH3 and multiple ankyrin repeat domains 3	21	5	1	462077-487860	E2-E7		ENSGALG00000033919(pseudogene)	72789,124685,145369,270597,304769,472192,480404,498319,585090,662676,728911,745195,745607,745877,834263,939349,950038,1058435,1082418,1286141,1395351	ENSGALG00000033919	ENSGALG00000033919		15384097,15384098,15384099,15384100,15384101,15384102
15384103	10	10	0	0	Ensembl_GRCg6a||Refseq_ref_Gallus_gallus-5.0	ENSGALG00000038707(miRNA)||MIR1604(precursor_RNA)	Gga-mir-1604||microRNA mir-1604	10	35	1	596839-596903||317112-317176	E1||E1		ENSGALG00000038707(miRNA)||MIR1604(precursor_RNA)	115555,285652,383812,502232,594029,690033,833676,952134,1288823,1413793	MIR1604	ENSGALG00000038707	NR_035090.1	15384104
15384105	20	0	20	0															15384106,15384107,15384108,15384109
15384110	21	21	0	0	DNA			21	10	1	1270158-1269571				134193,142143,195895,272139,318796,321139,534149,579248,581894,619359,780217,798269,815480,883716,929425,934867,993430,1019237,1186007,1244903,1263560				15384111,15384112,15384113
15384114	32	1	31	0	DNA			1	0	1	1238145-1238121				994929				15384115,15384116,15384117,15384118,15384119,15384120,15384121,15384122,15384123,15384124,15384125,15384126,15384127,15384128,15384129,15384130,15384131,15384132,15384133,15384134,15384135,15384136,15384137,15384138,15384139,15384140,15384141,15384142,15384143,15384144,15384145,15384146
15384147	25	24	0	1	Ensembl_GRCg6a||Refseq_ref_Gallus_gallus-5.0	GCC1(protein_coding 201)||GCC1(mRNA)	GRIP and coiled-coil domain containing 1	24	19	1	1103894-1107979||464577-468662	E1-E2||E1-E2		GCC1(protein_coding 201)||GCC1(mRNA)	6329,47358,210155,216954,246510,335733,373737,414430,515134,534331,537012,658127,659750,662632,770240,925908,930097,953734,1017692,1020299,1026654,1171872,1176782,1261249	GCC1	ENSGALG00000033149	NM_001031589.1	15384148,15384149,15384150
15384151	36	32	0	4	Refseq_ref_Gallus_gallus-5.0	PPP6R2(misc_RNA X3)	Protein phosphatase 6, regulatory subunit 2, transcript variant X3	32	9	1	494502-561866	E1-E25	PPP6R2(misc_RNA X4),PPP6R2(mRNA X5),PPP6R2(mRNA X6)	PPP6R2(misc_RNA X3)	51441,106906,159654,160535,235437,261691,302180,319592,326838,356536,398083,429956,479548,490726,569916,601366,627949,683617,724231,747157,809368,953472,974090,987942,1092624,1093764,1123772,1176382,1203930,1212966,1362745,1370744	PPP6R2		XR_001464578.1	15384152,15384153,15384154,15384155,15384156,15384157,15384158,15384159,15384160,15384161,15384162,15384163,15384164,15384165,15384166,15384167,15384168,15384169,15384170,15384171,15384172,15384173
15384174	8	8	0	0	Ensembl_GRCg6a||Refseq_ref_Gallus_gallus-5.0	ENSGALG00000035085(miRNA)||MIR1651(precursor_RNA)	Gga-mir-1651||microRNA mir-1651	8	0	1	1178474-1178507||539165-539198	E1||E1		ENSGALG00000035085(miRNA)||MIR1651(precursor_RNA)	178840,447796,526632,650064,826216,974060,1038790,1359321	MIR1651	ENSGALG00000035085	NR_035142.1	15384175
15384176	30	30	0	0	Ensembl_GRCg6a||Refseq_ref_Gallus_gallus-5.0	SMO(protein_coding 201)||SMO(mRNA)	Smoothened, frizzled class receptor	30	17	1	1342053-1347243||706586-711776	E2-E12||E2-E12		SMO(protein_coding 201)||SMO(mRNA)	38034,161129,194658,223266,263048,337415,360821,458763,513019,535911,576236,580778,604033,618455,886346,896784,916320,940415,976325,984413,1082356,1093299,1150911,1172707,1173634,1216408,1239056,1260400,1280693,1298706	SMO	ENSGALG00000036114	XM_015288188.1	15384177,15384178,15384179,15384180,15384181,15384182,15384183,15384184,15384185,15384186,15384187,15384188
15384189	19	16	1	2	Ensembl_GRCg6a||Refseq_ref_Gallus_gallus-5.0	AHCYL2(protein_coding 201)||AHCYL2(mRNA X1)	Adenosylhomocysteinase like 2||adenosylhomocysteinase-like 2, transcript variant X1	16	7	1	1377317-1391759||741846-756289	E2-E17||E2-E17	AHCYL2(protein_coding 202),AHCYL2(protein_coding 203)||AHCYL2(mRNA X2),AHCYL2(mRNA X3),AHCYL2(mRNA X4),AHCYL2(mRNA X5)	AHCYL2(protein_coding 201)||AHCYL2(mRNA X1)	89268,128765,242027,298967,328199,472979,517849,563337,666675,838746,863772,964949,1100550,1236722,1300782,1323748	AHCYL2	ENSGALG00000032868	XM_004937407.2	15384190,15384191,15384192,15384193,15384194,15384195,15384196,15384197,15384198,15384199,15384200,15384201,15384202
15384203	21	19	0	2	Refseq_ref_Gallus_gallus-5.0	FAM40B(mRNA X1)	Family with sequence similarity 40, member B, transcript variant X1	19	12	1	764010-772377	E11-E21	FAM40B(mRNA X2),FAM40B(mRNA X3)	FAM40B(mRNA X1)	136544,264884,299547,317742,323152,330550,397634,473657,647380,654902,655302,906864,917551,919346,961861,986427,1079661,1301722,1330121	FAM40B		XM_015287607.1	15384204,15384205,15384206,15384207,15384208,15384209,15384210,15384211,15384212,15384213,15384214,15384215,15384216
15384217	30	30	0	0	Ensembl_GRCg6a||Refseq_ref_Gallus_gallus-5.0	NRF1(protein_coding 205)||NRF1(mRNA X6)	Nuclear respiratory factor 1||nuclear respiratory factor 1, transcript variant X6	30	16	1	1440904-1474985||805431-839514	E2-E11||E2-E11	||NRF1(mRNA X8),NRF1(mRNA)	NRF1(protein_coding 205)||NRF1(mRNA X6)	21174,39481,71686,220321,231617,269771,272661,283171,319256,341740,362480,366333,385638,477067,512967,577487,606129,650730,651194,788838,949936,985971,1073940,1125491,1213311,1240257,1251986,1254452,1263916,1379988	NRF1	ENSGALG00000040060	XM_015282685.1	15384218,15384219,15384220,15384221,15384222,15384223,15384224,15384225,15384226,15384227,15384228
15384229	27	19	0	8	DNA			19	11	1	1492931-1493290				85196,199651,264322,552942,578745,644313,668258,761397,773943,868462,1055711,1099270,1136525,1136922,1148643,1191303,1268494,1305487,1318619				15384230,15384231,15384232
15384233	28	28	0	0	Ensembl_GRCg6a||Refseq_ref_Gallus_gallus-5.0	KLHDC10(protein_coding 201)||KLHDC10(mRNA X1)	Kelch domain containing 10||kelch domain containing 10, transcript variant X1	28	12	1	1544444-1557149||908978-921684	E1-E9||E1-E9	KLHDC10(protein_coding 202)||KLHDC10(mRNA X2)	KLHDC10(protein_coding 201)||KLHDC10(mRNA X1)	27139,81125,111546,112582,124469,368699,429477,471425,506174,524162,598216,606845,610298,645049,678505,712171,862251,914862,932851,964314,1008434,1042507,1047241,1092041,1152333,1159229,1175582,1367063	KLHDC10	ENSGALG00000008013	XM_004937414.2	15384234,15384235,15384236,15384237,15384238,15384239,15384240,15384241,15384242,15384243
15384244	25	24	0	1	NT||DNA	Testis-Specific Nucleotide Sequences		24	11	1	1583340-1586867			Testis-Specific Nucleotide Sequences	10520,136976,174132,207627,258437,386062,514809,530879,718200,773690,796455,838775,849598,922438,965607,1004385,1071363,1089813,1104652,1159755,1222930,1309568,1401452,1406430	Testis-Specific Nucleotide Sequences			15384245,15384246,15384247,15384248
15384249	27	27	0	0	Refseq_ref_Gallus_gallus-5.0	CPA2(mRNA X1)	Carboxypeptidase A2 (pancreatic), transcript variant X1	27	15	1	949672-958415	E1-E12		CPA2(mRNA X1)	1429,16308,37684,87038,124391,130448,165886,194866,237298,289432,295046,326071,327369,400140,563059,642747,697853,765449,958010,973921,976173,1033142,1066451,1073507,1236663,1299782,1306882	CPA2		XM_015283109.1	15384250,15384251,15384252,15384253,15384254,15384255,15384256,15384257,15384258,15384259,15384260,15384261,15384262,15384263,15384264
15384265	22	22	0	0	Ensembl_GRCg6a||Refseq_ref_Gallus_gallus-5.0	CPA1(protein_coding 201)||CPA1(mRNA)	Carboxypeptidase A1||carboxypeptidase A1 (pancreatic)	14	0	1	1600888-1604522||965424-969058	E1-E11||E1-E11		CPA1(protein_coding 201)||CPA1(mRNA)	115081,507061,657345,692683,726574,872234,990823,1027827,1055819,1231908,1301941,1305895,1310084,1379346	CPA1	ENSGALG00000008087	NM_204584.1	15384266,15384267,15384268,15384269,15384270,15384271,15384272,15384273,15384274,15384275,15384276,15384277,15384278,15384279
15384280	26	26	0	0	Ensembl_GRCg6a||Refseq_ref_Gallus_gallus-5.0	MEST(protein_coding 201)||MEST(mRNA X1)	Mesoderm specific transcript||mesoderm specific transcript, transcript variant X1	26	17	1	1615974-1619005||980510-983541	E4-E12||E4-E12	MEST(protein_coding 202)||MEST(mRNA X3),MEST(mRNA X4)	MEST(protein_coding 201)||MEST(mRNA X1)	38362,68045,138918,199703,211424,241974,412884,419840,639736,653405,654333,656862,712302,729214,764934,834554,899308,925758,980604,1010635,1035549,1091012,1193665,1244261,1324491,1360444	MEST	ENSGALG00000008111	XM_425258.5	15384281,15384282,15384283,15384284,15384285,15384286,15384287,15384288
15384289	24	23	0	1	Ensembl_GRCg6a||Refseq_ref_Gallus_gallus-5.0	ENSGALG00000008153(lncRNA)||IL15RA(mRNA X1)	Interleukin 15 receptor subunit alpha||interleukin 15 receptor, alpha, transcript variant X1	23	16	1	1651570-1654176||1016106-1018712	E2-E8||E2-E7	||IL15RA(mRNA X2),IL15RA(mRNA X3)	ENSGALG00000008153(lncRNA)||IL15RA(mRNA X1)	133071,140556,228149,254699,280647,539045,547266,590416,657893,751945,764656,820464,826121,865260,897453,1043223,1131445,1169147,1172145,1196753,1212680,1275475,1279202	IL15RA	ENSGALG00000008153	XM_015286627.1	15384290,15384291,15384292,15384293,15384294,15384295,15384296,15384297
15384298	23	23	0	0	Ensembl_GRCg6a||Refseq_ref_Gallus_gallus-5.0	ANKRD16(protein_coding 201)||ANKRD16(mRNA X2)	Ankyrin repeat domain 16||ankyrin repeat domain 16, transcript variant X2	23	26	1	1679896-1695972||1044432-1060508	E1-E9||E1-E9		ANKRD16(protein_coding 201)||ANKRD16(mRNA X2)	19857,135498,252082,270973,280862,336861,343486,414936,471718,608743,652721,827258,835947,1054586,1107236,1146693,1216964,1283589,1290843,1334720,1347144,1403696,1413440	ANKRD16	ENSGALG00000008168	XM_015283838.1	15384299,15384300,15384301,15384302,15384303,15384304,15384305,15384306,15384307,15384308
15384309	32	29	0	3	Ensembl_GRCg6a||Refseq_ref_Gallus_gallus-5.0	GDI2(protein_coding 201)||GDI2(mRNA)	GDP dissociation inhibitor 2	29	14	1	1704199-1712175||1068735-1076711	E2-E11||E2-E11		GDI2(protein_coding 201)||GDI2(mRNA)	144964,159428,164351,199944,227977,228854,263522,278646,286620,344917,359748,370392,445621,451976,466857,485117,546852,681477,693044,767257,797515,883341,935520,1090596,1214942,1240780,1261176,1346419,1388899	GDI2	ENSGALG00000008169	NM_205004.1	15384310,15384311,15384312,15384313,15384314,15384315,15384316,15384317,15384318,15384319,15384320,15384321
15384322	24	24	0	0	Ensembl_GRCg6a||Refseq_ref_Gallus_gallus-5.0	ASB13(protein_coding 201)||ASB13(mRNA)	Ankyrin repeat and SOCS box containing 13	24	5	1	1753022-1761287||1117558-1125823	E1-E6||E1-E6		ASB13(protein_coding 201)||ASB13(mRNA)	64770,93746,117697,184113,209235,291293,316824,409659,439050,486626,506917,556114,586463,705087,735847,947555,1043480,1091537,1134060,1147312,1277261,1278077,1305269,1317250	ASB13	ENSGALG00000008401	NM_001199294.1	15384323,15384324,15384325,15384326,15384327,15384328,15384329
15384330	16	16	0	0	Ensembl_GRCg6a||Refseq_ref_Gallus_gallus-5.0	TUBAL3(protein_coding 201)||TUBAL3(mRNA)	Tubulin alpha like 3||tubulin, alpha-like 3	16	4	1	1833949-1840346||1198485-1204882	E1-E4||E1-E4		TUBAL3(protein_coding 201)||TUBAL3(mRNA)	17442,86615,118205,244953,365676,383764,425585,472345,602321,620320,774643,826075,978727,987446,1063849,1381230	TUBAL3	ENSGALG00000008444	NM_001277351.1	15384331,15384332,15384333,15384334,15384335
15384336	28	28	0	0	Ensembl_GRCg6a||Refseq_ref_Gallus_gallus-5.0	SLC35B4(protein_coding 201)||SLC35B4(mRNA)	Solute carrier family 35 member B4||solute carrier family 35 (UDP-xylose/UDP-N-acetylglucosamine transporter), member B4	28	7	1	1976873-1988582||1342053-1353763	E1-E10||E1-E10		SLC35B4(protein_coding 201)||SLC35B4(mRNA)	54640,139778,240053,248121,268224,273103,384211,424773,459373,560378,648390,659394,663005,668419,681671,829594,860003,967463,972726,984900,987745,1057963,1096151,1098903,1111011,1186146,1400096,1414950	SLC35B4	ENSGALG00000038187	XM_414994.5	15384337,15384338,15384339,15384340,15384341,15384342,15384343,15384344,15384345,15384346,15384347
15384348	13	4	9	0	Refseq_ref_Gallus_gallus-5.0	LOC101749816(mRNA X1)	G2/M phase-specific E3 ubiquitin-protein ligase-like, transcript variant X1	4	0	1	1632425-1632489	E2	LOC101749816(mRNA X2),LOC101749816(mRNA X4)	LOC101749816(mRNA X1)	434336,1029333,1128815,1188528	LOC101749816		XM_015285260.1	15384349,15384350,15384351,15384352
15384353	8	8	0	0	Refseq_ref_Gallus_gallus-5.0	LOC107053159(mRNA X1)	Putative protein TPRXL, transcript variant X1	8	7	1	1646149-1646743	E1-E3	LOC107053159(mRNA X2),LOC107053159(mRNA X3)	LOC107053159(mRNA X1)	43912,68156,289129,419435,763204,1011520,1131050,1327264	LOC107053159		XM_015285059.1	15384354,15384355
15384356	22	18	0	4	Ensembl_GRCg6a||Refseq_ref_Gallus_gallus-5.0	CHCHD3(protein_coding 201)||CHCHD3(mRNA X1)	Coiled-coil-helix-coiled-coil-helix domain containing 3||coiled-coil-helix-coiled-coil-helix domain containing 3, transcript variant X1	18	7	1	2596302-2776539||2002601-2180937	E1-E7||E1-E8	||CHCHD3(mRNA X2),CHCHD3(mRNA X3),CHCHD3(mRNA X4)	CHCHD3(protein_coding 201)||CHCHD3(mRNA X1)	23838,38946,126381,150186,284980,307027,367645,438515,640661,649055,669122,1007557,1021219,1039504,1086316,1089305,1202444,1361792	CHCHD3	ENSGALG00000006489	XM_015292450.1	15384357,15384358,15384359,15384360,15384361,15384362,15384363,15384364,15384365
15384366	20	20	0	0	Ensembl_GRCg6a||Refseq_ref_Gallus_gallus-5.0	PLXNA4(protein_coding 201)||PLXNA4B(mRNA X1)	Plexin A4||plexin A4, B, transcript variant X1	20	8	1	2913351-2933320||2317735-2337707	E2-E3||E2-E3	||PLXNA4B(mRNA X2),PLXNA4B(mRNA X3),PLXNA4B(mRNA X4)	PLXNA4(protein_coding 201)||PLXNA4B(mRNA X1)	85610,117640,143066,162507,175091,212694,242169,434586,440099,440460,547252,573006,696070,747846,955224,1000631,1076757,1181916,1246112,1361662	PLXNA4	ENSGALG00000006473	XM_015291826.1	15384367,15384368
15384369	25	25	0	0	DNA			25	21	1	3110988-3111201				14775,15209,281969,289103,298429,306498,322192,416590,420002,571131,592365,622460,722826,743743,746049,829043,846619,862056,993065,997615,1061029,1086466,1340870,1345949,1391716				15384370,15384371
15384372	24	22	0	2	Ensembl_GRCg6a	PLXNA4(protein_coding 201)	Plexin A4	22	10	1	3119622-3333516	E4-E32		PLXNA4(protein_coding 201)	122376,138867,179836,231756,356076,406747,435059,468674,625447,671095,695397,698113,725266,736460,885238,948880,997245,1012238,1043517,1074801,1250172,1403265	PLXNA4	ENSGALG00000006473		15384373,15384374,15384375,15384376,15384377,15384378,15384379,15384380,15384381,15384382,15384383,15384384,15384385,15384386,15384387,15384388,15384389,15384390,15384391,15384392,15384393,15384394,15384395,15384396
15384397	28	28	0	0	DNA			24	11	1	3488813-3490620				13612,77247,95961,183784,184786,282163,338363,416099,452775,542292,617714,667166,720219,808951,924764,933721,959478,1011420,1019092,1098120,1298844,1348155,1364936,1398618				15384398,15384399,15384400,15384401
15384402	28	25	0	3	Ensembl_GRCg6a||Refseq_ref_Gallus_gallus-5.0	PODXL(protein_coding 201)||PODXL(mRNA X1)	Podocalyxin like||podocalyxin-like, transcript variant X1	25	9	1	3713801-3725566||3118190-3129955	E2-E8||E2-E9	PODXL(protein_coding 202)||PODXL(mRNA X2),PODXL(mRNA X3),PODXL(mRNA)	PODXL(protein_coding 201)||PODXL(mRNA X1)	103245,121933,184530,260197,372166,406297,424300,452412,474089,571559,623715,625496,663760,696674,736267,763641,977634,995085,1022560,1090070,1094125,1193488,1232226,1238401,1273379	PODXL	ENSGALG00000006409	XM_015289480.1	15384403,15384404,15384405,15384406,15384407,15384408,15384409,15384410,15384411,15384412
15384413	23	23	0	0	Refseq_ref_Gallus_gallus-5.0	LOC107054126(ncRNA)	Uncharacterized LOC107054126	23	11	1	3256085-3256590	E1-E2		LOC107054126(ncRNA)	9406,206669,208989,216650,285575,293117,353882,415653,438165,450570,627018,648324,706134,825365,854336,909373,1003034,1020855,1066989,1298572,1329130,1399028,1407581	LOC107054126		XR_001468135.1	15384414,15384415,15384416
15384417	25	17	0	8	Ensembl_GRCg6a	ENSGALG00000050475(lncRNA)	ENSGALG00000050475	9	2	1	3943272-3943472	E2		ENSGALG00000050475(lncRNA)	148442,299416,513525,793635,870307,966024,1093024,1122509,1210146	ENSGALG00000050475	ENSGALG00000050475		15384418,15384419,15384420
15384421	15	15	0	0	Ensembl_GRCg6a||Refseq_ref_Gallus_gallus-5.0	ENSGALG00000018236(miRNA)||MIR29B1(precursor_RNA)	Gga-mir-29b-1||microRNA 29b-1	15	0	1	4029400-4029446||3433773-3433819	E1||E1		ENSGALG00000018236(miRNA)||MIR29B1(precursor_RNA)	5661,185308,211602,222442,250508,341087,361543,485161,683809,754244,886199,915466,1017166,1236356,1287001	MIR29B1	ENSGALG00000018236	NR_031392.1	15384422
15384423	15	15	0	0	Ensembl_GRCg6a||Refseq_ref_Gallus_gallus-5.0	ENSGALG00000018235(miRNA)||MIR29A(precursor_RNA)	Gga-mir-29a||microRNA 29a	15	0	1	4030405-4030491||3434778-3434864	E1||E1		ENSGALG00000018235(miRNA)||MIR29A(precursor_RNA)	36749,163620,315266,324420,359900,372143,450444,548381,836002,902841,1065533,1114944,1117041,1166891,1327856	MIR29A	ENSGALG00000018235	NR_031391.1	15384424
15384425	23	23	0	0	Refseq_ref_Gallus_gallus-5.0	K123(mRNA X1)	K123 protein, transcript variant X1	23	7	1	3465927-3475812	E1-E5	K123(mRNA X2),K123(mRNA X3),K123(mRNA X5),K123(mRNA)	K123(mRNA X1)	68924,110702,197414,238052,261160,292351,379397,411972,459295,466345,474544,584298,593506,630667,650071,694625,734699,779392,809359,847239,1088877,1261903,1364755	K123		XM_015289696.1	15384426,15384427,15384428,15384429,15384430
15384431	27	27	0	0	Ensembl_GRCg6a||Refseq_ref_Gallus_gallus-5.0	RBM17(protein_coding 201)||RBM17(mRNA X1)	RNA binding motif protein 17||RNA binding motif protein 17, transcript variant X1	27	3	1	4114142-4124626||3518513-3528998	E2-E12||E2-E12	||RBM17(mRNA X2),RBM17(mRNA X3),RBM17(mRNA X4)	RBM17(protein_coding 201)||RBM17(mRNA X1)	58348,98457,135377,238154,353783,407002,411507,556657,659915,846751,864874,871419,935835,942370,1030936,1090014,1090137,1098029,1110988,1144014,1169519,1190271,1247625,1284151,1289070,1291206,1355960	RBM17	ENSGALG00000006332	XM_416473.5	15384432,15384433,15384434,15384435,15384436,15384437,15384438,15384439,15384440,15384441,15384442
15384443	22	22	0	0	Ensembl_GRCg6a||Refseq_ref_Gallus_gallus-5.0	PFKFB3(protein_coding 201)||PFKFB3(mRNA X2)	6-phosphofructo-2-kinase/fructose-2,6-biphosphatase 3||6-phosphofructo-2-kinase/fructose-2,6-biphosphatase 3, transcript variant X2	20	11	1	4162476-4175439||3566879-3579847	E2-E15||E2-E16	PFKFB3(protein_coding 203)||	PFKFB3(mRNA X4),PFKFB3(protein_coding 201)||PFKFB3(mRNA X2),PFKFB3(mRNA X4)	11646,238256,283950,304364,399434,441258,452756,564818,641439,695018,776015,808628,886059,1102804,1238606,1259276,1264830,1271823,1353943,1405468	PFKFB3	ENSGALG00000040369	XM_015290911.1	15384444,15384445,15384446,15384447,15384448,15384449,15384450,15384451,15384452,15384453,15384454,15384455,15384456,15384457,15384458
15384459	25	25	0	0	Ensembl_GRCg6a||Refseq_ref_Gallus_gallus-5.0	ENSGALG00000029446(protein_coding)||LOC419112(mRNA X1)	Transmembrane protein 110-like||transmembrane protein 110-like, transcript variant X1	25	8	1	4688892-4718769||4120357-4150172	E1-E9||E1-E8	||LOC419112(mRNA)	ENSGALG00000029446(protein_coding)||LOC419112(mRNA X1)	114762,126915,152018,226651,292455,324252,410084,449665,493241,514851,559527,577629,640055,653303,736638,781927,799622,1123458,1130596,1136984,1174420,1174625,1351767,1374033,1404496	ENSGALG00000029446	ENSGALG00000029446	XM_015293958.1	15384460,15384461,15384462,15384463,15384464,15384465,15384466,15384467,15384468,15384469
15384470	33	31	0	2	Refseq_ref_Gallus_gallus-5.0	ITIH2(mRNA)	Inter-alpha-trypsin inhibitor heavy chain 2	31	10	1	4206624-4231802	E1-E21		ITIH2(mRNA)	40108,118190,137345,143694,214747,396466,411687,418172,424070,468261,482584,488110,489887,534863,543961,563421,589697,685655,687009,689873,691630,819046,828984,894193,900618,965919,1058950,1073394,1094367,1250707,1358378	ITIH2		NM_001130741.1	15384471,15384472,15384473,15384474,15384475,15384476,15384477,15384478,15384479,15384480,15384481,15384482,15384483,15384484,15384485,15384486,15384487,15384488,15384489,15384490,15384491,15384492,15384493
15384494	20	17	0	3	DNA			17	16	1	4832590-4838494				76901,121274,127084,238353,284830,382389,396087,412886,480386,510934,697040,821842,841107,1107808,1161612,1173670,1348952				15384495,15384496,15384497,15384498,15384499,15384500,15384501
15384502	24	24	0	0	Ensembl_GRCg6a||Refseq_ref_Gallus_gallus-5.0	TAF3(protein_coding 201)||TAF3(mRNA X1)	TATA-box binding protein associated factor 3||TAF3 RNA polymerase II, TATA box binding protein (TBP)-associated factor, 140kDa, transcript variant X1	24	9	1	4909746-4937491||4342410-4370175	E3-E7||E2-E6	||TAF3(mRNA X2),TAF3(mRNA)	TAF3(protein_coding 201)||TAF3(mRNA X1)	28947,75117,254055,258679,284695,310300,333205,367019,385265,399757,425526,532429,552207,558882,734892,781753,825659,1042086,1077646,1131753,1196871,1322617,1324229,1415057	TAF3	ENSGALG00000006731	XM_015293553.1	15384503,15384504,15384505,15384506,15384507,15384508
15384509	18	18	0	0	Refseq_ref_Gallus_gallus-5.0	GATA3(mRNA X1)	GATA binding protein 3, transcript variant X1	18	6	1	4402139-4419781	E1-E5	GATA3(mRNA X2),GATA3(mRNA X3),GATA3(mRNA X4),GATA3(mRNA)	GATA3(mRNA X1)	2964,30070,160542,293019,347315,533253,541883,572130,704114,835529,854920,855347,984950,1050715,1129243,1209295,1307970,1366186	GATA3		XM_015293289.1	15384510,15384511,15384512,15384513,15384514,15384515,15384516
15384517	24	24	0	0	Ensembl_GRCg6a||Refseq_ref_Gallus_gallus-5.0	ENSGALG00000025441(miRNA)||MIR1626(precursor_RNA)	Gga-mir-1626||microRNA mir-1626	24	0	1	6229362-6229448||5693455-5693541	E1||E1		ENSGALG00000025441(miRNA)||MIR1626(precursor_RNA)	10530,49585,127501,202174,211426,282936,377343,400243,435256,438698,621769,660653,726646,854098,990659,1064576,1111573,1167620,1185062,1249055,1297366,1333784,1408149,1414541	MIR1626	ENSGALG00000025441	NR_035114.1	15384518
15384519	23	23	0	0	Ensembl_GRCg6a||Refseq_ref_Gallus_gallus-5.0	CELF2(protein_coding 201)||CELF2(mRNA)	CUGBP Elav-like family member 2||CUGBP, Elav-like family member 2	21	2	1	6383904-6510030||5848012-5974251	E2-E15||E2-E14	CELF2(protein_coding 203),CELF2(protein_coding 204),CELF2(protein_coding 205)||	CELF2(protein_coding 206),CELF2(protein_coding 201)||CELF2(mRNA),CELF2(protein_coding 206)	43753,72872,130115,237917,273333,419555,475006,539684,620515,817927,862510,1000285,1022749,1058760,1098777,1166421,1228842,1255318,1256886,1372983,1394956	CELF2	ENSGALG00000034590	NM_204260.2	15384520,15384521,15384522,15384523,15384524,15384525,15384526,15384527,15384528,15384529,15384530,15384531,15384532,15384533
15384534	13	13	0	0	Ensembl_GRCg6a||Refseq_ref_Gallus_gallus-5.0	ENSGALG00000025473(miRNA)||MIR1596(precursor_RNA)	Gga-mir-1596||microRNA mir-1596	13	3	1	6347545-6347634||5811652-5811741	E1||E1		ENSGALG00000025473(miRNA)||MIR1596(precursor_RNA)	316224,381320,547082,553993,783840,949254,1051175,1088494,1115673,1115965,1131745,1293590,1413779	MIR1596	ENSGALG00000025473	NR_035082.1	15384535
15384536	21	21	0	0	Ensembl_GRCg6a	ENSGALG00000046927(lncRNA)	ENSGALG00000046927	21	2	1	6515324-6516006	E1-E2		ENSGALG00000046927(lncRNA)	34406,57036,164164,202636,260373,282898,323245,398505,445269,609043,687327,835458,906532,950242,1116865,1158817,1163971,1183905,1190697,1239730,1251319	ENSGALG00000046927	ENSGALG00000046927		15384537,15384538,15384539
15384540	20	15	0	5	Ensembl_GRCg6a||Refseq_ref_Gallus_gallus-5.0	ECHDC3(protein_coding 201)||ECHDC3(mRNA)	Enoyl-CoA hydratase domain containing 3||enoyl CoA hydratase domain containing 3	15	3	1	6699753-6703875||6164168-6168294	E2-E5||E2-E5		ECHDC3(protein_coding 201)||ECHDC3(mRNA)	71963,145460,186421,466413,466797,563697,642070,681063,764049,821784,866659,1019958,1047530,1191122,1378559	ECHDC3	ENSGALG00000006690	NM_001198652.1	15384541,15384542,15384543,15384544,15384545
15384546	23	22	0	1	Refseq_ref_Gallus_gallus-5.0	PROSER2(mRNA X1)	Proline and serine rich 2, transcript variant X1	22	15	1	6206805-6208342	E3-E4	PROSER2(mRNA X2),PROSER2(mRNA X3),PROSER2(mRNA X4)	PROSER2(mRNA X1)	11942,247533,288865,308668,330257,436178,450054,514167,565515,596524,620489,717383,721700,800105,1072716,1120829,1178281,1186966,1240422,1257876,1284736,1368682	PROSER2		XM_015297326.1	15384547,15384548,15384549
15384550	22	20	0	2	DNA			20	6	1	6752781-6758635				61118,199973,275422,328618,364601,368928,562572,635501,754170,770878,815611,998872,1019758,1052921,1054994,1115981,1179751,1263769,1268787,1345289				15384551,15384552,15384553
15384554	26	26	0	0	Refseq_ref_Gallus_gallus-5.0	DHTKD1(mRNA)	Dehydrogenase E1 and transketolase domain containing 1	26	12	1	6276016-6292859	E1-E17		DHTKD1(mRNA)	61223,183675,254702,313947,324547,368102,395113,424764,446491,592895,602570,650608,655731,690908,710978,718966,983751,1030951,1072792,1129521,1167266,1261799,1277496,1339166,1402216,1402785	DHTKD1		XM_423753.5	15384555,15384556,15384557,15384558,15384559,15384560,15384561,15384562,15384563,15384564,15384565,15384566,15384567,15384568,15384569,15384570,15384571,15384572
15384573	23	23	0	0	Ensembl_GRCg6a||Refseq_ref_Gallus_gallus-5.0	SEC61A2(protein_coding 201)||SEC61A2(mRNA X1)	Sec61 translocon alpha 2 subunit||Sec61 alpha 2 subunit (S. cerevisiae), transcript variant X1	23	7	1	6836391-6849257||6301371-6314257	E2-E12||E2-E13	||SEC61A2(mRNA X2)	SEC61A2(protein_coding 201)||SEC61A2(mRNA X1)	42307,64557,206206,224739,249096,266012,476026,513865,530867,607471,620654,740898,795652,834177,840998,1080665,1121571,1122254,1152349,1157531,1307883,1348668,1398972	SEC61A2	ENSGALG00000036300	XM_015297820.1	15384574,15384575,15384576,15384577,15384578,15384579,15384580,15384581,15384582,15384583,15384584,15384585
15384586	29	29	0	0	Refseq_ref_Gallus_gallus-5.0	CDC123(mRNA X1)	Cell division cycle 123, transcript variant X1	29	10	1	6327571-6362343	E1-E13		CDC123(mRNA X1)	81092,116465,146520,177740,209179,209320,257833,262728,343359,450201,578233,616438,712858,716905,727619,822528,838158,843195,882861,926216,929075,931589,1096576,1113736,1115995,1121328,1123248,1305170,1362189	CDC123		XM_424021.5	15384587,15384588,15384589,15384590,15384591,15384592,15384593,15384594,15384595,15384596,15384597,15384598,15384599
15384600	26	26	0	0	Ensembl_GRCg6a||Refseq_ref_Gallus_gallus-5.0	CAMK1D(protein_coding 202)||CAMK1D(mRNA X1)	Calcium/calmodulin dependent protein kinase ID||calcium/calmodulin-dependent protein kinase ID, transcript variant X1	26	9	1	7097820-7137479||6563052-6602927	E2-E9||E4-E11		CAMK1D(protein_coding 202)||CAMK1D(mRNA X1)	35080,41009,287085,302864,305894,337695,389844,458589,521790,684624,732504,741630,762458,768417,996546,1003578,1010580,1165016,1181673,1207092,1225325,1237881,1245604,1278775,1360337,1360362	CAMK1D	ENSGALG00000033051	XM_003640331.3	15384601,15384602,15384603,15384604,15384605,15384606,15384607,15384608,15384609
15384610	24	24	0	0	Ensembl_GRCg6a||Refseq_ref_Gallus_gallus-5.0	OPTN(protein_coding 201)||OPTN(mRNA)	Optineurin	24	14	1	7227367-7245100||6693145-6710903	E2-E14||E1-E13		OPTN(protein_coding 201)||OPTN(mRNA)	39717,144437,162445,164342,185109,221211,303276,403800,493258,641897,669073,685526,721837,764627,794659,832219,908672,932222,999412,1043666,1104271,1203837,1304720,1405780	OPTN	ENSGALG00000013738	NM_204236.1	15384611,15384612,15384613,15384614,15384615,15384616,15384617,15384618,15384619,15384620,15384621,15384622,15384623
15384624	27	27	0	0	Refseq_ref_Gallus_gallus-5.0	MCM10(mRNA X2)	Minichromosome maintenance complex component 10, transcript variant X2	27	18	1	6714783-6729514	E2-E20	MCM10(mRNA X3)	MCM10(mRNA X2)	70005,96264,122237,188942,277977,303306,323001,337598,363776,368123,408718,408917,468043,515141,686793,714573,815219,841060,988770,1083311,1139904,1204377,1296589,1317481,1372587,1378746,1414435	MCM10		XM_015298364.1	15384625,15384626,15384627,15384628,15384629,15384630,15384631,15384632,15384633,15384634,15384635,15384636,15384637,15384638,15384639,15384640,15384641,15384642,15384643,15384644
15384645	25	25	0	0	DNA			25	2	1	7367014-7367325				20984,57348,106360,440035,579422,610597,623147,688348,700631,757436,765233,815316,850183,869456,913144,1003855,1064202,1158034,1172557,1190830,1201261,1263633,1311614,1318869,1366949				15384646,15384647
15384648	25	25	0	0	Ensembl_GRCg6a||Refseq_ref_Gallus_gallus-5.0	ENSGALG00000043593(protein_coding)||RP11-295P9.13(mRNA X1)	Pre-mRNA processing factor 18||Protein LOC102725395, transcript variant X1	25	10	1	7384215-7400658||6850143-6866614	E1-E11||E1-E11	||RP11-295P9.13(mRNA X2)	ENSGALG00000043593(protein_coding)||RP11-295P9.13(mRNA X1)	1669,105148,177247,273155,305586,305690,348172,472855,626710,630653,694326,704127,714151,770911,786892,942705,948058,990614,1003075,1021503,1121226,1175492,1213784,1351420,1411030	RP11-295P9.13	ENSGALG00000043593	XM_004937491.2	15384649,15384650,15384651,15384652,15384653,15384654,15384655,15384656,15384657,15384658
15384659	25	25	0	0	Refseq_ref_Gallus_gallus-5.0	HSPA14(mRNA)	Heat shock 70kDa protein 14	25	15	1	7437044-7447615	E1-E15		HSPA14(mRNA)	176081,226038,229234,392342,453557,504901,543680,558098,563168,619520,728520,792493,897171,975693,987817,1036891,1070902,1078134,1087192,1261205,1295688,1300116,1347496,1403847,1413628	HSPA14		XM_416996.5	15384660,15384661,15384662,15384663,15384664,15384665,15384666,15384667,15384668,15384669,15384670,15384671,15384672
15384673	27	27	0	0	Ensembl_GRCg6a||Refseq_ref_Gallus_gallus-5.0	SUV39H2(protein_coding 201)||SUV39H2(mRNA)	Suppressor of variegation 3-9 homolog 2||suppressor of variegation 3-9 homolog 2 (Drosophila)	27	8	1	7983766-7992106||7450047-7458387	E2-E6||E2-E6		SUV39H2(protein_coding 201)||SUV39H2(mRNA)	2146,63630,76131,128057,196115,401633,424613,433906,444938,467849,509334,581847,633599,835490,899737,924715,981985,1063251,1072776,1152540,1164794,1182089,1186419,1208180,1275329,1393052,1393575	SUV39H2	ENSGALG00000013920	NM_001031370.2	15384674,15384675,15384676,15384677,15384678,15384679
15384680	25	25	0	0	Ensembl_GRCg6a||Refseq_ref_Gallus_gallus-5.0	MEIG1(protein_coding 201)||MEIG1(mRNA X1)	Meiosis/spermiogenesis associated 1||meiosis/spermiogenesis associated 1, transcript variant X1	25	8	1	8004324-8009342||7470612-7475652	E2-E5||E2-E5	||MEIG1(mRNA X2)	MEIG1(protein_coding 201)||MEIG1(mRNA X1)	67286,146796,277775,321885,408524,430705,441993,608729,624156,673925,723615,832899,950008,982723,1104930,1130241,1139408,1152282,1165674,1176476,1253494,1263947,1291866,1339340,1345225	MEIG1	ENSGALG00000000451	XM_015296929.1	15384681,15384682,15384683,15384684,15384685
15384686	28	27	1	0	Ensembl_GRCg6a||Refseq_ref_Gallus_gallus-5.0	TMEM243(protein_coding 202)||TMEM243(mRNA)	Transmembrane protein 243||transmembrane protein 243, mitochondrial	27	7	1	8024914-8028078||7487658-7494386	E1-E3||E1-E4		TMEM243(protein_coding 202)||TMEM243(mRNA)	81036,90078,123009,132781,175918,317206,390585,528283,533161,570491,679182,696796,727969,730617,744145,857694,879337,900861,931670,997234,1079922,1134737,1296963,1300065,1310782,1342018,1378755	TMEM243	ENSGALG00000006633	XM_015299511.1	15384687,15384688,15384689,15384690
15384691	36	36	0	0	Refseq_ref_Gallus_gallus-5.0	KIAA1324L(mRNA)	KIAA1324-like	35	17	1	7618055-7647401	E3-E22		KIAA1324L(mRNA)	115913,116163,119225,126974,129657,186801,250701,264790,324032,363476,379637,383988,390408,536076,588870,591307,595179,672314,717919,721195,831052,843762,859399,871487,946098,962878,1062372,1101390,1171445,1172503,1197550,1226268,1283532,1363166,1404792	KIAA1324L		XM_416843.5	15384692,15384693,15384694,15384695,15384696,15384697,15384698,15384699,15384700,15384701,15384702,15384703,15384704,15384705,15384706,15384707,15384708,15384709,15384710,15384711,15384712
15384713	22	22	0	0	DNA			22	16	1	8296314-8390127				3674,65898,169990,198183,202675,235097,334480,377678,464761,566466,567879,572888,574353,630683,656221,888883,998190,1013284,1023824,1187582,1240331,1360750				15384714,15384715,15384716,15384717,15384718
15384719	32	32	0	0	Ensembl_GRCg6a||Refseq_ref_Gallus_gallus-5.0	SEMA3D(protein_coding 201)||SEMA3D(mRNA X1)	Semaphorin 3D||sema domain, immunoglobulin domain (Ig), short basic domain, secreted, (semaphorin) 3D, transcript variant X1	32	8	1	8886719-8982974||8355803-8452139	E2-E18||E3-E19	||SEMA3D(mRNA X2),SEMA3D(mRNA)	SEMA3D(protein_coding 201)||SEMA3D(mRNA X1)	77767,93326,96006,141840,211638,381657,399404,404611,413457,427671,440251,464608,477076,491890,494595,531683,534479,558529,563824,590145,669725,675333,731006,783951,815262,846873,853196,949200,1066786,1290704,1296517,1366541	SEMA3D	ENSGALG00000006563	XM_015295302.1	15384720,15384721,15384722,15384723,15384724,15384725,15384726,15384727,15384728,15384729,15384730,15384731,15384732,15384733,15384734,15384735,15384736,15384737,15384738
15384739	35	35	0	0	Ensembl_GRCg6a||Refseq_ref_Gallus_gallus-5.0	SEMA3A(protein_coding 201)||SEMA3A(mRNA)	Semaphorin 3A||sema domain, immunoglobulin domain (Ig), short basic domain, secreted, (semaphorin) 3A	35	3	1	9343650-9514205||8824983-8995561	E1-E18||E1-E18		SEMA3A(protein_coding 201)||SEMA3A(mRNA)	64521,76852,125916,183698,205590,239812,290066,375692,439117,552378,582638,590192,642960,662255,688280,713136,767876,771959,786395,807695,816783,886876,910632,992648,1005338,1023336,1076034,1103142,1239566,1258719,1288824,1313952,1342740,1377851,1395194	SEMA3A	ENSGALG00000006560	NM_204977.1	15384740,15384741,15384742,15384743,15384744,15384745,15384746,15384747,15384748,15384749,15384750,15384751,15384752,15384753,15384754,15384755,15384756,15384757,15384758
15384759	28	28	0	0	Ensembl_GRCg6a||Refseq_ref_Gallus_gallus-5.0	SEMA3E(protein_coding 201)||SEMA3E(mRNA)	Semaphorin 3E||sema domain, immunoglobulin domain (Ig), short basic domain, secreted, (semaphorin) 3E	28	11	1	9659793-9790338||9507301-9637991	E1-E17||E2-E18		SEMA3E(protein_coding 201)||SEMA3E(mRNA)	90088,134850,196805,270214,278052,395673,446483,454748,477451,549793,578019,658958,690822,752024,803590,848285,957690,1034068,1042219,1123385,1196986,1203914,1236626,1342868,1365531,1368113,1388964,1399226	SEMA3E	ENSGALG00000038225	NM_204242.1	15384760,15384761,15384762,15384763,15384764,15384765,15384766,15384767,15384768,15384769,15384770,15384771,15384772,15384773,15384774,15384775,15384776,15384777
15384778	26	26	0	0	Refseq_ref_Gallus_gallus-5.0	PCLO(mRNA X1)	Piccolo presynaptic cytomatrix protein, transcript variant X1	26	2	1	9733018-10057373	E1-E26	PCLO(mRNA X2)	PCLO(mRNA X1)	70274,74517,147092,211485,247941,262027,321514,349051,388020,448658,458532,462587,480157,530038,544164,627982,631051,711672,877398,1093079,1127510,1127515,1129909,1300033,1339555,1339685	PCLO		XM_015300112.1	15384779,15384780,15384781,15384782,15384783,15384784,15384785,15384786,15384787,15384788,15384789,15384790,15384791,15384792,15384793,15384794,15384795,15384796,15384797,15384798,15384799,15384800,15384801,15384802,15384803,15384804
15384805	38	36	0	2	Ensembl_GRCg6a||Refseq_ref_Gallus_gallus-5.0	CACNA2D1(protein_coding 201)||CACNA2D1(mRNA)	Calcium voltage-gated channel auxiliary subunit alpha2delta 1||calcium channel, voltage-dependent, alpha 2/delta subunit 1	36	1	1	10376011-10731027||10220665-10580759	E1-E38||E1-E34		CACNA2D1(protein_coding 201)||CACNA2D1(mRNA)	12964,58275,59294,83910,88339,136939,153309,199888,290578,313413,333077,358013,479028,514729,635639,652482,699370,741882,749272,752673,768453,858758,889391,948555,950930,977993,989236,1053609,1110175,1113234,1174321,1198969,1214709,1320813,1362021,1375392	CACNA2D1	ENSGALG00000008486	NM_001177322.2	15384806,15384807,15384808,15384809,15384810,15384811,15384812,15384813,15384814,15384815,15384816,15384817,15384818,15384819,15384820,15384821,15384822,15384823,15384824,15384825,15384826,15384827,15384828,15384829,15384830,15384831,15384832,15384833,15384834,15384835,15384836,15384837,15384838,15384839,15384840,15384841,15384842,15384843
15384844	32	32	0	0	Refseq_ref_Gallus_gallus-5.0	HGF(mRNA)	Hepatocyte growth factor (hepapoietin A	32	2	1	10650581-10710218	E1-E18		HGF(mRNA)	31281,54132,144201,192805,197294,212509,218875,299527,356587,382246,495130,547198,588943,593113,632922,695371,706130,740033,748872,832730,1042296,1150656,1165312,1216316,1242377,1253174,1287663,1288078,1304999,1334064,1335468,1402443	HGF		XM_015300900.1	15384845,15384846,15384847,15384848,15384849,15384850,15384851,15384852,15384853,15384854,15384855,15384856,15384857,15384858,15384859,15384860,15384861,15384862,15384863
15384864	26	26	0	0	Refseq_ref_Gallus_gallus-5.0	SEMA3C(mRNA X1)	Sema domain, immunoglobulin domain (Ig), short basic domain, secreted, (semaphorin) 3C, transcript variant X1	26	11	1	11040924-11044262	E1-E2		SEMA3C(mRNA X1)	62245,189797,245047,438340,448803,504938,598471,605258,731852,738421,852922,923860,953955,1039980,1090662,1125561,1130044,1145615,1174950,1197666,1213997,1252936,1255182,1361260,1382722,1399091	SEMA3C		XM_015300792.1	15384865,15384866,15384867
15384868	28	25	0	3	Refseq_ref_Gallus_gallus-5.0	SEMA3C(mRNA X1)	Sema domain, immunoglobulin domain (Ig), short basic domain, secreted, (semaphorin) 3C, transcript variant X1	25	7	1	11044309-11159452	E2-E18	SEMA3C(mRNA)	SEMA3C(mRNA X1)	60491,241951,370644,379269,504637,574973,583115,592678,623343,663241,667402,699130,778810,860794,972243,990416,1006926,1024445,1061199,1161491,1216708,1221496,1242300,1280887,1347846	SEMA3C		XM_015300792.1	15384869,15384870,15384871,15384872,15384873,15384874,15384875,15384876,15384877,15384878,15384879,15384880,15384881,15384882,15384883,15384884,15384885,15384886
15384887	22	22	0	0	Ensembl_GRCg6a||Refseq_ref_Gallus_gallus-5.0	GNAT3(protein_coding 201)||GNAT3(mRNA)	G protein subunit alpha transducin 3||guanine nucleotide binding protein, alpha transducing 3	22	11	1	11417714-11443141||11266292-11291719	E3-E10||E3-E10		GNAT3(protein_coding 201)||GNAT3(mRNA)	96890,236412,274245,396935,473836,525808,532454,591279,631628,755584,820544,929129,932992,998846,1083052,1152554,1183378,1235260,1236550,1331285,1334530,1375695	GNAT3	ENSGALG00000008427	NM_001267811.1	15384888,15384889,15384890,15384891,15384892,15384893,15384894,15384895
15384896	27	26	0	1	Refseq_ref_Gallus_gallus-5.0	MAGI2(mRNA X1)	Membrane associated guanylate kinase, WW and PDZ domain containing 2, transcript variant X1	25	7	1	11908263-12419260	E2-E22	MAGI2(mRNA X2),MAGI2(mRNA X5),MAGI2(mRNA)	MAGI2(mRNA X1)	52172,60084,93029,128850,191447,194566,213298,227527,349374,488428,495531,579717,623679,727472,730352,738744,754614,826343,1048464,1070115,1135346,1199746,1285754,1356010,1372997	MAGI2		XM_015275739.1	15384897,15384898,15384899,15384900,15384901,15384902,15384903,15384904,15384905,15384906,15384907,15384908,15384909,15384910,15384911,15384912,15384913,15384914,15384915,15384916,15384917,15384918,15384919,15384920,15384921,15384922,15384923
15384924	25	25	0	0	Ensembl_GRCg6a||Refseq_ref_Gallus_gallus-5.0	TMEM60(protein_coding 201)||TMEM60(mRNA X1)	Transmembrane protein 60||transmembrane protein 60, transcript variant X1	25	2	1	12646384-12646999||12508013-12508628	E2||E2	TMEM60(protein_coding 202),TMEM60(protein_coding 203)||TMEM60(mRNA X2),TMEM60(mRNA)	TMEM60(protein_coding 201)||TMEM60(mRNA X1)	79960,163676,171074,198717,224747,226836,228563,308233,346553,550464,611118,683805,769832,772731,974393,1010331,1029787,1146975,1155140,1177511,1197930,1256655,1284808,1303422,1397533	TMEM60	ENSGALG00000008330	XM_015275730.1	15384925,15384926,15384927
15384928	29	28	0	1	Refseq_ref_Gallus_gallus-5.0	GSAP(mRNA X1)	Gamma-secretase activating protein, transcript variant X1	28	7	1	12684078-12723367	E3-E31	GSAP(mRNA X2)	GSAP(mRNA X1)	34224,62504,128348,190403,327024,346006,389161,427996,438920,493808,524063,582487,712879,725295,735007,752755,886937,943474,993382,995200,1081875,1117016,1147810,1173504,1202961,1314844,1349210,1360094	GSAP		XM_415969.5	15384929,15384930,15384931,15384932,15384933,15384934,15384935,15384936,15384937,15384938,15384939,15384940,15384941,15384942,15384943,15384944,15384945,15384946,15384947,15384948,15384949,15384950,15384951,15384952,15384953,15384954,15384955,15384956,15384957
15384958	26	26	0	0	Ensembl_GRCg6a||Refseq_ref_Gallus_gallus-5.0	FGL2(protein_coding 201)||FGL2(mRNA)	Fibrinogen like 2||fibrinogen-like 2	26	12	1	12915362-12921005||12776997-12782640	E1-E2||E1-E2		FGL2(protein_coding 201)||FGL2(mRNA)	11310,114626,120094,174561,257984,369386,371037,507845,603041,631498,689947,699640,742628,920228,939030,1047333,1087567,1127409,1182815,1223261,1231870,1237328,1294322,1351553,1365190,1386164	FGL2	ENSGALG00000008306	NM_001079486.1	15384959,15384960,15384961
15384962	24	24	0	0	Refseq_ref_Gallus_gallus-5.0	FAM185A(mRNA)	Family with sequence similarity 185, member A	24	6	1	12802551-12835903	E2-E8		FAM185A(mRNA)	172258,175428,298172,299100,333833,393058,455470,607860,647334,653763,660269,766853,807142,815903,968369,983393,995937,1039658,1080010,1166354,1174103,1275634,1349548,1397751	FAM185A		XM_015275768.1	15384963,15384964,15384965,15384966,15384967,15384968,15384969,15384970,15384971
15384972	25	25	0	0	Ensembl_GRCg6a	LRRC17(protein_coding 202)	Leucine rich repeat containing 17	25	9	1	13008063-13023468	E1-E4		LRRC17(protein_coding 202)	6632,27019,40278,99858,184956,224812,288542,309894,310154,324798,435608,509659,509969,590676,830408,830585,890958,985874,1025230,1176897,1237755,1271363,1290594,1358123,1375528	LRRC17	ENSGALG00000008298		15384973,15384974,15384975,15384976,15384977,15384978
15384979	22	21	0	1	Ensembl_GRCg6a||Refseq_ref_Gallus_gallus-5.0	ARMC10(protein_coding 201)||ARMC10(mRNA X1)	Armadillo repeat containing 10||armadillo repeat containing 10, transcript variant X1	21	15	1	13055513-13062606||12917150-12924243	E1-E6||E1-E6		ARMC10(protein_coding 201)||ARMC10(mRNA X1)	40808,80802,113831,135973,193801,206330,206580,212372,353665,364479,408598,592320,631447,665005,741468,793610,845591,948039,1062060,1105018,1185839	ARMC10	ENSGALG00000008288	XM_415964.5	15384980,15384981,15384982,15384983,15384984,15384985,15384986
15384987	22	22	0	0	Ensembl_GRCg6a||Refseq_ref_Gallus_gallus-5.0	PMPCB(protein_coding 201)||PMPCB(mRNA X1)	Peptidase, mitochondrial processing beta subunit||peptidase (mitochondrial processing) beta, transcript variant X1	22	4	1	13108716-13115249||12970353-12976886	E2-E13||E2-E13	||PMPCB(mRNA)	PMPCB(protein_coding 201)||PMPCB(mRNA X1)	63580,178452,184410,279080,361423,400873,405964,439015,463413,544898,553671,556140,575573,582966,861508,921013,1050625,1050754,1105549,1131600,1239021,1378301	PMPCB	ENSGALG00000008280	XM_015275727.1	15384988,15384989,15384990,15384991,15384992,15384993,15384994,15384995,15384996,15384997,15384998,15384999,15385000
15385001	21	21	0	0	Ensembl_GRCg6a||Refseq_ref_Gallus_gallus-5.0	PSMC2(protein_coding 201)||PSMC2(mRNA)	Proteasome 26S subunit, ATPase 2	21	9	1	13132858-13139836||12994496-13001474	E1-E12||E1-E12		PSMC2(protein_coding 201)||PSMC2(mRNA)	43965,307672,353305,463934,500496,502722,513983,526303,526745,541786,619244,778410,986180,1032366,1078014,1094702,1255156,1275961,1286577,1293344,1345742	PSMC2	ENSGALG00000008236	NM_001006225.1	15385002,15385003,15385004,15385005,15385006,15385007,15385008,15385009,15385010,15385011,15385012,15385013,15385014
15385015	25	25	0	0	NT||DNA	TSA: Gallus Gallus. breed J-Line. contig 1_14_c92409/1/1013. transcribed RNA sequence		25	0	1	13142150-13142765			TSA: Gallus Gallus. breed J-Line. contig 1_14_c92409/1/1013. transcribed RNA sequence	5503,10831,82498,176786,252670,291782,444209,459708,465767,626297,642830,733840,751493,788125,833572,887322,990729,1097640,1167728,1181450,1223729,1365523,1372446,1399442,1402394	TSA: Gallus Gallus. breed J-Line. contig 1_14_c92409/1/1013. transcribed RNA sequence			15385016,15385017
15385018	17	16	1	0	Ensembl_GRCg6a||Refseq_ref_Gallus_gallus-5.0	LHFPL3(protein_coding 201)||LOC100858127(mRNA X1)	LHFPL tetraspan subfamily member 3||lipoma HMGIC fusion partner-like 3 protein-like, transcript variant X1	16	2	1	13612513-13772098||13474156-13633745	E1-E2||E1-E2	||LOC100858127(mRNA X2),LOC100858127(mRNA X3)	LHFPL3(protein_coding 201)||LOC100858127(mRNA X1)	18908,63383,222837,259584,262345,388125,431438,458442,497256,721828,824818,925455,943781,1284977,1336437,1381516	LHFPL3	ENSGALG00000043367	XM_015275769.1	15385019,15385020
15385021	28	28	0	0	Refseq_ref_Gallus_gallus-5.0	KMT2E(mRNA)	Lysine (K)-specific methyltransferase 2E	28	4	1	13764747-13816673	E1-E28		KMT2E(mRNA)	28005,52147,114128,149504,211784,230071,252552,301180,315795,337359,535455,540245,545811,672792,729513,790349,1020828,1038516,1084177,1121561,1138926,1142224,1172639,1190128,1193911,1290529,1389186,1415569	KMT2E		XM_003640341.3	15385022,15385023,15385024,15385025,15385026,15385027,15385028,15385029,15385030,15385031,15385032,15385033,15385034,15385035,15385036,15385037,15385038,15385039,15385040,15385041,15385042,15385043,15385044,15385045,15385046,15385047,15385048,15385049
15385050	30	30	0	0	Ensembl_GRCg6a||Refseq_ref_Gallus_gallus-5.0	PUS7(protein_coding 202)||PUS7(mRNA X1)	Pseudouridylate synthase 7||pseudouridylate synthase 7 (putative), transcript variant X1	30	6	1	14118886-14137857||13980540-13999511	E1-E15||E3-E18	||PUS7(mRNA)	PUS7(protein_coding 202)||PUS7(mRNA X1)	22202,58918,112242,146738,148459,277592,291717,336378,347464,358724,363806,395862,499054,578852,770158,845782,850187,955834,976906,990558,1011730,1037007,1094734,1150902,1195890,1239583,1305126,1322623,1369656,1382729	PUS7	ENSGALG00000008132	XM_015275717.1	15385051,15385052,15385053,15385054,15385055,15385056,15385057,15385058,15385059,15385060,15385061,15385062,15385063,15385064,15385065,15385066
15385067	26	26	0	0	Ensembl_GRCg6a||Refseq_ref_Gallus_gallus-5.0	RINT1(protein_coding 201)||RINT1(mRNA)	RAD50 interactor 1	26	14	1	14138570-14150165||14000224-14011819	E1-E13||E1-E13		RINT1(protein_coding 201)||RINT1(mRNA)	5616,15710,59941,165336,168892,174687,327232,368038,498909,558508,620902,686477,692303,816910,853588,874564,951851,1048331,1092674,1142557,1250215,1274087,1324174,1339395,1376061,1378811	RINT1	ENSGALG00000008123	NM_001278117.1	15385068,15385069,15385070,15385071,15385072,15385073,15385074,15385075,15385076,15385077,15385078,15385079,15385080,15385081
15385082	26	17	0	9	NT||DNA	PREDICTED: Gallus gallus uncharacterized LOC112533020 [LOC112533020]. ncRNA		17	12	1	14152747-14156136			PREDICTED: Gallus gallus uncharacterized LOC112533020 [LOC112533020]. ncRNA	68216,115100,340058,358927,414020,429412,604067,747510,770876,792647,905478,925072,1022016,1145195,1253980,1256788,1383404	PREDICTED: Gallus gallus uncharacterized LOC112533020 [LOC112533020]. ncRNA			15385083,15385084,15385085
15385086	32	32	0	0	Refseq_ref_Gallus_gallus-5.0	CDHR3(mRNA X2)	Cadherin-related family member 3, transcript variant X2	32	14	1	14151349-14182427	E1-E19		CDHR3(mRNA X2)	143111,198674,224470,379893,382364,386166,388395,426696,509996,510096,593986,649873,681253,712512,722636,732594,802001,803949,813636,814628,855538,865752,899159,939070,965875,969598,1053122,1054037,1154824,1218483,1292546,1331217	CDHR3		XM_425420.4	15385087,15385088,15385089,15385090,15385091,15385092,15385093,15385094,15385095,15385096,15385097,15385098,15385099,15385100,15385101,15385102,15385103,15385104
15385105	8	8	0	0	DNA			8	5	1	14536164-14536350				276396,609549,711080,798627,851120,1079559,1238537,1325977				15385106
15385107	27	27	0	0	Ensembl_GRCg6a||Refseq_ref_Gallus_gallus-5.0	PIK3CG(protein_coding 201)||PIK3CG(mRNA X1)	Phosphatidylinositol-4,5-bisphosphate 3-kinase catalytic subunit gamma||phosphatidylinositol-4,5-bisphosphate 3-kinase, catalytic subunit gamma, transcript variant X1	27	6	1	14541884-14569322||14414992-14442430	E1-E10||E1-E10	||PIK3CG(mRNA X2),PIK3CG(mRNA)	PIK3CG(protein_coding 201)||PIK3CG(mRNA X1)	11266,20390,57490,87501,100114,101458,221695,280631,359882,418258,567455,661892,668775,688323,973602,1004085,1004969,1044955,1111168,1162218,1167534,1279973,1291733,1308763,1328554,1341502,1388028	PIK3CG	ENSGALG00000008081	XM_015275714.1	15385108,15385109,15385110,15385111,15385112,15385113,15385114,15385115,15385116,15385117
15385118	21	21	0	0	Ensembl_GRCg6a||Refseq_ref_Gallus_gallus-5.0	PRKAR2B(protein_coding 201)||PRKAR2B(mRNA X1)	Protein kinase cAMP-dependent type II regulatory subunit beta||protein kinase, cAMP-dependent, regulatory, type II, beta, transcript variant X1	21	3	1	14656316-14674669||14529429-14547781	E4-E12||E3-E10		PRKAR2B(protein_coding 201)||PRKAR2B(mRNA X1)	5791,40833,80831,214254,333207,429983,479926,508913,586098,732948,825418,832264,997022,1010251,1011141,1070151,1129813,1167771,1212220,1231930,1362933	PRKAR2B	ENSGALG00000008060	XM_015275787.1	15385119,15385120,15385121,15385122,15385123,15385124,15385125,15385126,15385127
15385128	26	26	0	0	Ensembl_GRCg6a||Refseq_ref_Gallus_gallus-5.0	HBP1(protein_coding 201)||HBP1(mRNA X1)	HMG-box transcription factor 1||HMG-box transcription factor 1, transcript variant X1	26	9	1	14684786-14696905||14557898-14570017	E2-E11||E2-E11	||HBP1(mRNA)	HBP1(protein_coding 201)||HBP1(mRNA X1)	62622,140670,170994,195891,305464,375536,387038,411979,424689,438470,477255,499381,527228,551636,560182,649756,765110,780237,835503,836293,880832,919641,1076801,1227832,1343446,1352349	HBP1	ENSGALG00000008050	XM_015275712.1	15385129,15385130,15385131,15385132,15385133,15385134,15385135,15385136,15385137,15385138
15385139	23	23	0	0	Ensembl_GRCg6a||Refseq_ref_Gallus_gallus-5.0	ENSGALG00000008032(protein_coding)||GPR22(mRNA X1)	G protein-coupled receptor 22||G protein-coupled receptor 22, transcript variant X1	23	6	1	14847045-14848248||14720149-14721352	E3||E3	||GPR22(mRNA X2)	ENSGALG00000008032(protein_coding)||GPR22(mRNA X1)	14658,60092,98819,197153,225084,252783,327538,349797,390826,450780,477523,550303,673953,703579,816429,821569,959689,966847,1022158,1119630,1134486,1263084,1412497	GPR22	ENSGALG00000008032	XM_015275789.1	15385140
15385141	28	28	0	0	Ensembl_GRCg6a||Refseq_ref_Gallus_gallus-5.0	DUS4L(protein_coding 201)||DUS4L(mRNA X1)	Dihydrouridine synthase 4 like||dihydrouridine synthase 4-like, transcript variant X1	28	8	1	14881169-14891803||14754273-14764907	E1-E6||E1-E6		DUS4L(protein_coding 201)||DUS4L(mRNA X1)	89236,113305,208650,222045,289028,391092,406946,417218,441141,562706,576000,631421,657854,688613,703444,726780,768913,778074,780212,872585,943407,988295,1069301,1131006,1319886,1328738,1331524,1378797	DUS4L	ENSGALG00000023661	XM_001231914.4	15385142,15385143,15385144,15385145,15385146,15385147,15385148
15385149	23	23	0	0	Ensembl_GRCg6a||Refseq_ref_Gallus_gallus-5.0	BCAP29(protein_coding 201)||BCAP29(mRNA)	B cell receptor associated protein 29||B-cell receptor-associated protein 29	23	4	1	14895752-14918818||14768856-14791922	E1-E8||E1-E8		BCAP29(protein_coding 201)||BCAP29(mRNA)	99533,120822,128858,134586,192929,275281,339584,364897,447842,491368,532304,610805,611341,705575,785085,824886,936720,961585,1086621,1192673,1336794,1347475,1404532	BCAP29	ENSGALG00000008009	NM_001097645.1	15385150,15385151,15385152,15385153,15385154,15385155,15385156,15385157
15385158	39	39	0	0	Refseq_ref_Gallus_gallus-5.0	SLC26A4(mRNA X1)	Solute carrier family 26 (anion exchanger), member 4, transcript variant X1	39	6	1	14798287-14818928	E1-E20	SLC26A4(mRNA X2)	SLC26A4(mRNA X1)	41692,58972,92593,138148,179543,298789,402160,447067,463024,502052,531793,548003,596757,605825,634788,677714,725154,744482,745789,750436,751396,760841,815058,823758,849721,855122,889601,913187,949350,959226,967068,975742,1102057,1109788,1121805,1187107,1210083,1371620,1393248	SLC26A4		XM_425419.5	15385159,15385160,15385161,15385162,15385163,15385164,15385165,15385166,15385167,15385168,15385169,15385170,15385171,15385172,15385173,15385174,15385175,15385176,15385177,15385178
15385179	26	26	0	0	Ensembl_GRCg6a||Refseq_ref_Gallus_gallus-5.0	CBLL1(protein_coding 201)||CBLL1(mRNA)	Cbl proto-oncogene like 1||Cbl proto-oncogene, E3 ubiquitin protein ligase-like 1	26	17	1	14949507-14955834||14822611-14828938	E1-E6||E1-E6		CBLL1(protein_coding 201)||CBLL1(mRNA)	38588,67148,109835,169108,174742,190794,279535,370219,429172,583887,593911,599052,601636,634828,651851,719808,722043,782557,799533,844916,910001,1028818,1068734,1145332,1230416,1415878	CBLL1	ENSGALG00000038981	NM_001007848.1	15385180,15385181,15385182,15385183,15385184,15385185,15385186
15385187	27	27	0	0	Ensembl_GRCg6a||Refseq_ref_Gallus_gallus-5.0	DLD(protein_coding 201)||DLD(mRNA X1)	Dihydrolipoamide dehydrogenase||dihydrolipoamide dehydrogenase, transcript variant X1	27	21	1	14994370-15007668||14867473-14880771	E2-E14||E2-E15		DLD(protein_coding 201)||DLD(mRNA X1)	41210,138574,192624,193914,225069,272537,279854,281949,353171,391653,403634,590974,662755,671920,690993,841152,876700,924281,929483,1007122,1083117,1184242,1206309,1262524,1309584,1311429,1325636	DLD	ENSGALG00000007931	XM_015275709.1	15385188,15385189,15385190,15385191,15385192,15385193,15385194,15385195,15385196,15385197,15385198,15385199,15385200,15385201,15385202,15385203
15385204	26	26	0	0	Ensembl_GRCg6a||Refseq_ref_Gallus_gallus-5.0	ERGIC2(protein_coding 201)||ERGIC2(mRNA X1)	ERGIC and golgi 2||ERGIC and golgi 2, transcript variant X1	26	9	1	15108811-15127465||14981919-15000573	E2-E14||E2-E14	||ERGIC2(mRNA)	ERGIC2(protein_coding 201)||ERGIC2(mRNA X1)	6629,13478,104698,174826,184661,218952,389553,402552,406491,485709,514002,568386,582434,607549,626621,713642,833715,861079,907548,953990,1113661,1171913,1206914,1276621,1381818,1394577	ERGIC2	ENSGALG00000007183	XM_015275706.1	15385205,15385206,15385207,15385208,15385209,15385210,15385211,15385212,15385213,15385214,15385215,15385216,15385217,15385218
15385219	23	23	0	0	DNA			23	16	1	15226575-15230468				119369,145511,148166,152104,174829,182285,221118,253795,380007,456744,545673,587643,729660,801209,891707,1026121,1035680,1073202,1125640,1171438,1244181,1280812,1288470				15385220,15385221,15385222
15385223	15	15	0	0	Ensembl_GRCg6a||Refseq_ref_Gallus_gallus-5.0	SLC2A13(protein_coding 201)||SLC2A13(mRNA)	Solute carrier family 2 member 13||solute carrier family 2 (facilitated glucose transporter), member 13	15	1	1	15244468-15278381||15117739-15151652	E1-E3||E1-E3		SLC2A13(protein_coding 201)||SLC2A13(mRNA)	26849,115723,130659,332470,494540,714046,714293,780027,1003638,1050396,1074870,1127465,1167192,1246304,1333291	SLC2A13	ENSGALG00000035940	XM_001232939.4	15385224,15385225
15385226	24	24	0	0	Ensembl_GRCg6a||Refseq_ref_Gallus_gallus-5.0	ABCD2(protein_coding 201)||ABCD2(mRNA)	ATP binding cassette subfamily D member 2||ATP-binding cassette, sub-family D (ALD), member 2	24	7	1	15408217-15449708||15281479-15323011	E1-E11||E1-E10		ABCD2(protein_coding 201)||ABCD2(mRNA)	70821,160586,170920,189808,331274,331389,368548,409134,414088,498983,567169,692838,735145,792853,821297,915401,925992,930403,1058898,1229719,1264297,1342342,1379429,1393660	ABCD2	ENSGALG00000042554	NM_001199395.1	15385227,15385228,15385229,15385230,15385231,15385232,15385233,15385234,15385235
15385236	34	33	0	1	Refseq_ref_Gallus_gallus-5.0	KIF21A(mRNA X7)	Kinesin family member 21A, transcript variant X7	33	13	1	15380008-15434485	E2-E37		KIF21A(mRNA X7)	21673,29652,145255,203724,349785,379534,426212,590807,598628,614905,626081,656572,674430,701983,709816,797329,805546,818078,848063,908120,951041,962082,1045678,1049091,1052780,1109992,1134145,1220332,1230302,1262570,1335870,1373914,1399764	KIF21A		XM_015275800.1	15385237,15385238,15385239,15385240,15385241,15385242,15385243,15385244,15385245,15385246,15385247,15385248,15385249,15385250,15385251,15385252,15385253,15385254,15385255,15385256,15385257,15385258,15385259,15385260,15385261,15385262,15385263,15385264,15385265,15385266,15385267,15385268,15385269,15385270
15385271	27	22	0	5	Refseq_ref_Gallus_gallus-5.0	LOC417691(mRNA)	Sucrase-isomaltase, intestinal-like	22	16	1	15449211-15488249	E2-E19		LOC417691(mRNA)	11804,19229,34959,160495,188170,197519,251820,345047,483000,616898,632177,737544,744554,841379,856036,931645,1042448,1107809,1115972,1120579,1233968,1278781	LOC417691		XM_015275757.1	15385272,15385273,15385274,15385275,15385276,15385277,15385278,15385279,15385280,15385281,15385282,15385283,15385284,15385285,15385286,15385287
15385288	19	18	0	1	Ensembl_GRCg6a||Refseq_ref_Gallus_gallus-5.0	CPNE8(protein_coding 201)||CPNE8(mRNA)	Copine 8||copine VIII	18	4	1	15633841-15728175||15507145-15601579	E1-E20||E1-E20		CPNE8(protein_coding 201)||CPNE8(mRNA)	35555,169291,362632,384007,471953,490881,501384,512123,566678,839416,922973,1057219,1126251,1196503,1316813,1316898,1364896,1405654	CPNE8	ENSGALG00000007025	NM_001199460.1	15385289,15385290,15385291,15385292,15385293,15385294,15385295,15385296,15385297,15385298,15385299,15385300,15385301,15385302,15385303,15385304,15385305,15385306,15385307
15385308	27	27	0	0	Ensembl_GRCg6a||Refseq_ref_Gallus_gallus-5.0	TPRKB(protein_coding 201)||TPRKB(mRNA)	TP53RK binding protein	27	15	1	15825391-15828431||15698728-15701771	E1-E4||E1-E4		TPRKB(protein_coding 201)||TPRKB(mRNA)	24268,69732,79927,86569,102703,196571,219100,360020,381812,428909,431424,431542,544529,557526,581143,601290,611425,813426,862419,905999,927304,980620,1049090,1072368,1269112,1301198,1321230	TPRKB	ENSGALG00000013018	XM_423597.5	15385309,15385310,15385311,15385312,15385313,15385314
15385315	11	11	0	0	Ensembl_GRCg6a||Refseq_ref_Gallus_gallus-5.0	GTSE1(protein_coding 201)||GTSE1(mRNA)	G2 and S-phase expressed 1||G-2 and S-phase expressed 1	11	3	1	15838244-15843280||15711563-15716613	E3-E6||E3-E7	GTSE1(protein_coding 202),GTSE1(protein_coding 203)||	GTSE1(protein_coding 201)||GTSE1(mRNA)	162808,325809,580751,627062,644470,654716,756464,1100526,1177221,1227719,1306383	GTSE1	ENSGALG00000004897	NM_001031332.1	15385316,15385317,15385318
15385319	27	25	0	2	Refseq_ref_Gallus_gallus-5.0	GRAMD4(mRNA X1)	GRAM domain containing 4, transcript variant X1	25	4	1	15963888-16010554	E2-E21	GRAMD4(mRNA X2),GRAMD4(mRNA X3),GRAMD4(mRNA X4),GRAMD4(mRNA X5),GRAMD4(mRNA X6),GRAMD4(mRNA X7)	GRAMD4(mRNA X1)	37790,72163,74898,123180,135302,151578,197512,234982,283671,352735,476757,497832,572712,624978,716103,720123,729445,952402,997874,1058504,1134709,1158437,1176956,1222661,1335616	GRAMD4		XM_015275802.1	15385320,15385321,15385322,15385323,15385324,15385325,15385326,15385327,15385328,15385329,15385330,15385331,15385332,15385333,15385334,15385335,15385336,15385337
15385338	25	7	0	18	NT||DNA	TSA: Gallus Gallus. breed ISA Brown. contig c12737/1/1492. transcribed RNA sequence		7	2	1	16159324-16168550			TSA: Gallus Gallus. breed ISA Brown. contig c12737/1/1492. transcribed RNA sequence	137867,148071,229658,616916,719428,1004231,1241622	TSA: Gallus Gallus. breed ISA Brown. contig c12737/1/1492. transcribed RNA sequence			15385339,15385340,15385341,15385342,15385343,15385344
15385345	18	18	0	0	Refseq_ref_Gallus_gallus-5.0	TBC1D22A(mRNA)	TBC1 domain family, member 22A	18	13	1	16200289-16353584	E1-E13		TBC1D22A(mRNA)	24811,236239,348522,399910,481133,559095,567289,592476,612489,686431,846943,889606,907123,950392,1079629,1111863,1112430,1217675	TBC1D22A		NM_001031490.1	15385346,15385347,15385348,15385349,15385350,15385351,15385352,15385353,15385354,15385355,15385356,15385357,15385358
15385359	25	25	0	0	DNA			19	4	1	17436324-17436692				120700,233415,234275,267079,416209,424956,427724,525382,682839,825185,988483,1041049,1073804,1122771,1232168,1241410,1253495,1271921,1352898				15385360,15385361,15385362
15385363	25	25	0	0	Refseq_ref_Gallus_gallus-5.0	ZBED4(mRNA X1)	Zinc finger, BED-type containing 4, transcript variant X1	25	4	1	18834843-18839250	E2	ZBED4(mRNA X2),ZBED4(mRNA X3),ZBED4(mRNA)	ZBED4(mRNA X1)	16330,18297,68467,71364,157860,263441,346579,461446,477095,569719,574663,581587,637007,726080,784972,789686,969198,993569,1038359,1088584,1165780,1167344,1185381,1252250,1327815	ZBED4		XM_015272717.1	15385364,15385365,15385366
15385367	31	31	0	0	Ensembl_GRCg6a||Refseq_ref_Gallus_gallus-5.0	CRELD2(protein_coding 201)||CRELD2(mRNA)	Cysteine rich with EGF like domains 2||cysteine-rich with EGF-like domains 2	31	16	1	19045136-19055715||18865423-18876178	E1-E10||E1-E10		CRELD2(protein_coding 201)||CRELD2(mRNA)	14637,29898,100774,173143,173349,184300,220346,269445,390746,426101,442903,520417,579872,743495,772864,859359,870830,881380,920170,1007611,1018635,1020482,1092643,1094623,1169178,1226495,1236806,1306775,1354540,1407394,1411323	CRELD2	ENSGALG00000008551	NM_001199497.2	15385368,15385369,15385370,15385371,15385372,15385373,15385374,15385375,15385376,15385377,15385378,15385379
15385380	29	25	0	4	Refseq_ref_Gallus_gallus-5.0	MOV10L1(misc_RNA X2)	Mov10l1, Moloney leukemia virus 10-like 1, homolog (mouse), transcript variant X2	25	13	1	20106032-20137170	E1-E26	MOV10L1(mRNA X1)	MOV10L1(misc_RNA X2)	33060,58981,143020,179879,285726,354015,377002,522294,640399,655073,687276,866438,891962,925686,984513,1118975,1149905,1174193,1236991,1268620,1293494,1334460,1362514,1369011,1373611	MOV10L1		XR_001462005.1	15385381,15385382,15385383,15385384,15385385,15385386,15385387,15385388,15385389,15385390,15385391,15385392,15385393,15385394,15385395,15385396,15385397,15385398,15385399,15385400,15385401,15385402,15385403,15385404,15385405,15385406,15385407,15385408,15385409
15385410	22	22	0	0	Ensembl_GRCg6a||Refseq_ref_Gallus_gallus-5.0	PANX2(protein_coding 201)||PANX2(mRNA X1)	Pannexin 2||pannexin 2, transcript variant X1	22	11	1	20329039-20347638||20158821-20177407	E1-E3||E2-E3	||PANX2(mRNA X3)	PANX2(protein_coding 201)||PANX2(mRNA X1)	119733,366082,381227,468133,473909,558844,563839,621079,685991,696665,730117,749971,815679,839703,856471,978006,1022143,1057178,1117297,1118190,1160032,1304951	PANX2	ENSGALG00000000003	XM_015273068.1	15385411,15385412,15385413
15385414	30	30	0	0	Ensembl_GRCg6a	TRABD(protein_coding 201)	TraB domain containing	30	10	1	20383217-20415208	E1-E11		TRABD(protein_coding 201)	124150,132043,132200,157781,228228,231371,297811,298968,331794,373008,395994,412279,437189,442545,460369,495682,498686,514661,541912,546246,703420,850859,975510,1160545,1243284,1293339,1339138,1359130,1375405,1409799	TRABD	ENSGALG00000030705		15385415,15385416,15385417,15385418,15385419,15385420,15385421,15385422,15385423,15385424,15385425,15385426
15385427	22	21	0	1	Ensembl_GRCg6a||Refseq_ref_Gallus_gallus-5.0	SELENOO(protein_coding 201)||SELO(mRNA)	Selenoprotein O	21	18	1	20449644-20461116||20290441-20301938	E1-E9||E3-E11		SELENOO(protein_coding 201)||SELO(mRNA)	71804,156285,250654,250816,328251,490075,579022,591685,637333,799394,819662,855118,882824,922014,973166,1044829,1139897,1151293,1170531,1270051,1276125	SELENOO	ENSGALG00000038467	NM_001115017.1	15385428,15385429,15385430,15385431,15385432,15385433,15385434,15385435,15385436,15385437
15385438	22	22	0	0	Refseq_ref_Gallus_gallus-5.0	LOC107051595(ncRNA)	Uncharacterized LOC107051595	22	14	1	20529338-20529651	E2		LOC107051595(ncRNA)	68745,143046,210982,242094,287875,342871,396871,533721,590578,641628,694853,738195,801038,882146,926011,938419,1085389,1099485,1171300,1240103,1291503,1349707	LOC107051595		XR_001463244.1	15385439
15385440	24	7	0	17	NT||DNA	PREDICTED: Gallus gallus zinc finger protein 800 [ZNF800]. transcript variant X1. mRNA||PREDICTED: Gallus gallus zinc finger protein 800 [ZNF800]. transcript variant X1. mRNA		7	4	1	20959041-20959124		PREDICTED: Gallus gallus zinc finger protein 800 [ZNF800]. transcript variant X2. mRNA,PREDICTED: Gallus gallus zinc finger protein 800 [ZNF800]. transcript variant X3. mRNA||PREDICTED: Gallus gallus zinc finger protein 800 [ZNF800]. transcript variant X2. mRNA,PREDICTED: Gallus gallus zinc finger protein 800 [ZNF800]. transcript variant X3. mRNA	PREDICTED: Gallus gallus zinc finger protein 800 [ZNF800]. transcript variant X1. mRNA||PREDICTED: Gallus gallus zinc finger protein 800 [ZNF800]. transcript variant X1. mRNA	180361,494304,526179,707102,816759,1089082,1265188	PREDICTED: Gallus gallus zinc finger protein 800 [ZNF800]. transcript variant X1. mRNA			15385441,15385442,15385443,15385444,15385445,15385446
15385447	26	26	0	0	Ensembl_GRCg6a||Refseq_ref_Gallus_gallus-5.0	ZNF800(protein_coding 201)||ZNF800(mRNA)	Zinc finger protein 800	26	5	1	21023155-21036326||20873511-20886680	E2-E5||E2-E6		ZNF800(protein_coding 201)||ZNF800(mRNA)	58044,80712,222813,226055,251314,322104,328458,405699,437118,617005,651783,681944,684163,716768,735170,743045,824600,908993,966765,1098577,1119980,1198401,1246758,1291310,1371663,1392215	ZNF800	ENSGALG00000033997	NM_001199499.1	15385448,15385449,15385450,15385451,15385452,15385453
15385454	27	27	0	0	Refseq_ref_Gallus_gallus-5.0	GRM8(mRNA X1)	Glutamate receptor, metabotropic 8, transcript variant X1	27	8	1	20929749-21246602	E2-E11	GRM8(mRNA X2)	GRM8(mRNA X1)	7054,11134,18473,125296,207047,230434,353164,525628,629404,645990,715264,721514,769808,770366,774207,883226,895629,916208,968326,1039989,1260544,1306609,1320603,1322445,1395839,1396908,1411330	GRM8		XM_004937516.2	15385455,15385456,15385457,15385458,15385459,15385460,15385461,15385462,15385463,15385464,15385465
15385466	31	31	0	0	Ensembl_GRCg6a||Refseq_ref_Gallus_gallus-5.0	POT1(protein_coding 201)||POT1(mRNA X1)	Protection of telomeres 1||protection of telomeres 1, transcript variant X1	31	13	1	21884202-21946815||21742005-21804679	E1-E21||E1-E20	||POT1(mRNA X2),POT1(mRNA X3)	POT1(protein_coding 201)||POT1(mRNA X1)	11406,31431,50815,92310,134325,200689,230107,230726,363284,435502,584039,600513,607730,629161,651730,688544,827993,905130,908646,920630,922194,967947,976723,1016677,1020449,1080250,1182381,1200254,1205374,1310147,1320115	POT1	ENSGALG00000008740	XM_015280903.1	15385467,15385468,15385469,15385470,15385471,15385472,15385473,15385474,15385475,15385476,15385477,15385478,15385479,15385480,15385481,15385482,15385483,15385484,15385485,15385486
15385487	21	21	0	0	Ensembl_GRCg6a||Refseq_ref_Gallus_gallus-5.0	GPR37(protein_coding 201)||GPR37(mRNA)	G protein-coupled receptor 37||G protein-coupled receptor 37 (endothelin receptor type B-like)	21	2	1	21996320-21997115||21854153-21854948	E2||E2		GPR37(protein_coding 201)||GPR37(mRNA)	21421,170744,269561,334697,375683,415311,488929,530221,541092,607823,795659,825157,830884,874605,913705,1072064,1081545,1231007,1296773,1316829,1357460	GPR37	ENSGALG00000040954	NM_001081699.1	15385488,15385489
15385490	14	14	0	0	Ensembl_GRCg6a||Refseq_ref_Gallus_gallus-5.0	WASL(protein_coding 201)||WASL(mRNA)	Wiskott-Aldrich syndrome like||Wiskott-Aldrich syndrome-like	14	3	1	22351159-22400210||22209161-22258211	E1-E11||E1-E11		WASL(protein_coding 201)||WASL(mRNA)	14977,52873,122833,180536,234213,244861,314880,372125,407969,494728,728746,770943,856943,1080853	WASL	ENSGALG00000008797	NM_001199500.2	15385491,15385492,15385493,15385494,15385495,15385496,15385497
15385498	27	22	0	5	Ensembl_GRCg6a||Refseq_ref_Gallus_gallus-5.0	NDUFA5(protein_coding 201)||NDUFA5(mRNA)	NADH:ubiquinone oxidoreductase subunit A5||NADH dehydrogenase (ubiquinone) 1 alpha subcomplex, 5	22	5	1	22450114-22454518||22308115-22312519	E2-E5||E2-E5		NDUFA5(protein_coding 201)||NDUFA5(mRNA)	63742,149734,165023,166306,240788,335135,355895,365658,434018,442451,531281,568029,715770,720278,754984,801220,923104,946025,1067835,1171938,1276088,1334395	NDUFA5	ENSGALG00000008821	NM_001097637.1	15385499,15385500,15385501,15385502,15385503,15385504
15385505	26	23	1	2	Ensembl_GRCg6a||Refseq_ref_Gallus_gallus-5.0	IQUB(protein_coding 201)||IQUB(mRNA X1)	IQ motif and ubiquitin domain containing||IQ motif and ubiquitin domain containing, transcript variant X1	23	7	1	22457411-22476999||22315412-22335000	E2-E12||E2-E12	||IQUB(mRNA X2),IQUB(mRNA X3),IQUB(mRNA X4),IQUB(mRNA X5)	IQUB(protein_coding 201)||IQUB(mRNA X1)	10762,55134,214447,269254,276652,474244,570993,634778,646814,660760,828872,856993,884949,923381,973976,1084532,1164562,1270971,1271800,1297755,1370609,1379178,1410360	IQUB	ENSGALG00000008823	XM_004937526.2	15385506,15385507,15385508,15385509,15385510,15385511,15385512,15385513,15385514,15385515,15385516,15385517,15385518
15385519	27	27	0	0	Ensembl_GRCg6a||Refseq_ref_Gallus_gallus-5.0	ATP6AP1(protein_coding 201)||ATP6AP1(mRNA)	ATPase H+ transporting accessory protein 1||ATPase, H+ transporting, lysosomal accessory protein 1	27	3	1	22492159-22539194||22350160-22397196	E2-E10||E2-E10		ATP6AP1(protein_coding 201)||ATP6AP1(mRNA)	15285,38631,54231,104775,254173,384127,420038,477119,512380,555285,570805,628284,640250,683474,735361,750427,768630,806897,808989,967221,969663,1044579,1119742,1137767,1144493,1284914,1385073	ATP6AP1	ENSGALG00000008836	NM_001252611.1	15385520,15385521,15385522,15385523,15385524,15385525,15385526,15385527,15385528
15385529	24	24	0	0	Ensembl_GRCg6a||Refseq_ref_Gallus_gallus-5.0	SLC13A1(protein_coding 201)||SLC13A1(mRNA X1)	Solute carrier family 13 member 1||solute carrier family 13 (sodium/sulfate symporter), member 1, transcript variant X1	24	5	1	22565994-22590070||22424001-22448077	E1-E15||E1-E15	||SLC13A1(mRNA X2)	SLC13A1(protein_coding 201)||SLC13A1(mRNA X1)	61792,63416,67798,71991,183226,246568,256963,310674,344353,358043,361830,492938,642610,711999,876665,881654,951767,1110069,1129871,1171073,1176816,1197697,1198519,1256037	SLC13A1	ENSGALG00000008874	XM_004937527.2	15385530,15385531,15385532,15385533,15385534,15385535,15385536,15385537,15385538,15385539,15385540,15385541,15385542
15385543	27	25	0	2	Refseq_ref_Gallus_gallus-5.0	CADPS2(mRNA X1)	Ca++-dependent secretion activator 2, transcript variant X1	25	4	1	22629670-22829498	E3-E31	CADPS2(mRNA X10),CADPS2(mRNA X15),CADPS2(mRNA X2),CADPS2(mRNA X3),CADPS2(mRNA X4),CADPS2(mRNA X5),CADPS2(mRNA X6),CADPS2(mRNA X7),CADPS2(mRNA X8),CADPS2(mRNA X9)	CADPS2(mRNA X1)	64902,81803,96768,134799,138946,181023,370263,412497,422147,508939,520424,525007,528381,615615,617534,634756,820738,822164,865204,875148,897157,963668,1167777,1316603,1398999	CADPS2		XM_015282157.1	15385544,15385545,15385546,15385547,15385548,15385549,15385550,15385551,15385552,15385553,15385554,15385555,15385556,15385557,15385558,15385559,15385560,15385561,15385562,15385563,15385564,15385565,15385566,15385567,15385568,15385569,15385570
15385571	20	20	0	0	Refseq_ref_Gallus_gallus-5.0	FEZF1(mRNA)	FEZ family zinc finger 1	20	3	1	22837239-22839564	E1-E4		FEZF1(mRNA)	18655,96691,195686,219704,290670,558983,631287,666064,675074,809474,998454,1040938,1112922,1125917,1132823,1136281,1227496,1318985,1387150,1413917	FEZF1		XM_003640347.3	15385572,15385573,15385574,15385575,15385576
15385577	42	42	0	0	Ensembl_GRCg6a||Refseq_ref_Gallus_gallus-5.0	AASS(protein_coding 201)||AASS(mRNA X1)	Aminoadipate-semialdehyde synthase||aminoadipate-semialdehyde synthase, transcript variant X1	42	12	1	23010797-23037471||22868806-22895479	E1-E23||E2-E24	||AASS(mRNA X2)	AASS(protein_coding 201)||AASS(mRNA X1)	1161,69395,100502,123420,157416,259233,263775,337850,344966,352992,382796,388811,441623,482213,506147,513991,520134,530191,622531,648337,650012,663341,676800,695057,717542,747614,750494,794890,865621,1010638,1068726,1090005,1098583,1126439,1190441,1210603,1222731,1318734,1335483,1340953,1372041,1389178	AASS	ENSGALG00000008953	XM_416001.5	15385578,15385579,15385580,15385581,15385582,15385583,15385584,15385585,15385586,15385587,15385588,15385589,15385590,15385591,15385592,15385593,15385594,15385595,15385596,15385597,15385598,15385599,15385600
15385601	25	25	0	0	Ensembl_GRCg6a||Refseq_ref_Gallus_gallus-5.0	FAM3C(protein_coding 201)||FAM3C(mRNA X1)	Family with sequence similarity 3, member C||family with sequence similarity 3, member C, transcript variant X1	25	12	1	23365006-23380026||23223630-23238651	E2-E11||E2-E7	FAM3C(protein_coding 202)||FAM3C(mRNA)	FAM3C(protein_coding 201)||FAM3C(mRNA X1)	4576,12280,110849,126568,211020,273117,340258,529893,569683,687034,734034,748080,759808,820387,854472,1008030,1016252,1052739,1068571,1077169,1172580,1200614,1248529,1260106,1387657	FAM3C	ENSGALG00000008975	XM_015280965.1	15385602,15385603,15385604,15385605,15385606,15385607,15385608,15385609,15385610,15385611
15385612	26	24	2	0	Ensembl_GRCg6a||Refseq_ref_Gallus_gallus-5.0	TSPAN12(protein_coding 201)||TSPAN12(mRNA)	Tetraspanin 12	24	4	1	23609416-23654364||23468439-23512990	E1-E8||E1-E8		TSPAN12(protein_coding 201)||TSPAN12(mRNA)	42614,218747,291723,327235,579069,629908,638190,705068,745037,784417,821970,861534,925323,928316,937483,955087,963964,1005960,1028268,1166507,1201682,1208887,1277633,1294822	TSPAN12	ENSGALG00000009029	NM_001007849.1	15385613,15385614,15385615,15385616,15385617,15385618,15385619,15385620,15385621
15385622	32	30	0	2	Ensembl_GRCg6a||Refseq_ref_Gallus_gallus-5.0	ANKRD26(protein_coding 201)||ANKRD26(mRNA X1)	Ankyrin repeat domain 26||ankyrin repeat domain 26, transcript variant X1	30	5	1	24436088-24483169||24294729-24341817	E1-E39||E1-E38	||ANKRD26(mRNA X4),ANKRD26(mRNA X5),ANKRD26(mRNA X6),ANKRD26(mRNA X7),ANKRD26(mRNA)	ANKRD26(protein_coding 201)||ANKRD26(mRNA X1)	50463,54156,62239,72298,119613,142007,177388,181781,190924,206999,274644,276731,282987,290458,509991,596774,676982,691445,788129,792366,942959,1041758,1057947,1140095,1179164,1184318,1266144,1360649,1370717,1395528	ANKRD26	ENSGALG00000009104	XM_004937533.2	15385623,15385624,15385625,15385626,15385627,15385628,15385629,15385630,15385631,15385632,15385633,15385634,15385635,15385636,15385637,15385638,15385639,15385640,15385641
15385642	44	44	0	0	Ensembl_GRCg6a||Refseq_ref_Gallus_gallus-5.0	CTTNBP2(protein_coding 201)||CTTNBP2(mRNA)	Cortactin binding protein 2	44	11	1	24626614-24691436||24485258-24550084	E2-E23||E2-E23		CTTNBP2(protein_coding 201)||CTTNBP2(mRNA)	18507,73001,88977,101064,137785,139933,172470,177133,286937,420808,450473,488344,498967,530959,548553,574597,575496,600134,602982,676344,683472,692712,735152,744374,751871,850211,949017,980597,981733,995368,1032205,1061682,1072660,1135692,1171641,1204339,1213838,1226544,1282752,1338454,1339549,1353869,1375494,1395117	CTTNBP2	ENSGALG00000009134	NM_001098539.1	15385643,15385644,15385645,15385646,15385647,15385648,15385649,15385650,15385651,15385652,15385653,15385654,15385655,15385656,15385657,15385658,15385659,15385660,15385661,15385662,15385663,15385664,15385665
15385666	23	23	0	0	Ensembl_GRCg6a||Refseq_ref_Gallus_gallus-5.0	ASZ1(protein_coding 201)||ASZ1(mRNA X1)	Ankyrin repeat, SAM and basic leucine zipper domain containing 1||ankyrin repeat, SAM and basic leucine zipper domain containing 1, transcript variant X1	23	3	1	24799674-24834523||24658321-24693170	E1-E13||E1-E13	||ASZ1(mRNA)	ASZ1(protein_coding 201)||ASZ1(mRNA X1)	8545,57442,340215,406372,483136,507652,610174,659436,686610,698795,780322,813156,839801,1002267,1052341,1057339,1063046,1097923,1121058,1279882,1309600,1338991,1392804	ASZ1	ENSGALG00000034574	XM_004937537.2	15385667,15385668,15385669,15385670,15385671,15385672,15385673,15385674,15385675,15385676,15385677,15385678,15385679
15385680	20	20	0	0	Refseq_ref_Gallus_gallus-5.0	WNT2(mRNA)	Wingless-type MMTV integration site family member 2	20	0	1	24699265-24712528	E1-E5		WNT2(mRNA)	55310,84339,147825,225278,357587,397255,490388,523261,715329,798040,814164,821955,887283,947509,1011155,1151026,1190228,1283324,1364909,1399539	WNT2		XM_416013.5	15385681,15385682,15385683,15385684,15385685,15385686,15385687
15385688	24	22	0	2	Refseq_ref_Gallus_gallus-5.0	TFEC(mRNA)	Transcription factor EC	22	6	1	25289187-25351072	E1-E9		TFEC(mRNA)	26289,155352,168309,211316,390043,422358,460313,519462,523464,675297,883041,971440,974965,1013804,1014582,1040182,1067896,1144149,1195685,1197104,1323587,1362047	TFEC		NM_001006229.2	15385689,15385690,15385691,15385692,15385693,15385694,15385695,15385696,15385697
15385698	28	26	0	2	Refseq_ref_Gallus_gallus-5.0	PPP1R3A(mRNA)	Protein phosphatase 1, regulatory subunit 3A	26	5	1	26362001-26387911	E1-E4		PPP1R3A(mRNA)	40372,50429,117771,163812,184266,276868,530587,543502,671753,696018,714902,716618,732761,784653,879614,988381,994403,1099774,1153936,1219822,1289817,1376901,1380921,1385590,1401000,1402730	PPP1R3A		XM_004937541.2	15385699,15385700,15385701,15385702,15385703,15385704,15385705,15385706,15385707,15385708
15385709	22	22	0	0	Ensembl_GRCg6a||Refseq_ref_Gallus_gallus-5.0	GPR85(protein_coding 201)||GPR85(mRNA X1)	G protein-coupled receptor 85||G protein-coupled receptor 85, transcript variant X1	22	5	1	26819381-26820427||26678487-26679533	E2||E2	||GPR85(mRNA X2)	GPR85(protein_coding 201)||GPR85(mRNA X1)	37401,99399,121032,220799,256629,400455,401289,442329,527624,556841,635094,751027,765578,789512,840230,990288,1030229,1056244,1079808,1211285,1277408,1332291	GPR85	ENSGALG00000009439	XM_004937542.2	15385710
15385711	25	25	0	0	Ensembl_GRCg6a||Refseq_ref_Gallus_gallus-5.0	ENSGALG00000025332(miRNA)||MIR1695(precursor_RNA)	Gga-mir-1695||microRNA mir-1695	25	12	1	26866541-26866609||26725647-26725715	E1||E1		ENSGALG00000025332(miRNA)||MIR1695(precursor_RNA)	20084,119203,181744,201018,236165,288183,356467,363994,410785,451874,480876,677655,684357,713024,745596,819871,883188,1017191,1023392,1041645,1053696,1073612,1135388,1280475,1290169	MIR1695	ENSGALG00000025332	NR_035189.1	15385712
15385713	24	24	0	0	Ensembl_GRCg6a||Refseq_ref_Gallus_gallus-5.0	BMT2(protein_coding 201)||C1H7ORF60(mRNA)	Base methyltransferase of 25S rRNA 2 homolog||chromosome 1 open reading frame, human C7orf60	24	8	1	26921587-26942921||26780694-26802029	E2-E5||E2-E5		BMT2(protein_coding 201)||C1H7ORF60(mRNA)	3503,35335,202536,303510,402928,432598,443079,448351,467259,516563,541691,671994,717295,740435,777796,840921,990053,1105054,1220202,1233939,1249871,1271508,1363476,1371213	BMT2	ENSGALG00000009440	NM_001030734.1	15385714,15385715,15385716,15385717,15385718
15385719	27	27	0	0	Ensembl_GRCg6a||Refseq_ref_Gallus_gallus-5.0	TMEM168(protein_coding 201)||TMEM168(mRNA X1)	Transmembrane protein 168||transmembrane protein 168, transcript variant X1	27	11	1	26949516-26968399||26808624-26827507	E2-E5||E2-E5	||TMEM168(mRNA X2)	TMEM168(protein_coding 201)||TMEM168(mRNA X1)	40094,66003,81781,150104,217275,230342,440481,491022,532971,604598,613859,728481,753735,944407,969337,976566,1008832,1019737,1064932,1078548,1096922,1210266,1243466,1387126,1388017,1408557,1412074	TMEM168	ENSGALG00000009443	XM_416021.5	15385720,15385721,15385722,15385723
15385724	46	46	0	0	Refseq_ref_Gallus_gallus-5.0	DOCK4(mRNA X1)	Dedicator of cytokinesis 4, transcript variant X1	46	8	1	27103302-27266287	E2-E54	DOCK4(mRNA X2),DOCK4(mRNA X3),DOCK4(mRNA X4)	DOCK4(mRNA X1)	59353,86395,107076,132867,139580,150318,204202,236101,292505,299916,317704,352105,401961,468508,498889,499348,636110,676274,694886,725580,731880,732496,744359,827188,839584,847451,908796,920141,952624,971661,1008130,1036633,1052658,1063075,1071463,1077344,1111952,1170698,1176721,1189718,1221267,1235596,1242004,1321765,1342691,1398679	DOCK4		XM_004937544.1	15385725,15385726,15385727,15385728,15385729,15385730,15385731,15385732,15385733,15385734,15385735,15385736,15385737,15385738,15385739,15385740,15385741,15385742,15385743,15385744,15385745,15385746,15385747,15385748,15385749,15385750,15385751,15385752,15385753,15385754,15385755,15385756,15385757,15385758,15385759,15385760,15385761,15385762,15385763,15385764,15385765,15385766,15385767,15385768,153…
15385771	27	23	0	4	Ensembl_GRCg6a||Refseq_ref_Gallus_gallus-5.0	IMMP2L(protein_coding 203)||IMMP2L(mRNA 1)	Inner mitochondrial membrane peptidase subunit 2||IMP2 inner mitochondrial membrane peptidase-like (S. cerevisiae), transcript variant 1	20	3	1	27440774-27876698||27299899-27750114	E2-E5||E2-E6	||IMMP2L(mRNA 2)	IMMP2L(protein_coding 203)||IMMP2L(mRNA 1)	70270,98566,118382,209229,215587,228236,384539,537562,774265,794244,814247,960793,1159049,1245481,1250581,1296890,1350590,1358371,1365421,1377401	IMMP2L	ENSGALG00000009485	NM_001277356.1	15385772,15385773,15385774,15385775,15385776,15385777,15385778
15385779	8	8	0	0	DNA			8	6	1	28221633-28221664				76105,332061,536717,666762,697831,943593,977477,1241657				15385780
15385781	22	3	19	0	Ensembl_GRCg6a	ENSGALG00000050996(lncRNA)	ENSGALG00000050996	2	0	1	28316399-28316450	E4		ENSGALG00000050996(lncRNA)	560121,938655	ENSGALG00000050996	ENSGALG00000050996		15385782,15385783,15385784
15385785	24	24	0	0	Ensembl_GRCg6a||Refseq_ref_Gallus_gallus-5.0	THAP5(protein_coding 201)||THAP5(mRNA)	THAP domain containing 5	24	9	1	28571412-28577794||28446251-28452633	E1-E3||E1-E3		THAP5(protein_coding 201)||THAP5(mRNA)	16346,60654,160706,229646,453911,510889,538687,544505,575102,657324,694512,721086,743744,769768,921712,951887,1075418,1088824,1110794,1160367,1253952,1307776,1331180,1373841	THAP5	ENSGALG00000009494	NM_001006230.1	15385786,15385787,15385788,15385789
15385790	30	30	0	0	Ensembl_GRCg6a||Refseq_ref_Gallus_gallus-5.0	PNPLA8(protein_coding 201)||PNPLA8(mRNA X1)	Patatin like phospholipase domain containing 8||patatin-like phospholipase domain containing 8, transcript variant X1	30	12	1	28652321-28685285||28527163-28560126	E2-E10||E2-E10	||PNPLA8(mRNA X2),PNPLA8(mRNA X3),PNPLA8(mRNA)	PNPLA8(protein_coding 201)||PNPLA8(mRNA X1)	1826,79481,92615,241543,258232,287518,310240,444838,474120,477052,561498,643571,653620,656311,660553,690890,736371,909954,966249,1035882,1064954,1070690,1117585,1125651,1128062,1142164,1180464,1230083,1244095,1312199	PNPLA8	ENSGALG00000009505	XM_015281155.1	15385791,15385792,15385793,15385794,15385795,15385796,15385797,15385798,15385799,15385800,15385801
15385802	30	30	0	0	Refseq_ref_Gallus_gallus-5.0	NRCAM(mRNA X17)	Neuronal cell adhesion molecule, transcript variant X17	30	6	1	28579219-28718424	E1-E33	NRCAM(mRNA X18),NRCAM(mRNA X21),NRCAM(mRNA X25),NRCAM(mRNA X34)	NRCAM(mRNA X17)	9563,69378,181477,197195,211795,218537,246169,249207,310564,367274,390417,474461,481914,506358,583941,641646,742643,785175,841868,905796,925319,982877,1027595,1083492,1085299,1184843,1238823,1285367,1332815,1366056	NRCAM		XM_015280202.1	15385803,15385804,15385805,15385806,15385807,15385808,15385809,15385810,15385811,15385812,15385813,15385814,15385815,15385816,15385817,15385818,15385819,15385820,15385821,15385822,15385823,15385824,15385825,15385826,15385827,15385828,15385829,15385830,15385831,15385832
15385833	21	21	0	0	Ensembl_GRCg6a	CNTN1(protein_coding 202)	Contactin 1	21	4	1	29035536-29119035	E1-E24		CNTN1(protein_coding 202)	25390,53121,54845,98524,130332,194764,224586,243135,363492,419439,473168,643576,758090,921904,1014802,1138302,1167899,1184112,1225910,1363984,1373924	CNTN1	ENSGALG00000009523		15385834,15385835,15385836,15385837,15385838,15385839,15385840,15385841,15385842,15385843,15385844,15385845,15385846,15385847,15385848,15385849,15385850,15385851,15385852,15385853,15385854
15385855	23	21	0	2	Ensembl_GRCg6a||Refseq_ref_Gallus_gallus-5.0	PDZRN4(protein_coding 201)||PDZRN4(mRNA X1)	PDZ domain containing ring finger 4||PDZ domain containing ring finger 4, transcript variant X1	21	3	1	29166943-29412018||29041782-29286859	E1-E10||E1-E8		PDZRN4(protein_coding 201)||PDZRN4(mRNA X1)	3454,34274,162703,181954,315631,327224,378458,389541,401223,407848,471793,509725,573258,583672,750886,781923,940563,1137241,1177263,1222150,1290775	PDZRN4	ENSGALG00000009530	XM_015282412.1	15385856,15385857,15385858,15385859,15385860,15385861,15385862,15385863,15385864,15385865,15385866,15385867
15385868	25	25	0	0	Ensembl_GRCg6a||Refseq_ref_Gallus_gallus-5.0	PPHLN1(protein_coding 201)||PPHLN1(mRNA 1)	Periphilin 1||periphilin 1, transcript variant 1	25	3	1	29707652-29769785||29582496-29644631	E2-E10||E2-E10	||PPHLN1(mRNA 2)	PPHLN1(protein_coding 201)||PPHLN1(mRNA 1)	30470,88757,103049,136577,163644,228468,318217,359902,432696,578542,638365,697091,782845,868954,899781,945267,964330,981703,1152619,1156124,1182138,1253358,1266621,1381285,1394514	PPHLN1	ENSGALG00000009547	NM_001305257.1	15385869,15385870,15385871,15385872,15385873,15385874,15385875,15385876,15385877,15385878
15385879	23	23	0	0	Ensembl_GRCg6a||Refseq_ref_Gallus_gallus-5.0	IRAK4(protein_coding 201)||IRAK4(mRNA)	Interleukin 1 receptor associated kinase 4||interleukin-1 receptor-associated kinase 4	23	4	1	30191460-30202450||30070105-30081095	E1-E12||E1-E11		IRAK4(protein_coding 201)||IRAK4(mRNA)	32334,138422,188395,236075,300741,343818,372645,524430,551315,568717,700425,714425,758435,1054435,1186554,1212490,1268124,1281181,1295286,1324254,1365745,1410274,1411465	IRAK4	ENSGALG00000009586	NM_001030738.1	15385880,15385881,15385882,15385883,15385884,15385885,15385886,15385887,15385888,15385889,15385890,15385891,15385892,15385893
15385894	26	26	0	0	Ensembl_GRCg6a||Refseq_ref_Gallus_gallus-5.0	TMEM117(protein_coding 201)||TMEM117(mRNA X1)	Transmembrane protein 117||transmembrane protein 117, transcript variant X1	26	4	1	30237502-30429820||30116148-30308469	E2-E8||E2-E8	TMEM117(protein_coding 202)||TMEM117(mRNA X2)	TMEM117(protein_coding 201)||TMEM117(mRNA X1)	6228,162461,170336,236556,265614,277673,296127,343762,372023,477357,603269,626915,669620,669994,682205,685073,841360,964508,1080951,1099582,1126003,1193394,1228058,1275187,1352193,1370831	TMEM117	ENSGALG00000009596	XM_416041.5	15385895,15385896,15385897,15385898,15385899,15385900,15385901
15385902	23	21	0	2	Ensembl_GRCg6a||Refseq_ref_Gallus_gallus-5.0	PRLL(protein_coding 201)||LOC417800(mRNA)	Prolactin-like protein	21	14	1	30651432-30655006||30530051-30533625	E2-E5||E2-E5		PRLL(protein_coding 201)||LOC417800(mRNA)	19327,41438,52690,185599,210798,439893,473987,486783,540345,543259,598774,712138,864148,991250,995392,1049718,1143516,1187879,1290487,1308152,1374546	PRLL	ENSGALG00000009603	NM_001165912.1	15385903,15385904,15385905,15385906,15385907
15385908	36	36	0	0	Ensembl_GRCg6a||Refseq_ref_Gallus_gallus-5.0	ANO6(protein_coding 201)||ANO6(mRNA X1)	Anoctamin 6||anoctamin 6, transcript variant X1	36	10	1	30744443-30787184||30623062-30665803	E2-E20||E2-E20		ANO6(protein_coding 201)||ANO6(mRNA X1)	36506,58854,59043,66272,92392,120841,195403,286757,323604,325263,334350,340459,351385,384692,422054,428206,544165,550145,566980,568389,606671,687639,702143,846761,953540,1054576,1091137,1124610,1136778,1168257,1172182,1181275,1204732,1276809,1348266,1358136	ANO6	ENSGALG00000009638	XM_416045.4	15385909,15385910,15385911,15385912,15385913,15385914,15385915,15385916,15385917,15385918,15385919,15385920,15385921,15385922,15385923,15385924,15385925,15385926,15385927
15385928	40	40	0	0	Refseq_ref_Gallus_gallus-5.0	ARID2(mRNA X1)	AT rich interactive domain 2 (ARID, RFX-like), transcript variant X1	40	8	1	30752282-30856533	E1-E22	ARID2(mRNA X2),ARID2(mRNA X3)	ARID2(mRNA X1)	23297,35070,38001,64536,84963,102765,219963,228464,233682,261308,306560,359505,418847,419713,462388,485246,502720,542559,571252,604971,614571,622225,661171,720826,721790,735056,748425,814039,816442,951985,1058999,1102398,1133942,1250830,1306104,1329584,1340881,1361755,1411484,1411885	ARID2		XM_004937551.2	15385929,15385930,15385931,15385932,15385933,15385934,15385935,15385936,15385937,15385938,15385939,15385940,15385941,15385942,15385943,15385944,15385945,15385946,15385947,15385948,15385949,15385950
15385951	25	25	0	0	Ensembl_GRCg6a	RF00003(snRNA 201)	ENSGALG00000025697;U1 spliceosomal RNA;ENSGALG00000017912;ENSGALG00000033349;ENSGALG00000017927;ENSGALG00000017932;ENSGALG00000025696;ENSGALG00000017933;ENSGALG00000017938;ENSGALG00000025699;ENSGALG00000017954	25	21	1	31143727-31143874	E1		RF00003(snRNA 201)	34014,41335,45082,176988,340378,398463,449763,461896,473304,506189,653468,710293,753809,795062,862610,985798,1004541,1023456,1050549,1120189,1199129,1247121,1346528,1367733,1402862	RF00003	ENSGALG00000025697		15385952
15385953	28	28	0	0	Ensembl_GRCg6a||Refseq_ref_Gallus_gallus-5.0	ATP23(protein_coding 201)||XRCC6BP1(mRNA)	ATP23 metallopeptidase and ATP synthase assembly factor homolog||XRCC6 binding protein 1	28	11	1	31563446-31570401||31441976-31448931	E1-E6||E1-E6		ATP23(protein_coding 201)||XRCC6BP1(mRNA)	9706,28460,33688,176449,196123,200209,238062,266285,309281,385578,395801,466122,527034,588176,689744,728080,750106,874994,895992,897185,938741,951572,956474,974921,976473,1093602,1240808,1271956	ATP23	ENSGALG00000009747	NM_001199554.1	15385954,15385955,15385956,15385957,15385958,15385959,15385960
15385961	21	21	0	0	Ensembl_GRCg6a||Refseq_ref_Gallus_gallus-5.0	SLC16A7(protein_coding 203)||SLC16A7(mRNA X1)	Solute carrier family 16 member 7||solute carrier family 16, member 7 (monocarboxylic acid transporter 2), transcript variant X1	21	4	1	32213160-32241801||32091626-32120267	E2-E6||E2-E5		SLC16A7(protein_coding 203)||SLC16A7(mRNA X1)	56054,173037,199692,212323,235080,260208,293875,349593,479651,562540,588448,592260,679872,734961,888616,930707,942017,1073372,1090138,1327232,1387375	SLC16A7	ENSGALG00000009759	XM_015281443.1	15385962,15385963,15385964,15385965,15385966
15385967	27	27	0	0	DNA			27	5	1	32352308-32354240				32274,48433,53712,91914,211796,258334,318294,362034,458390,497513,556285,625291,696705,700388,704408,718956,791335,1028787,1113177,1135359,1168530,1176755,1211490,1232363,1322763,1332353,1373464				15385968,15385969,15385970,15385971
15385972	13	13	0	0	Ensembl_GRCg6a	ENSGALG00000051297(protein_coding)	ENSGALG00000051297	13	0	1	243429-243502	E5		ENSGALG00000051297(protein_coding)	10329,51053,243902,444699,605957,610108,618756,789426,801943,832108,1033794,1091528,1280123	ENSGALG00000051297	ENSGALG00000051297		15385973
15385974	40	40	0	0	Ensembl_GRCg6a	USP15(protein_coding 201)	Ubiquitin specific peptidase 15	40	12	1	33026440-33089693	E1-E22		USP15(protein_coding 201)	43014,47351,74567,88021,124324,148301,165867,182869,371067,389747,410142,413655,441316,490133,498404,499450,588627,645051,684852,691687,781628,800090,803124,868265,923769,961654,1001625,1005474,1026671,1050071,1066787,1106170,1119389,1183181,1187804,1198491,1275601,1347494,1374653,1401540	USP15	ENSGALG00000030024		15385975,15385976,15385977,15385978,15385979,15385980,15385981,15385982,15385983,15385984,15385985,15385986,15385987,15385988,15385989,15385990,15385991,15385992,15385993,15385994,15385995,15385996,15385997
15385998	33	33	0	0	Ensembl_GRCg6a||Refseq_ref_Gallus_gallus-5.0	MON2(protein_coding 201)||MON2(mRNA X1)	MON2 homolog, regulator of endosome-to-Golgi trafficking||MON2 homolog (S. cerevisiae), transcript variant X1	33	5	1	33104641-33173984||32983725-33053070	E1-E35||E1-E34	||MON2(mRNA X2),MON2(mRNA X3),MON2(mRNA)	MON2(protein_coding 201)||MON2(mRNA X1)	106799,186504,193687,194567,229127,246052,249434,394258,438996,440910,533083,564576,592568,595113,605343,670910,701451,719825,738055,848732,905171,913652,1001263,1027566,1035078,1036110,1081460,1106711,1125972,1132581,1194703,1298964,1413028	MON2	ENSGALG00000009795	XM_015281478.1	15385999,15386000,15386001,15386002,15386003,15386004,15386005,15386006,15386007,15386008,15386009,15386010,15386011,15386012,15386013,15386014,15386015,15386016,15386017,15386018,15386019,15386020,15386021,15386022,15386023,15386024,15386025,15386026,15386027,15386028,15386029,15386030,15386031
15386032	24	24	0	0	Ensembl_GRCg6a	MIRLET7I(miRNA 201)	MicroRNA let-7i	24	16	1	33181734-33181796	E1		MIRLET7I(miRNA 201)	42015,70017,212263,227072,336023,367628,402857,464624,505961,515147,605437,643246,795565,813766,824589,950688,1023611,1172578,1180347,1305913,1364656,1366757,1380292,1409325	MIRLET7I	ENSGALG00000018237		15386033
15386034	23	23	0	0	DNA			23	5	1	33412753-33414656				41501,102026,200112,232843,359971,376904,423273,485481,526454,544270,622180,650541,704505,773460,794240,827620,922723,954070,1137991,1140897,1177424,1302651,1339751				15386035,15386036
15386037	26	26	0	0	Ensembl_GRCg6a||Refseq_ref_Gallus_gallus-5.0	RXYLT1(protein_coding 202)||TMEM5(mRNA)	Ribitol xylosyltransferase 1||transmembrane protein 5	26	9	1	33515818-33527335||33395462-33406980	E1-E6||E1-E6		RXYLT1(protein_coding 202)||TMEM5(mRNA)	2192,144297,146580,180862,318251,348255,350938,488205,534918,560261,572219,580178,614051,619284,633406,670557,781075,807081,812760,850376,1050631,1268398,1314199,1380226,1397843,1401788	RXYLT1	ENSGALG00000009815	NM_001199557.1	15386038,15386039,15386040,15386041,15386042,15386043,15386044
15386045	24	24	0	0	Ensembl_GRCg6a||Refseq_ref_Gallus_gallus-5.0	SRGAP1(protein_coding 201)||SRGAP1(mRNA)	SLIT-ROBO Rho GTPase activating protein 1	23	3	1	33560806-33700803||33440451-33580448	E1-E22||E1-E22		SRGAP1(mRNA X1),SRGAP1(protein_coding 201)||SRGAP1(mRNA),SRGAP1(mRNA X1)	35008,46274,154606,190549,192901,468371,498193,552071,567694,602333,647797,752545,800018,844713,869073,870694,901970,993200,1112005,1213335,1285330,1305034,1326648	SRGAP1	ENSGALG00000009825	NM_001080101.1	15386046,15386047,15386048,15386049,15386050,15386051,15386052,15386053,15386054,15386055,15386056,15386057,15386058,15386059,15386060,15386061,15386062,15386063,15386064,15386065,15386066,15386067,15386068,15386069
15386070	27	9	0	18	NT||DNA	Gallus gallus finished cDNA. clone ChEST228n3		9	3	1	33723914-33724413			Gallus gallus finished cDNA. clone ChEST228n3	118553,199170,272344,410725,467413,659086,864946,1016056,1131571	Gallus gallus finished cDNA. clone ChEST228n3			15386071,15386072,15386073
15386074	20	20	0	0	Refseq_ref_Gallus_gallus-5.0	XPOT(mRNA X1)	Exportin, tRNA, transcript variant X1	20	6	1	33609517-33631876	E2-E25	XPOT(mRNA)	XPOT(mRNA X1)	138634,192235,367354,370479,414701,508584,562040,608319,652993,674575,691365,700286,716776,781178,819537,841571,1071886,1127742,1152901,1412294	XPOT		XM_015281535.1	15386075,15386076,15386077,15386078,15386079,15386080,15386081,15386082,15386083,15386084,15386085,15386086,15386087,15386088,15386089,15386090,15386091,15386092,15386093,15386094
15386095	39	39	0	0	Ensembl_GRCg6a||Refseq_ref_Gallus_gallus-5.0	TBK1(protein_coding 202)||TBK1(mRNA X1)	TANK binding kinase 1||TANK-binding kinase 1, transcript variant X1	39	6	1	33762173-33784956||33641818-33664601	E1-E21||E2-E21	||TBK1(mRNA)	TBK1(protein_coding 202)||TBK1(mRNA X1)	117364,118186,151783,162226,185466,206317,219718,270331,291931,302695,339054,380087,436415,583483,642509,658440,714737,718958,760618,769577,798454,903675,970790,983452,1000503,1012975,1024451,1025199,1044374,1120364,1154435,1162396,1206189,1248715,1256429,1292116,1302274,1327447,1371659	TBK1	ENSGALG00000009840	XM_015281552.1	15386096,15386097,15386098,15386099,15386100,15386101,15386102,15386103,15386104,15386105,15386106,15386107,15386108,15386109,15386110,15386111,15386112,15386113,15386114,15386115,15386116
15386117	23	13	1	9	Refseq_ref_Gallus_gallus-5.0	RASSF3(mRNA X2)	Ras association (RalGDS/AF-6) domain family member 3, transcript variant X2	13	0	1	33665614-33692787	E1-E2		RASSF3(mRNA X2)	35063,375771,506381,534052,542891,735672,755700,1005809,1093266,1108584,1135473,1358020,1409142	RASSF3		XM_015281591.1	15386118,15386119,15386120,15386121,15386122
15386123	29	29	0	0	Ensembl_GRCg6a||Refseq_ref_Gallus_gallus-5.0	RASSF3(protein_coding 202)||RASSF3(mRNA)	Ras association domain family member 3||Ras association (RalGDS/AF-6) domain family member 3	29	3	1	33836154-33886736||33715796-33766377	E1-E5||E1-E6		RASSF3(protein_coding 202)||RASSF3(mRNA)	41212,58711,86859,97277,154233,178803,214037,279668,297819,298043,446006,641030,679555,755607,757077,779395,794020,797766,927429,963885,969285,1060309,1075583,1133110,1197426,1213651,1220736,1269432,1361812	RASSF3	ENSGALG00000009842	NM_001007851.1	15386124,15386125,15386126,15386127,15386128,15386129,15386130,15386131
15386132	22	20	0	2	NT||DNA	Gallus gallus finished cDNA. clone ChEST947h6		12	8	1	33916784-33917086			Gallus gallus finished cDNA. clone ChEST947h6	288735,323675,631319,676438,856394,868291,975237,993651,1000326,1235279,1307375,1309871	Gallus gallus finished cDNA. clone ChEST947h6			15386133,15386134,15386135,15386136
15386137	29	29	0	0	Ensembl_GRCg6a||Refseq_ref_Gallus_gallus-5.0	TBC1D30(protein_coding 201)||TBC1D30(mRNA X1)	TBC1 domain family member 30||TBC1 domain family, member 30, transcript variant X1	29	3	1	33939512-33962003||33819150-33841643	E3-E14||E2-E13	TBC1D30(protein_coding 202),TBC1D30(protein_coding 203)||TBC1D30(mRNA X2)	TBC1D30(protein_coding 201)||TBC1D30(mRNA X1)	125840,170410,285841,307825,420659,471314,484405,674856,743310,745112,798241,818800,926882,996611,1016033,1040647,1110803,1129373,1140548,1163965,1169733,1192691,1204940,1238546,1262537,1363027,1381296,1394805,1401621	TBC1D30	ENSGALG00000009859	XM_015282716.1	15386138,15386139,15386140,15386141,15386142,15386143,15386144,15386145,15386146,15386147,15386148
15386149	30	27	0	3	Refseq_ref_Gallus_gallus-5.0	LEMD3(mRNA X1)	LEM domain containing 3, transcript variant X1	27	6	1	33957422-33984876	E3-E15	LEMD3(mRNA X2)	LEMD3(mRNA X1)	42032,48134,145105,175141,187729,195054,216342,267455,276558,285926,317101,378666,416786,477936,530822,606508,610028,674974,684900,879862,1004330,1100661,1200516,1245493,1307242,1325330,1343439	LEMD3		XM_416073.5	15386150,15386151,15386152,15386153,15386154,15386155,15386156,15386157,15386158,15386159,15386160,15386161,15386162,15386163,15386164,15386165
15386166	24	24	0	0	Refseq_ref_Gallus_gallus-5.0	MSRB3(mRNA X6)	Methionine sulfoxide reductase B3, transcript variant X6	24	3	1	33990435-34069245	E1-E7		MSRB3(mRNA X6)	2857,14687,39835,135146,189198,193047,193240,338442,384579,425000,470857,542446,664929,692755,722217,841158,932748,936954,1061657,1162401,1242535,1299071,1299388,1404868	MSRB3		XM_015281636.1	15386167,15386168,15386169,15386170,15386171,15386172,15386173,15386174,15386175
15386176	19	19	0	0	Ensembl_GRCg6a||Refseq_ref_Gallus_gallus-5.0	HMGA2(protein_coding 201)||HMGA2(mRNA)	High mobility group AT-hook 2	19	3	1	34326594-34428910||34206251-34308540	E2-E5||E2-E5		HMGA2(protein_coding 201)||HMGA2(mRNA)	4164,57044,57238,165753,200372,264678,367142,381561,383522,553945,593483,732011,751772,822701,920720,931666,952359,1262949,1366269	HMGA2	ENSGALG00000009875	NM_205001.1	15386177,15386178,15386179,15386180
15386181	27	27	0	0	Ensembl_GRCg6a||Refseq_ref_Gallus_gallus-5.0	HELB(protein_coding 201)||HELB(mRNA X1)	DNA helicase B||helicase (DNA) B, transcript variant X1	27	18	1	34536389-34549162||34416012-34428785	E1-E13||E1-E13		HELB(protein_coding 201)||HELB(mRNA X1)	73724,169281,184275,200432,237949,250860,345227,380393,382838,505542,688983,788064,839854,893177,948297,967899,985224,1039685,1133008,1176437,1178986,1224480,1345752,1378859,1381694,1390904,1396734	HELB	ENSGALG00000009885	XM_416077.5	15386182,15386183,15386184,15386185,15386186,15386187,15386188,15386189,15386190,15386191,15386192,15386193,15386194,15386195,15386196
15386197	24	24	0	0	Ensembl_GRCg6a||Refseq_ref_Gallus_gallus-5.0	CAND1(protein_coding 201)||CAND1(mRNA)	Cullin associated and neddylation dissociated 1||cullin-associated and neddylation-dissociated 1	24	2	1	34918463-34929403||34798083-34809023	E2-E15||E3-E15		CAND1(protein_coding 201)||CAND1(mRNA)	93088,343282,387250,394178,437622,542223,562771,610145,734003,800572,836853,907888,962954,988612,1039232,1039649,1052483,1209396,1212435,1214216,1257772,1263765,1295458,1373803	CAND1	ENSGALG00000033879	XM_015282846.1	15386198,15386199,15386200,15386201,15386202,15386203,15386204,15386205,15386206,15386207,15386208,15386209,15386210,15386211
15386212	24	24	0	0	Ensembl_GRCg6a||Refseq_ref_Gallus_gallus-5.0	DYRK2(protein_coding 203)||DYRK2(mRNA X2)	Dual specificity tyrosine phosphorylation regulated kinase 2||dual-specificity tyrosine-(Y)-phosphorylation regulated kinase 2, transcript variant X2	24	3	1	35019709-35029732||34899326-34909349	E1-E2||E1-E3	||DYRK2(mRNA)	DYRK2(protein_coding 203)||DYRK2(mRNA X2)	21903,24649,35605,153912,189106,215793,217479,411917,667944,705232,734798,761269,813621,823621,928662,967735,1009266,1115462,1160298,1167223,1203841,1214197,1283581,1348535	DYRK2	ENSGALG00000009901	XM_015281985.1	15386213,15386214,15386215
15386216	19	19	0	0	Ensembl_GRCg6a||Refseq_ref_Gallus_gallus-5.0	RAP1B(protein_coding 203)||AC113404.1(mRNA X1)	RAP1B, member of RAS oncogene family||Ras-related protein Rap-1b-like protein, transcript variant X1	19	0	1	35351394-35364981||35234408-35247995	E2-E8||E2-E8	||AC113404.1(mRNA)	RAP1B(protein_coding 203)||AC113404.1(mRNA X1)	48403,121767,252131,262409,368369,386816,497053,558483,581522,584572,628144,676859,988045,1013143,1038425,1074941,1193921,1229791,1382201	RAP1B	ENSGALG00000009927	XM_015281694.1	15386217,15386218,15386219,15386220,15386221,15386222,15386223,15386224,15386225
15386226	29	25	0	4	Ensembl_GRCg6a||Refseq_ref_Gallus_gallus-5.0	NUP107(protein_coding 201)||NUP107(mRNA X1)	Nucleoporin 107||nucleoporin 107kDa, transcript variant X1	25	5	1	35369818-35392953||35252832-35275967	E2-E28||E2-E28	NUP107(protein_coding 202)||NUP107(mRNA X2),NUP107(mRNA)	NUP107(protein_coding 201)||NUP107(mRNA X1)	14725,50312,117075,134753,160831,299311,383468,440631,503394,506733,510318,535742,624665,629443,648608,715872,904869,1123745,1145312,1194922,1240797,1276478,1277873,1301136,1378532	NUP107	ENSGALG00000009934	XM_004937562.2	15386227,15386228,15386229,15386230,15386231,15386232,15386233,15386234,15386235,15386236,15386237,15386238,15386239,15386240,15386241,15386242,15386243,15386244,15386245,15386246,15386247,15386248,15386249,15386250,15386251,15386252,15386253,15386254,15386255
15386256	28	28	0	0	Ensembl_GRCg6a||Refseq_ref_Gallus_gallus-5.0	SLC35E3(protein_coding 201)||SLC35E3(mRNA)	Solute carrier family 35 member E3||solute carrier family 35, member E3	28	9	1	35394115-35399266||35277129-35282281	E1-E5||E1-E5		SLC35E3(protein_coding 201)||SLC35E3(mRNA)	100309,100698,106154,152272,214759,281270,363707,380531,438167,441972,469018,509012,513749,527266,559453,583307,591132,902680,922377,930912,1004638,1070646,1230379,1256657,1264325,1338458,1355486,1371040	SLC35E3	ENSGALG00000009940	NM_001199616.1	15386257,15386258,15386259,15386260,15386261,15386262
15386263	24	24	0	0	Refseq_ref_Gallus_gallus-5.0	MDM2(mRNA X1)	MDM2 proto-oncogene, E3 ubiquitin protein ligase, transcript variant X1	24	3	1	35297854-35309598	E1-E10	MDM2(mRNA X2)	MDM2(mRNA X1)	44406,107919,126087,214993,344689,385444,432154,497412,537593,542939,564037,614394,656668,683485,832301,920524,960950,966200,969192,996966,1083871,1092644,1138129,1286843	MDM2		XM_015277522.1	15386264,15386265,15386266,15386267,15386268,15386269,15386270,15386271,15386272,15386273,15386274,15386275,15386276
15386277	27	27	0	0	Ensembl_GRCg6a||Refseq_ref_Gallus_gallus-5.0	CPSF6(protein_coding 201)||CPSF6(mRNA X1)	Cleavage and polyadenylation specific factor 6||cleavage and polyadenylation specific factor 6, 68kDa, transcript variant X1	27	4	1	35503270-35528216||35386288-35411234	E1-E10||E1-E11	||CPSF6(mRNA X3),CPSF6(mRNA X4),CPSF6(mRNA)	CPSF6(protein_coding 201)||CPSF6(mRNA X1)	50895,159630,200088,256276,364729,372185,442275,475961,520642,569022,575138,603117,688351,727355,837795,903979,971068,1006153,1105120,1117489,1147781,1157166,1199471,1259176,1273476,1274567,1305496	CPSF6	ENSGALG00000019355	XM_015281724.1	15386278,15386279,15386280,15386281,15386282,15386283,15386284,15386285,15386286,15386287
15386288	28	25	0	3	Ensembl_GRCg6a||Refseq_ref_Gallus_gallus-5.0	LYZ(protein_coding 201)||LYZ(mRNA)	Lysozyme (renal amyloidosis)	25	7	1	35542898-35546573||35425916-35429591	E1-E4||E1-E4		LYZ(protein_coding 201)||LYZ(mRNA)	33159,53055,54145,127697,180381,229998,241097,451190,464051,490537,501525,532416,611946,717796,833522,916970,1028755,1075308,1106133,1170198,1215567,1238146,1301656,1303297,1382019	LYZ	ENSGALG00000009963	NM_205281.1	15386289,15386290,15386291,15386292,15386293,15386294
15386295	25	25	0	0	Ensembl_GRCg6a||Refseq_ref_Gallus_gallus-5.0	YEATS4(protein_coding 201)||YEATS4(mRNA)	YEATS domain containing 4	25	5	1	35547014-35549549||35430032-35432567	E4-E9||E2-E7		YEATS4(protein_coding 201)||YEATS4(mRNA)	53571,62454,110563,177400,230790,358739,361316,391832,410876,424230,437899,603480,652034,654967,689392,828376,846973,911950,939888,1087460,1089747,1159589,1286825,1300110,1382214	YEATS4	ENSGALG00000029135	NM_001079503.1	15386296,15386297,15386298,15386299,15386300,15386301,15386302
15386303	26	26	0	0	Ensembl_GRCg6a||Refseq_ref_Gallus_gallus-5.0	FRS2(protein_coding 201)||FRS2(mRNA X1)	Fibroblast growth factor receptor substrate 2||fibroblast growth factor receptor substrate 2, transcript variant X1	26	1	1	35600880-35612002||35483899-35495021	E2-E7||E2-E7	||FRS2(mRNA X2),FRS2(mRNA)	FRS2(protein_coding 201)||FRS2(mRNA X1)	68597,129409,131406,169483,205039,241209,268146,288883,434122,508094,539021,643654,648925,691783,706225,938566,1001944,1021440,1054934,1118932,1272866,1319123,1347599,1354387,1356617,1414615	FRS2	ENSGALG00000009966	XM_015281751.1	15386304,15386305,15386306,15386307,15386308,15386309,15386310,15386311
15386312	30	29	0	1	Ensembl_GRCg6a||Refseq_ref_Gallus_gallus-5.0	CCT2(protein_coding 201)||CCT2(mRNA)	Chaperonin containing TCP1 subunit 2||chaperonin containing TCP1, subunit 2 (beta)	29	12	1	35620988-35632774||35504009-35515796	E1-E16||E1-E16		CCT2(protein_coding 201)||CCT2(mRNA)	23402,81372,98352,237519,269880,313972,492116,541394,560016,637338,779605,790794,805432,811440,842030,899672,970633,981526,991500,1059479,1094055,1121964,1168819,1190187,1228834,1239213,1303302,1348531,1370793	CCT2	ENSGALG00000009975	NM_001012533.2	15386313,15386314,15386315,15386316,15386317,15386318,15386319,15386320,15386321,15386322,15386323,15386324,15386325,15386326,15386327,15386328
15386329	30	30	0	0	Refseq_ref_Gallus_gallus-5.0	LOC417848(mRNA X1)	Cathepsin E-A-like, transcript variant X1	30	11	1	35522160-35530402	E1-E8		LOC417848(mRNA X1)	40976,77395,146484,175613,212578,264860,296856,306721,332108,337911,426139,465735,482929,514935,548805,588225,666525,723372,729011,897906,907875,947776,948668,975948,978503,1129001,1141930,1228751,1311528,1369284	LOC417848		XM_416090.5	15386330,15386331,15386332,15386333,15386334,15386335,15386336,15386337,15386338,15386339,15386340
15386341	27	27	0	0	Ensembl_GRCg6a||Refseq_ref_Gallus_gallus-5.0	ENSGALG00000009959(protein_coding)||AC025263.3(mRNA X1)	RAB3A interacting protein||Uncharacterized protein, transcript variant X1	27	6	1	35689019-35711234||35572043-35594258	E2-E11||E2-E11	||AC025263.3(mRNA X2),AC025263.3(mRNA X3)	ENSGALG00000009959(protein_coding)||AC025263.3(mRNA X1)	78982,210968,251947,255014,260174,273914,462690,576169,595207,608726,657813,695399,742999,760916,769491,818389,829055,834341,871965,879835,968407,992434,1038092,1055958,1239083,1320211,1358294	AC025263.3	ENSGALG00000009959	XM_416092.5	15386342,15386343,15386344,15386345,15386346,15386347,15386348,15386349,15386350,15386351,15386352
15386353	22	20	0	2	Refseq_ref_Gallus_gallus-5.0	MYRFL(mRNA X1)	Myelin regulatory factor-like, transcript variant X1	20	6	1	35603207-35639585	E1-E23	MYRFL(mRNA X2)	MYRFL(mRNA X1)	76713,125441,174605,308966,413501,664768,737382,762489,781750,846281,940471,1000945,1099814,1118512,1152370,1181351,1229712,1253663,1323591,1403697	MYRFL		XM_015282916.1	15386354,15386355,15386356,15386357,15386358,15386359,15386360,15386361,15386362,15386363,15386364,15386365,15386366,15386367,15386368,15386369,15386370,15386371,15386372,15386373,15386374,15386375
15386376	25	25	0	0	DNA			25	14	1	35774714-35782923				89178,115895,132174,146542,157756,351605,461226,597249,746641,771784,894628,921155,926117,1043048,1066046,1093134,1096489,1104713,1159144,1170690,1217424,1343118,1377449,1407631,1410513				15386377,15386378,15386379
15386380	28	28	0	0	Ensembl_GRCg6a||Refseq_ref_Gallus_gallus-5.0	CNOT2(protein_coding 201)||CNOT2(mRNA)	CCR4-NOT transcription complex subunit 2||CCR4-NOT transcription complex, subunit 2	28	6	1	35892131-35930600||35775142-35813612	E2-E15||E2-E15		CNOT2(protein_coding 201)||CNOT2(mRNA)	7006,11506,12178,37439,64400,65507,100109,103518,177279,201178,394031,402909,450335,572424,622480,658211,679637,749055,848877,885522,948643,953431,1023136,1027695,1171040,1181964,1311337,1403518	CNOT2	ENSGALG00000010042	NM_001012808.1	15386381,15386382,15386383,15386384,15386385,15386386,15386387,15386388,15386389,15386390,15386391,15386392,15386393,15386394,15386395
15386396	22	22	0	0	Ensembl_GRCg6a||Refseq_ref_Gallus_gallus-5.0	KCNMB4(protein_coding 201)||KCNMB4(mRNA)	Potassium calcium-activated channel subfamily M regulatory beta subunit 4||potassium channel subfamily M regulatory beta subunit 4	22	24	1	35938151-35948892||35821163-35831904	E1-E3||E1-E3		KCNMB4(protein_coding 201)||KCNMB4(mRNA)	3015,125887,146916,150840,207238,229149,299730,473454,513043,530268,557241,748308,876793,880275,916447,1023869,1145158,1174085,1288625,1317405,1381020,1383121	KCNMB4	ENSGALG00000010044	NM_001199630.1	15386397,15386398,15386399,15386400
15386401	31	31	0	0	Ensembl_GRCg6a||Refseq_ref_Gallus_gallus-5.0	LGR5(protein_coding 201)||LGR5(mRNA)	Leucine rich repeat containing G protein-coupled receptor 5||leucine-rich repeat containing G protein-coupled receptor 5	31	3	1	36384130-36435489||36280491-36331851	E2-E18||E2-E18		LGR5(protein_coding 201)||LGR5(mRNA)	13867,34862,107318,125850,178444,180559,190822,209644,223254,280546,285855,417716,417976,420543,459770,475913,520398,522710,544258,561379,613112,619943,623398,625118,637521,656856,954831,1147188,1168608,1173927,1313482	LGR5	ENSGALG00000010163	XM_425441.4	15386402,15386403,15386404,15386405,15386406,15386407,15386408,15386409,15386410,15386411,15386412,15386413,15386414,15386415,15386416,15386417,15386418
15386419	24	24	0	0	Ensembl_GRCg6a||Refseq_ref_Gallus_gallus-5.0	TMEM19(protein_coding 201)||TMEM19(mRNA X1)	Transmembrane protein 19||transmembrane protein 19, transcript variant X1	24	6	1	36513039-36525485||36409401-36421847	E2-E7||E2-E7	||TMEM19(mRNA X2)	TMEM19(protein_coding 201)||TMEM19(mRNA X1)	15907,55224,78457,87078,149903,231618,245879,326754,436123,472529,614241,721796,750462,769896,940961,973655,978094,1012553,1130094,1156617,1210383,1220907,1283914,1376406	TMEM19	ENSGALG00000041783	XM_416098.5	15386420,15386421,15386422,15386423,15386424,15386425,15386426
15386427	29	29	0	0	Ensembl_GRCg6a||Refseq_ref_Gallus_gallus-5.0	RAB21(protein_coding 201)||RAB21(mRNA)	RAB21, member RAS oncogene family	29	10	1	36551888-36562662||36448250-36459024	E1-E7||E1-E7		RAB21(protein_coding 201)||RAB21(mRNA)	3390,89051,97639,134178,347908,392632,490782,532716,576172,577500,602127,603507,604427,626502,641207,674289,685703,706077,707141,712005,883765,899991,986434,1007219,1208727,1279576,1346474,1347808,1401880	RAB21	ENSGALG00000010183	XM_001233647.4	15386428,15386429,15386430,15386431,15386432,15386433,15386434,15386435
15386436	31	31	0	0	Ensembl_GRCg6a||Refseq_ref_Gallus_gallus-5.0	TBC1D15(protein_coding 201)||TBC1D15(mRNA)	TBC1 domain family member 15||TBC1 domain family, member 15	31	6	1	36581830-36601910||36478193-36498275	E2-E17||E2-E17		TBC1D15(protein_coding 201)||TBC1D15(mRNA)	5384,53753,69918,71248,89669,158969,216294,222067,242231,244897,359201,400888,431530,434277,476936,499046,548090,572678,601372,638279,659735,724281,742486,802712,813322,829951,887354,924586,1098461,1136971,1188116	TBC1D15	ENSGALG00000010190	NM_001012809.2	15386437,15386438,15386439,15386440,15386441,15386442,15386443,15386444,15386445,15386446,15386447,15386448,15386449,15386450,15386451,15386452,15386453
15386454	19	18	0	1	Ensembl_GRCg6a||Refseq_ref_Gallus_gallus-5.0	TPH2(protein_coding 201)||TPH2(mRNA)	Tryptophan hydroxylase 2	18	1	1	36613364-36667187||36509729-36563552	E1-E11||E1-E11		TPH2(protein_coding 201)||TPH2(mRNA)	30019,165402,188723,278700,382783,432506,521509,675204,686105,763657,1019806,1049397,1259553,1335685,1346524,1389380,1394730,1408577	TPH2	ENSGALG00000010198	NM_001001301.1	15386455,15386456,15386457,15386458,15386459,15386460,15386461,15386462,15386463,15386464,15386465,15386466,15386467
15386468	36	36	0	0	Ensembl_GRCg6a||Refseq_ref_Gallus_gallus-5.0	TRHDE(protein_coding 201)||TRHDE(mRNA)	Thyrotropin releasing hormone degrading enzyme||thyrotropin-releasing hormone degrading enzyme	36	8	1	36742634-36951417||36645739-36854524	E2-E19||E3-E20		TRHDE(protein_coding 201)||TRHDE(mRNA)	13477,13778,107151,158212,173930,177833,266757,274201,275177,276174,317379,321366,347728,385208,437183,487499,591209,610856,660870,714639,805160,828531,834311,879384,898824,950509,967185,1001809,1093673,1234377,1268977,1274968,1320364,1322910,1335325,1411693	TRHDE	ENSGALG00000010200	XM_015283004.1	15386469,15386470,15386471,15386472,15386473,15386474,15386475,15386476,15386477,15386478,15386479,15386480,15386481,15386482,15386483,15386484,15386485,15386486
15386487	24	23	0	1	Ensembl_GRCg6a	ENSGALG00000010222(protein_coding)	ENSGALG00000010222	23	4	1	37861802-37870386	E1-E6		ENSGALG00000010222(protein_coding)	90805,147155,252193,369315,382970,411313,511620,537307,567333,602511,631251,741017,816010,867372,921707,945967,1043993,1055892,1072432,1170134,1284773,1326993,1379961	ENSGALG00000010222	ENSGALG00000010222		15386488,15386489,15386490,15386491,15386492,15386493,15386494
15386495	20	20	0	0	Refseq_ref_Gallus_gallus-5.0	GLIPR1(mRNA)	GLI pathogenesis-related 1 (glioma)	20	8	1	37790918-37796378	E1-E6		GLIPR1(mRNA)	6838,326307,410260,446445,454526,500519,670165,714552,779933,844447,927504,965992,1116722,1130782,1147963,1283558,1315499,1316311,1376219,1405999	GLIPR1		XM_004937576.2	15386496,15386497,15386498,15386499,15386500
15386501	24	21	0	3	Ensembl_GRCg6a	GLIPR1L(protein_coding 201)	GLI pathogenesis-related 1-like	21	19	1	37882289-37890071	E1-E6		GLIPR1L(protein_coding 201)	126258,130660,132246,239428,312680,572874,599777,605143,616296,701915,853357,930705,993624,1029120,1029422,1123852,1155336,1156785,1178536,1221397,1237061	GLIPR1L	ENSGALG00000010224		15386502,15386503,15386504,15386505,15386506,15386507,15386508,15386509,15386510
15386511	32	32	0	0	Ensembl_GRCg6a||Refseq_ref_Gallus_gallus-5.0	ZDHHC17(protein_coding 202)||ZDHHC17(mRNA)	Zinc finger DHHC-type containing 17||zinc finger, DHHC-type containing 17	32	3	1	38250650-38315369||38168289-38233006	E1-E17||E1-E17		ZDHHC17(protein_coding 202)||ZDHHC17(mRNA)	55636,151565,270453,278699,359993,445881,514998,534049,579621,598667,611814,645619,683368,719458,729044,801329,819719,841412,930526,935562,1045941,1064198,1069466,1082365,1096450,1115169,1157283,1190032,1197348,1209025,1249067,1271747	ZDHHC17	ENSGALG00000010253	NM_001030745.1	15386512,15386513,15386514,15386515,15386516,15386517,15386518,15386519,15386520,15386521,15386522,15386523,15386524,15386525,15386526,15386527,15386528,15386529
15386530	33	33	0	0	Refseq_ref_Gallus_gallus-5.0	NAV3(mRNA X1)	Neuron navigator 3, transcript variant X1	33	15	1	38668262-38923653	E1-E39	NAV3(mRNA X13),NAV3(mRNA X2),NAV3(mRNA X3),NAV3(mRNA X4),NAV3(mRNA X5),NAV3(mRNA)	NAV3(mRNA X1)	28906,74744,86143,98234,132437,168054,214952,215465,235524,262379,273837,319243,366122,482160,482808,512301,540713,557612,609721,697266,702336,737317,765440,840250,846892,859305,926308,941343,1001428,1040047,1220546,1287984,1373473	NAV3		XM_015281843.1	15386531,15386532,15386533,15386534,15386535,15386536,15386537,15386538,15386539,15386540,15386541,15386542,15386543,15386544,15386545,15386546,15386547,15386548,15386549,15386550,15386551,15386552,15386553,15386554,15386555,15386556,15386557,15386558,15386559,15386560,15386561,15386562,15386563
15386564	21	21	0	0	Refseq_ref_Gallus_gallus-5.0	SYT1(mRNA X4)	Synaptotagmin I, transcript variant X4	21	5	1	39109203-39452462	E1-E11		SYT1(mRNA X4)	13257,40355,135360,187569,283587,335606,423201,498939,529408,616479,684458,891987,934581,950906,990388,993183,1093762,1137761,1169861,1309341,1379085	SYT1		XM_015278844.1	15386565,15386566,15386567,15386568,15386569,15386570,15386571,15386572,15386573,15386574,15386575,15386576,15386577
15386578	29	25	0	4	Ensembl_GRCg6a	RPS16(protein_coding 201)	Ribosomal protein S16	25	4	1	39833106-39835890	E1-E5		RPS16(protein_coding 201)	33915,56948,89992,117637,313756,324698,422126,460083,532422,605548,643594,688486,792319,806298,825970,837503,961186,974931,1070819,1108032,1226977,1309809,1311580,1318015,1334857	RPS16	ENSGALG00000026490		15386579,15386580,15386581,15386582,15386583,15386584
15386585	56	48	0	8	Refseq_ref_Gallus_gallus-5.0	OTOGL(mRNA X1)	Otogelin-like, transcript variant X1	48	14	1	39766452-39852346	E6-E60	OTOGL(mRNA X2),OTOGL(mRNA X3)	OTOGL(mRNA X1)	30778,33492,55439,62112,76262,109095,150314,201034,205136,239715,239855,243309,290377,321755,425213,454552,484858,504587,562758,569508,574985,601969,647209,664582,694120,705656,724490,740556,792352,852486,869825,942080,955208,969289,1034057,1044121,1070685,1092284,1148507,1159565,1171383,1215185,1220510,1272412,1289625,1366006,1384351,1415977	OTOGL		XM_015283290.1	15386586,15386587,15386588,15386589,15386590,15386591,15386592,15386593,15386594,15386595,15386596,15386597,15386598,15386599,15386600,15386601,15386602,15386603,15386604,15386605,15386606,15386607,15386608,15386609,15386610,15386611,15386612,15386613,15386614,15386615,15386616,15386617,15386618,15386619,15386620,15386621,15386622,15386623,15386624,15386625,15386626,15386627,15386628,15386629,153…
15386642	27	17	0	10	Refseq_ref_Gallus_gallus-5.0	LOC107052834(mRNA)	Uncharacterized LOC107052834	17	8	1	39859206-39863590	E1-E4		LOC107052834(mRNA)	53085,135386,144889,314988,323575,380707,404271,484040,689578,935759,1011319,1020365,1050171,1063323,1212167,1262176,1292867	LOC107052834		XM_015283311.1	15386643,15386644,15386645,15386646,15386647,15386648
15386649	37	36	0	1	Refseq_ref_Gallus_gallus-5.0	PTPRQ(mRNA X1)	Protein tyrosine phosphatase, receptor type, Q, transcript variant X1	36	8	1	39884351-39980926	E2-E46	PTPRQ(mRNA X2),PTPRQ(mRNA X3)	PTPRQ(mRNA X1)	975,103653,158785,167392,175982,181714,201225,231590,292044,377612,416763,522051,526788,589726,596137,597819,641326,648633,653703,657946,667665,727931,766287,775065,779709,877223,920934,990828,1028509,1062478,1122065,1280154,1302510,1327601,1329064,1395131	PTPRQ		XM_015283320.1	15386650,15386651,15386652,15386653,15386654,15386655,15386656,15386657,15386658,15386659,15386660,15386661,15386662,15386663,15386664,15386665,15386666,15386667,15386668,15386669,15386670,15386671,15386672,15386673,15386674,15386675,15386676,15386677,15386678,15386679,15386680,15386681,15386682,15386683,15386684,15386685,15386686
15386687	23	23	0	0	Ensembl_GRCg6a||Refseq_ref_Gallus_gallus-5.0	MYF6(protein_coding 201)||MYF6(mRNA X1)	Myogenic factor 6||myogenic factor 6 (herculin), transcript variant X1	23	6	1	40080447-40081823||39998094-39999469	E1-E2||E1-E3	MYF6(protein_coding 202)||MYF6(mRNA)	MYF6(protein_coding 201)||MYF6(mRNA X1)	39645,64273,231614,271382,283678,368470,380182,419803,462958,474433,537434,585591,596247,727556,863011,898068,904347,982801,998270,1061946,1110116,1232013,1266210	MYF6	ENSGALG00000010936	XM_015281916.1	15386688,15386689,15386690,15386691
15386692	18	15	0	3	Ensembl_GRCg6a||Refseq_ref_Gallus_gallus-5.0	MYF5(protein_coding 201)||MYF5(mRNA)	Myogenic factor 5	15	7	1	40085150-40086176||40002796-40003822	E1-E3||E1-E3		MYF5(protein_coding 201)||MYF5(mRNA)	7515,82224,310731,390198,604748,766027,836663,959885,975252,985813,999364,1035536,1060994,1299640,1405483	MYF5	ENSGALG00000028091	NM_001030363.1	15386693,15386694
15386695	35	29	0	6	Ensembl_GRCg6a||Refseq_ref_Gallus_gallus-5.0	ACSS3(protein_coding 201)||ACSS3(mRNA)	Acyl-CoA synthetase short chain family member 3||acyl-CoA synthetase short-chain family member 3	29	7	1	40199819-40276722||40117454-40202353	E1-E16||E1-E16		ACSS3(protein_coding 201)||ACSS3(mRNA)	2373,4717,86599,101811,122951,141782,321949,364445,369376,446765,520200,543194,620555,620587,624248,714841,766956,821608,826066,877725,1006577,1085479,1108395,1171632,1208460,1226485,1257004,1260980,1414958	ACSS3	ENSGALG00000010940	XM_416118.5	15386696,15386697,15386698,15386699,15386700,15386701,15386702,15386703,15386704,15386705,15386706,15386707,15386708,15386709,15386710,15386711,15386712,15386713,15386714
15386715	32	30	0	2	Refseq_ref_Gallus_gallus-5.0	METTL25(mRNA X1)	Methyltransferase like 25, transcript variant X1	30	9	1	40709044-40764771	E1-E12	METTL25(mRNA X2)	METTL25(mRNA X1)	29168,43420,54398,101945,156555,196243,200928,218005,219448,317239,329413,346014,365762,395480,480193,484786,579000,788169,788936,913741,955257,986698,1055938,1116653,1196351,1243954,1249586,1287238,1312553,1395833	METTL25		XM_416122.5	15386716,15386717,15386718,15386719,15386720,15386721,15386722,15386723,15386724,15386725,15386726,15386727,15386728,15386729,15386730,15386731
15386732	29	29	0	0	Refseq_ref_Gallus_gallus-5.0	TMTC2(mRNA)	Transmembrane and tetratricopeptide repeat containing 2	29	9	1	40948675-41086082	E2-E12		TMTC2(mRNA)	6554,141594,143961,154582,199143,303623,322922,339057,364032,441343,466043,550135,552937,565679,594646,665224,682080,688957,695340,695761,763846,787998,797667,803916,808772,1010022,1105944,1186099,1308496	TMTC2		XM_015283417.1	15386733,15386734,15386735,15386736,15386737,15386738,15386739,15386740,15386741,15386742,15386743,15386744
15386745	36	30	0	6	Refseq_ref_Gallus_gallus-5.0	LRRIQ1(mRNA)	Leucine-rich repeats and IQ motif containing 1	30	5	1	41739801-41778574	E1-E17		LRRIQ1(mRNA)	42464,76874,95004,112538,146973,164389,177838,204218,280777,338531,508218,548172,575078,584839,624566,684871,709446,775041,787251,804347,844139,880517,961443,1000722,1011381,1105398,1119610,1145268,1301606,1349851	LRRIQ1		XM_015282079.1	15386746,15386747,15386748,15386749,15386750,15386751,15386752,15386753,15386754,15386755,15386756,15386757,15386758,15386759,15386760,15386761,15386762,15386763,15386764,15386765,15386766
15386767	23	23	0	0	NT||DNA	PREDICTED: Gallus gallus uncharacterized LOC112533329 [LOC112533329]. ncRNA		23	0	1	41854422-41855105			PREDICTED: Gallus gallus uncharacterized LOC112533329 [LOC112533329]. ncRNA	67127,219797,260519,319234,347158,348883,356302,364150,516302,554101,651346,723947,824264,934640,1000383,1096478,1237617,1251722,1263743,1297832,1311774,1360409,1372496	PREDICTED: Gallus gallus uncharacterized LOC112533329 [LOC112533329]. ncRNA			15386768,15386769,15386770,15386771
15386772	22	22	0	0	Ensembl_GRCg6a||Refseq_ref_Gallus_gallus-5.0	ALX1(protein_coding 201)||ALX1(mRNA X1)	ALX homeobox 1||ALX homeobox 1, transcript variant X1	22	3	1	41899146-41918338||41853221-41872415	E2-E5||E2-E5	||ALX1(mRNA X2)	ALX1(protein_coding 201)||ALX1(mRNA X1)	150511,235315,236180,318441,494819,501155,520516,638225,682209,689182,710063,728809,777767,815482,900667,965903,993585,1033376,1049393,1202977,1260685,1370867	ALX1	ENSGALG00000027213	XM_015283460.1	15386773,15386774,15386775,15386776,15386777
15386778	26	26	0	0	Ensembl_GRCg6a||Refseq_ref_Gallus_gallus-5.0	NTS(protein_coding 202)||NTS(mRNA)	Neurotensin	26	1	1	42207707-42219534||42173630-42185458	E1-E4||E1-E4		NTS(protein_coding 202)||NTS(mRNA)	126799,142329,172263,197316,199243,249402,253029,419640,447792,552575,585394,587323,618051,763594,789791,847607,919134,1047614,1065927,1071472,1123962,1144810,1184704,1209768,1304666,1396198	NTS	ENSGALG00000027192	NM_001277360.1	15386779,15386780,15386781,15386782,15386783,15386784
15386785	29	25	0	4	Ensembl_GRCg6a||Refseq_ref_Gallus_gallus-5.0	ENSGALG00000011168(protein_coding)||C12ORF29(mRNA X1)	Chromosome 1 C12orf29 homolog||chromosome 1 open reading frame, human C12orf29, transcript variant X1	25	4	1	42829984-42835930||42795905-42801851	E1-E7||E1-E7	||C12ORF29(mRNA X2)	ENSGALG00000011168(protein_coding)||C12ORF29(mRNA X1)	58664,72681,124007,224964,334716,348891,349615,357733,402238,524653,557707,598245,645678,646767,775426,794768,895302,978679,992052,1021721,1028276,1049500,1179452,1275463,1276204	C12ORF29	ENSGALG00000011168	XM_416129.5	15386786,15386787,15386788,15386789,15386790,15386791,15386792,15386793
15386794	25	25	0	0	Ensembl_GRCg6a||Refseq_ref_Gallus_gallus-5.0	TMTC3(protein_coding 201)||TMTC3(mRNA X1)	Transmembrane and tetratricopeptide repeat containing 3||transmembrane and tetratricopeptide repeat containing 3, transcript variant X1	25	2	1	42898046-42922993||42863967-42888915	E2-E15||E2-E15	TMTC3(protein_coding 202)||TMTC3(mRNA X2),TMTC3(mRNA X3),TMTC3(mRNA X4),TMTC3(mRNA X5)	TMTC3(protein_coding 201)||TMTC3(mRNA X1)	94514,120736,153934,208056,235603,239120,285012,365538,386088,421017,442211,456768,490605,495633,568535,594754,640162,664431,740735,760323,865055,915013,1143436,1166590,1226251	TMTC3	ENSGALG00000033106	XM_004937600.2	15386795,15386796,15386797,15386798,15386799,15386800,15386801,15386802,15386803,15386804,15386805,15386806,15386807,15386808
15386809	24	24	0	0	DNA			24	9	1	44047281-44047653				45137,66842,128757,272843,334893,342670,421461,444843,584438,585925,609765,686500,696505,791255,833357,894328,936460,1032727,1063984,1064537,1124448,1190322,1305980,1396195				15386810,15386811
15386812	21	21	0	0	Refseq_ref_Gallus_gallus-5.0	LOC101750282(ncRNA)	Uncharacterized LOC101750282	21	16	1	44401315-44404433	E1-E2		LOC101750282(ncRNA)	42490,179850,274546,291348,377130,389815,411183,639766,682384,731292,768476,878917,956423,1060524,1099105,1125433,1135973,1273433,1306108,1345025,1346748	LOC101750282		XR_211053.2	15386813,15386814,15386815
15386816	29	29	0	0	Refseq_ref_Gallus_gallus-5.0	PLEKHG7(mRNA)	Pleckstrin homology domain containing, family G (with RhoGef domain) member 7	29	15	1	44597813-44615938	E1-E10		PLEKHG7(mRNA)	16816,35016,51641,54283,81395,327284,347575,353771,390727,406084,415083,424914,543094,579464,648949,704900,719863,723440,823922,840119,850121,1012252,1227039,1266996,1299377,1300840,1311924,1335860,1352728	PLEKHG7		XM_015283842.1	15386817,15386818,15386819,15386820,15386821,15386822,15386823,15386824,15386825,15386826,15386827
15386828	23	23	0	0	Refseq_ref_Gallus_gallus-5.0	NUDT4(mRNA X1)	Nudix (nucleoside diphosphate linked moiety X)-type motif 4, transcript variant X1	23	5	1	44816675-44837100	E1-E5	NUDT4(mRNA X2)	NUDT4(mRNA X1)	189705,208520,253071,276517,282167,297037,358723,453633,506509,507774,523994,575357,576648,592062,645885,723564,793867,908278,974332,982338,1243048,1328196,1351334	NUDT4		XM_015284139.1	15386829,15386830,15386831,15386832,15386833,15386834
15386835	28	21	0	7	Ensembl_GRCg6a||Refseq_ref_Gallus_gallus-5.0	MRPL42(protein_coding 201)||RP11-455G16.1(mRNA X1)	Mitochondrial ribosomal protein L42||mitochondrial ribosomal protein L42, transcript variant X1	21	2	1	44905092-44908477||44874120-44877505	E3-E6||E3-E6	||RP11-455G16.1(mRNA X2)	MRPL42(protein_coding 201)||RP11-455G16.1(mRNA X1)	36835,66344,96909,341310,425189,585261,776065,777687,785428,788994,813983,887426,936606,965035,1040091,1132476,1177307,1241104,1267081,1368879,1385021	MRPL42	ENSGALG00000011293	XM_416141.5	15386836,15386837,15386838,15386839,15386840,15386841
15386842	23	23	0	0	Refseq_ref_Gallus_gallus-5.0	SOCS2(mRNA)	Suppressor of cytokine signaling 2	23	13	1	44892806-44894348	E1		SOCS2(mRNA)	143075,246726,247775,270178,285334,308135,498469,558549,585122,588233,614233,779078,787708,808346,853591,950879,993948,1046669,1081546,1177624,1333748,1340647,1399206	SOCS2		NM_204540.1	15386843,15386844
15386845	25	25	0	0	Ensembl_GRCg6a||Refseq_ref_Gallus_gallus-5.0	CRADD(protein_coding 201)||CRADD(mRNA)	CASP2 and RIPK1 domain containing adaptor with death domain	25	2	1	44934733-45010123||44903762-44979152	E1-E3||E1-E3		CRADD(protein_coding 201)||CRADD(mRNA)	132010,195668,224383,338688,530134,568281,641001,654835,702045,724598,747140,757296,770762,778282,950856,1039646,1069251,1077357,1215536,1292497,1331389,1397851,1398334,1399843,1409759	CRADD	ENSGALG00000011297	NM_001030748.1	15386846,15386847,15386848,15386849
15386850	28	27	0	1	Refseq_ref_Gallus_gallus-5.0	PLXNC1(mRNA)	Plexin C1	27	6	1	45064635-45130822	E1-E31		PLXNC1(mRNA)	35441,229307,241696,256844,275962,305501,347446,405980,511165,540784,564641,603971,636188,639085,640619,661389,676144,750135,761627,795401,1027070,1065950,1097159,1177278,1262458,1267513,1367222	PLXNC1		XM_015284072.1	15386851,15386852,15386853,15386854,15386855,15386856,15386857,15386858,15386859,15386860,15386861,15386862,15386863,15386864,15386865,15386866,15386867,15386868,15386869,15386870,15386871,15386872,15386873,15386874,15386875,15386876,15386877,15386878
15386879	23	23	0	0	Ensembl_GRCg6a||Refseq_ref_Gallus_gallus-5.0	SNAPC3(protein_coding 201)||SNAPC3(mRNA)	Small nuclear RNA activating complex polypeptide 3||small nuclear RNA activating complex, polypeptide 3, 50kDa	23	6	1	45273254-45274164||45242239-45243149	E1||E1		SNAPC3(protein_coding 201)||SNAPC3(mRNA)	45721,60472,117952,265184,314087,318159,482616,524493,535917,611842,739694,745321,972347,992936,1068413,1087617,1146010,1154538,1203704,1257113,1347886,1372431,1388240	SNAPC3	ENSGALG00000011323	XM_001231674.2	15386880
15386881	31	28	3	0	Ensembl_GRCg6a||Refseq_ref_Gallus_gallus-5.0	VEZT(protein_coding 201)||VEZT(mRNA X1)	Vezatin, adherens junctions transmembrane protein||vezatin, adherens junctions transmembrane protein, transcript variant X1	28	7	1	45484606-45516059||45453595-45485049	E2-E12||E2-E12	VEZT(protein_coding 202)||VEZT(mRNA X2),VEZT(mRNA X3)	VEZT(protein_coding 201)||VEZT(mRNA X1)	26002,96748,103104,103639,105273,108841,168659,209002,341246,364731,379800,390152,479971,534569,538969,607469,653789,670028,728743,791279,856563,864818,981792,982740,1006745,1107744,1158089,1241947	VEZT	ENSGALG00000011357	XM_015283996.1	15386882,15386883,15386884,15386885,15386886,15386887,15386888,15386889,15386890,15386891,15386892
15386893	30	30	0	0	Ensembl_GRCg6a||Refseq_ref_Gallus_gallus-5.0	METAP2(protein_coding 201)||METAP2(mRNA)	Methionyl aminopeptidase 2	30	9	1	45566481-45581126||45535471-45550117	E1-E11||E1-E11		METAP2(protein_coding 201)||METAP2(mRNA)	4068,13435,75047,127388,131839,289566,326005,343701,376979,392729,482328,492871,529746,574713,583632,597516,619957,669299,802415,931455,966762,987604,1058862,1111897,1127146,1174509,1180748,1255995,1275843,1314285	METAP2	ENSGALG00000011377	NM_001006233.1	15386894,15386895,15386896,15386897,15386898,15386899,15386900,15386901,15386902,15386903,15386904
15386905	19	19	0	0	Ensembl_GRCg6a||Refseq_ref_Gallus_gallus-5.0	SNRPF(protein_coding 201)||SNRPF(mRNA)	Small nuclear ribonucleoprotein polypeptide F	19	0	1	45696636-45697612||45665627-45666603	E2-E4||E2-E4		SNRPF(protein_coding 201)||SNRPF(mRNA)	45027,71862,81309,130570,179118,245368,348173,475781,646349,683918,748237,789992,914838,966439,1001576,1005920,1183646,1278377,1407497	SNRPF	ENSGALG00000011409	NM_001277362.1	15386906,15386907,15386908,15386909
15386910	26	26	0	0	Ensembl_GRCg6a||Refseq_ref_Gallus_gallus-5.0	AMDHD1(protein_coding 201)||AMDHD1(mRNA)	Amidohydrolase domain containing 1	26	7	1	45700630-45708230||45669621-45677223	E1-E9||E1-E9		AMDHD1(protein_coding 201)||AMDHD1(mRNA)	39930,137067,137625,138649,140327,183423,215197,444665,471629,594891,684509,687936,697292,869947,870669,980501,1067596,1079637,1119895,1193402,1222850,1233881,1262767,1318542,1348253,1363246	AMDHD1	ENSGALG00000011414	XM_416158.4	15386911,15386912,15386913,15386914,15386915,15386916,15386917,15386918,15386919
15386920	21	21	0	0	Ensembl_GRCg6a||Refseq_ref_Gallus_gallus-5.0	ELK3(protein_coding 201)||ELK3(mRNA)	ELK3, ETS transcription factor||ELK3, ETS-domain protein (SRF accessory protein 2)	21	8	1	45781504-45815316||45759252-45793064	E1-E5||E1-E5		ELK3(protein_coding 201)||ELK3(mRNA)	21246,82670,218219,283213,401140,500600,515246,539073,585771,738389,806546,979012,1107092,1134639,1142941,1161964,1165193,1227281,1228181,1294583,1336813	ELK3	ENSGALG00000043701	NM_001030749.1	15386921,15386922,15386923,15386924,15386925,15386926
15386927	30	26	0	4	Refseq_ref_Gallus_gallus-5.0	C1H12ORF63(mRNA X1)	Chromosome 1 open reading frame, human C12orf 63, transcript variant X1	26	11	1	45930769-45952111	E2-E15	C1H12ORF63(mRNA X2)	C1H12ORF63(mRNA X1)	73222,136307,222202,232246,254646,261215,289151,348404,601458,624204,665259,672160,697052,709264,788499,806040,819509,854782,880358,900753,967435,1028516,1091139,1096378,1102418,1358897	C1H12ORF63		XM_003640365.3	15386928,15386929,15386930,15386931,15386932,15386933,15386934,15386935,15386936,15386937,15386938,15386939,15386940,15386941,15386942
15386943	26	26	0	0	Refseq_ref_Gallus_gallus-5.0	C1H12ORF63(mRNA X1)	Chromosome 1 open reading frame, human C12orf 63, transcript variant X1	26	18	1	45981352-46013888	E36-E62		C1H12ORF63(mRNA X1)	23309,109249,127719,214194,253204,284130,312368,348413,380437,395529,527571,554873,616376,663845,674919,741158,855760,938932,1073878,1096434,1175226,1196724,1273058,1280146,1290516,1367672	C1H12ORF63		XM_003640365.3	15386944,15386945,15386946,15386947,15386948,15386949,15386950,15386951,15386952,15386953,15386954,15386955,15386956,15386957,15386958,15386959,15386960,15386961,15386962,15386963,15386964,15386965,15386966,15386967,15386968,15386969
15386970	25	23	0	2	Ensembl_GRCg6a||Refseq_ref_Gallus_gallus-5.0	ENSGALG00000030853(protein_coding)||C1H12ORF63(mRNA X1)	ENSGALG00000030853||chromosome 1 open reading frame, human C12orf 63, transcript variant X1	23	2	1	46030377-46037110||46021552-46028285	E23-E27||E65-E69		ENSGALG00000030853(protein_coding)||C1H12ORF63(mRNA X1)	78072,168885,195377,242976,281241,442264,453227,478475,608909,684121,692217,695658,738500,783831,825762,832304,984646,1044391,1104828,1289533,1292947,1378953,1394469	C1H12ORF63	ENSGALG00000030853	XM_003640365.3	15386971,15386972,15386973,15386974,15386975,15386976,15386977
15386978	27	27	0	0	Ensembl_GRCg6a||Refseq_ref_Gallus_gallus-5.0	NEDD1(protein_coding 201)||NEDD1(mRNA X4)	Neural precursor cell expressed, developmentally down-regulated 1||neural precursor cell expressed, developmentally down-regulated 1, transcript variant X4	27	11	1	46042650-46064481||46033825-46055656	E1-E15||E1-E15	||NEDD1(mRNA)	NEDD1(protein_coding 201)||NEDD1(mRNA X4)	1220,71750,210214,300462,345532,361433,370446,510055,553605,569743,661528,718129,764843,780464,787757,1007839,1041246,1141568,1177857,1193301,1211860,1238070,1281089,1285898,1310236,1403925,1415886	NEDD1	ENSGALG00000031699	XM_015283814.1	15386979,15386980,15386981,15386982,15386983,15386984,15386985,15386986,15386987,15386988,15386989,15386990,15386991,15386992,15386993
15386994	15	15	0	0	Ensembl_GRCg6a||Refseq_ref_Gallus_gallus-5.0	ENSGALG00000025410(miRNA)||MIR1691(precursor_RNA)	Gga-mir-1691||microRNA mir-1691	15	0	1	46267723-46267774||46258867-46258918	E1||E1		ENSGALG00000025410(miRNA)||MIR1691(precursor_RNA)	44942,63237,77191,172950,321700,357735,606190,763821,774234,885399,986297,1047239,1080061,1327580,1359461	MIR1691	ENSGALG00000025410	NR_035184.1	15386995
15386996	22	21	0	1	Ensembl_GRCg6a	ENSGALG00000018238(miRNA)	Gga-mir-135a-2	21	0	1	46333894-46333982	E1		ENSGALG00000018238(miRNA)	60220,66286,108669,266150,341731,532645,569021,569959,876782,877972,920673,1000148,1032448,1054927,1118801,1272250,1293120,1312544,1342908,1382181,1396084	ENSGALG00000018238	ENSGALG00000018238		15386997
15386998	25	15	10	0	Refseq_ref_Gallus_gallus-5.0	TRNAW-CCA(tRNA)	TRNA-Trp	15	0	26	2111361-2111314	E1		TRNAW-CCA(tRNA)	272448,450943,620836,627360,752770,776168,976644,1046702,1072478,1098761,1136251,1178880,1200095,1273532,1346673	TRNAW-CCA			15386999
15387000	24	24	0	0	Ensembl_GRCg6a||Refseq_ref_Gallus_gallus-5.0	TMPO(protein_coding 202)||TMPO(mRNA X1)	Thymopoietin||thymopoietin, transcript variant X1	24	5	1	46669042-46691036||46669730-46691724	E1-E9||E1-E9	||TMPO(mRNA X2),TMPO(mRNA)	TMPO(protein_coding 202)||TMPO(mRNA X1)	3307,93848,145748,229460,244539,363577,382088,402662,420187,483900,678398,791122,815619,858886,939575,947082,1011676,1047803,1076707,1142937,1187226,1357262,1367370,1408055	TMPO	ENSGALG00000011504	XM_015284619.1	15387001,15387002,15387003,15387004,15387005,15387006,15387007,15387008,15387009,15387010,15387011,15387012,15387013
15387014	29	29	0	0	Refseq_ref_Gallus_gallus-5.0	SLC25A3(mRNA)	Solute carrier family 25 (mitochondrial carrier	29	6	1	46696093-46703723	E2-E8		SLC25A3(mRNA)	45066,54506,57905,62293,119357,129219,291303,323908,421018,501523,526109,564733,590440,682287,691897,754929,770926,943304,945582,1067823,1072016,1105467,1145793,1231392,1254609,1281258,1291056,1319112,1346379	SLC25A3		XM_015284680.1	15387015,15387016,15387017,15387018,15387019,15387020,15387021,15387022,15387023,15387024,15387025
15387026	25	25	0	0	Ensembl_GRCg6a	RF00563(snoRNA 201)	Small nucleolar RNA, H/ACA box 53	25	13	1	46701238-46701476	E1		RF00563(snoRNA 201)	60290,158760,205539,298997,300574,326888,484547,509305,621988,684467,773137,896869,971735,1087835,1107822,1176734,1191619,1212197,1240861,1262581,1262611,1266329,1356469,1359319,1372797	RF00563	ENSGALG00000024964		15387027
15387028	22	22	0	0	Refseq_ref_Gallus_gallus-5.0	APAF1(mRNA X1)	Apoptotic peptidase activating factor 1, transcript variant X1	22	2	1	46718928-46744362	E2-E27		APAF1(mRNA X1)	281198,283584,361295,421619,437948,544765,625706,681486,725799,849417,984769,987090,994821,1096572,1119908,1139723,1170810,1282488,1314825,1327243,1387504,1395073	APAF1		XM_416167.5	15387029,15387030,15387031,15387032,15387033,15387034,15387035,15387036,15387037,15387038,15387039,15387040,15387041,15387042,15387043,15387044,15387045,15387046,15387047,15387048,15387049,15387050
15387051	24	24	0	0	Ensembl_GRCg6a||Refseq_ref_Gallus_gallus-5.0	ACTR6(protein_coding 201)||ACTR6(mRNA)	ARP6 actin-related protein 6 homolog||ARP6 actin-related protein 6 homolog (yeast)	24	3	1	47242523-47251446||47257938-47266861	E1-E11||E1-E11		ACTR6(protein_coding 201)||ACTR6(mRNA)	5869,27000,53370,112238,133497,209284,248959,324278,350177,473694,535411,633747,725650,825421,943831,956850,989092,1069727,1128473,1158049,1201594,1241101,1246223,1339843	ACTR6	ENSGALG00000040976	NM_204637.1	15387052,15387053,15387054,15387055,15387056,15387057,15387058,15387059,15387060,15387061,15387062,15387063,15387064
15387065	42	42	0	0	Ensembl_GRCg6a||Refseq_ref_Gallus_gallus-5.0	SCYL2(protein_coding 201)||SCYL2(mRNA X1)	SCY1 like pseudokinase 2||SCY1-like, kinase-like 2, transcript variant X1	42	10	1	47252719-47282946||47268134-47298362	E1-E18||E1-E18	||SCYL2(mRNA X2),SCYL2(mRNA)	SCYL2(protein_coding 201)||SCYL2(mRNA X1)	23982,47383,104648,135542,163479,164325,168463,181463,182528,285209,289150,321105,344407,350232,361029,424164,442230,458032,521328,549050,619657,692147,716671,726695,729665,740051,768205,795341,898160,942303,995455,1020915,1043813,1133502,1150698,1207380,1222547,1243268,1257776,1261089,1270626,1324916	SCYL2	ENSGALG00000011569	XM_015284733.1	15387066,15387067,15387068,15387069,15387070,15387071,15387072,15387073,15387074,15387075,15387076,15387077,15387078,15387079,15387080,15387081,15387082,15387083,15387084,15387085,15387086
15387087	30	30	0	0	Ensembl_GRCg6a||Refseq_ref_Gallus_gallus-5.0	SLC17A8(protein_coding 201)||SLC17A8(mRNA X1)	Solute carrier family 17 member 8||solute carrier family 17 (vesicular glutamate transporter), member 8, transcript variant X1	30	10	1	47293243-47318623||47308659-47334040	E1-E12||E1-E12		SLC17A8(protein_coding 201)||SLC17A8(mRNA X1)	47530,141663,211456,232823,267257,316673,406394,425158,503103,536897,596360,654126,664775,684564,704493,721869,862386,898765,923388,981554,1014800,1019683,1053101,1053754,1091996,1108461,1198559,1204920,1242822,1245058	SLC17A8	ENSGALG00000041122	XM_425451.5	15387088,15387089,15387090,15387091,15387092,15387093,15387094,15387095,15387096,15387097,15387098,15387099
15387100	28	25	0	3	Ensembl_GRCg6a||Refseq_ref_Gallus_gallus-5.0	NR1H4(protein_coding 201)||NR1H4(mRNA)	Nuclear receptor subfamily 1 group H member 4||nuclear receptor subfamily 1, group H, member 4	25	10	1	47342870-47375604||47358288-47391022	E1-E9||E1-E9		NR1H4(protein_coding 201)||NR1H4(mRNA)	109938,208612,258279,274828,411478,413330,539205,574471,589602,688563,872909,951181,955707,973934,979773,992486,1053493,1230107,1233551,1245807,1261667,1266205,1320760,1397466,1406028	NR1H4	ENSGALG00000011594	NM_204113.2	15387101,15387102,15387103,15387104,15387105,15387106,15387107,15387108,15387109,15387110,15387111,15387112
15387113	20	20	0	0	Ensembl_GRCg6a||Refseq_ref_Gallus_gallus-5.0	GAS2L3(protein_coding 201)||GAS2L3(mRNA X1)	Growth arrest specific 2 like 3||growth arrest-specific 2 like 3, transcript variant X1	20	4	1	47377869-47390402||47393287-47405820	E1-E10||E2-E11	||GAS2L3(mRNA X2),GAS2L3(mRNA)	GAS2L3(protein_coding 201)||GAS2L3(mRNA X1)	56505,246698,264557,266162,494238,554424,624241,666781,680063,685118,719465,755819,973554,990560,1065686,1142452,1187533,1257925,1288359,1400597	GAS2L3	ENSGALG00000028373	XM_015284741.1	15387114,15387115,15387116,15387117,15387118,15387119,15387120,15387121,15387122,15387123
15387124	23	22	0	1	Refseq_ref_Gallus_gallus-5.0	ANO4(mRNA X1)	Anoctamin 4, transcript variant X1	22	8	1	47534215-47631072	E3-E27	ANO4(mRNA X2)	ANO4(mRNA X1)	24336,201601,257794,289161,300391,326954,341514,372839,395204,618583,722897,799384,847824,869159,1028258,1047469,1188189,1195858,1230916,1317982,1332907,1397262	ANO4		XM_015289621.1	15387125,15387126,15387127,15387128,15387129,15387130,15387131,15387132,15387133,15387134,15387135,15387136,15387137,15387138,15387139,15387140,15387141,15387142,15387143,15387144,15387145,15387146,15387147
15387148	63	61	0	2	Refseq_ref_Gallus_gallus-5.0	UTP20(mRNA)	UTP20, small subunit (SSU) processome component, homolog (yeast)	61	20	1	47672524-47732136	E1-E62		UTP20(mRNA)	20343,25834,51559,70478,73708,82953,112911,167415,186575,204429,246324,268719,287523,306893,323068,413005,418396,419231,434074,449517,459034,537273,540202,553229,557791,568464,589745,605891,618097,619215,667675,695027,715455,718240,729548,745203,781455,805322,820034,935600,994833,995111,997630,998224,1003324,1029494,1033003,1046998,1056656,1154756,1156081,1230868,1234923,1265781,1282029,1290608,1…	UTP20		XM_004937659.2	15387149,15387150,15387151,15387152,15387153,15387154,15387155,15387156,15387157,15387158,15387159,15387160,15387161,15387162,15387163,15387164,15387165,15387166,15387167,15387168,15387169,15387170,15387171,15387172,15387173,15387174,15387175,15387176,15387177,15387178,15387179,15387180,15387181,15387182,15387183,15387184,15387185,15387186,15387187,15387188,15387189,15387190,15387191,15387192,153…
15387212	28	28	0	0	Refseq_ref_Gallus_gallus-5.0	CNOT4(mRNA X1)	CCR4-NOT transcription complex, subunit 4, transcript variant X1	28	2	1	47800069-47869991	E1-E13		CNOT4(mRNA X1)	64692,69823,88006,132251,135609,213144,297718,299022,348741,464197,481584,507643,715053,786735,792219,830075,854302,865460,883458,930150,997598,1058065,1069650,1209640,1304168,1351506,1355821,1394308	CNOT4		XM_015284783.1	15387213,15387214,15387215,15387216,15387217,15387218,15387219,15387220,15387221,15387222,15387223,15387224,15387225,15387226,15387227
15387228	23	23	0	0	Refseq_ref_Gallus_gallus-5.0	LOC417937(mRNA X1)	Solute carrier family 23 member 1-like, transcript variant X1	23	20	1	47889663-47909245	E2-E13	LOC417937(mRNA X2),LOC417937(mRNA X3)	LOC417937(mRNA X1)	20298,46258,76318,166620,278488,336935,529998,530287,562446,574505,693334,733809,750728,791437,807049,810315,828909,920933,934017,939341,989144,1100404,1316987	LOC417937		XM_416178.5	15387229,15387230,15387231,15387232,15387233,15387234,15387235,15387236,15387237,15387238,15387239,15387240,15387241
15387242	30	30	0	0	Ensembl_GRCg6a||Refseq_ref_Gallus_gallus-5.0	WDR91(protein_coding 201)||WDR91(mRNA X1)	WD repeat domain 91||WD repeat domain 91, transcript variant X1	30	15	1	47905562-47919809||47929667-47943915	E2-E15||E2-E15	||WDR91(mRNA)	WDR91(protein_coding 201)||WDR91(mRNA X1)	24663,35095,36941,84184,158015,221101,242110,413423,433815,526762,560112,569531,574097,641644,687952,814366,870569,935762,937192,976239,1062412,1088687,1175601,1194835,1213224,1280581,1316011,1355126,1384417,1400140	WDR91	ENSGALG00000011724	XM_015284830.1	15387243,15387244,15387245,15387246,15387247,15387248,15387249,15387250,15387251,15387252,15387253,15387254,15387255,15387256,15387257
15387258	25	25	0	0	Ensembl_GRCg6a||Refseq_ref_Gallus_gallus-5.0	ARHGDIB(protein_coding 201)||ARHGDIB(mRNA)	Rho GDP dissociation inhibitor beta||Rho GDP dissociation inhibitor (GDI) beta	25	8	1	47987129-47995255||48011237-48019363	E1-E6||E1-E6		ARHGDIB(protein_coding 201)||ARHGDIB(mRNA)	4130,80008,112500,119207,177915,331069,367466,393125,512616,568251,701548,778526,785381,795465,813132,925100,1027318,1030359,1045422,1085917,1199397,1281979,1347727,1359012,1360353	ARHGDIB	ENSGALG00000011738	NM_001277364.1	15387259,15387260,15387261,15387262,15387263,15387264,15387265
15387266	21	21	0	0	Ensembl_GRCg6a	ERP27(protein_coding 201)	Endoplasmic reticulum resident protein 27-like	21	9	1	47995913-48014493	E1-E7		ERP27(protein_coding 201)	37955,64833,87808,211517,252686,287109,287191,301459,407469,693530,697597,703032,858292,893750,1002532,1127137,1160365,1161928,1173201,1182650,1269955	ERP27	ENSGALG00000011739		15387267,15387268,15387269,15387270,15387271,15387272,15387273
15387274	24	24	0	0	Ensembl_GRCg6a||Refseq_ref_Gallus_gallus-5.0	MGP(protein_coding 201)||MGP(mRNA)	Matrix Gla protein	24	3	1	48031225-48033971||48055334-48058080	E3-E6||E2-E5		MGP(protein_coding 201)||MGP(mRNA)	75053,175716,201166,330253,332551,345185,371557,411229,438083,445056,446910,447340,469218,566161,602852,667771,827043,1006390,1038212,1148492,1173328,1189075,1242597,1370536	MGP	ENSGALG00000011740	NM_205044.1	15387275,15387276,15387277,15387278,15387279,15387280
15387281	25	22	0	3	Ensembl_GRCg6a||Refseq_ref_Gallus_gallus-5.0	OC3(protein_coding 201)||OC3(mRNA)	Osteocalcin-like protein OC3	22	25	1	48037631-48043451||48061740-48067560	E1-E4||E1-E4		OC3(protein_coding 201)||OC3(mRNA)	150498,176260,234269,322087,385750,409948,497203,550672,611863,645025,790025,867300,974037,977192,977194,986555,998220,1095926,1143342,1275507,1322678,1378736	OC3	ENSGALG00000028560	NM_001201386.1	15387282,15387283,15387284,15387285,15387286,15387287,15387288
15387289	25	25	0	0	Ensembl_GRCg6a||Refseq_ref_Gallus_gallus-5.0	ART4(protein_coding 201)||ART4(mRNA)	ADP-ribosyltransferase 4 (Dombrock blood group)	25	18	1	48045880-48049853||48069990-48073963	E1-E3||E1-E3		ART4(protein_coding 201)||ART4(mRNA)	6736,119233,187549,217668,247296,281887,283237,360209,419942,557813,558981,674608,773273,786738,843326,872601,910530,925876,927454,961774,1173214,1176543,1360000,1369474,1378377	ART4	ENSGALG00000011742	NM_001142255.1	15387290,15387291,15387292,15387293
15387294	23	23	0	0	Ensembl_GRCg6a||Refseq_ref_Gallus_gallus-5.0	SMCO3(protein_coding 201)||C1H12ORF69(mRNA X1)	Single-pass membrane protein with coiled-coil domains 3||chromosome 1 open reading frame, human C12orf69, transcript variant X1	23	13	1	48052680-48053710||48076790-48077820	E2||E2	||C1H12ORF69(mRNA X2)	SMCO3(protein_coding 201)||C1H12ORF69(mRNA X1)	26920,77246,86067,92432,227695,383818,388454,496962,516900,608149,630258,707297,744762,763910,944023,948343,1028934,1097829,1098873,1132875,1271266,1277058,1397654	SMCO3	ENSGALG00000011743	XM_015289518.1	15387295,15387296
15387297	33	33	0	0	Refseq_ref_Gallus_gallus-5.0	WBP11(mRNA X1)	WW domain binding protein 11, transcript variant X1	33	19	1	48080439-48089099	E1-E12	WBP11(mRNA X2)	WBP11(mRNA X1)	40462,113302,129795,256998,390383,410430,415863,449886,491816,565477,579002,612779,680270,709978,770072,773436,818761,820834,873696,923619,964272,1039298,1043789,1076668,1085345,1124776,1162526,1178082,1218598,1224776,1320283,1356669,1394547	WBP11		XM_425454.5	15387298,15387299,15387300,15387301,15387302,15387303,15387304,15387305,15387306,15387307,15387308,15387309
15387310	25	20	5	0															15387311
15387312	22	22	0	0	Refseq_ref_Gallus_gallus-5.0	LOC427882(mRNA)	Histone H1	22	21	1	48094026-48094382	E1		LOC427882(mRNA)	10352,57129,112501,131151,307426,386208,426971,502284,508382,731254,737905,751212,839683,922259,952406,984004,984723,1045553,1110608,1185883,1189327,1196838	LOC427882		XM_425456.5	15387313
15387314	14	0	14	0															15387315
15387316	13	13	0	0	Ensembl_GRCg6a||Refseq_ref_Gallus_gallus-5.0	HIST1H2B8(protein_coding 201)||HIST1H2B8(mRNA)	Histone cluster 1, H2B-VIII	13	8	1	48087226-48087331||48111338-48111443	E1||E1		HIST1H2B8(protein_coding 201)||HIST1H2B8(mRNA)	10134,282313,422920,649146,651200,725904,765552,1128727,1183198,1241172,1250918,1305544,1384537	HIST1H2B8	ENSGALG00000049408	NM_001031481.1	15387317
15387318	25	15	10	0															15387319
15387320	25	0	25	0															15387321
15387322	25	7	18	0															15387323
15387324	25	0	25	0															15387325
15387326	25	16	9	0															15387327
15387328	25	0	25	0															15387329
15387330	12	12	0	0	Ensembl_GRCg6a||Refseq_ref_Gallus_gallus-5.0	H2A-VII(protein_coding 201)||HIST1H2A4L1(mRNA)	Histone cluster 1, H2A, IV||histone cluster 1, H2A-IV-like 1 (similar to human histone cluster 2, class H2A, member C)	12	0	1	48140506-48140577||48164627-48164698	E1||E1		H2A-VII(protein_coding 201)||HIST1H2A4L1(mRNA)	80872,96887,199329,264068,329745,490857,623450,793568,806917,1026859,1160347,1327994	H2A-VII	ENSGALG00000049268	XM_004937671.2	15387331
15387332	9	9	0	0	Ensembl_GRCg6a||Refseq_ref_Gallus_gallus-5.0	HIST1H101(protein_coding 201)||HIST1H101(mRNA)	Gallus gallus histone cluster 1, H1.01 (HIST1H101), mRNA.||histone cluster 1, H1.01 (similar to human histone cluster 1, class H1 genes)	9	15	1	48151924-48151959||48176045-48176080	E1||E1		HIST1H101(protein_coding 201)||HIST1H101(mRNA)	165712,220808,631358,657960,676420,780528,955448,1027447,1300798	HIST1H101	ENSGALG00000031874	NM_001040642.1	15387333
15387334	24	24	0	0	NT||DNA	Chicken histone H1 gene		24	5	1	48152638-48152957			Chicken histone H1 gene	65552,117401,144630,163372,290270,291932,365371,373279,505201,595885,692785,774314,856248,944718,997371,1032551,1055803,1167530,1198232,1240272,1276322,1302745,1310944,1349650	Chicken histone H1 gene			15387335
15387336	25	9	16	0	Ensembl_GRCg6a||Refseq_ref_Gallus_gallus-5.0	ENSGALG00000027571(protein_coding)||HIST1H2B7L2(mRNA)	Histone cluster 1, H2B-VII-like 2||histone cluster 1, H2B-VII-like 2 (similar to human histone cluster 1, class H2B, member N)	1	0	1	48154327-48154351||48178448-48178472	E1||E1		ENSGALG00000027571(protein_coding)||HIST1H2B7L2(mRNA)	188971	HIST1H2B7L2	ENSGALG00000027571	XM_001233226.4	15387337
15387338	8	8	0	0	Ensembl_GRCg6a||Refseq_ref_Gallus_gallus-5.0	ENSGALG00000050309(protein_coding)||HIST1H2BO(mRNA)	Histone cluster 1, H2bo	8	32	1	48160218-48160250||48184339-48184371	E1||E1		ENSGALG00000050309(protein_coding)||HIST1H2BO(mRNA)	114948,188940,272026,274898,368884,416146,496213,1216297	HIST1H2BO	ENSGALG00000050309	XM_004937673.2	15387339
15387340	8	8	0	0	Refseq_ref_Gallus_gallus-5.0	HIST1H111L(mRNA)	Histone cluster 1, H1.11L (similar to human histone cluster 1, class H1 genes)	8	11	1	48192418-48193003	E1		HIST1H111L(mRNA)	525432,577538,648657,839181,924705,1045337,1215573,1390232	HIST1H111L		NM_001040643.1	15387341,15387342
15387343	8	8	0	0	Ensembl_GRCg6a||Refseq_ref_Gallus_gallus-5.0	H2B-V(protein_coding 201)||HIST1H2B5(mRNA)	Histone cluster 1, H2B-V||histone cluster 1, H2B-V (similar to human histone cluster 1, class H2B)	8	7	1	48170463-48170502||48194584-48194623	E1||E1		H2B-V(protein_coding 201)||HIST1H2B5(mRNA)	121756,166065,490621,571857,650116,888079,1277471,1317712	H2B-V	ENSGALG00000052649	NM_001079721.1	15387344
15387345	24	24	0	0	Ensembl_GRCg6a||Refseq_ref_Gallus_gallus-5.0	APOLD1(protein_coding 201)||APOLD1(mRNA)	Apolipoprotein L domain containing 1	24	21	1	48192330-48192953||48216454-48217077	E2||E2		APOLD1(protein_coding 201)||APOLD1(mRNA)	35072,163430,239723,273750,295439,364073,421528,458696,468645,602687,686986,729269,893576,920100,961579,1060932,1063517,1071414,1228613,1238263,1274412,1351886,1371457,1374102	APOLD1	ENSGALG00000053511	XM_004937676.2	15387346
15387347	21	21	0	0	Ensembl_GRCg6a||Refseq_ref_Gallus_gallus-5.0	DDX47(protein_coding 201)||DDX47(mRNA)	DEAD-box helicase 47||DEAD (Asp-Glu-Ala-Asp) box polypeptide 47	21	12	1	48200593-48208645||48224717-48232769	E1-E12||E1-E12		DDX47(protein_coding 201)||DDX47(mRNA)	37420,56666,138193,188616,248017,292624,323325,331859,501150,506285,528232,613669,623807,628445,658584,867929,891511,1213682,1227420,1362881,1414874	DDX47	ENSGALG00000011794	NM_001007853.1	15387348,15387349,15387350,15387351,15387352,15387353,15387354,15387355,15387356,15387357,15387358,15387359,15387360
15387361	22	22	0	0	Refseq_ref_Gallus_gallus-5.0	GPRC5A(mRNA X1)	G protein-coupled receptor, family C, group 5, member A, transcript variant X1	22	3	1	48250748-48253716	E2-E4		GPRC5A(mRNA X1)	60094,102574,127489,193150,254753,363454,580896,615455,623448,649811,678807,754420,760804,793678,814780,990262,1077484,1084274,1095349,1100667,1220009,1250743	GPRC5A		XM_416200.4	15387362,15387363,15387364
15387365	26	26	0	0	Ensembl_GRCg6a||Refseq_ref_Gallus_gallus-5.0	FAM234B(protein_coding 201)||KIAA1467(mRNA)	Family with sequence similarity 234 member B||KIAA1467	26	10	1	48265097-48286778||48289222-48310903	E1-E13||E1-E13		FAM234B(protein_coding 201)||KIAA1467(mRNA)	19834,50041,155523,157773,170761,171379,183665,304957,379809,591778,632229,679573,717272,728699,900725,987935,1033733,1162172,1196601,1262214,1263808,1287550,1318252,1319472,1352173,1393740	FAM234B	ENSGALG00000011800	NM_001012812.1	15387366,15387367,15387368,15387369,15387370,15387371,15387372,15387373,15387374,15387375,15387376,15387377,15387378,15387379
15387380	22	22	0	0	Ensembl_GRCg6a||Refseq_ref_Gallus_gallus-5.0	EMP1(protein_coding 201)||EMP1(mRNA)	Epithelial membrane protein 1	22	12	1	48327454-48340324||48351563-48364433	E1-E5||E1-E5		EMP1(protein_coding 201)||EMP1(mRNA)	2104,55617,64248,98553,192819,227822,233329,324575,395144,676466,694007,720940,918459,956255,959265,1002821,1064391,1080303,1164198,1219248,1295733,1295886	EMP1	ENSGALG00000011803	NM_001277370.1	15387381,15387382,15387383,15387384,15387385,15387386,15387387
15387388	29	29	0	0	Refseq_ref_Gallus_gallus-5.0	ATF7IP(mRNA)	Activating transcription factor 7 interacting protein	29	3	1	48864023-48923343	E1-E15		ATF7IP(mRNA)	187522,204133,226747,252422,266637,365553,413801,465378,471298,557390,565445,601929,666373,869537,926657,943491,963290,1001016,1019815,1021479,1065064,1094483,1101972,1112468,1150090,1173793,1279956,1304399,1359606	ATF7IP		NM_001012813.1	15387389,15387390,15387391,15387392,15387393,15387394,15387395,15387396,15387397,15387398,15387399,15387400,15387401,15387402,15387403,15387404
15387405	29	29	0	0	Ensembl_GRCg6a||Refseq_ref_Gallus_gallus-5.0	TTC26(protein_coding 201)||TTC26(mRNA X2)	Tetratricopeptide repeat domain 26||tetratricopeptide repeat domain 26, transcript variant X2	29	7	1	49003017-49047678||49027080-49071741	E3-E18||E3-E19	||TTC26(mRNA X3),TTC26(mRNA X4)	TTC26(protein_coding 201)||TTC26(mRNA X2)	37040,125305,142342,144142,159113,232844,248638,310205,314998,390190,422206,545866,573881,599868,604611,685850,694989,719711,750724,949326,968196,987265,1080884,1096135,1154374,1201386,1345204,1353783,1382641	TTC26	ENSGALG00000011847	XM_015289313.1	15387406,15387407,15387408,15387409,15387410,15387411,15387412,15387413,15387414,15387415,15387416,15387417,15387418,15387419,15387420,15387421
15387422	33	33	0	0	Ensembl_GRCg6a||Refseq_ref_Gallus_gallus-5.0	UBN2(protein_coding 201)||UBN2(mRNA)	Ubinuclein 2	33	4	1	49060684-49107954||49084748-49132018	E1-E17||E1-E17		UBN2(protein_coding 201)||UBN2(mRNA)	18144,22000,58026,105139,214393,245930,313827,368095,392659,530144,567107,575939,606700,637754,670378,686333,700266,756247,851621,910231,925832,1007110,1022617,1143837,1205831,1209511,1244007,1275032,1323563,1329534,1333122,1335222,1340645	UBN2	ENSGALG00000011854	NM_001277750.1	15387423,15387424,15387425,15387426,15387427,15387428,15387429,15387430,15387431,15387432,15387433,15387434,15387435,15387436,15387437,15387438,15387439,15387440
15387441	21	21	0	0	Ensembl_GRCg6a||Refseq_ref_Gallus_gallus-5.0	FMC1(protein_coding 201)||C1H7orf55(mRNA)	Formation of mitochondrial complex V assembly factor 1 homolog||chromosome 1 open reading frame, human C7orf55	21	3	1	49117683-49118381||49141747-49142445	E1-E2||E1-E2		FMC1(protein_coding 201)||C1H7orf55(mRNA)	6313,19660,61658,65694,244251,288013,300112,402691,516759,640167,657172,723254,852370,934289,938011,1148678,1160542,1247009,1302394,1308036,1341393	FMC1	ENSGALG00000011856	XM_015289305.1	15387442,15387443,15387444,15387445
15387446	25	25	0	0	Ensembl_GRCg6a||Refseq_ref_Gallus_gallus-5.0	LUC7L2(protein_coding 201)||LUC7L2(mRNA)	LUC7 like 2, pre-mRNA splicing factor||LUC7-like 2 (S. cerevisiae)	25	4	1	49129585-49152119||49153649-49176183	E2-E10||E2-E10		LUC7L2(protein_coding 201)||LUC7L2(mRNA)	46758,49974,80595,86099,181650,310989,312620,314175,314789,443279,476863,497370,498678,666350,744024,790728,895593,905052,1013203,1030552,1033320,1108409,1125670,1263042,1270381	LUC7L2	ENSGALG00000036238	NM_001030755.1	15387447,15387448,15387449,15387450,15387451,15387452,15387453,15387454,15387455,15387456
15387457	27	26	1	0	Ensembl_GRCg6a	ENSGALG00000019325(lncRNA)	Uncharacterized LOC417973	26	23	1	49173154-49181226	E1-E8		ENSGALG00000019325(lncRNA)	80888,304176,325671,389642,460271,525090,543650,644757,690288,749840,777657,783638,813529,868162,925593,929134,1024031,1066588,1098260,1103268,1133447,1136654,1139348,1141578,1196853,1350904	ENSGALG00000019325	ENSGALG00000019325		15387458,15387459,15387460,15387461,15387462,15387463,15387464,15387465,15387466
15387467	27	27	0	0	Ensembl_GRCg6a||Refseq_ref_Gallus_gallus-5.0	POLDIP3(protein_coding 201)||POLDIP3(mRNA)	DNA polymerase delta interacting protein 3||polymerase (DNA-directed), delta interacting protein 3	27	10	1	49183545-49196873||49207609-49220937	E1-E9||E1-E9		POLDIP3(protein_coding 201)||POLDIP3(mRNA)	45691,51103,58061,210047,344415,347096,353785,367078,552927,588946,637611,744201,822801,834928,856829,867861,895617,911859,944613,979997,980116,993212,994431,1193246,1251678,1262760,1275063	POLDIP3	ENSGALG00000011863	NM_001012814.1	15387468,15387469,15387470,15387471,15387472,15387473,15387474,15387475,15387476,15387477
15387478	23	22	0	1	Ensembl_GRCg6a||Refseq_ref_Gallus_gallus-5.0	RRP7A(protein_coding 201)||RRP7A(mRNA)	Ribosomal RNA processing 7 homolog A||ribosomal RNA processing 7 homolog A (S. cerevisiae)	22	9	1	49200984-49204253||49225048-49228317	E2-E7||E2-E7		RRP7A(protein_coding 201)||RRP7A(mRNA)	95371,139268,369980,389709,417808,429962,549698,579606,597842,652964,686965,800920,819041,878856,918641,1002568,1051196,1252195,1284581,1294769,1336887,1388113	RRP7A	ENSGALG00000011866	NM_001277371.1	15387479,15387480,15387481,15387482,15387483,15387484,15387485
15387486	22	22	0	0	Ensembl_GRCg6a||Refseq_ref_Gallus_gallus-5.0	SOCS1L(protein_coding 201)||SOCS1B(mRNA X1)	Suppressor of cytokine signalling 1-like protein||suppressor of cytokine signalling 1-like protein, transcript variant X1	22	13	1	49237401-49237694||49261465-49261758	E4||E4	||SOCS1B(mRNA X10),SOCS1B(mRNA X11),SOCS1B(mRNA X2),SOCS1B(mRNA X3),SOCS1B(mRNA X4),SOCS1B(mRNA X5),SOCS1B(mRNA X6),SOCS1B(mRNA X7),SOCS1B(mRNA X8),SOCS1B(mRNA X9)	SOCS1L(protein_coding 201)||SOCS1B(mRNA X1)	9720,31745,101123,115156,247073,268755,398900,446112,478004,607072,733826,741076,771019,860796,884894,973396,1008156,1041297,1121705,1183288,1332965,1340753	SOCS1L	ENSGALG00000023193	XM_004937684.2	15387487
15387488	25	25	0	0	Refseq_ref_Gallus_gallus-5.0	NFAM1(mRNA X5)	NFAT activating protein with ITAM motif 1, transcript variant X5	25	8	1	49272893-49290023	E2-E6		NFAM1(mRNA X5)	144918,183867,245914,256419,276582,408982,419268,426707,427056,502568,619365,646752,659561,682575,743290,793001,809998,816302,820414,844805,890931,1042246,1123986,1171019,1224922	NFAM1		XM_015289212.1	15387489,15387490,15387491,15387492,15387493,15387494,15387495
15387496	18	18	0	0	Ensembl_GRCg6a||Refseq_ref_Gallus_gallus-5.0	TCF20(protein_coding 202)||TCF20(mRNA X1)	Transcription factor 20||transcription factor 20 (AR1), transcript variant X1	18	0	1	49347887-49385563||49381933-49419609	E2-E5||E3-E6	||TCF20(mRNA X2),TCF20(mRNA X3),TCF20(mRNA X4),TCF20(mRNA X5)	TCF20(protein_coding 202)||TCF20(mRNA X1)	13592,179504,231092,293123,318364,341614,470163,519509,539784,554825,556838,593767,667729,873805,1164362,1179922,1303549,1352534	TCF20	ENSGALG00000011878	XM_004937687.2	15387497,15387498,15387499,15387500
15387501	29	29	0	0	Ensembl_GRCg6a||Refseq_ref_Gallus_gallus-5.0	CYP2D6(protein_coding 201)||CYP2D6(mRNA)	Cytochrome P450 family 2 subfamily D member 6||cytochrome P450, family 2, subfamily D, polypeptide 6	29	10	1	49408526-49417506||49442571-49451552	E1-E9||E1-E9		CYP2D6(protein_coding 201)||CYP2D6(mRNA)	19825,75936,218256,249867,283184,331864,351392,363162,381609,388204,433639,465309,496984,557406,562069,660235,715817,722359,741082,757078,899121,1017370,1206433,1296518,1320889,1347597,1353849,1387036,1396417	CYP2D6	ENSGALG00000011894	NM_001195557.1	15387502,15387503,15387504,15387505,15387506,15387507,15387508,15387509,15387510,15387511,15387512
15387513	27	27	0	0	Ensembl_GRCg6a||Refseq_ref_Gallus_gallus-5.0	NDUFA6(protein_coding 201)||NDUFA6(mRNA)	NADH:ubiquinone oxidoreductase subunit A6||NADH dehydrogenase (ubiquinone) 1 alpha subcomplex, 6, 14kDa	27	8	1	49418455-49419950||49452501-49453996	E1-E3||E1-E3		NDUFA6(protein_coding 201)||NDUFA6(mRNA)	171908,263887,273083,282737,299710,316644,402413,429462,545103,624196,709737,749099,763045,925858,925905,973968,994756,999415,1004418,1055048,1128998,1154889,1164184,1193795,1277958,1345191,1360600	NDUFA6	ENSGALG00000035223	NM_001278108.1	15387514,15387515,15387516,15387517
15387518	25	25	0	0	Ensembl_GRCg6a||Refseq_ref_Gallus_gallus-5.0	NAGA(protein_coding 201)||NAGA(mRNA)	Alpha-N-acetylgalactosaminidase||N-acetylgalactosaminidase, alpha-	25	12	1	49428271-49432225||49462317-49466271	E1-E8||E1-E8		NAGA(protein_coding 201)||NAGA(mRNA)	89499,110111,152489,385682,385858,472302,492823,547465,670499,684876,693479,749732,761109,818561,849853,948516,964954,987769,1045348,1074310,1118709,1238121,1269595,1292194,1298890	NAGA	ENSGALG00000011900	NM_001167728.1	15387519,15387520,15387521,15387522,15387523,15387524,15387525,15387526,15387527
15387528	26	26	0	0	Ensembl_GRCg6a||Refseq_ref_Gallus_gallus-5.0	CENPM(protein_coding 201)||CENPM(mRNA X1)	Centromere protein M||centromere protein M, transcript variant X1	26	1	1	49462095-49466733||49496141-49500780	E1-E6||E1-E6	||CENPM(mRNA)	CENPM(protein_coding 201)||CENPM(mRNA X1)	57716,156108,231831,239554,301271,301458,441215,463988,496280,516252,518743,580115,642421,670744,680883,776170,814350,853877,926828,1129200,1144547,1188230,1206991,1210434,1247966,1277978	CENPM	ENSGALG00000011914	XM_015285079.1	15387529,15387530,15387531,15387532,15387533,15387534
15387535	26	26	0	0	Ensembl_GRCg6a||Refseq_ref_Gallus_gallus-5.0	TNFRSF13C(protein_coding 201)||TNFRSF13C(mRNA)	TNF receptor superfamily member 13C||tumor necrosis factor receptor superfamily, member 13C	26	14	1	49476744-49478337||49510791-49512384	E1-E3||E1-E3		TNFRSF13C(protein_coding 201)||TNFRSF13C(mRNA)	144134,215658,224973,413597,465119,479632,491292,547455,666087,768995,838471,845837,865819,879064,940234,1005236,1114406,1142465,1149419,1153368,1226868,1229543,1230532,1286152,1301622,1316195	TNFRSF13C	ENSGALG00000019322	NM_001037828.1	15387536,15387537,15387538,15387539
15387540	21	21	0	0	Ensembl_GRCg6a	SNU13(protein_coding 201)	Small nuclear ribonucleoprotein 13	21	17	1	49554398-49555883	E2-E3		SNU13(protein_coding 201)	71239,112638,190860,196491,253991,301298,357745,603197,769608,776536,829732,892368,936154,941468,995366,1019090,1046720,1074376,1226772,1325275,1341149	SNU13	ENSGALG00000011931		15387541,15387542,15387543
15387544	24	24	0	0	Ensembl_GRCg6a||Refseq_ref_Gallus_gallus-5.0	DESI1(protein_coding 201)||DESI1(mRNA)	Desumoylating isopeptidase 1	24	13	1	49571871-49582761||49605409-49616299	E1-E6||E1-E6		DESI1(protein_coding 201)||DESI1(mRNA)	14379,16282,50114,52920,531180,593219,622286,664227,741065,781539,791619,801879,864092,900494,933680,962613,1068780,1150825,1179510,1203253,1285907,1293394,1310725,1392443	DESI1	ENSGALG00000047248	XM_001233782.4	15387545,15387546,15387547,15387548,15387549,15387550,15387551
15387552	26	22	0	4	Ensembl_GRCg6a	PMM1(protein_coding 201)	Phosphomannomutase 1	22	11	1	49586868-49590564	E2-E8		PMM1(protein_coding 201)	104999,131695,146659,215852,295799,475579,527796,544118,603495,699189,739764,746053,811458,841681,865547,950782,1082476,1101376,1112195,1204267,1244527,1277752	PMM1	ENSGALG00000038599		15387553,15387554,15387555,15387556,15387557,15387558,15387559,15387560
15387561	27	27	0	0	Ensembl_GRCg6a||Refseq_ref_Gallus_gallus-5.0	POLR3H(protein_coding 201)||POLR3H(mRNA X1)	RNA polymerase III subunit H||polymerase (RNA) III (DNA directed) polypeptide H (22.9kD), transcript variant X1	27	8	1	49601418-49607154||49635637-49641373	E2-E7||E2-E7	POLR3H(protein_coding 202)||POLR3H(mRNA X2),POLR3H(mRNA)	POLR3H(protein_coding 201)||POLR3H(mRNA X1)	25305,113391,183055,185682,249083,255072,308203,337418,341389,406875,411182,458174,484500,558203,629187,639941,678508,745902,759309,852529,905902,924520,1050798,1064497,1134999,1214436,1315937	POLR3H	ENSGALG00000011947	XM_015285093.1	15387562,15387563,15387564,15387565,15387566,15387567
15387568	25	25	0	0	Ensembl_GRCg6a||Refseq_ref_Gallus_gallus-5.0	PHF5A(protein_coding 201)||PHF5A(mRNA)	PHD finger protein 5A	25	3	1	49629175-49635119||49663394-49669338	E1-E4||E1-E4		PHF5A(protein_coding 201)||PHF5A(mRNA)	31770,41926,42616,67813,178185,205628,212138,221822,275066,632719,711035,712825,1048487,1055389,1083948,1085938,1101071,1113149,1222247,1278714,1307132,1319714,1384046,1389804,1401595	PHF5A	ENSGALG00000011953	NM_001277376.1	15387569,15387570,15387571,15387572
15387573	26	26	0	0	Ensembl_GRCg6a||Refseq_ref_Gallus_gallus-5.0	TOB2(protein_coding 201)||TOB2(mRNA)	Transducer of ERBB2, 2	26	8	1	49639956-49645925||49674175-49680144	E1-E2||E1-E2		TOB2(protein_coding 201)||TOB2(mRNA)	130061,269798,288463,382500,407639,418262,438969,514209,582178,603681,698154,707831,939342,950276,971252,1008589,1018672,1035263,1183251,1205244,1211985,1254011,1256194,1297420,1315906,1401597	TOB2	ENSGALG00000011957	NM_001012534.1	15387574,15387575,15387576,15387577
15387578	31	31	0	0	Ensembl_GRCg6a||Refseq_ref_Gallus_gallus-5.0	RANGAP1(protein_coding 201)||RANGAP1(mRNA X1)	Ran GTPase activating protein 1||Ran GTPase activating protein 1, transcript variant X1	31	19	1	49734765-49753228||49768982-49787445	E2-E17||E2-E17	||RANGAP1(mRNA)	RANGAP1(protein_coding 201)||RANGAP1(mRNA X1)	3723,32452,49132,49941,82981,161736,199618,202383,281204,303044,309276,313348,508309,572338,573404,690378,816291,864980,899376,908093,915894,1116073,1158005,1159263,1192855,1193315,1244599,1272447,1306152,1354733,1389093	RANGAP1	ENSGALG00000011966	XM_015285127.1	15387579,15387580,15387581,15387582,15387583,15387584,15387585,15387586,15387587,15387588,15387589,15387590,15387591,15387592,15387593,15387594,15387595
15387596	20	20	0	0	Ensembl_GRCg6a||Refseq_ref_Gallus_gallus-5.0	CHADL(protein_coding 201)||CHADL(mRNA X1)	Chondroadherin-like||chondroadherin-like, transcript variant X1	20	23	1	49754850-49755103||49789067-49789320	E2||E2	||CHADL(mRNA X2),CHADL(mRNA)	CHADL(protein_coding 201)||CHADL(mRNA X1)	6414,116042,238503,335058,335660,359094,450252,481520,515494,594421,692519,730082,813991,823010,866268,963254,964219,989088,1137100,1154621	CHADL	ENSGALG00000011970	XM_015285143.1	15387597
15387598	24	24	0	0	Ensembl_GRCg6a||Refseq_ref_Gallus_gallus-5.0	CHADL(protein_coding 201)||CHADL(mRNA X1)	Chondroadherin-like||chondroadherin-like, transcript variant X1	24	25	1	49755677-49757681||49789894-49791898	E2-E4||E2-E4	||CHADL(mRNA X2),CHADL(mRNA)	CHADL(protein_coding 201)||CHADL(mRNA X1)	29908,51594,134811,140736,147395,163056,228640,273877,283882,416850,481828,581788,604385,626367,639954,646303,732435,868004,1025165,1201436,1242283,1271267,1305978,1323813	CHADL	ENSGALG00000011970	XM_015285143.1	15387599,15387600,15387601
15387602	17	2	0	15	NT||DNA	Gallus gallus voucher John McCormack:galgalp1 ultra conserved element locus uce-4871 genomic sequence||Gallus gallus voucher John McCormack:galgalp1 ultra conserved element locus uce-4871 genomic sequence		2	0	1	49780631-49780671		Gallus gallus voucher John McCormack:galgalp2 ultra conserved element locus uce-4871 genomic sequence,Gallus gallus voucher John McCormack:galgalp3 ultra conserved element locus uce-4871 genomic sequence||Gallus gallus voucher John McCormack:galgalp2 ultra conserved element locus uce-4871 genomic sequence,Gallus gallus voucher John McCormack:galgalp3 ultra conserved element locus uce-4871 genomic…	Gallus gallus voucher John McCormack:galgalp1 ultra conserved element locus uce-4871 genomic sequence||Gallus gallus voucher John McCormack:galgalp1 ultra conserved element locus uce-4871 genomic sequence	301702,1174345	Gallus gallus voucher John McCormack:galgalp1 ultra conserved element locus uce-4871 genomic sequence			15387603,15387604,15387605
15387606	25	25	0	0	Ensembl_GRCg6a||Refseq_ref_Gallus_gallus-5.0	ST13(protein_coding 201)||ST13(mRNA)	ST13, Hsp70 interacting protein||suppression of tumorigenicity 13 (colon carcinoma) (Hsp70 interacting protein)	25	11	1	49906443-49925630||49940658-49959845	E1-E12||E1-E12		ST13(protein_coding 201)||ST13(mRNA)	2097,25066,61130,81821,101122,103187,137255,209435,366289,369553,376323,500536,685428,780314,812100,836355,954537,970551,1000760,1012380,1095985,1162135,1242730,1255432,1333954	ST13	ENSGALG00000012007	NM_001030757.1	15387607,15387608,15387609,15387610,15387611,15387612,15387613,15387614,15387615,15387616,15387617,15387618,15387619
15387620	24	24	0	0	Ensembl_GRCg6a||Refseq_ref_Gallus_gallus-5.0	SLC25A17(protein_coding 201)||SLC25A17(mRNA)	Solute carrier family 25 member 17||solute carrier family 25 (mitochondrial carrier	24	11	1	49931547-49945461||49965762-49979676	E1-E9||E1-E9		SLC25A17(protein_coding 201)||SLC25A17(mRNA)	8230,65015,87021,140114,182972,279487,304427,384889,411401,480730,602079,622860,674186,685206,711526,749248,756038,1047264,1093723,1161256,1194278,1241382,1258651,1309742	SLC25A17	ENSGALG00000012013	XM_416242.5	15387621,15387622,15387623,15387624,15387625,15387626,15387627,15387628,15387629,15387630
15387631	25	25	0	0	Refseq_ref_Gallus_gallus-5.0	MKL1(mRNA X3)	Megakaryoblastic leukemia (translocation) 1, transcript variant X3	25	23	1	50017064-50093924	E3-E16	MKL1(mRNA X4)	MKL1(mRNA X3)	119150,159043,168105,176176,300791,300963,375565,378228,391006,527471,529584,636159,642818,659673,662726,736655,816156,899715,987690,1027577,1076414,1210217,1293872,1345247,1355705	MKL1		XM_416243.5	15387632,15387633,15387634,15387635,15387636,15387637,15387638,15387639,15387640,15387641,15387642,15387643,15387644,15387645,15387646
15387647	18	18	0	0	Ensembl_GRCg6a	RF00100(misc_RNA 201)	ENSGALG00000025193;ENSGALG00000024676;ENSGALG00000025597;ENSGALG00000024970;ENSGALG00000025607;ENSGALG00000017926;ENSGALG00000017930;ENSGALG00000028040;ENSGALG00000025413	18	16	1	50496916-50497116	E1		RF00100(misc_RNA 201)	148841,232426,243023,271869,431847,452285,557512,574370,689398,694906,858062,926984,990126,1085228,1132894,1273564,1329169,1392388	RF00100	ENSGALG00000025193		15387648
15387650	7	7	0	0	Ensembl_GRCg6a||Refseq_ref_Gallus_gallus-5.0	RPS19BP1(protein_coding 201)||RPS19BP1(mRNA)	Ribosomal protein S19 binding protein 1	7	0	1	50591437-50591481||50625649-50625693	E2||E2		RPS19BP1(protein_coding 201)||RPS19BP1(mRNA)	30265,373597,404258,465868,726478,749929,1087044	RPS19BP1	ENSGALG00000029810	NM_001006239.3	15387650
15387651	7	7	0	0	Ensembl_GRCg6a||Refseq_ref_Gallus_gallus-5.0	RPS19BP1(protein_coding 201)||RPS19BP1(mRNA)	Ribosomal protein S19 binding protein 1	7	2	1	50591678-50591756||50625890-50625968	E3||E3		RPS19BP1(protein_coding 201)||RPS19BP1(mRNA)	274765,384872,713356,899746,916273,1062282,1169083	RPS19BP1	ENSGALG00000029810	NM_001006239.3	15387651
15387652	23	23	0	0	DNA			23	18	1	50599371-50600038				126226,189224,191453,284853,311705,364252,443727,531603,551935,674546,699881,702749,937881,953879,997366,999316,1098912,1120533,1165161,1172489,1216815,1303137,1314467				15387653,15387654,15387655,15387656
15387657	22	22	0	0	DNA			22	20	1	50601459-50602097				167916,266822,332028,371268,384210,407751,420376,551246,655557,741220,754081,778376,833435,869820,934274,950872,1069987,1072251,1139136,1180102,1299542,1398423				15387658,15387659,15387660
15387661	11	11	0	0	Ensembl_GRCg6a||Refseq_ref_Gallus_gallus-5.0	RPL3(protein_coding 201)||RPL3(mRNA)	Ribosomal protein L3	11	10	1	50692464-50694187||50726763-50728483	E2-E4||E2-E4	RPL3(protein_coding 202)||	RPL3(protein_coding 201)||RPL3(mRNA)	502804,626815,628005,832434,925535,979841,988460,1152301,1194753,1214511,1346992	RPL3	ENSGALG00000012172	NM_001006241.1	15387662,15387663,15387664,15387665
15387667	25	16	0	9	NT||DNA	Gallus gallus clone 46 noncoding RNA GGN46 gene. complete sequence		16	0	1	50693420-50693480			Gallus gallus clone 46 noncoding RNA GGN46 gene. complete sequence	144847,153881,381769,525139,542445,645324,675700,804291,864301,975721,981550,1046321,1073947,1191134,1343431,1358763	Gallus gallus clone 46 noncoding RNA GGN46 gene. complete sequence			15387667
15387668	25	16	0	9	NT||DNA	Gallus gallus clone 46 noncoding RNA GGN46 gene. complete sequence		16	0	1	50693420-50693480			Gallus gallus clone 46 noncoding RNA GGN46 gene. complete sequence	144847,153881,381769,525139,542445,645324,675700,804291,864301,975721,981550,1046321,1073947,1191134,1343431,1358763	Gallus gallus clone 46 noncoding RNA GGN46 gene. complete sequence			15387669
15387670	17	17	0	0	Ensembl_GRCg6a	RF00593(snoRNA 201)	Small nucleolar RNA, C/D box 83A	17	17	1	50695271-50695317	E1		RF00593(snoRNA 201)	31561,66299,174925,193054,204364,283109,362944,377850,423759,430439,677956,713815,860469,926630,944289,1120559,1338329	RF00593	ENSGALG00000017808		15387671
15387672	25	25	0	0	Ensembl_GRCg6a||Refseq_ref_Gallus_gallus-5.0	PDGFB(protein_coding 201)||PDGFB(mRNA X1)	Platelet-derived growth factor beta polypeptide||platelet-derived growth factor beta polypeptide, transcript variant X1	25	21	1	50725514-50736078||50759803-50770367	E2-E7||E1-E6	||PDGFB(mRNA X2),PDGFB(mRNA X3)	PDGFB(protein_coding 201)||PDGFB(mRNA X1)	8557,37301,91635,223773,247163,283080,388451,421312,531769,534040,554157,631738,658420,709186,755025,855907,1030851,1072305,1140400,1198766,1218812,1251330,1300719,1330340,1370299	PDGFB	ENSGALG00000012178	XM_015284369.1	15387673,15387674,15387675,15387676,15387677,15387678,15387679
15387680	26	25	0	1	Refseq_ref_Gallus_gallus-5.0	CBX7(mRNA X1)	Chromobox 7, transcript variant X1	25	7	1	50786885-50795712	E1-E6	CBX7(mRNA X2)	CBX7(mRNA X1)	145780,166619,235657,287047,348137,476134,620003,722354,744395,816180,835528,930876,963333,1002659,1024384,1038888,1088260,1105792,1204029,1210528,1229508,1259706,1273600,1362694,1364531	CBX7		XM_004937742.2	15387681,15387682,15387683,15387684,15387685,15387686,15387687
15387688	26	21	0	5	NT||DNA	PREDICTED: Gallus gallus neuronal pentraxin receptor [NPTXR]. mRNA		21	12	1	50783689-50784142			PREDICTED: Gallus gallus neuronal pentraxin receptor [NPTXR]. mRNA	96362,101338,156295,236342,320157,362735,376757,388329,536219,583501,633629,661176,673437,711083,917468,955825,1101155,1250072,1256230,1386739,1397880	PREDICTED: Gallus gallus neuronal pentraxin receptor [NPTXR]. mRNA			15387689,15387690,15387691,15387692
15387693	15	15	0	0	Refseq_ref_Gallus_gallus-5.0	CBX6(mRNA)	Chromobox homolog 6	15	9	1	50823794-50824677	E3-E5		CBX6(mRNA)	65528,66325,86184,430187,592146,600007,717959,737754,743996,837082,854979,1059400,1189044,1319153,1332113	CBX6		XM_015286207.1	15387694,15387695,15387696
15387697	18	18	0	0	Ensembl_GRCg6a||Refseq_ref_Gallus_gallus-5.0	DNAL4(protein_coding 201)||DNAL4(mRNA)	Dynein axonemal light chain 4||dynein, axonemal, light chain 4	18	10	1	50795912-50799083||50830210-50833382	E2-E4||E2-E4	DNAL4(protein_coding 202)||	DNAL4(protein_coding 201)||DNAL4(mRNA)	28805,149989,284097,293124,405917,537533,587342,632529,660127,690328,712571,782468,806338,810326,952806,1060680,1217429,1348907	DNAL4	ENSGALG00000043451	NM_001006242.1	15387698,15387699,15387700,15387701,15387702
15387703	21	20	1	0	Refseq_ref_Gallus_gallus-5.0	FAM20CL(mRNA X1)	Family with sequence similarity 20, member C-like, transcript variant X1	20	20	1	50838015-50841725	E1-E10	FAM20CL(mRNA X2),FAM20CL(mRNA X3)	FAM20CL(mRNA X1)	56361,108264,135902,205879,314645,338687,351563,405262,457272,612843,757579,794005,947705,965985,1188400,1199231,1218007,1287373,1308890,1360023	FAM20CL		XM_416256.5	15387704,15387705,15387706,15387707,15387708,15387709,15387710,15387711,15387712
15387713	24	24	0	0	DNA			24	22	1	50816895-50817907				38364,50525,116540,170002,223778,230864,293872,314402,412044,456776,484057,563141,601713,648019,712991,782587,857093,890056,1026902,1044353,1086963,1163843,1387676,1403770				15387714,15387715,15387716,15387717
15387718	25	25	0	0	Refseq_ref_Gallus_gallus-5.0	JOSD1(mRNA)	Josephin domain containing 1	25	17	1	50869408-50877098	E1-E4		JOSD1(mRNA)	22527,115279,129687,142741,193051,219590,231702,342235,377549,384207,386873,751544,815280,833124,835757,996233,1046535,1054850,1156596,1193072,1222357,1230807,1243922,1254163,1371304	JOSD1		XM_416259.5	15387719,15387720,15387721,15387722,15387723,15387724
15387725	34	34	0	0	Refseq_ref_Gallus_gallus-5.0	DMC1(mRNA X2)	DNA meiotic recombinase 1, transcript variant X2	34	12	1	50897332-50910589	E2-E15		DMC1(mRNA X2)	101819,107770,137288,141011,184331,198313,235895,278803,283550,355593,451578,476397,588080,616864,634576,678795,695349,716714,780965,798895,804666,877676,914428,922189,968405,984474,988694,1036318,1056134,1173462,1192278,1252331,1272920,1415330	DMC1		XM_004937733.2	15387726,15387727,15387728,15387729,15387730,15387731,15387732,15387733,15387734,15387735,15387736,15387737,15387738,15387739
15387740	23	23	0	0	Refseq_ref_Gallus_gallus-5.0	DDX17(mRNA)	DEAD (Asp-Glu-Ala-Asp) box helicase 17	23	7	1	50911751-50928751	E1-E13		DDX17(mRNA)	1802,9600,198798,255929,286607,348597,397598,419186,451935,535582,548971,557917,558344,569306,669311,686013,1060793,1088749,1177325,1189311,1276647,1277484,1309058	DDX17		XM_416260.5	15387741,15387742,15387743,15387744,15387745,15387746,15387747,15387748,15387749,15387750,15387751,15387752,15387753,15387754
15387755	22	22	0	0	Ensembl_GRCg6a||Refseq_ref_Gallus_gallus-5.0	ENSGALG00000053778(protein_coding)||LOC101747255(mRNA)	Serologically defined colon cancer antigen 3 homolog	22	21	1	50910554-50911025||50944912-50945383	E2||E1		ENSGALG00000053778(protein_coding)||LOC101747255(mRNA)	26461,122052,137712,143797,217881,302970,342785,480359,493255,528441,592845,632642,655442,684709,810045,957813,1040133,1165448,1200231,1236523,1270058,1402246	ENSGALG00000053778	ENSGALG00000053778	XM_004937743.2	15387756
15387757	24	24	0	0	Ensembl_GRCg6a||Refseq_ref_Gallus_gallus-5.0	KCNJ4(protein_coding 201)||KCNJ4(mRNA X1)	Potassium voltage-gated channel subfamily J member 4||potassium channel, inwardly rectifying subfamily J, member 4, transcript variant X1	24	9	1	50915035-50916254||50949395-50950614	E3||E3	||KCNJ4(mRNA X2)	KCNJ4(protein_coding 201)||KCNJ4(mRNA X1)	32812,61152,81060,85995,99028,218208,232361,375457,411070,437953,446421,585320,593049,619579,747584,784005,959515,987160,1016193,1023656,1025800,1070592,1094144,1371277	KCNJ4	ENSGALG00000012254	XM_416263.5	15387758,15387759,15387760
15387761	30	16	0	14	Ensembl_GRCg6a||Refseq_ref_Gallus_gallus-5.0	CSNK1E(protein_coding 201)||CSNK1E(mRNA)	Casein kinase 1 epsilon||casein kinase 1, epsilon	16	9	1	50931826-50947851||50966192-50982217	E2-E10||E2-E10		CSNK1E(protein_coding 201)||CSNK1E(mRNA)	244300,305239,408959,463868,492671,588070,765693,801253,964715,1106823,1116842,1195050,1306829,1312116,1389768,1393649	CSNK1E	ENSGALG00000032257	NM_204377.3	15387762,15387763,15387764,15387765,15387766,15387767,15387768,15387769,15387770,15387771,15387772
15387773	24	24	0	0	Ensembl_GRCg6a||Refseq_ref_Gallus_gallus-5.0	TMEM184B(protein_coding 201)||TMEM184B(mRNA X1)	Transmembrane protein 184B||transmembrane protein 184B, transcript variant X1	24	15	1	50960455-50974848||50994820-51009213	E2-E9||E2-E10	||TMEM184B(mRNA X2),TMEM184B(mRNA X3),TMEM184B(mRNA)	TMEM184B(protein_coding 201)||TMEM184B(mRNA X1)	2375,101306,189633,478635,517936,544229,568169,579967,661555,714730,742165,771834,886429,905528,943235,1090216,1098570,1118490,1127995,1150946,1198382,1233170,1321898,1393674	TMEM184B	ENSGALG00000012272	XM_015285263.1	15387774,15387775,15387776,15387777,15387778,15387779,15387780,15387781,15387782,15387783
15387784	29	29	0	0	Ensembl_GRCg6a||Refseq_ref_Gallus_gallus-5.0	PLA2G6(protein_coding 201)||PLA2G6(mRNA X1)	Phospholipase A2 group VI||phospholipase A2, group VI (cytosolic, calcium-independent), transcript variant X1	27	8	1	50979618-50997688||51013983-51032053	E1-E15||E1-E16		PLA2G6(protein_coding 201)||PLA2G6(mRNA X1)	34382,131823,149049,215202,238131,256211,355791,359070,376847,460906,465026,547501,563989,630296,762387,846138,864054,916537,985988,1048607,1116927,1125497,1127637,1154430,1174284,1255148,1411634	PLA2G6	ENSGALG00000012281	XM_015285287.1	15387785,15387786,15387787,15387788,15387789,15387790,15387791,15387792,15387793,15387794,15387795,15387796,15387797,15387798,15387799,15387800,15387801
15387802	29	28	0	1	Ensembl_GRCg6a||Refseq_ref_Gallus_gallus-5.0	BAIAP2L2(protein_coding 201)||BAIAP2L2(mRNA)	BAI1 associated protein 2 like 2||BAI1-associated protein 2-like 2	28	14	1	50999618-51007524||51033983-51041889	E1-E14||E1-E14		BAIAP2L2(protein_coding 201)||BAIAP2L2(mRNA)	97054,117234,117758,188287,217510,245841,411029,484833,559904,574630,584317,596402,614036,675923,761699,884335,926070,993377,1085784,1107104,1119294,1173327,1204231,1264524,1286858,1317429,1323751,1380310	BAIAP2L2	ENSGALG00000012285	XM_416266.5	15387803,15387804,15387805,15387806,15387807,15387808,15387809,15387810,15387811,15387812,15387813,15387814,15387815,15387816,15387817,15387818,15387819
15387820	26	26	0	0	Ensembl_GRCg6a	SLC16A8(protein_coding 201)	Solute carrier family 16 member 8	26	23	1	51009171-51016497	E1-E5		SLC16A8(protein_coding 201)	60016,108207,161154,163702,172314,209187,240462,257856,283385,296180,370638,412050,465477,545267,580187,641220,862524,928847,932596,944743,1022608,1066259,1093419,1143525,1181375,1208381	SLC16A8	ENSGALG00000036897		15387821,15387822,15387823,15387824,15387825,15387826,15387827,15387828,15387829,15387830
15387831	21	21	0	0	Ensembl_GRCg6a||Refseq_ref_Gallus_gallus-5.0	SOX10(protein_coding 201)||SOX10(mRNA)	SRY-box 10||SRY (sex determining region Y)-box 10	21	14	1	51055245-51063718||51089603-51098075	E1-E4||E1-E3		SOX10(protein_coding 201)||SOX10(mRNA)	166696,173236,324988,363118,459445,471810,554523,805824,893359,920046,934885,1070125,1092442,1109084,1128301,1145757,1186934,1281267,1316423,1368739,1381559	SOX10	ENSGALG00000012290	NM_204792.1	15387832,15387833,15387834,15387835,15387836
15387837	22	22	0	0	Ensembl_GRCg6a||Refseq_ref_Gallus_gallus-5.0	ENSGALG00000012293(protein_coding)||C1H22ORF23(mRNA)	Chromosome 1 C22orf23 homolog||chromosome 1 open reading frame, human C22orf23	22	13	1	51071042-51074552||51105399-51108909	E1-E6||E1-E6		ENSGALG00000012293(protein_coding)||C1H22ORF23(mRNA)	47908,58969,74985,225307,324364,367046,379120,414698,474741,540872,829024,962905,974727,1046513,1078306,1101891,1118711,1187484,1218055,1267827,1268874,1318635	C1H22ORF23	ENSGALG00000012293	XM_416268.5	15387838,15387839,15387840,15387841,15387842,15387843,15387844
15387845	22	22	0	0	Refseq_ref_Gallus_gallus-5.0	ANKRD54(mRNA X1)	Ankyrin repeat domain 54, transcript variant X1	22	6	1	51141477-51145755	E1-E8		ANKRD54(mRNA X1)	67853,100605,150222,151088,340651,387124,438629,483129,544786,764160,773465,843480,993753,1057857,1060556,1100105,1149382,1194889,1285765,1289830,1327316,1414982	ANKRD54		XM_416271.5	15387846,15387847,15387848,15387849,15387850,15387851,15387852,15387853,15387854
15387855	23	23	0	0	Ensembl_GRCg6a||Refseq_ref_Gallus_gallus-5.0	ENSGALG00000019312(protein_coding)||LOC693258(mRNA)	Noggin 4	23	17	1	51121440-51121920||51155798-51156278	E1||E1		ENSGALG00000019312(protein_coding)||LOC693258(mRNA)	67016,82211,112715,131945,167340,272946,349740,391820,535884,567851,707138,716790,721736,729406,800918,839153,874967,1076129,1081225,1222438,1240641,1310208,1345132	ENSGALG00000019312	ENSGALG00000019312	NM_001044681.1	15387856
15387857	23	23	0	0	Ensembl_GRCg6a||Refseq_ref_Gallus_gallus-5.0	ENSGALG00000012416(protein_coding)||LOC100858460(mRNA X1)	Arf-GAP with dual PH domain-containing protein 1-like||arf-GAP with dual PH domain-containing protein 1-like, transcript variant X1	23	11	1	51156139-51162024||51190518-51196403	E1-E12||E1-E11		ENSGALG00000012416(protein_coding)||LOC100858460(mRNA X1)	116950,216175,252116,324380,499378,512478,608314,665494,733760,861506,891543,897339,917628,990259,1011626,1016733,1073679,1119307,1126395,1127629,1178252,1326531,1336284	ENSGALG00000012416	ENSGALG00000012416	XM_015288469.1	15387858,15387859,15387860,15387861,15387862,15387863,15387864,15387865,15387866,15387867,15387868,15387869,15387870
15387871	19	19	0	0	Ensembl_GRCg6a||Refseq_ref_Gallus_gallus-5.0	ENSGALG00000012419(protein_coding)||LOC771154(mRNA)	Urotensin-2 receptor-like	19	18	1	51164131-51164738||51198510-51199117	E1||E1		ENSGALG00000012419(protein_coding)||LOC771154(mRNA)	92642,111193,301780,303465,351262,371689,555665,640253,768059,788596,795990,821253,901534,1053648,1203609,1269537,1275303,1351089,1390167	ENSGALG00000012419	ENSGALG00000012419	XM_004937745.2	15387872
15387873	26	23	0	3	Ensembl_GRCg6a	LGALS2(protein_coding 201)	Galectin 2	22	8	1	51207064-51218687	E1-E5		LGALS2(protein_coding 201)	87142,105821,200909,275267,293331,525029,543471,557220,557433,697857,805511,846103,884999,1006125,1054251,1070230,1148867,1187149,1190060,1211005,1251238,1281975	LGALS2	ENSGALG00000003213		15387874,15387875,15387876,15387877,15387878,15387879
15387880	40	30	0	10	Ensembl_GRCg6a||Refseq_ref_Gallus_gallus-5.0	CARD10(protein_coding 201)||CARD10(mRNA X1)	Caspase recruitment domain family member 10||caspase recruitment domain family, member 10, transcript variant X1	30	10	1	51240840-51251176||51275297-51285633	E2-E20||E2-E20	||CARD10(mRNA X2),CARD10(mRNA X3),CARD10(mRNA X4)	CARD10(protein_coding 201)||CARD10(mRNA X1)	3335,86000,97464,106564,135082,159405,180903,188185,281891,295157,321764,337139,412216,422709,559351,570122,593018,594095,747479,755864,770485,828952,832731,878085,1113900,1125960,1188875,1198429,1218214,1362424	CARD10	ENSGALG00000042365	XM_015288372.1	15387881,15387882,15387883,15387884,15387885,15387886,15387887,15387888,15387889,15387890,15387891,15387892,15387893,15387894,15387895,15387896,15387897,15387898,15387899,15387900,15387901,15387902
15387903	19	19	0	0	Refseq_ref_Gallus_gallus-5.0	MFNG(mRNA)	MFNG O-fucosylpeptide 3-beta-N-acetylglucosaminyltransferase	19	12	1	51290622-51301194	E1-E8		MFNG(mRNA)	18017,132182,370590,473724,479230,482540,556133,638856,691592,816513,886518,887953,902836,975550,1032927,1238486,1243317,1396827,1407948	MFNG		XM_416278.4	15387904,15387905,15387906,15387907,15387908,15387909,15387910,15387911,15387912
15387913	22	22	0	0	Ensembl_GRCg6a||Refseq_ref_Gallus_gallus-5.0	ELFN2(protein_coding 201)||ELFN2(mRNA X1)	Extracellular leucine rich repeat and fibronectin type III domain containing 2||extracellular leucine-rich repeat and fibronectin type III domain containing 2, transcript variant X1	22	11	1	51333428-51335675||51367889-51370136	E1||E3	||ELFN2(mRNA X2),ELFN2(mRNA X3),ELFN2(mRNA X4),ELFN2(mRNA X5)	ELFN2(protein_coding 201)||ELFN2(mRNA X1)	28179,63648,77772,161643,273157,302408,455096,470723,524467,543015,636050,684977,779258,784546,943549,1042006,1075084,1120043,1192112,1306105,1321827,1347406	ELFN2	ENSGALG00000012446	XM_004937747.2	15387914
15387915	27	25	0	2	Ensembl_GRCg6a||Refseq_ref_Gallus_gallus-5.0	ENSGALG00000012490(protein_coding)||TEX33(mRNA X1)	Testis expressed 33||testis expressed 33, transcript variant X1	25	10	1	51521024-51524408||51555555-51558940	E2-E6||E2-E6	||TEX33(mRNA X2)	ENSGALG00000012490(protein_coding)||TEX33(mRNA X1)	41128,86314,124085,192026,230630,238056,308254,373983,386807,456177,469280,557969,649731,696719,804255,833999,953589,974844,1093128,1094551,1131005,1199370,1228028,1240365,1343071	TEX33	ENSGALG00000012490	XM_004937768.2	15387916,15387917,15387918,15387919,15387920,15387921,15387922,15387923
15387924	19	19	0	0	Ensembl_GRCg6a	RAC2(protein_coding 201)	Rac family small GTPase 2	18	6	1	51413989-51423005	E1-E7		RAC2(mRNA),RAC2(protein_coding 201),RAC2(mRNA)	31203,95718,160768,330609,342246,474646,540906,805079,849894,911614,927970,972125,989652,1031321,1036390,1232632,1241291,1246217	RAC2	ENSGALG00000012456		15387925,15387926,15387927,15387928,15387929,15387930
15387931	23	23	0	0	Ensembl_GRCg6a||Refseq_ref_Gallus_gallus-5.0	SSTR3(protein_coding 201)||SSTR3(mRNA X1)	Somatostatin receptor 3||somatostatin receptor 3, transcript variant X1	23	27	1	51426213-51430099||51460674-51464560	E1-E2||E1-E2	||SSTR3(mRNA X2),SSTR3(mRNA)	SSTR3(protein_coding 201)||SSTR3(mRNA X1)	24877,35647,48877,249552,264017,338147,491106,549847,699598,732041,831251,946108,962364,1009940,1054162,1157545,1161422,1222676,1261592,1296729,1305576,1352881,1368167	SSTR3	ENSGALG00000012457	XM_015286019.1	15387932,15387933,15387934
15387935	20	20	0	0	Ensembl_GRCg6a	C1QTNF6(protein_coding 201)	C1q and TNF related 6	20	16	1	51440491-51442947	E1-E3		C1QTNF6(protein_coding 201)	29791,91340,101816,144310,154753,184314,282139,502014,517710,550826,617878,851930,861643,948218,1000214,1011978,1069562,1254522,1258360,1402130	C1QTNF6	ENSGALG00000047483		15387936,15387937,15387938
15387939	33	22	0	11	Ensembl_GRCg6a||Refseq_ref_Gallus_gallus-5.0	IL2RB(protein_coding 201)||IL2RB(mRNA)	Interleukin 2 receptor subunit beta||interleukin-2 receptor subunit beta-like	22	7	1	51459140-51468907||51493603-51503370	E3-E10||E3-E10		IL2RB(protein_coding 201)||IL2RB(mRNA)	35551,64590,75654,227966,243243,463685,526885,528484,540799,555943,572056,639158,642252,661514,804991,961916,1135999,1171940,1172011,1243510,1353321,1370789	IL2RB	ENSGALG00000012472	XM_003640386.3	15387940,15387941,15387942,15387943,15387944,15387945,15387946,15387947,15387948,15387949,15387950,15387951
15387952	28	28	0	0	Refseq_ref_Gallus_gallus-5.0	TMPRSS6(mRNA X1)	Transmembrane protease, serine 6, transcript variant X1	28	16	1	51508851-51526255	E2-E18	TMPRSS6(mRNA X2),TMPRSS6(mRNA X3)	TMPRSS6(mRNA X1)	39666,49720,64407,82248,99074,141898,267975,307205,568455,629602,639126,642433,663396,753173,774929,792860,793682,845708,894180,909176,969464,1025958,1035766,1088169,1205948,1277772,1352876,1361430	TMPRSS6		XM_004937765.2	15387953,15387954,15387955,15387956,15387957,15387958,15387959,15387960,15387961,15387962,15387963,15387964,15387965,15387966,15387967,15387968,15387969
15387970	22	22	0	0	Ensembl_GRCg6a||Refseq_ref_Gallus_gallus-5.0	TST(protein_coding 201)||TST(mRNA)	Thiosulfate sulfurtransferase||thiosulfate sulfurtransferase (rhodanese)	22	10	1	51511606-51518733||51546126-51553263	E1-E2||E1-E2		TST(protein_coding 201)||TST(mRNA)	10153,111280,200543,217784,494967,549574,603599,628408,667251,721070,797686,858653,866195,1059990,1081569,1100990,1135375,1168504,1311926,1328910,1354690,1396214	TST	ENSGALG00000012488	NM_001167731.1	15387971,15387972,15387973,15387974
15387975	24	24	0	0	Ensembl_GRCg6a	PVALB(protein_coding 203)	Parvalbumin	24	3	1	51608665-51617537	E2-E6		PVALB(protein_coding 203)	35900,133447,145920,218808,276330,308449,523066,567637,669916,715081,750631,892677,905858,970350,987979,1017938,1068483,1142124,1217545,1274287,1275088,1307329,1313041,1317958	PVALB	ENSGALG00000012522		15387976,15387977,15387978,15387979,15387980,15387981,15387982
15387983	23	23	0	0	Ensembl_GRCg6a||Refseq_ref_Gallus_gallus-5.0	IFT27(protein_coding 201)||IFT27(mRNA 1)	Intraflagellar transport 27||intraflagellar transport 27, transcript variant 1	23	10	1	51630248-51634104||51666832-51670688	E2-E7||E2-E7	||IFT27(mRNA 2),IFT27(mRNA X2)	IFT27(protein_coding 201)||IFT27(mRNA 1)	11554,41366,168847,188622,228333,280689,509748,635905,661487,717115,744911,770305,809594,942068,1025565,1151831,1176699,1182016,1277363,1285988,1309204,1395739,1413078	IFT27	ENSGALG00000042990	NM_001277380.1	15387984,15387985,15387986,15387987,15387988,15387989,15387990
15387991	15	13	2	0	Ensembl_GRCg6a||Refseq_ref_Gallus_gallus-5.0	CACNG2(protein_coding 201)||CACNG2(mRNA X1)	Calcium voltage-gated channel auxiliary subunit gamma 2||calcium channel, voltage-dependent, gamma subunit 2, transcript variant X1	12	9	1	51652325-51698718||51688915-51735306	E1-E4||E1-E4		CACNG2(protein_coding 201)||CACNG2(mRNA X1)	68655,126266,245881,416116,502637,569519,751433,796741,814112,1190689,1213164,1321042	CACNG2	ENSGALG00000031977	XM_425482.4	15387992,15387993,15387994,15387995
15387996	25	23	0	2	Ensembl_GRCg6a||Refseq_ref_Gallus_gallus-5.0	EIF3D(protein_coding 201)||EIF3D(mRNA X1)	Eukaryotic translation initiation factor 3 subunit D||eukaryotic translation initiation factor 3, subunit D, transcript variant X1	23	6	1	51709952-51715485||51755028-51760563	E3-E14||E3-E14	||EIF3D(mRNA X2)	EIF3D(protein_coding 201)||EIF3D(mRNA X1)	89186,152697,283674,294547,305910,325250,395442,398412,447040,461675,473796,500846,617043,636595,672267,746726,856781,933029,1037537,1202425,1216354,1325367,1329438	EIF3D	ENSGALG00000012529	XM_001234642.4	15387997,15387998,15387999,15388000,15388001,15388002,15388003,15388004,15388005,15388006,15388007,15388008,15388009
15388010	26	26	0	0	Ensembl_GRCg6a||Refseq_ref_Gallus_gallus-5.0	FOXRED2(protein_coding 201)||FOXRED2(mRNA X1)	FAD dependent oxidoreductase domain containing 2||FAD-dependent oxidoreductase domain containing 2, transcript variant X1	26	8	1	51717140-51724962||51762219-51770041	E1-E8||E2-E9	||FOXRED2(mRNA X2)	FOXRED2(protein_coding 201)||FOXRED2(mRNA X1)	8410,25294,44803,58492,186548,197464,296807,342508,424376,460504,528618,619232,683803,796064,889199,992954,1024262,1039476,1082911,1131644,1159493,1162706,1232126,1236987,1256748,1289619	FOXRED2	ENSGALG00000012530	XM_004937777.2	15388011,15388012,15388013,15388014,15388015,15388016,15388017
15388018	19	19	0	0	Ensembl_GRCg6a||Refseq_ref_Gallus_gallus-5.0	ENSGALG00000025194(miRNA)||MIR1742(precursor_RNA)	Gga-mir-1742||microRNA mir-1742	19	0	1	51727008-51727060||51772100-51772152	E1||E1		ENSGALG00000025194(miRNA)||MIR1742(precursor_RNA)	63386,129609,214336,269697,395311,462564,526949,556026,632659,766739,833274,920982,1010542,1125321,1131692,1227979,1257831,1292608,1320524	MIR1742	ENSGALG00000025194	NR_035240.1	15388019
15388020	26	26	0	0	Ensembl_GRCg6a||Refseq_ref_Gallus_gallus-5.0	TXN2(protein_coding 201)||TXN2(mRNA X1)	Thioredoxin 2||thioredoxin 2, transcript variant X1	26	8	1	51727395-51734718||51772486-51785082	E2-E4||E2-E4		TXN2(protein_coding 201)||TXN2(mRNA X1)	154382,190422,220300,224793,292340,478501,495717,576583,578317,615871,639727,655529,724642,725132,754762,832489,1063809,1116455,1183890,1247940,1252311,1256596,1290802,1311587,1353833,1388666	TXN2	ENSGALG00000012532	XM_015285949.1	15388021,15388022,15388023,15388024,15388025,15388026,15388027,15388028
15388029	19	19	0	0	Ensembl_GRCg6a	MYH9(protein_coding 201)	Myosin, heavy chain 9, non-muscle	19	8	1	51766932-51819779	E2-E41		MYH9(protein_coding 201)	222523,310138,321472,479070,529637,532779,715668,808329,831021,885094,1007959,1043599,1056196,1078287,1151903,1216406,1222649,1228949,1354448	MYH9	ENSGALG00000043092		15388030,15388031,15388032,15388033,15388034,15388035,15388036,15388037,15388038,15388039,15388040,15388041,15388042,15388043,15388044,15388045,15388046,15388047,15388048
15388049	22	22	0	0	Refseq_ref_Gallus_gallus-5.0	RBFOX2(misc_RNA X27)	RNA binding protein, fox-1 homolog (C. elegans) 2, transcript variant X27	22	7	1	51987511-52039964	E3-E14	RBFOX2(mRNA X2),RBFOX2(mRNA X4),RBFOX2(mRNA X7),RBFOX2(mRNA X8)	RBFOX2(misc_RNA X27)	189074,214858,354481,455194,511968,515449,595543,691948,694788,706193,728127,733228,739419,827114,859893,994759,1014398,1042427,1108132,1246953,1276393,1323832	RBFOX2		XR_001467034.1	15388050,15388051,15388052,15388053,15388054,15388055,15388056,15388057,15388058,15388059,15388060,15388061
15388062	24	23	0	1	Ensembl_GRCg6a||Refseq_ref_Gallus_gallus-5.0	MB(protein_coding 201)||MB(mRNA)	Myoglobin	23	16	1	52004053-52007691||52054492-52058131	E1-E3||E1-E3		MB(protein_coding 201)||MB(mRNA)	83703,91754,95731,107769,207603,220078,255249,288216,381831,400330,433298,509314,577668,589520,731797,906486,983225,1104298,1133686,1150156,1384215,1389080,1393424	MB	ENSGALG00000012541	NM_001167752.2	15388063,15388064,15388065,15388066,15388067
15388068	29	28	0	1	Ensembl_GRCg6a||Refseq_ref_Gallus_gallus-5.0	LARGE1(protein_coding 201)||LARGE(mRNA X1)	LARGE xylosyl- and glucuronyltransferase 1||like-glycosyltransferase, transcript variant X1	28	11	1	52757098-52953978||52807436-53004320	E2-E15||E1-E16	||LARGE(mRNA X2)	LARGE1(protein_coding 201)||LARGE(mRNA X1)	34775,61023,121880,124963,134116,185137,185827,259138,295644,297475,302017,315188,333932,371202,424425,485409,540046,614220,655408,755485,792365,1011144,1048034,1211486,1214660,1218183,1245029,1298477	LARGE1	ENSGALG00000012559	XM_015285402.1	15388069,15388070,15388071,15388072,15388073,15388074,15388075,15388076,15388077,15388078,15388079,15388080,15388081,15388082,15388083,15388084,15388085
15388086	23	19	0	4	Ensembl_GRCg6a||Refseq_ref_Gallus_gallus-5.0	SYN3(protein_coding 201)||SYN3(mRNA)	Synapsin III	19	5	1	53041996-53223236||53092338-53273578	E2-E14||E2-E14		SYN3(protein_coding 201)||SYN3(mRNA)	20956,77218,237355,288452,502792,524233,568221,636842,726079,743804,775917,778298,793894,804933,823653,845760,1017155,1383825,1408191	SYN3	ENSGALG00000033589	XM_003640389.3	15388087,15388088,15388089,15388090,15388091,15388092,15388093,15388094,15388095,15388096,15388097,15388098,15388099,15388100
15388101	29	20	0	9	Ensembl_GRCg6a	ENSGALG00000045260(lncRNA)	ENSGALG00000045260	20	6	1	53252067-53266184	E1-E15		ENSGALG00000045260(lncRNA)	118884,210609,335474,448253,451475,456876,584342,641284,738062,749301,776857,802480,829461,832988,866226,1132757,1239009,1265856,1369319,1384884	ENSGALG00000045260	ENSGALG00000045260		15388102,15388103,15388104,15388105,15388106,15388107,15388108,15388109,15388110,15388111,15388112,15388113,15388114,15388115,15388116,15388117
15388118	25	21	0	4	Ensembl_GRCg6a||Refseq_ref_Gallus_gallus-5.0	BPIFC(protein_coding 201)||BPIFCB(mRNA)	BPI fold containing family C, member B	21	3	1	53272460-53284639||53322802-53334981	E2-E15||E2-E15		BPIFC(protein_coding 201)||BPIFCB(mRNA)	41733,100228,407878,424131,462934,592822,613870,640068,709469,724797,765390,775251,829927,938378,939729,1064098,1185215,1197893,1279029,1357025,1403969	BPIFC	ENSGALG00000039479	XM_004937805.2	15388119,15388120,15388121,15388122,15388123,15388124,15388125,15388126,15388127,15388128,15388129,15388130,15388131,15388132
15388133	24	24	0	0	Ensembl_GRCg6a||Refseq_ref_Gallus_gallus-5.0	RTCB(protein_coding 201)||RTCB(mRNA)	RNA 2',3'-cyclic phosphate and 5'-OH ligase	24	12	1	53286663-53298930||53337005-53349272	E1-E12||E1-E12		RTCB(protein_coding 201)||RTCB(mRNA)	1628,17124,91575,109917,180731,257678,288325,352148,412657,434512,473812,593786,609200,675516,775753,833495,888224,998215,1054630,1108341,1109216,1209943,1261128,1392957	RTCB	ENSGALG00000012611	XM_416300.5	15388134,15388135,15388136,15388137,15388138,15388139,15388140,15388141,15388142,15388143,15388144,15388145,15388146
15388147	29	28	0	1	Refseq_ref_Gallus_gallus-5.0	PRDM4(mRNA X1)	PR domain containing 4, transcript variant X1	28	19	1	53376885-53392735	E2-E11		PRDM4(mRNA X1)	39994,46904,84242,96013,139816,277472,282427,363281,388835,394933,415496,460308,505025,506687,623299,643916,783721,804996,1030610,1061914,1091088,1138780,1168229,1176279,1200375,1301249,1302191,1383657	PRDM4		XM_004937807.2	15388148,15388149,15388150,15388151,15388152,15388153,15388154,15388155,15388156,15388157,15388158
15388159	24	24	0	0	DNA			24	14	1	53373039-53373597				27896,144635,234590,281464,337734,366596,487770,551198,609802,774771,858052,881750,897966,983048,1056382,1089229,1102122,1113762,1159518,1247076,1300039,1318851,1322901,1402689				15388160,15388161,15388162
15388163	25	25	0	0	Ensembl_GRCg6a||Refseq_ref_Gallus_gallus-5.0	MTERF2(protein_coding 201)||MTERF2(mRNA X1)	Mitochondrial transcription termination factor 2||mitochondrial transcription termination factor 2, transcript variant X1	25	12	1	53631873-53632861||53682223-53683211	E2||E2	||MTERF2(mRNA X2)	MTERF2(protein_coding 201)||MTERF2(mRNA X1)	102762,153035,157397,192493,266636,279908,287182,313516,388744,414441,514908,687239,866196,899834,909580,955128,1018713,1049760,1079981,1154727,1243513,1265744,1301174,1324632,1383835	MTERF2	ENSGALG00000012639	XM_004937810.2	15388164
15388165	22	22	0	0	Ensembl_GRCg6a||Refseq_ref_Gallus_gallus-5.0	CKAP4(protein_coding 201)||CKAP4(mRNA)	Cytoskeleton associated protein 4||cytoskeleton-associated protein 4	22	6	1	53907350-53908640||53957693-53958983	E2||E2		CKAP4(protein_coding 201)||CKAP4(mRNA)	26295,61014,90385,115148,139937,159974,224017,332761,446782,602818,630884,639500,728217,776257,959636,999929,1093059,1224707,1289778,1299881,1341734,1370522	CKAP4	ENSGALG00000012659	XM_416309.5	15388166
15388167	22	22	0	0	Ensembl_GRCg6a||Refseq_ref_Gallus_gallus-5.0	NUAK1(protein_coding 201)||NUAK1(mRNA X1)	NUAK family kinase 1||NUAK family, SNF1-like kinase, 1, transcript variant X1	22	6	1	53933302-53977952||53983645-54028298	E1-E7||E1-E7		NUAK1(protein_coding 201)||NUAK1(mRNA X1)	19736,102282,136789,200583,210312,264986,275974,353034,362403,389385,470605,496893,657302,666820,911439,1015800,1217333,1276847,1279953,1305788,1365210,1394172	NUAK1	ENSGALG00000012662	XM_416310.5	15388168,15388169,15388170,15388171,15388172,15388173,15388174
15388175	39	39	0	0	Refseq_ref_Gallus_gallus-5.0	APPL2(mRNA)	Adaptor protein, phosphotyrosine interaction, PH domain and leucine zipper containing 2	39	10	1	54262199-54293979	E1-E21		APPL2(mRNA)	77552,81335,120567,390575,391742,392623,449023,481808,708246,708511,722099,762093,773933,812597,837654,845594,931698,941493,950379,950525,953351,962175,971741,972752,1008926,1027017,1028481,1107508,1152356,1175412,1201423,1227971,1279346,1333560,1334672,1361547,1366400,1376068,1383314	APPL2		XM_003640409.3	15388176,15388177,15388178,15388179,15388180,15388181,15388182,15388183,15388184,15388185,15388186,15388187,15388188,15388189,15388190,15388191,15388192,15388193,15388194,15388195,15388196
15388197	45	45	0	0	Ensembl_GRCg6a||Refseq_ref_Gallus_gallus-5.0	ALDH1L2(protein_coding 201)||ALDH1L2(mRNA X2)	Aldehyde dehydrogenase 1 family member L2||aldehyde dehydrogenase 1 family, member L2, transcript variant X2	45	7	1	54291474-54319440||54341824-54369790	E1-E23||E1-E22		ALDH1L2(protein_coding 201)||ALDH1L2(mRNA X2)	48677,95449,126367,137410,140973,142626,178183,181118,182014,207663,278286,374761,507015,518747,520391,532986,546922,554880,622611,705208,709796,720713,759880,775595,809340,823091,876211,903350,913738,944642,1029592,1068270,1071979,1077780,1108936,1133306,1143642,1148271,1150522,1165434,1194300,1263996,1276846,1322161,1381520	ALDH1L2	ENSGALG00000012691	XM_416314.5	15388198,15388199,15388200,15388201,15388202,15388203,15388204,15388205,15388206,15388207,15388208,15388209,15388210,15388211,15388212,15388213,15388214,15388215,15388216,15388217,15388218,15388219,15388220,15388221
15388222	20	20	0	0	Ensembl_GRCg6a||Refseq_ref_Gallus_gallus-5.0	SLC41A2(protein_coding 201)||SLC41A2(mRNA)	Solute carrier family 41 member 2||solute carrier family 41, member 2	20	2	1	54333895-54373000||54384245-54423350	E1-E11||E2-E11		SLC41A2(protein_coding 201)||SLC41A2(mRNA)	119420,135580,142355,254606,259906,545741,588763,626739,699085,860543,880309,1005242,1056628,1135451,1178683,1202700,1209957,1261364,1363818,1400636	SLC41A2	ENSGALG00000012697	NM_001031483.1	15388223,15388224,15388225,15388226,15388227,15388228,15388229,15388230,15388231,15388232,15388233,15388234
15388235	25	25	0	0	DNA			25	6	1	54383524-54384184				49556,89979,216302,373410,374434,406624,450298,478621,478626,507920,614387,653718,701099,757343,910019,932846,1002148,1044035,1135047,1265749,1315630,1337645,1400534,1402365,1411202				15388236,15388237,15388238
15388239	26	26	0	0	Ensembl_GRCg6a	NFYB(protein_coding 206)	Nuclear transcription factor Y subunit beta	26	7	1	54635435-54646459	E1-E8		NFYB(protein_coding 206)	8857,56678,157718,215036,284673,299598,414894,465676,552672,645305,707397,753723,766517,816887,939589,965250,982787,991098,1001479,1028614,1041397,1126004,1183469,1313675,1348637,1384572	NFYB	ENSGALG00000041193		15388240,15388241,15388242,15388243,15388244,15388245,15388246,15388247,15388248,15388249
15388250	31	23	0	8	Ensembl_GRCg6a||Refseq_ref_Gallus_gallus-5.0	GLT8D2(protein_coding 201)||GLT8D2(mRNA)	Glycosyltransferase 8 domain containing 2	23	10	1	54679678-54693052||54730030-54743404	E2-E10||E2-E10		GLT8D2(protein_coding 201)||GLT8D2(mRNA)	77411,86698,277625,321245,382075,448976,513329,537666,548574,586236,593800,733770,867691,930236,962703,1005450,1052450,1065889,1086708,1140762,1224151,1226850,1337055	GLT8D2	ENSGALG00000034078	NM_001277383.2	15388251,15388252,15388253,15388254,15388255,15388256,15388257,15388258,15388259,15388260,15388261,15388262
15388263	26	26	0	0	Ensembl_GRCg6a||Refseq_ref_Gallus_gallus-5.0	C1H12ORF73(protein_coding 201)||C1H12ORF73(mRNA)	Chromosome 1 open reading frame, human C12orf73	26	24	1	54703870-54704939||54754222-54755291	E1-E2||E1-E2		C1H12ORF73(protein_coding 201)||C1H12ORF73(mRNA)	99523,113640,133436,172888,173842,229610,351866,383582,458705,567321,585911,660125,673956,675375,779481,1006395,1044861,1063252,1081388,1089482,1111932,1224370,1246852,1267418,1316570,1337758	C1H12ORF73	ENSGALG00000030933	NM_001135572.1	15388264,15388265,15388266
15388267	24	24	0	0	Ensembl_GRCg6a||Refseq_ref_Gallus_gallus-5.0	NT5DC3(protein_coding 201)||NT5DC3(mRNA)	5'-nucleotidase domain containing 3	24	9	1	54748553-54767715||54798905-54818067	E1-E14||E1-E14		NT5DC3(protein_coding 201)||NT5DC3(mRNA)	35509,39311,64887,83711,228115,431829,437008,460015,467089,541842,574265,701372,702798,713360,837733,840995,870340,933097,1053014,1101713,1250556,1295628,1306454,1352489	NT5DC3	ENSGALG00000029746	XM_425487.5	15388268,15388269,15388270,15388271,15388272,15388273,15388274,15388275,15388276,15388277,15388278,15388279,15388280,15388281
15388282	26	26	0	0	Ensembl_GRCg6a||Refseq_ref_Gallus_gallus-5.0	PAH(protein_coding 201)||PAH(mRNA)	Phenylalanine hydroxylase	26	9	1	55078828-55114895||55129807-55165876	E1-E13||E1-E13		PAH(protein_coding 201)||PAH(mRNA)	89452,102006,181337,199666,246314,276047,282827,300708,431713,446136,457026,497698,531591,538695,586652,711891,744958,873111,880534,909255,1000494,1029059,1103608,1288212,1363061,1389082	PAH	ENSGALG00000012754	NM_001001298.1	15388283,15388284,15388285,15388286,15388287,15388288,15388289,15388290,15388291,15388292,15388293,15388294,15388295,15388296,15388297
15388298	25	25	0	0	Refseq_ref_Gallus_gallus-5.0	THL(mRNA)	Tyrosine hydroxylase-like	25	4	1	55173144-55201549	E1-E12		THL(mRNA)	56507,65466,94865,108196,305617,423998,587287,641741,676994,715934,722612,748628,752934,900888,923868,996040,1070543,1109111,1117958,1214739,1219204,1252858,1268119,1285404,1320063	THL		XM_001235000.3	15388299,15388300,15388301,15388302,15388303,15388304,15388305,15388306,15388307,15388308,15388309
15388310	27	27	0	0	Ensembl_GRCg6a||Refseq_ref_Gallus_gallus-5.0	IGF-I(protein_coding 201)||IGF1(mRNA)	Insulin like growth factor 1||insulin-like growth factor 1 (somatomedin C)	27	3	1	55281164-55329488||55335271-55383594	E1-E4||E1-E4		IGF-I(protein_coding 201)||IGF1(mRNA)	1931,7675,88392,158821,202185,301756,327836,340226,428166,485109,538922,552545,586199,587205,606482,707374,789884,842883,931042,983063,1003868,1011451,1119046,1154852,1195874,1247262,1308608	IGF-I	ENSGALG00000012755	NM_001004384.2	15388311,15388312,15388313,15388314,15388315,15388316
15388317	28	28	0	0	Ensembl_GRCg6a||Refseq_ref_Gallus_gallus-5.0	PMCH(protein_coding 201)||PMCH(mRNA)	Pro-melanin concentrating hormone||pro-melanin-concentrating hormone	28	4	1	55372263-55373607||55426370-55427715	E1-E3||E1-E3		PMCH(protein_coding 201)||PMCH(mRNA)	55342,63823,155813,201538,203420,203980,235811,243722,272075,355711,386613,395950,558068,571591,593407,606842,711960,792100,855189,879186,890407,1091007,1091999,1114486,1167653,1239535,1307092,1381977	PMCH	ENSGALG00000012757	NM_001195795.1	15388318,15388319,15388320,15388321,15388322,15388323
15388324	29	29	0	0	Ensembl_GRCg6a||Refseq_ref_Gallus_gallus-5.0	NUP37(protein_coding 201)||NUP37(mRNA)	Nucleoporin 37||nucleoporin 37kDa	29	7	1	55418056-55442111||55472159-55496216	E1-E10||E1-E10		NUP37(protein_coding 201)||NUP37(mRNA)	87991,149696,162432,187283,332698,335140,401078,425336,559118,638050,643301,733567,741771,775179,782872,815811,872049,895307,900027,951591,975646,985440,1031419,1121271,1233983,1279157,1310134,1331249,1409430	NUP37	ENSGALG00000012759	NM_001277392.1	15388325,15388326,15388327,15388328,15388329,15388330,15388331,15388332,15388333,15388334
15388335	29	29	0	0	Ensembl_GRCg6a||Refseq_ref_Gallus_gallus-5.0	WASHC3(protein_coding 201)||CCDC53(mRNA X1)	WASH complex subunit 3||coiled-coil domain containing 53, transcript variant X1	29	7	1	55450075-55463781||55504180-55517886	E1-E7||E1-E7	||CCDC53(mRNA X2)	WASHC3(protein_coding 201)||CCDC53(mRNA X1)	17187,71495,85248,181882,235784,294166,335932,342756,348485,456538,578189,631259,646666,675195,692594,711909,714940,736107,818765,909192,968291,1004200,1141352,1147765,1158559,1165531,1186919,1397999,1406276	WASHC3	ENSGALG00000012760	XM_416327.5	15388336,15388337,15388338,15388339,15388340,15388341,15388342,15388343
15388344	38	38	0	0	Ensembl_GRCg6a||Refseq_ref_Gallus_gallus-5.0	GNPTAB(protein_coding 201)||GNPTAB(mRNA X1)	N-acetylglucosamine-1-phosphate transferase subunits alpha and beta||N-acetylglucosamine-1-phosphate transferase, alpha and beta subunits, transcript variant X1	38	6	1	55519809-55559523||55573896-55613609	E1-E21||E1-E22	GNPTAB(protein_coding 202)||GNPTAB(mRNA X2)	GNPTAB(protein_coding 201)||GNPTAB(mRNA X1)	13873,28759,57035,313473,330647,334158,343889,369073,425093,457241,477997,513711,544614,547391,550164,564025,577345,598170,623508,712197,747249,764315,857611,916056,980122,1031102,1064856,1091501,1139559,1144553,1184920,1222601,1224691,1252272,1282120,1289856,1311314,1355823	GNPTAB	ENSGALG00000012763	XM_416329.5	15388345,15388346,15388347,15388348,15388349,15388350,15388351,15388352,15388353,15388354,15388355,15388356,15388357,15388358,15388359,15388360,15388361,15388362,15388363,15388364,15388365,15388366
15388367	22	22	0	0	Ensembl_GRCg6a||Refseq_ref_Gallus_gallus-5.0	ENSGALG00000012766(protein_coding)||SYCP3(mRNA X1)	Synaptonemal complex protein 3||synaptonemal complex protein 3, transcript variant X1	22	5	1	55562548-55571754||55616635-55625841	E3-E10||E2-E9	||SYCP3(mRNA X2),SYCP3(mRNA X3)	ENSGALG00000012766(protein_coding)||SYCP3(mRNA X1)	59470,105098,163238,183887,418032,458822,575216,635942,758742,788461,818175,896854,944038,999006,1000686,1007740,1065538,1145303,1211773,1218276,1241539,1353625	SYCP3	ENSGALG00000012766	XM_004937837.2	15388368,15388369,15388370,15388371,15388372,15388373,15388374,15388375,15388376
15388377	22	22	0	0	Refseq_ref_Gallus_gallus-5.0	PARP12(mRNA)	Poly (ADP-ribose) polymerase family, member 12	20	10	1	55787275-55801506	E1-E12		PARP12(mRNA)	46538,89560,111564,122333,212643,261607,292433,314616,573076,606501,610846,678122,741800,968278,981064,999797,1014048,1195436,1332754,1335892	PARP12		XM_416333.5	15388378,15388379,15388380,15388381,15388382,15388383,15388384,15388385,15388386,15388387,15388388,15388389,15388390
15388391	28	28	0	0	Refseq_ref_Gallus_gallus-5.0	HIPK2(mRNA X1)	Homeodomain interacting protein kinase 2, transcript variant X1	28	15	1	56115079-56198559	E2-E15	HIPK2(mRNA X3),HIPK2(mRNA X4)	HIPK2(mRNA X1)	8517,92258,152843,353211,353537,362410,369657,437135,437659,498078,534838,545951,588789,657922,705266,712417,714668,763809,824717,886410,1110513,1117778,1148307,1165646,1232198,1247436,1264041,1310688	HIPK2		XM_004937847.2	15388392,15388393,15388394,15388395,15388396,15388397,15388398,15388399,15388400,15388401,15388402,15388403,15388404,15388405,15388406,15388407
15388408	37	36	0	1	Refseq_ref_Gallus_gallus-5.0	KIAA1549(mRNA X1)	KIAA1549, transcript variant X1	36	10	1	56294663-56363127	E2-E19		KIAA1549(mRNA X1)	27204,29339,98568,124847,334286,337552,345055,379096,385637,466606,479215,655106,766780,822565,833397,856672,918200,933153,940432,959454,987799,1018315,1039511,1058400,1069101,1119414,1186598,1193390,1209205,1219240,1229800,1268706,1294197,1332983,1341549,1351814	KIAA1549		XM_015287584.1	15388409,15388410,15388411,15388412,15388413,15388414,15388415,15388416,15388417,15388418,15388419,15388420,15388421,15388422,15388423,15388424,15388425,15388426,15388427,15388428
15388429	38	38	0	0	Ensembl_GRCg6a	ATP6V0A4(protein_coding 201)	ATPase H+ transporting V0 subunit a4	38	11	1	56329250-56351974	E1-E21		ATP6V0A4(protein_coding 201)	59706,269827,302338,310106,324712,360761,374640,388760,391980,437497,437907,454691,497582,528180,533172,558407,559671,576901,642951,646542,728912,737941,741586,880797,959851,983400,1071682,1082973,1100449,1116800,1180570,1204134,1214008,1245245,1280821,1333814,1363183,1369325	ATP6V0A4	ENSGALG00000040666		15388430,15388431,15388432,15388433,15388434,15388435,15388436,15388437,15388438,15388439,15388440,15388441,15388442,15388443,15388444,15388445,15388446,15388447,15388448,15388449,15388450,15388451
15388452	25	25	0	0	Ensembl_GRCg6a||Refseq_ref_Gallus_gallus-5.0	SVOPL(protein_coding 201)||SVOPL(mRNA X1)	SVOP like||SVOP-like, transcript variant X1	25	14	1	56358989-56373838||56415269-56430118	E2-E15||E2-E15	||SVOPL(mRNA X2)	SVOPL(protein_coding 201)||SVOPL(mRNA X1)	104961,146446,176047,244380,299801,300169,300760,335762,337953,381676,400003,505470,626046,674269,860056,896024,951371,967727,977459,1001034,1117723,1270983,1333793,1362607,1414711	SVOPL	ENSGALG00000012812	XM_004937855.2	15388453,15388454,15388455,15388456,15388457,15388458,15388459,15388460,15388461,15388462,15388463,15388464,15388465,15388466
15388467	28	28	0	0	Ensembl_GRCg6a||Refseq_ref_Gallus_gallus-5.0	AKR1D1(protein_coding 201)||AKR1D1(mRNA)	Aldo-keto reductase family 1 member D1||aldo-keto reductase family 1, member D1 (delta 4-3-ketosteroid-5-beta-reductase)	28	10	1	56550596-56584563||56606879-56640845	E1-E9||E1-E9		AKR1D1(protein_coding 201)||AKR1D1(mRNA)	224803,298701,369481,379896,414856,450504,463094,496513,561517,602007,604862,614979,734534,768809,802570,874947,950015,962154,986545,992103,1065305,1071906,1103846,1110417,1277379,1327137,1363877,1377263	AKR1D1	ENSGALG00000012834	NM_001277393.1	15388468,15388469,15388470,15388471,15388472,15388473,15388474,15388475,15388476,15388477,15388478
15388479	25	25	0	0	Ensembl_GRCg6a||Refseq_ref_Gallus_gallus-5.0	RAB19(protein_coding 201)||RAB19(mRNA 1)	RAB19, member RAS oncogene family||RAB19, member RAS oncogene family, transcript variant 1	25	11	1	56771474-56774964||56827749-56831239	E2-E4||E2-E4	||RAB19(mRNA 2)	RAB19(protein_coding 201)||RAB19(mRNA 1)	57494,116830,214762,218730,222982,231552,254672,351960,370808,413012,423031,482899,612331,680330,695901,781960,833173,838296,865431,972911,1006530,1092151,1115346,1376785,1395583	RAB19	ENSGALG00000012850	NM_001278002.1	15388480,15388481,15388482,15388483
15388484	32	27	0	5	Ensembl_GRCg6a||Refseq_ref_Gallus_gallus-5.0	ENSGALG00000037671(protein_coding)||LOC418114(mRNA X1)	Pseudouridine-5'-phosphate glycosidase-like||pseudouridine-5'-phosphate glycosidase-like, transcript variant X1	27	21	1	56806847-56829272||56863123-56885549	E3-E19||E3-E19	||LOC418114(mRNA X2),LOC418114(mRNA X3),LOC418114(mRNA X4)	ENSGALG00000037671(protein_coding)||LOC418114(mRNA X1)	28684,157931,162472,233764,292571,312841,317403,321484,367439,430896,443535,508185,514944,521204,536617,562642,596730,676454,698812,791751,854054,944116,1150129,1166933,1282017,1307215,1371858	ENSGALG00000037671	ENSGALG00000037671	XM_015287414.1	15388485,15388486,15388487,15388488,15388489,15388490,15388491,15388492,15388493,15388494,15388495,15388496,15388497,15388498,15388499,15388500,15388501,15388502
15388503	27	27	0	0	Refseq_ref_Gallus_gallus-5.0	ADCK2(mRNA)	AarF domain containing kinase 2	27	14	1	56948083-56958327	E1-E8		ADCK2(mRNA)	35562,131027,154315,292887,484316,579470,625176,640142,652301,660996,681610,726562,728450,789841,847065,858054,864742,903152,909238,919634,942686,992332,1140414,1146719,1341774,1372579,1410515	ADCK2		XM_416350.5	15388504,15388505,15388506,15388507,15388508,15388509,15388510,15388511,15388512
15388513	23	23	0	0	Ensembl_GRCg6a||Refseq_ref_Gallus_gallus-5.0	NDUFB2(protein_coding 202)||NDUFB2(mRNA X1)	NADH:ubiquinone oxidoreductase subunit B2||NADH dehydrogenase (ubiquinone) 1 beta subcomplex, 2, 8kDa, transcript variant X1	23	9	1	56918405-56918981||56974683-56975259	E2-E3||E2-E3	||NDUFB2(mRNA)	NDUFB2(protein_coding 202)||NDUFB2(mRNA X1)	220991,246087,318938,444044,449304,457439,548327,609589,631658,660970,675657,702310,798450,809300,1013537,1093270,1095447,1127908,1230571,1243018,1323590,1337800,1353454	NDUFB2	ENSGALG00000032595	XM_015285557.1	15388514,15388515,15388516,15388517
15388518	20	20	0	0	Ensembl_GRCg6a||Refseq_ref_Gallus_gallus-5.0	TMEM178B(protein_coding 201)||TMEM178B(mRNA)	Transmembrane protein 178B	20	11	1	57035312-57246139||57091580-57302413	E1-E4||E1-E4		TMEM178B(protein_coding 201)||TMEM178B(mRNA)	8810,77207,96151,143069,172124,281282,383139,582373,705979,708990,862964,966601,981714,1012914,1016414,1020856,1092118,1192249,1198622,1387412	TMEM178B	ENSGALG00000028444	NM_001195276.1	15388519,15388520,15388521,15388522,15388523
15388524	28	28	0	0	Refseq_ref_Gallus_gallus-5.0	AGK(misc_RNA X2)	Acylglycerol kinase, transcript variant X2	28	10	1	57332359-57363364	E1-E13	AGK(mRNA X1)	AGK(misc_RNA X2)	8518,36430,55209,55372,55581,62520,217094,411835,433269,441938,494655,559117,610829,702925,714433,817269,825494,839684,850827,861583,922931,934303,936695,1018049,1060064,1072178,1248866,1387132	AGK		XR_001466728.1	15388525,15388526,15388527,15388528,15388529,15388530,15388531,15388532,15388533,15388534,15388535,15388536,15388537,15388538,15388539,15388540
15388541	31	28	0	3	Ensembl_GRCg6a||Refseq_ref_Gallus_gallus-5.0	WEE2(protein_coding 201)||WEE2(mRNA)	WEE1 homolog 2||WEE1 homolog 2 (S. pombe)	28	9	1	57326462-57337521||57382741-57393800	E2-E12||E2-E12		WEE2(protein_coding 201)||WEE2(mRNA)	41107,79496,119177,139833,177854,213090,217057,303309,331596,356406,368283,465911,534004,548404,624061,669953,678872,705937,730877,847350,863506,888252,980905,1037492,1095220,1178907,1288023,1306339	WEE2	ENSGALG00000012875	XM_015287337.1	15388542,15388543,15388544,15388545,15388546,15388547,15388548,15388549,15388550,15388551,15388552
15388553	25	25	0	0	Ensembl_GRCg6a||Refseq_ref_Gallus_gallus-5.0	SSBP1(protein_coding 201)||SSBP1(mRNA)	Single stranded DNA binding protein 1||single-stranded DNA binding protein 1, mitochondrial	25	11	1	57339466-57344341||57395745-57400620	E2-E6||E2-E6		SSBP1(protein_coding 201)||SSBP1(mRNA)	4822,29337,162878,208699,265881,266551,288606,345504,356597,364311,372366,483111,507609,607334,614854,893464,946508,1014448,1052128,1176935,1177177,1291937,1326229,1359979,1404945	SSBP1	ENSGALG00000012876	NM_001278007.1	15388554,15388555,15388556,15388557,15388558
15388559	21	19	0	2	Refseq_ref_Gallus_gallus-5.0	CREB3L2(mRNA X1)	CAMP responsive element binding protein 3-like 2, transcript variant X1	19	5	1	57446861-57480832	E2-E12	CREB3L2(mRNA X2)	CREB3L2(mRNA X1)	96607,103692,115950,128249,300644,344616,546999,558717,598080,624549,711067,746858,864824,1060399,1061317,1246877,1329849,1339591,1412939	CREB3L2		XM_416356.5	15388560,15388561,15388562,15388563,15388564,15388565,15388566,15388567,15388568,15388569,15388570,15388571,15388572
15388573	29	29	0	0	Refseq_ref_Gallus_gallus-5.0	DGKI(mRNA)	Diacylglycerol kinase, iota	29	4	1	57569869-57698199	E2-E35		DGKI(mRNA)	6164,52215,83556,106088,191921,241355,281822,289980,308652,456080,477633,502609,533162,675750,716586,817624,875785,882871,886939,923088,938645,970731,1119010,1187654,1251854,1253008,1338359,1406700,1407936	DGKI		XM_015286157.1	15388574,15388575,15388576,15388577,15388578,15388579,15388580,15388581,15388582,15388583,15388584,15388585,15388586,15388587,15388588,15388589,15388590,15388591,15388592,15388593,15388594,15388595,15388596,15388597,15388598,15388599,15388600,15388601,15388602
15388603	25	24	0	1	Ensembl_GRCg6a||Refseq_ref_Gallus_gallus-5.0	PTN(protein_coding 201)||PTN(mRNA)	Pleiotrophin	24	3	1	57668200-57737179||57724485-57793469	E1-E5||E1-E5		PTN(protein_coding 201)||PTN(mRNA)	119502,205353,255047,263831,362370,404593,432515,484447,507278,552390,721868,799579,808810,813149,890313,905258,951880,966806,1052562,1105542,1175810,1239832,1317358,1373339	PTN	ENSGALG00000040493	NM_001276362.1	15388604,15388605,15388606,15388607,15388608,15388609,15388610
15388611	13	13	0	0	DNA			13	17	1	57889054-57889104				46914,63128,187758,379680,441222,540304,665760,711679,823984,927025,1096415,1101984,1259949				15388612
15388613	27	26	0	1	Ensembl_GRCg6a||Refseq_ref_Gallus_gallus-5.0	MTPN(protein_coding 201)||MTPN(mRNA)	Myotrophin	26	5	1	58206050-58243385||58262338-58299673	E1-E4||E1-E4		MTPN(protein_coding 201)||MTPN(mRNA)	2689,158604,170567,199632,297752,315672,335713,372152,398871,401141,428910,519579,594846,743072,837406,851743,894042,917229,965006,1002958,1048408,1085565,1168438,1181302,1236535,1274108	MTPN	ENSGALG00000041619	NM_204886.2	15388614,15388615,15388616,15388617,15388618,15388619
15388620	21	18	0	3	Ensembl_GRCg6a||Refseq_ref_Gallus_gallus-5.0	FAM180A(protein_coding 201)||FAM180A(mRNA)	Family with sequence similarity 180 member A||family with sequence similarity 180, member A	18	4	1	58357790-58359192||58414070-58415472	E2-E3||E2-E3		FAM180A(protein_coding 201)||FAM180A(mRNA)	53226,73322,108790,147022,197408,259810,326105,469414,602947,615649,624161,748234,765648,976537,990022,1342211,1384638,1405090	FAM180A	ENSGALG00000028459	XM_001235203.4	15388621,15388622
15388623	30	30	0	0	Refseq_ref_Gallus_gallus-5.0	SLC13A4(mRNA)	Solute carrier family 13 (sodium/sulfate symporter), member 4	30	1	1	58420562-58447202	E1-E16		SLC13A4(mRNA)	1005,5344,59442,78462,110519,128365,148794,169018,245200,358975,434208,435662,569766,592370,609165,669241,684631,772869,785103,805295,916197,1018210,1132871,1183741,1196860,1215758,1228503,1246673,1347563,1367807	SLC13A4		XM_416360.4	15388624,15388625,15388626,15388627,15388628,15388629,15388630,15388631,15388632,15388633,15388634,15388635,15388636,15388637,15388638,15388639
15388640	23	23	0	0	Ensembl_GRCg6a||Refseq_ref_Gallus_gallus-5.0	SYT10(protein_coding 201)||SYT10(mRNA X1)	Synaptotagmin 10||synaptotagmin X, transcript variant X1	23	2	1	58641263-58673109||58697527-58729374	E1-E7||E1-E7		SYT10(protein_coding 201)||SYT10(mRNA X1)	3022,22456,55152,66245,91113,122025,122554,134550,174581,180974,240716,320315,382138,418340,469933,632827,682834,706954,818286,1096033,1263201,1292213,1392989	SYT10	ENSGALG00000012911	XM_416361.5	15388641,15388642,15388643,15388644,15388645,15388646,15388647
15388648	33	33	0	0	Refseq_ref_Gallus_gallus-5.0	PKP2(mRNA)	Plakophilin 2	33	14	1	58878664-58920856	E1-E13		PKP2(mRNA)	25627,77662,105640,182056,206095,218830,287946,323594,377646,416058,428931,478143,494474,522039,577724,639469,692708,725965,751001,793509,802740,829436,915312,1141632,1184425,1196336,1198174,1206958,1250923,1295809,1308785,1330339,1397482	PKP2		XM_416362.5	15388649,15388650,15388651,15388652,15388653,15388654,15388655,15388656,15388657,15388658,15388659,15388660,15388661,15388662,15388663,15388664,15388665
15388666	30	30	0	0	Refseq_ref_Gallus_gallus-5.0	YARS2(mRNA)	Tyrosyl-tRNA synthetase 2, mitochondrial	30	15	1	58960711-58965701	E1-E5		YARS2(mRNA)	22149,169332,178150,194386,296230,303426,322098,387466,444313,481161,497324,531703,690871,713099,803870,810829,815896,933838,995219,1017738,1100952,1114172,1149456,1173766,1196474,1237240,1335293,1398895,1403497,1408661	YARS2		XM_015287263.1	15388667,15388668,15388669,15388670,15388671,15388672
15388673	29	26	0	3	Refseq_ref_Gallus_gallus-5.0	AMN1(mRNA X5)	Antagonist of mitotic exit network 1 homolog (S. cerevisiae), transcript variant X5	26	3	1	59456463-59473124	E2-E8		AMN1(mRNA X5)	3532,24011,148948,219058,231205,237912,347930,348934,414334,427896,436597,551316,575432,631707,710212,739949,897983,913824,984892,1050967,1082047,1083913,1095714,1192549,1227666,1276999	AMN1		XM_015287097.1	15388674,15388675,15388676,15388677,15388678,15388679,15388680,15388681,15388682,15388683
15388684	22	19	0	3	Ensembl_GRCg6a	DENND5B(protein_coding 201)	DENN domain containing 5B	18	5	1	59422611-59528637	E1-E21		DENND5B(mRNA X1),DENND5B(mRNA X2),DENND5B(mRNA X3),DENND5B(mRNA X4),DENND5B(protein_coding 201),DENND5B(mRNA X1),DENND5B(mRNA X2),DENND5B(mRNA X3),DENND5B(mRNA X4)	6437,30554,44515,88013,125886,417962,570775,571284,616237,634570,803675,873771,889667,1003236,1046493,1143417,1235244,1370268	DENND5B	ENSGALG00000012944		15388685,15388686,15388687,15388688,15388689,15388690,15388691,15388692,15388693,15388694,15388695,15388696,15388697,15388698,15388699,15388700,15388701,15388702,15388703,15388704,15388705,15388706
15388707	23	23	0	0	Ensembl_GRCg6a||Refseq_ref_Gallus_gallus-5.0	SINHCAF(protein_coding 201)||FAM60A(mRNA)	SIN3-HDAC complex associated factor||family with sequence similarity 60, member A	23	9	1	59546520-59560641||59618348-59632468	E1-E6||E1-E6		SINHCAF(protein_coding 201)||FAM60A(mRNA)	96199,175368,218706,242902,258233,259366,477931,506710,563723,611102,690326,771245,798155,829450,897624,921153,1005198,1250769,1263980,1302636,1349604,1368248,1405281	SINHCAF	ENSGALG00000012946	NM_001030766.1	15388708,15388709,15388710,15388711,15388712,15388713,15388714
15388715	23	23	0	0	Ensembl_GRCg6a||Refseq_ref_Gallus_gallus-5.0	ENSGALG00000025369(miRNA)||MIR1593(precursor_RNA)	Gga-mir-1593||microRNA mir-1593	23	12	1	59562440-59562525||59634267-59634352	E1||E1		ENSGALG00000025369(miRNA)||MIR1593(precursor_RNA)	2465,120936,166807,205055,258901,334926,421063,435150,527656,559371,667147,669742,763892,781176,789176,936302,1007486,1059416,1065028,1223315,1243397,1336818,1400584	MIR1593	ENSGALG00000025369	NR_035079.1	15388716
15388717	35	35	0	0	Ensembl_GRCg6a||Refseq_ref_Gallus_gallus-5.0	CAPRIN2(protein_coding 201)||CAPRIN2(mRNA)	Caprin family member 2	35	12	1	59580037-59610523||59651864-59682350	E2-E20||E2-E21	CAPRIN2(protein_coding 202)||	CAPRIN2(protein_coding 201)||CAPRIN2(mRNA)	89475,124400,178949,210504,226946,332641,398565,405951,485550,548519,551962,573026,606857,612111,631056,681809,752685,825067,834890,940864,949268,984895,985975,1019911,1047661,1065760,1087045,1133784,1230563,1271070,1284531,1314336,1391942,1402247,1405309	CAPRIN2	ENSGALG00000012947	XM_015286145.1	15388718,15388719,15388720,15388721,15388722,15388723,15388724,15388725,15388726,15388727,15388728,15388729,15388730,15388731,15388732,15388733,15388734,15388735,15388736,15388737
15388738	22	22	0	0	Refseq_ref_Gallus_gallus-5.0	IPO8(mRNA X1)	Importin 8, transcript variant X1	22	5	1	59686760-59728201	E1-E25		IPO8(mRNA X1)	5691,22027,46126,52024,67098,78716,218173,328058,330559,378358,413049,438615,507113,612909,857591,909246,971061,1096713,1177697,1203887,1287283,1333776	IPO8		XM_015287044.1	15388739,15388740,15388741,15388742,15388743,15388744,15388745,15388746,15388747,15388748,15388749,15388750,15388751,15388752,15388753,15388754,15388755,15388756,15388757,15388758,15388759,15388760
15388761	34	34	0	0	Refseq_ref_Gallus_gallus-5.0	TMTC1(mRNA)	Transmembrane and tetratricopeptide repeat containing 1	34	18	1	59771890-59917290	E1-E20		TMTC1(mRNA)	59757,128493,147566,176087,194349,196952,248215,260237,293102,461107,489371,498148,559476,567876,586063,604230,628998,633955,684836,753712,790427,820187,842546,917994,1057276,1122861,1137494,1142069,1205424,1246565,1288309,1292223,1323791,1400768	TMTC1		XM_015287026.1	15388762,15388763,15388764,15388765,15388766,15388767,15388768,15388769,15388770,15388771,15388772,15388773,15388774,15388775,15388776,15388777,15388778,15388779,15388780,15388781
15388782	21	21	0	0	Refseq_ref_Gallus_gallus-5.0	ZNF502(misc_RNA X6)	Zinc finger protein 502, transcript variant X6	11	0	1	59987215-59987262	E4		ZNF502(misc_RNA X6)	101482,242405,321648,584622,596915,614002,670806,678052,851623,1006706,1251025	ZNF502		XR_001466661.1	15388783,15388784
15388785	21	20	0	1	Ensembl_GRCg6a||Refseq_ref_Gallus_gallus-5.0	DDX11(protein_coding 201)||DDX11(mRNA)	DEAD/H-box helicase 11||DEAD/H (Asp-Glu-Ala-Asp/His) box helicase 11	20	13	1	59919300-59937983||59991128-60009811	E3-E27||E3-E27		DDX11(protein_coding 201)||DDX11(mRNA)	134612,147481,153142,211945,239174,344383,380304,487450,510046,574177,635481,684054,815986,825309,830393,998620,1017833,1046979,1358212,1385999	DDX11	ENSGALG00000053509	XM_416375.5	15388786,15388787,15388788,15388789,15388790,15388791,15388792,15388793,15388794,15388795,15388796,15388797,15388798,15388799,15388800,15388801,15388802,15388803,15388804,15388805,15388806
15388807	25	25	0	0	Refseq_ref_Gallus_gallus-5.0	IQSEC3(mRNA X1)	IQ motif and Sec7 domain 3, transcript variant X1	25	5	1	60134471-60170951	E3-E14		IQSEC3(mRNA X1)	38558,79718,117095,125926,138128,320914,334271,354091,442070,487550,592673,623514,737918,829741,881556,908457,923526,1079516,1096396,1119699,1182850,1193879,1240227,1309136,1382751	IQSEC3		XM_015286921.1	15388808,15388809,15388810,15388811,15388812,15388813,15388814,15388815,15388816,15388817,15388818,15388819,15388820
15388821	29	26	0	3	Ensembl_GRCg6a||Refseq_ref_Gallus_gallus-5.0	CCDC77(protein_coding 201)||CCDC77(mRNA X1)	Coiled-coil domain containing 77||coiled-coil domain containing 77, transcript variant X1	26	9	1	60279321-60289661||60351150-60361490	E2-E11||E2-E11		CCDC77(protein_coding 201)||CCDC77(mRNA X1)	17189,140565,191691,193123,207671,229874,276574,334552,381220,465515,520781,553977,574171,582614,622695,655135,711957,761754,791940,873277,914810,1000532,1039838,1049264,1284697,1393032	CCDC77	ENSGALG00000012987	XM_015286891.1	15388822,15388823,15388824,15388825,15388826,15388827,15388828,15388829,15388830,15388831,15388832,15388833
15388834	33	26	0	7	Refseq_ref_Gallus_gallus-5.0	B4GALNT3(mRNA)	Beta-1,4-N-acetyl-galactosaminyl transferase 3	26	14	1	60404958-60426285	E2-E20		B4GALNT3(mRNA)	42538,49886,50064,131167,182084,294097,333122,385605,401993,467773,581153,653114,727263,758469,798779,975654,1025384,1054349,1055455,1077612,1111471,1243926,1261262,1264659,1276007,1306757	B4GALNT3		XM_416381.5	15388835,15388836,15388837,15388838,15388839,15388840,15388841,15388842,15388843,15388844,15388845,15388846,15388847,15388848,15388849,15388850,15388851,15388852,15388853,15388854
15388855	28	24	0	4	Ensembl_GRCg6a||Refseq_ref_Gallus_gallus-5.0	WNK1(protein_coding 201)||WNK1(mRNA X1)	WNK lysine deficient protein kinase 1||WNK lysine deficient protein kinase 1, transcript variant X1	24	10	1	60462051-60529074||60533884-60600907	E2-E27||E2-E32	WNK1(protein_coding 202),WNK1(protein_coding 203),WNK1(protein_coding 204),WNK1(protein_coding 206)||WNK1(mRNA X2),WNK1(mRNA X3),WNK1(mRNA X5),WNK1(mRNA X6),WNK1(mRNA X8)	WNK1(protein_coding 201)||WNK1(mRNA X1)	51295,97745,166108,173385,222427,292050,323070,422577,490356,548305,604543,627940,669998,818787,827408,840868,875457,905444,908062,912237,958138,976386,1042581,1148471	WNK1	ENSGALG00000012992	XM_015286692.1	15388856,15388857,15388858,15388859,15388860,15388861,15388862,15388863,15388864,15388865,15388866,15388867,15388868,15388869,15388870,15388871,15388872,15388873,15388874,15388875,15388876,15388877,15388878,15388879,15388880,15388881,15388882,15388883
15388884	30	30	0	0	Ensembl_GRCg6a||Refseq_ref_Gallus_gallus-5.0	ERC1(protein_coding 201)||ERC1(mRNA X1)	ELKS/RAB6-interacting/CAST family member 1||ELKS/RAB6-interacting/CAST family member 1, transcript variant X1	30	5	1	60556724-60734699||60628558-60806538	E1-E13||E2-E15	ERC1(protein_coding 202),ERC1(protein_coding 203),ERC1(protein_coding 204),ERC1(protein_coding 205)||ERC1(mRNA X10),ERC1(mRNA X11),ERC1(mRNA X12),ERC1(mRNA X2),ERC1(mRNA X3),ERC1(mRNA X4),ERC1(mRNA X5),ERC1(mRNA X6),ERC1(mRNA X7),ERC1(mRNA X8),ERC1(mRNA X9)	ERC1(protein_coding 201)||ERC1(mRNA X1)	50481,106732,225417,285120,316046,446746,489895,512206,596994,601600,607557,702754,725289,750296,822499,832629,844073,878725,984964,1094541,1167599,1212172,1215595,1220309,1262700,1274050,1357935,1386829,1403415,1404266	ERC1	ENSGALG00000012994	XM_015286758.1	15388885,15388886,15388887,15388888,15388889,15388890,15388891,15388892,15388893,15388894,15388895,15388896
15388897	14	14	0	0	Ensembl_GRCg6a||Refseq_ref_Gallus_gallus-5.0	WNT5B(protein_coding 201)||WNT5B(mRNA X1)	Wnt family member 5B||wingless-type MMTV integration site family, member 5B, transcript variant X1	14	11	1	60902496-60917532||60974337-60989373	E3-E5||E2-E5	WNT5B(protein_coding 202)||	WNT5B(protein_coding 201)||WNT5B(mRNA X1)	12251,37414,163667,311434,386785,462630,681702,750882,752311,1054421,1337235,1363853,1383284,1407887	WNT5B	ENSGALG00000012998	XM_015285801.1	15388898,15388899,15388900,15388901
15388902	20	20	0	0	Ensembl_GRCg6a||Refseq_ref_Gallus_gallus-5.0	ADIPOR2(protein_coding 201)||ADIPOR2(mRNA X1)	Adiponectin receptor 2||adiponectin receptor 2, transcript variant X1	20	7	1	60944968-60965564||61016808-61037404	E2-E8||E2-E8	ADIPOR2(protein_coding 202)||ADIPOR2(mRNA X2),ADIPOR2(mRNA X3),ADIPOR2(mRNA X4),ADIPOR2(mRNA)	ADIPOR2(protein_coding 201)||ADIPOR2(mRNA X1)	16040,155300,247321,295922,448672,458561,466746,475853,481374,501846,524541,552761,613637,681834,931491,963394,1231283,1324864,1334560,1381454	ADIPOR2	ENSGALG00000035533	XM_015285809.1	15388903,15388904,15388905,15388906,15388907,15388908,15388909,15388910,15388911
15388912	24	24	0	0	Ensembl_GRCg6a||Refseq_ref_Gallus_gallus-5.0	CHUNK-1(protein_coding 201)||CHUNK-1(mRNA)	CHUNK-1 protein	24	19	1	60978924-60980735||61050764-61052575	E1||E1		CHUNK-1(protein_coding 201)||CHUNK-1(mRNA)	47837,142483,165437,183639,203672,232121,246434,280712,294197,423597,440674,581451,678659,700513,759933,770804,844570,974664,979410,1093827,1174303,1208313,1241864,1295370	CHUNK-1	ENSGALG00000013008	NM_204836.1	15388913,15388914,15388915
15388916	21	21	0	0	Ensembl_GRCg6a||Refseq_ref_Gallus_gallus-5.0	LRTM2(protein_coding 201)||LRTM2(mRNA X1)	Leucine rich repeats and transmembrane domains 2||leucine-rich repeats and transmembrane domains 2, transcript variant X1	21	12	1	61011214-61014297||61083055-61086138	E4-E5||E4-E5	LRTM2(protein_coding 202)||LRTM2(mRNA X2),LRTM2(mRNA X3)	LRTM2(protein_coding 201)||LRTM2(mRNA X1)	129284,240560,260996,472676,548394,563281,582309,664747,692987,693366,746001,769573,794407,819106,854552,884340,1011050,1023610,1128453,1137427,1219803	LRTM2	ENSGALG00000026214	XM_004937941.2	15388917,15388918
15388919	34	28	0	6	Ensembl_GRCg6a||Refseq_ref_Gallus_gallus-5.0	CACNA1C(protein_coding 207)||CACNA1C(mRNA X2)	Calcium voltage-gated channel subunit alpha1 C||calcium channel, voltage-dependent, L type, alpha 1C subunit, transcript variant X2	28	10	1	61400499-61581052||61472342-61652897	E4-E35||E4-E36		CACNA1C(protein_coding 207)||CACNA1C(mRNA X2)	58995,91344,96596,113100,193024,273326,291763,293030,327874,466400,500914,508907,524406,536849,630147,695956,740864,782568,861608,957309,997449,1009055,1022488,1136005,1202914,1258020,1389145,1398800	CACNA1C	ENSGALG00000013022	XM_015286450.1	15388920,15388921,15388922,15388923,15388924,15388925,15388926,15388927,15388928,15388929,15388930,15388931,15388932,15388933,15388934,15388935,15388936,15388937,15388938,15388939,15388940,15388941,15388942,15388943,15388944,15388945,15388946,15388947,15388948,15388949,15388950,15388951,15388952,15388953
15388954	27	26	0	1	Ensembl_GRCg6a||Refseq_ref_Gallus_gallus-5.0	IL17RA(protein_coding 202)||IL17RA(mRNA X1)	Interleukin 17 receptor A||interleukin 17 receptor A, transcript variant X1	26	11	1	61607997-61626456||61679842-61698301	E1-E13||E1-E12		IL17RA(protein_coding 202)||IL17RA(mRNA X1)	13888,108237,132630,148473,149106,232103,262857,310141,367760,388861,475054,491927,508820,584268,643540,701646,711697,727528,862818,952948,1019433,1165798,1185610,1237533,1241378,1401697	IL17RA	ENSGALG00000033887	XM_015286427.1	15388955,15388956,15388957,15388958,15388959,15388960,15388961,15388962,15388963,15388964
15388965	41	37	0	4	Ensembl_GRCg6a||Refseq_ref_Gallus_gallus-5.0	CECR2(protein_coding 201)||CECR2(mRNA)	CECR2, histone acetyl-lysine reader||cat eye syndrome chromosome region, candidate 2	37	13	1	61730095-61774794||61801944-61846644	E2-E17||E2-E18	CECR2(protein_coding 203)||	CECR2(protein_coding 201)||CECR2(mRNA)	95342,106796,107216,191104,202114,251690,280306,293666,297610,323023,340897,390520,446970,467743,633057,651221,688145,739227,743129,757437,815956,827030,862241,893296,910640,944730,956367,983564,1059154,1104651,1172087,1251436,1259346,1313072,1349970,1355691,1405035	CECR2	ENSGALG00000013034	NM_001130739.1	15388966,15388967,15388968,15388969,15388970,15388971,15388972,15388973,15388974,15388975,15388976,15388977,15388978,15388979,15388980,15388981,15388982,15388983,15388984,15388985,15388986,15388987
15388988	25	25	0	0	Ensembl_GRCg6a||Refseq_ref_Gallus_gallus-5.0	BCL2L13(protein_coding 201)||BCL2L13(mRNA X1)	BCL2 like 13||BCL2-like 13 (apoptosis facilitator), transcript variant X1	25	9	1	61803399-61835620||61875250-61907471	E2-E7||E2-E7	||BCL2L13(mRNA X2)	BCL2L13(protein_coding 201)||BCL2L13(mRNA X1)	10231,96895,263594,268433,350769,391370,446909,495088,518214,526270,587290,643031,701458,703087,706292,732968,834743,1045736,1061667,1125623,1210174,1216060,1257052,1357639,1398816	BCL2L13	ENSGALG00000013037	XM_416394.5	15388989,15388990,15388991,15388992,15388993,15388994
15388995	24	24	0	0	Refseq_ref_Gallus_gallus-5.0	BCL2L13(mRNA X1)	BCL2-like 13 (apoptosis facilitator), transcript variant X1	24	15	1	61912626-61913258	E7	BCL2L13(mRNA X2)	BCL2L13(mRNA X1)	32310,92884,155222,271046,369812,456404,475960,650536,657013,667081,716113,754182,870365,897709,968409,1040090,1054700,1059261,1157325,1175496,1186696,1186877,1323884,1340659	BCL2L13		XM_416394.5	15388996,15388997,15388998
15388999	21	21	0	0	Ensembl_GRCg6a||Refseq_ref_Gallus_gallus-5.0	PEX26(protein_coding 201)||PEX26(mRNA X1)	Peroxisomal biogenesis factor 26||peroxisomal biogenesis factor 26, transcript variant X1	21	28	1	62043706-62045067||62115542-62116903	E3-E4||E2-E3	||PEX26(mRNA X2),PEX26(mRNA X3)	PEX26(protein_coding 201)||PEX26(mRNA X1)	52794,164009,167776,185630,323345,348446,506405,534434,712000,750675,821202,857457,864606,879174,1050762,1088105,1108755,1160027,1219035,1220878,1289205	PEX26	ENSGALG00000019286	XM_015286291.1	15389000,15389001
15389002	15	9	0	6	Ensembl_GRCg6a||Refseq_ref_Gallus_gallus-5.0	TUBA8B(protein_coding 201)||TUBA8B(mRNA)	Tubulin, alpha 8b	9	0	1	62050026-62053267||62121862-62125103	E2-E5||E1-E4	TUBA8B(protein_coding 202)||	TUBA8B(protein_coding 201)||TUBA8B(mRNA)	270088,303589,306034,593790,639504,825655,1106348,1148128,1407901	TUBA8B	ENSGALG00000013045	NM_205444.1	15389003,15389004,15389005,15389006,15389007,15389008,15389009
15389010	10	10	0	0	Ensembl_GRCg6a||Refseq_ref_Gallus_gallus-5.0	ENSGALG00000013056(protein_coding)||TUBA8A(mRNA)	Tubulin alpha 8a||tubulin, alpha 8a	10	3	1	62061553-62064704||62133388-62136539	E2-E5||E2-E5		ENSGALG00000013056(protein_coding)||TUBA8A(mRNA)	161425,168827,618337,686282,722933,770712,815946,825544,1022078,1140831	TUBA8A	ENSGALG00000013056	XM_416397.3	15389011,15389012,15389013,15389014
15389015	34	34	0	0	Ensembl_GRCg6a||Refseq_ref_Gallus_gallus-5.0	ENSGALG00000013057(protein_coding)||USP18(mRNA X1)	Ubiquitin specific peptidase 18||ubiquitin specific peptidase 18, transcript variant X1	34	6	1	62069695-62083575||62141530-62155410	E1-E11||E1-E11		ENSGALG00000013057(protein_coding)||USP18(mRNA X1)	4106,17114,23845,27251,188444,260259,283480,360040,365220,396198,424447,428871,439927,475564,496608,504767,538543,572538,586012,631136,928575,972380,992842,1049896,1141899,1145290,1189704,1212969,1235003,1341086,1359761,1367421,1370688,1412765	USP18	ENSGALG00000013057	XM_004937958.2	15389016,15389017,15389018,15389019,15389020,15389021,15389022,15389023,15389024,15389025,15389026,15389027
15389028	24	24	0	0	Ensembl_GRCg6a	ENSGALG00000050257(protein_coding)	ENSGALG00000050257	17	17	1	62089938-62097579	E2-E7		ENSGALG00000050257(protein_coding)	37627,42661,76510,187963,194919,371337,485115,512649,553246,567279,653212,662667,708126,963743,1084044,1107787,1202272	ENSGALG00000050257	ENSGALG00000050257		15389029,15389030,15389031,15389032,15389033,15389034,15389035,15389036,15389037,15389038,15389039
15389040	25	24	1	0	Ensembl_GRCg6a||Refseq_ref_Gallus_gallus-5.0	BPGM(protein_coding 201)||BPGM(mRNA X1)	Bisphosphoglycerate mutase||2,3-bisphosphoglycerate mutase, transcript variant X1	24	15	1	62168086-62186376||62239920-62258210	E2-E5||E2-E5	||BPGM(mRNA X2),BPGM(mRNA X3),BPGM(mRNA X4),BPGM(mRNA X5),BPGM(mRNA)	BPGM(protein_coding 201)||BPGM(mRNA X1)	86454,92537,94761,114103,242181,268727,404518,428158,481695,577809,594312,623755,672961,825602,994974,1018722,1062349,1121116,1202225,1229918,1252730,1349589,1386981,1410387	BPGM	ENSGALG00000013069	XM_015285872.1	15389041,15389042,15389043,15389044,15389045
15389046	41	35	0	6	Refseq_ref_Gallus_gallus-5.0	CALD1(mRNA)	Caldesmon 1	30	4	1	62458608-62494910	E1-E14		CALD1(mRNA)	58726,71452,89633,145411,157660,209090,239621,247016,343634,397928,400190,515715,542913,556244,646860,662234,857922,868853,949668,984372,1014212,1042555,1094180,1113994,1121686,1127195,1285534,1329972,1333858,1348888	CALD1		NM_204158.1	15389047,15389048,15389049,15389050,15389051,15389052,15389053,15389054,15389055,15389056,15389057,15389058,15389059,15389060,15389061,15389062,15389063,15389064,15389065,15389066,15389067,15389068
15389069	25	0	0	25															15389070
15389071	23	22	0	1	Ensembl_GRCg6a||Refseq_ref_Gallus_gallus-5.0	PTPRO(protein_coding 201)||PTPRO(mRNA)	Protein tyrosine phosphatase, receptor type O||protein tyrosine phosphatase, receptor type, O	22	9	1	62866122-62929575||62897856-62961310	E2-E27||E2-E26		PTPRO(protein_coding 201)||PTPRO(mRNA)	87864,155880,161132,162725,163668,233263,298312,316391,503384,509965,516617,532799,541710,714135,811795,843644,911295,1104912,1214009,1278960,1343192,1377576	PTPRO	ENSGALG00000013085	NM_204122.2	15389072,15389073,15389074,15389075,15389076,15389077,15389078,15389079,15389080,15389081,15389082,15389083,15389084,15389085,15389086,15389087,15389088,15389089,15389090,15389091,15389092,15389093,15389094
15389095	33	33	0	0	Ensembl_GRCg6a||Refseq_ref_Gallus_gallus-5.0	STRAP(protein_coding 201)||STRAP(mRNA)	Serine/threonine kinase receptor associated protein	33	19	1	63098568-63107454||63130298-63139184	E1-E10||E1-E10		STRAP(protein_coding 201)||STRAP(mRNA)	75980,137940,174189,186615,197786,399358,401482,415514,435997,494439,495660,504959,550874,581559,582531,617701,694935,761223,765593,848872,892072,928565,934329,1056251,1104454,1199882,1209382,1255129,1276324,1285144,1308737,1370569,1410398	STRAP	ENSGALG00000013092	NM_001006247.2	15389096,15389097,15389098,15389099,15389100,15389101,15389102,15389103,15389104,15389105,15389106,15389107
15389108	25	25	0	0	Ensembl_GRCg6a||Refseq_ref_Gallus_gallus-5.0	DERA(protein_coding 201)||DERA(mRNA)	Deoxyribose-phosphate aldolase||deoxyribose-phosphate aldolase (putative)	25	9	1	63116611-63163064||63148334-63194791	E2-E9||E2-E9		DERA(protein_coding 201)||DERA(mRNA)	77775,87880,94100,99777,236100,244746,305927,306957,545994,588236,592729,642197,727112,783991,802272,952761,1003807,1026886,1038611,1055743,1120277,1162804,1228998,1235841,1269303	DERA	ENSGALG00000013095	NM_001006248.1	15389109,15389110,15389111,15389112,15389113,15389114,15389115,15389116,15389117
15389118	25	25	0	0	Ensembl_GRCg6a||Refseq_ref_Gallus_gallus-5.0	MGST1(protein_coding 201)||MGST1(mRNA X1)	Microsomal glutathione S-transferase 1||microsomal glutathione S-transferase 1, transcript variant X1	25	8	1	63280137-63283923||63311864-63315650	E2-E4||E2-E4	MGST1(protein_coding 202)||MGST1(mRNA X2),MGST1(mRNA)	MGST1(protein_coding 201)||MGST1(mRNA X1)	162950,187706,193864,256241,304315,330211,378246,426222,445122,498671,499673,505282,582824,638011,667539,688317,833015,917644,942211,1237236,1237671,1269417,1293157,1401572,1416015	MGST1	ENSGALG00000013098	XM_015290135.1	15389119,15389120,15389121,15389122
15389123	28	28	0	0	Refseq_ref_Gallus_gallus-5.0	PIK3C2G(mRNA X1)	Phosphatidylinositol-4-phosphate 3-kinase, catalytic subunit type 2 gamma, transcript variant X1	28	10	1	64042773-64232957	E4-E35	PIK3C2G(mRNA X2),PIK3C2G(mRNA X3)	PIK3C2G(mRNA X1)	14165,59816,111844,119687,349519,391721,411449,513003,523417,540437,616062,645576,738234,780884,868521,877808,925597,946681,977569,983743,1111338,1142556,1203517,1298445,1331036,1340201,1342496,1409394	PIK3C2G		XM_015291997.1	15389124,15389125,15389126,15389127,15389128,15389129,15389130,15389131,15389132,15389133,15389134,15389135,15389136,15389137,15389138,15389139,15389140,15389141,15389142,15389143,15389144,15389145,15389146,15389147,15389148,15389149,15389150,15389151
15389152	23	23	0	0	Ensembl_GRCg6a||Refseq_ref_Gallus_gallus-5.0	CAPZA3(protein_coding 201)||CAPZA3(mRNA)	Capping actin protein of muscle Z-line subunit alpha 3||capping protein (actin filament) muscle Z-line, alpha 3	23	3	1	64225089-64225907||64278509-64279327	E1||E1		CAPZA3(protein_coding 201)||CAPZA3(mRNA)	8660,68269,79815,124808,200855,256473,353707,361434,482960,508184,542969,674935,759690,780174,788908,910115,1038748,1074717,1081147,1191589,1361266,1372641,1377809	CAPZA3	ENSGALG00000013125	NM_001278118.1	15389153
15389154	41	41	0	0	Refseq_ref_Gallus_gallus-5.0	PLEKHA5(mRNA X1)	Pleckstrin homology domain containing, family A member 5, transcript variant X1	41	8	1	64502941-64571180	E4-E29	PLEKHA5(mRNA X10),PLEKHA5(mRNA X11),PLEKHA5(mRNA X12),PLEKHA5(mRNA X13),PLEKHA5(mRNA X14),PLEKHA5(mRNA X15),PLEKHA5(mRNA X16),PLEKHA5(mRNA X19),PLEKHA5(mRNA X2),PLEKHA5(mRNA X20),PLEKHA5(mRNA X3),PLEKHA5(mRNA X5),PLEKHA5(mRNA X6),PLEKHA5(mRNA X7),PLEKHA5(mRNA X9)	PLEKHA5(mRNA X1)	12217,96998,104106,147753,155211,157573,170234,207480,213198,221039,237013,240945,270671,324519,347015,423124,464530,497139,501136,533856,542424,650514,712709,800512,808323,822802,884010,927045,973329,974627,997660,1032959,1056012,1098850,1182359,1288784,1306760,1356962,1363659,1375135,1383542	PLEKHA5		XM_015291870.1	15389155,15389156,15389157,15389158,15389159,15389160,15389161,15389162,15389163,15389164,15389165,15389166,15389167,15389168,15389169,15389170,15389171,15389172,15389173,15389174,15389175,15389176,15389177
15389178	24	24	0	0	Ensembl_GRCg6a||Refseq_ref_Gallus_gallus-5.0	AEBP2(protein_coding 201)||AEBP2(mRNA)	AE binding protein 2	24	9	1	64555468-64584280||64608891-64637706	E2-E8||E2-E8		AEBP2(protein_coding 201)||AEBP2(mRNA)	7885,32074,54134,63453,110793,187716,211162,219788,273478,364092,368480,534192,559624,580770,677123,758855,888604,925002,1021952,1060626,1088069,1185939,1205456,1317073	AEBP2	ENSGALG00000038026	XM_416415.5	15389179,15389180,15389181,15389182,15389183,15389184,15389185
15389186	26	26	0	0	Ensembl_GRCg6a||Refseq_ref_Gallus_gallus-5.0	PDE3A(protein_coding 201)||PDE3A(mRNA X1)	Phosphodiesterase 3A||phosphodiesterase 3A, cGMP-inhibited, transcript variant X1	26	6	1	65033959-65118651||65087360-65172056	E2-E16||E2-E15		PDE3A(protein_coding 201)||PDE3A(mRNA X1)	2301,88485,224150,294926,326892,351817,404316,454190,538407,592069,630462,699180,739214,858449,869206,962051,973042,1030554,1077658,1159698,1195177,1255434,1316988,1343358,1347716,1389375	PDE3A	ENSGALG00000013143	XM_015291846.1	15389187,15389188,15389189,15389190,15389191,15389192,15389193,15389194,15389195,15389196,15389197,15389198,15389199,15389200,15389201
15389202	24	24	0	0	Ensembl_GRCg6a||Refseq_ref_Gallus_gallus-5.0	SLCO1C1(protein_coding 201)||SLCO1C1(mRNA)	Solute carrier organic anion transporter family member 1C1||solute carrier organic anion transporter family, member 1C1	24	5	1	65137038-65158103||65190446-65211508	E1-E14||E1-E14		SLCO1C1(protein_coding 201)||SLCO1C1(mRNA)	31174,85838,87955,178256,212838,276759,278888,298799,317777,503767,514558,560701,774406,807574,916672,984926,1049679,1113069,1132273,1161610,1166858,1280063,1388308,1406819	SLCO1C1	ENSGALG00000013154	NM_001039097.1	15389203,15389204,15389205,15389206,15389207,15389208,15389209,15389210,15389211,15389212,15389213,15389214,15389215,15389216
15389217	27	27	0	0	Refseq_ref_Gallus_gallus-5.0	SLCO1B1(mRNA)	Solute carrier organic anion transporter family, member 1B1	27	9	1	65224516-65239155	E2-E15		SLCO1B1(mRNA)	68217,94424,118318,261340,355780,371719,386114,394665,396254,441300,504636,519219,523485,837333,910013,912901,914313,935111,1059878,1173004,1180008,1180656,1195426,1289886,1336089,1384143,1407287	SLCO1B1		XM_416418.5	15389218,15389219,15389220,15389221,15389222,15389223,15389224,15389225,15389226,15389227,15389228,15389229,15389230,15389231,15389232
15389233	21	21	0	0	Ensembl_GRCg6a	IAPP(protein_coding 201)	Islet amyloid polypeptide	21	5	1	65265097-65268904	E1-E4		IAPP(protein_coding 201)	94572,155162,167479,170264,250243,360701,624447,666181,690927,715640,775825,779639,886475,982003,1008240,1073156,1151899,1172804,1314350,1326159,1395545	IAPP	ENSGALG00000013168		15389234,15389235,15389236,15389237,15389238
15389239	21	21	0	0	Ensembl_GRCg6a||Refseq_ref_Gallus_gallus-5.0	PYROXD1(protein_coding 201)||PYROXD1(mRNA)	Pyridine nucleotide-disulphide oxidoreductase domain 1	21	17	1	65298393-65313344||65351799-65366750	E1-E12||E1-E12		PYROXD1(protein_coding 201)||PYROXD1(mRNA)	38000,39111,43253,117048,118513,158437,222945,239233,327401,366771,616531,807225,947175,972975,1055304,1066214,1111776,1162548,1208962,1402889,1413251	PYROXD1	ENSGALG00000013173	NM_001277276.1	15389240,15389241,15389242,15389243,15389244,15389245,15389246,15389247,15389248,15389249,15389250,15389251,15389252
15389253	24	24	0	0	Ensembl_GRCg6a||Refseq_ref_Gallus_gallus-5.0	GOLT1B(protein_coding 201)||GOLT1B(mRNA X1)	Golgi transport 1B||golgi transport 1B, transcript variant X1	24	0	1	65341403-65347412||65394810-65400819	E2-E5||E2-E5	GOLT1B(protein_coding 202)||GOLT1B(mRNA X2)	GOLT1B(protein_coding 201)||GOLT1B(mRNA X1)	52277,70939,102491,124117,180916,181705,199639,354169,357224,367818,370260,422222,437691,478285,566266,657648,690453,732982,887471,1111255,1144340,1333961,1367004,1406282	GOLT1B	ENSGALG00000033855	XM_416423.5	15389254,15389255,15389256,15389257
15389258	30	30	0	0	Refseq_ref_Gallus_gallus-5.0	BCAT1(mRNA)	Branched chain amino-acid transaminase 1, cytosolic	30	14	1	65412949-65472015	E1-E11		BCAT1(mRNA)	43826,82617,88009,107489,111638,111970,161754,200884,239642,269182,298604,315248,343622,405717,432213,448121,546853,588323,594466,658939,745149,770647,929504,1043507,1183779,1238442,1265410,1268508,1380301,1402535	BCAT1		XM_416424.5	15389259,15389260,15389261,15389262,15389263,15389264,15389265,15389266,15389267,15389268,15389269,15389270
15389271	28	14	0	14	Refseq_ref_Gallus_gallus-5.0	SOX5(mRNA X5)	SRY (sex determining region Y)-box 5, transcript variant X5	14	6	1	65660359-65660541	E1		SOX5(mRNA X5)	7897,218544,363310,382664,457239,538520,637398,727847,771701,986919,1012205,1112535,1244080,1280328	SOX5		XM_015290218.1	15389272,15389273,15389274,15389275
15389276	25	25	0	0	Refseq_ref_Gallus_gallus-5.0	SOX5(mRNA X1)	SRY (sex determining region Y)-box 5, transcript variant X1	25	10	1	65975002-66227143	E2-E18	SOX5(mRNA X3),SOX5(mRNA X5)	SOX5(mRNA X1)	87316,192023,253435,274457,360695,367718,379382,490738,490799,493152,495509,507963,543066,593251,721806,739001,744501,827249,837905,862478,889867,944319,998425,1269230,1396270	SOX5		XM_015290191.1	15389277,15389278,15389279,15389280,15389281,15389282,15389283,15389284,15389285,15389286,15389287,15389288,15389289,15389290,15389291
15389292	25	25	0	0	Ensembl_GRCg6a||Refseq_ref_Gallus_gallus-5.0	C2CD5(protein_coding 201)||C2CD5(mRNA X1)	C2 calcium dependent domain containing 5||C2 calcium-dependent domain containing 5, transcript variant X1	25	2	1	66503844-66569648||66557256-66623060	E1-E25||E2-E29	||C2CD5(mRNA X10),C2CD5(mRNA X12),C2CD5(mRNA X13),C2CD5(mRNA X16),C2CD5(mRNA X18),C2CD5(mRNA X2),C2CD5(mRNA X3),C2CD5(mRNA X4),C2CD5(mRNA X5),C2CD5(mRNA X6),C2CD5(mRNA X7),C2CD5(mRNA X8),C2CD5(mRNA X9)	C2CD5(protein_coding 201)||C2CD5(mRNA X1)	100365,106440,153673,154222,249478,303206,310868,311118,324909,362184,365833,473711,502976,506143,535281,754848,862687,919963,1031141,1084602,1217731,1226807,1273393,1301950,1386563	C2CD5	ENSGALG00000013210	XM_015291624.1	15389293,15389294,15389295,15389296,15389297,15389298,15389299,15389300,15389301,15389302,15389303,15389304,15389305,15389306,15389307,15389308,15389309,15389310,15389311,15389312,15389313,15389314,15389315,15389316,15389317
15389318	29	29	0	0	Ensembl_GRCg6a||Refseq_ref_Gallus_gallus-5.0	ST8SIA1(protein_coding 201)||ST8SIA1(mRNA)	ST8 alpha-N-acetyl-neuraminide alpha-2,8-sialyltransferase 1	29	8	1	66588339-66704110||66641731-66757484	E1-E5||E1-E5		ST8SIA1(protein_coding 201)||ST8SIA1(mRNA)	25140,71739,106333,120117,195898,295128,318698,372283,497426,544815,569995,578512,600152,608002,768662,774713,781118,837421,848929,873010,895031,915362,948318,965592,1023413,1118791,1309187,1354401,1359709	ST8SIA1	ENSGALG00000013211	NM_205008.1	15389319,15389320,15389321,15389322,15389323,15389324,15389325,15389326
15389327	26	25	1	0	Ensembl_GRCg6a||Refseq_ref_Gallus_gallus-5.0	C3AR1(protein_coding 201)||C3AR1(mRNA)	Complement C3a receptor 1||complement component 3a receptor 1	25	8	1	66793479-66796683||66846852-66850054	E1-E2||E1-E2		C3AR1(protein_coding 201)||C3AR1(mRNA)	5550,41683,61780,72371,185925,228492,263789,318843,335402,404148,418661,531540,578896,595869,630719,717004,796541,937584,976232,1058387,1111158,1143543,1212362,1289906,1333220	C3AR1	ENSGALG00000013218	NM_001030769.2	15389328,15389329,15389330
15389331	31	31	0	0	Refseq_ref_Gallus_gallus-5.0	LOC427933(mRNA)	Sulfotransferase 6B1-like	31	8	1	66881499-66887846	E1-E6		LOC427933(mRNA)	112594,112892,126945,159515,197750,268721,298364,405989,480790,519290,524326,562080,585687,631424,649920,728655,884075,898014,904574,923054,931980,981532,1015757,1021744,1053471,1057863,1066926,1154289,1166349,1303676,1394888	LOC427933		XM_425505.4	15389332,15389333,15389334,15389335,15389336,15389337,15389338,15389339
15389340	31	31	0	0	Refseq_ref_Gallus_gallus-5.0	ABCC9(mRNA X1)	ATP-binding cassette, sub-family C (CFTR/MRP), member 9, transcript variant X1	31	10	1	66933163-67000177	E4-E40	ABCC9(mRNA X2),ABCC9(mRNA X3),ABCC9(mRNA X4),ABCC9(mRNA X5),ABCC9(mRNA X6)	ABCC9(mRNA X1)	2065,27781,64809,90934,189365,206184,220890,384814,407977,479775,504340,531957,643686,659031,664286,733638,767452,768667,796325,867653,917586,949363,1001618,1005820,1006699,1012076,1142193,1176507,1215019,1309650,1392840	ABCC9		XM_015291558.1	15389341,15389342,15389343,15389344,15389345,15389346,15389347,15389348,15389349,15389350,15389351,15389352,15389353,15389354,15389355,15389356,15389357,15389358,15389359,15389360,15389361,15389362,15389363,15389364,15389365,15389366,15389367,15389368,15389369,15389370,15389371
15389372	26	26	0	0	Ensembl_GRCg6a||Refseq_ref_Gallus_gallus-5.0	KCNJ8(protein_coding 201)||KCNJ8(mRNA X1)	Potassium voltage-gated channel subfamily J member 8||potassium inwardly-rectifying channel, subfamily J, member 8, transcript variant X1	26	24	1	66956538-66961511||67009908-67014881	E2-E3||E2-E3	KCNJ8(protein_coding 202)||KCNJ8(mRNA)	KCNJ8(protein_coding 201)||KCNJ8(mRNA X1)	55616,77949,182228,226405,240214,264049,402015,512013,549212,572624,639503,685452,714589,803550,819709,852957,854536,992159,1073337,1116810,1131697,1174809,1230523,1287309,1340601,1357166	KCNJ8	ENSGALG00000026373	XM_004937989.2	15389373,15389374,15389375
15389376	23	23	0	0	Ensembl_GRCg6a||Refseq_ref_Gallus_gallus-5.0	LDHB(protein_coding 201)||LDHB(mRNA)	Lactate dehydrogenase B	23	8	1	67031064-67040675||67084415-67094026	E1-E8||E1-E9		LDHB(protein_coding 201)||LDHB(mRNA)	21037,116285,121139,122432,135344,254696,362882,542880,543395,640027,708425,794777,871903,943713,955189,978738,993123,1028378,1076221,1147388,1338824,1349501,1358606	LDHB	ENSGALG00000035836	NM_204177.2	15389377,15389378,15389379,15389380,15389381,15389382,15389383,15389384,15389385
15389386	31	31	0	0	Ensembl_GRCg6a||Refseq_ref_Gallus_gallus-5.0	GYS2(protein_coding 201)||GYS2(mRNA X1)	Glycogen synthase 2||glycogen synthase 2 (liver), transcript variant X1	31	7	1	67048837-67088014||67102189-67141367	E2-E17||E3-E18	||GYS2(mRNA X2)	GYS2(protein_coding 201)||GYS2(mRNA X1)	43888,51793,60939,72365,131170,224588,239663,239818,368386,405757,407580,423711,452774,488625,624609,700328,771464,787493,804281,817573,825917,873877,912426,947059,1005532,1076601,1161692,1225174,1319872,1328031,1410348	GYS2	ENSGALG00000013265	XM_004937991.2	15389387,15389388,15389389,15389390,15389391,15389392,15389393,15389394,15389395,15389396,15389397,15389398,15389399,15389400,15389401,15389402
15389403	24	24	0	0	Ensembl_GRCg6a	LRMP(protein_coding 201)	Lymphoid restricted membrane protein	24	25	1	67126415-67127781	E1-E2		LRMP(protein_coding 201)	14142,44323,51704,109397,112268,149497,244341,400943,426173,544921,550971,598220,610029,794119,917491,941831,992447,1054604,1094291,1172637,1175809,1239798,1386442,1390739	LRMP	ENSGALG00000014011		15389404,15389405
15389406	26	26	0	0	Ensembl_GRCg6a	LRMP(protein_coding 201)	Lymphoid restricted membrane protein	26	16	1	67152649-67162765	E2-E39		LRMP(protein_coding 201)	112459,121431,123524,226142,230303,390833,404666,460282,460356,535833,665712,732411,858223,929539,935183,941061,1048033,1132407,1165907,1197260,1198484,1231581,1283160,1313165,1324505,1342037	LRMP	ENSGALG00000014011		15389407,15389408,15389409,15389410,15389411,15389412,15389413,15389414,15389415,15389416,15389417,15389418,15389419,15389420,15389421
15389422	19	18	1	0	Ensembl_GRCg6a	ETFRF1(protein_coding 202)	Electron transfer flavoprotein regulatory factor 1	14	1	1	67182482-67188646	E1-E3	ETFRF1(protein_coding 203),ETFRF1(protein_coding 204)	ETFRF1(protein_coding 202)	36104,38630,56422,170374,192232,266562,289025,306237,410945,432718,464512,477759,752410,1346514	ETFRF1	ENSGALG00000014031		15389423,15389424,15389425,15389426,15389427
15389428	27	27	0	0	Refseq_ref_Gallus_gallus-5.0	RASSF8(mRNA X1)	Ras association (RalGDS/AF-6) domain family (N-terminal) member 8, transcript variant X1	27	12	1	67587210-67623243	E2-E5		RASSF8(mRNA X1)	126215,137480,167924,183797,197456,225781,288842,293878,376321,510599,599791,625114,745208,804119,987723,1076759,1168798,1232310,1251229,1259490,1300698,1303660,1307801,1367168,1369999,1375417,1389742	RASSF8		XM_416437.5	15389429,15389430,15389431,15389432,15389433,15389434,15389435
15389436	23	23	0	0	Ensembl_GRCg6a||Refseq_ref_Gallus_gallus-5.0	SSPN(protein_coding 201)||SSPN(mRNA)	Sarcospan	23	14	1	67612240-67629868||67665595-67683223	E1-E3||E1-E3		SSPN(protein_coding 201)||SSPN(mRNA)	25588,159545,191472,203908,338067,346704,384668,397103,462570,474009,529797,570601,581765,627125,653089,728111,807904,985261,993644,1211250,1291132,1330963,1397699	SSPN	ENSGALG00000014042	XM_416438.5	15389437,15389438,15389439,15389440
15389441	26	26	0	0	DNA			26	1	1	67823574-67823848				89674,253691,289563,290597,311626,328154,361084,502019,511264,515229,519246,609036,699129,734725,765987,820437,838729,976581,1060871,1067983,1102976,1211862,1255140,1266054,1273724,1276563				15389442,15389443
15389444	25	16	0	9	Ensembl_GRCg6a||Refseq_ref_Gallus_gallus-5.0	ENSGALG00000047534(protein_coding)||LOC101750972(mRNA)	Dystroglycan-like	16	16	1	67949261-67955530||68011175-68017442	E3-E6||E3-E6		ENSGALG00000047534(protein_coding)||LOC101750972(mRNA)	49174,107824,110025,146920,548281,556235,587778,610991,644110,736435,828713,967527,1149774,1303577,1326277,1341592	ENSGALG00000047534	ENSGALG00000047534	XM_004938007.2	15389445,15389446,15389447,15389448,15389449,15389450,15389451
15389452	27	27	0	0	Ensembl_GRCg6a||Refseq_ref_Gallus_gallus-5.0	FGFR1OP2(protein_coding 201)||FGFR1OP2(mRNA)	FGFR1 oncogene partner 2	27	11	1	67985963-67994037||68047877-68055951	E2-E6||E1-E6		FGFR1OP2(protein_coding 201)||FGFR1OP2(mRNA)	33040,200311,244635,318527,336338,338559,364332,399111,415652,429304,456563,590263,605915,617312,641201,643439,816473,859313,859420,934623,956341,974326,1185841,1262385,1266625,1291744,1373214	FGFR1OP2	ENSGALG00000014084	NM_001007855.1	15389453,15389454,15389455,15389456,15389457,15389458
15389459	22	22	0	0	Ensembl_GRCg6a||Refseq_ref_Gallus_gallus-5.0	MED21(protein_coding 201)||MED21(mRNA)	Mediator complex subunit 21	22	12	1	68016671-68023429||68078585-68085344	E1-E4||E1-E4		MED21(protein_coding 201)||MED21(mRNA)	62536,91903,94988,240331,251226,459740,598490,671310,733424,790495,815192,823331,829196,989039,1019355,1031137,1212926,1253585,1266835,1390220,1404786,1413875	MED21	ENSGALG00000027435	XM_416442.5	15389460,15389461,15389462,15389463,15389464
15389465	19	19	0	0	Ensembl_GRCg6a||Refseq_ref_Gallus_gallus-5.0	STK38L(protein_coding 201)||STK38L(mRNA X2)	Serine/threonine kinase 38 like||serine/threonine kinase 38 like, transcript variant X2	17	2	1	68074895-68116112||68136810-68178029	E1-E13||E1-E13	||STK38L(mRNA)	STK38L(protein_coding 201)||STK38L(mRNA X2)	3579,124215,254301,325293,483254,503175,562598,566014,590814,755179,1045145,1116885,1170109,1176627,1218500,1253015,1376518	STK38L	ENSGALG00000014094	XM_015290303.1	15389466,15389467,15389468,15389469,15389470,15389471,15389472,15389473,15389474,15389475,15389476,15389477,15389478,15389479
15389480	31	31	0	0	Ensembl_GRCg6a||Refseq_ref_Gallus_gallus-5.0	ARNTL2(protein_coding 201)||ARNTL2(mRNA X1)	Aryl hydrocarbon receptor nuclear translocator-like 2||aryl hydrocarbon receptor nuclear translocator-like 2, transcript variant X1	31	6	1	68130403-68166020||68192320-68227935	E1-E17||E1-E18	||ARNTL2(mRNA X2),ARNTL2(mRNA)	ARNTL2(protein_coding 201)||ARNTL2(mRNA X1)	63233,90171,113258,136735,210568,219753,245870,250355,290333,420705,446418,525078,703716,737483,760504,867745,896438,920314,993300,1034452,1069352,1166769,1178383,1210264,1227730,1228954,1254414,1295470,1315460,1362442,1409442	ARNTL2	ENSGALG00000014096	XM_015289844.1	15389481,15389482,15389483,15389484,15389485,15389486,15389487,15389488,15389489,15389490,15389491,15389492,15389493,15389494,15389495,15389496
15389497	20	20	0	0	NT||DNA	Gallus gallus finished cDNA. clone ChEST216n18		19	11	1	68191907-68206540			Gallus gallus finished cDNA. clone ChEST216n18	50407,126032,216645,250267,338527,493921,604626,617261,686460,763217,788544,931669,941580,1006274,1144972,1189600,1199092,1223789,1348768	Gallus gallus finished cDNA. clone ChEST216n18			15389498,15389499,15389500,15389501
15389502	25	15	0	10	Refseq_ref_Gallus_gallus-5.0	PPFIBP1(mRNA X2)	PTPRF interacting protein, binding protein 1 (liprin beta 1), transcript variant X2	10	0	1	68293032-68293990	E2-E3		PPFIBP1(mRNA X2)	191193,444566,553483,673145,731038,943796,1019531,1116695,1154331,1157041	PPFIBP1		XM_015290335.1	15389503,15389504,15389505,15389506,15389507
15389508	28	28	0	0	Ensembl_GRCg6a||Refseq_ref_Gallus_gallus-5.0	PPFIBP1(protein_coding 201)||PPFIBP1(mRNA X1)	PPFIA binding protein 1||PTPRF interacting protein, binding protein 1 (liprin beta 1), transcript variant X1	26	15	1	68242454-68289414||68304371-68351332	E3-E30||E3-E30	PPFIBP1(protein_coding 204)||PPFIBP1(mRNA X11),PPFIBP1(mRNA X13),PPFIBP1(mRNA X19),PPFIBP1(mRNA X2),PPFIBP1(mRNA X3),PPFIBP1(mRNA X4),PPFIBP1(mRNA X6),PPFIBP1(mRNA X7),PPFIBP1(mRNA X8),PPFIBP1(mRNA X9)	PPFIBP1(protein_coding 201)||PPFIBP1(mRNA X1)	7163,22867,30332,269134,414192,454152,525176,598226,606824,629916,637922,638070,643660,647151,681058,707766,748602,750536,797841,999469,1086994,1113022,1239545,1335895,1337410,1388968	PPFIBP1	ENSGALG00000014106	XM_015290333.1	15389509,15389510,15389511,15389512,15389513,15389514,15389515,15389516,15389517,15389518,15389519,15389520,15389521,15389522,15389523,15389524,15389525,15389526,15389527,15389528,15389529,15389530,15389531,15389532,15389533,15389534,15389535,15389536
15389537	25	25	0	0	Ensembl_GRCg6a||Refseq_ref_Gallus_gallus-5.0	ENSGALG00000014126(protein_coding)||ENDOUL(mRNA X1)	Endonuclease, polyU-specific-like||endonuclease, polyU-specific-like, transcript variant X1	25	17	1	68314963-68324025||68376881-68385943	E1-E7||E1-E7	||ENDOUL(mRNA X2),ENDOUL(mRNA X3)	ENSGALG00000014126(protein_coding)||ENDOUL(mRNA X1)	484,26385,52931,155441,193826,226884,242165,291520,320876,322982,542554,550327,612061,659883,746045,788920,811570,881353,923849,1052290,1086101,1102141,1159387,1263073,1358820	ENDOUL	ENSGALG00000014126	XM_416446.5	15389538,15389539,15389540,15389541,15389542,15389543,15389544
15389545	19	19	0	0	Refseq_ref_Gallus_gallus-5.0	LOC418222(mRNA)	Heat shock transcription factor, X-linked-like	19	21	1	68393897-68395279	E1-E2		LOC418222(mRNA)	180733,205593,260018,269106,529189,580573,584671,642976,728330,737285,868484,934540,999322,1069672,1200891,1234312,1236345,1243032,1403991	LOC418222		XM_416447.5	15389546,15389547
15389548	24	24	0	0	Ensembl_GRCg6a||Refseq_ref_Gallus_gallus-5.0	BIK(protein_coding 201)||BIK(mRNA X1)	BCL2 interacting killer||BCL2-interacting killer (apoptosis-inducing), transcript variant X1	24	11	1	68501373-68513222||68563290-68575139	E1-E5||E1-E5	||BIK(mRNA)	BIK(protein_coding 201)||BIK(mRNA X1)	4405,27172,148953,222622,304031,348251,354414,359580,379211,516771,561038,765787,833869,885713,947934,951286,975547,977728,1045951,1113997,1321623,1322777,1344600,1384034	BIK	ENSGALG00000014164	XM_015290713.1	15389549,15389550,15389551,15389552,15389553,15389554
15389555	27	27	0	0	Ensembl_GRCg6a||Refseq_ref_Gallus_gallus-5.0	TSPO(protein_coding 201)||TSPO(mRNA X1)	Translocator protein||translocator protein (18kDa), transcript variant X1	27	23	1	68526066-68530240||68587982-68592156	E2-E4||E2-E4	TSPO(protein_coding 202)||TSPO(mRNA X2),TSPO(mRNA)	TSPO(protein_coding 201)||TSPO(mRNA X1)	41830,80471,133129,140094,260377,415481,425626,430620,435993,481094,481265,586192,627973,699328,711700,796938,799031,919398,947760,1180198,1270601,1290012,1325236,1327497,1343715,1364383,1395752	TSPO	ENSGALG00000014166	XM_015290491.1	15389556,15389557,15389558,15389559
15389560	27	27	0	0	Ensembl_GRCg6a||Refseq_ref_Gallus_gallus-5.0	MPPED1(protein_coding 204)||MPPED1(mRNA X1)	Metallophosphoesterase domain containing 1||metallophosphoesterase domain containing 1, transcript variant X1	27	7	1	68832338-68879119||68894263-68941048	E1-E6||E3-E8	MPPED1(protein_coding 205),MPPED1(protein_coding 206)||MPPED1(mRNA X2),MPPED1(mRNA X3),MPPED1(mRNA X4)	MPPED1(protein_coding 204)||MPPED1(mRNA X1)	43198,71841,133241,171513,275294,342231,418964,436006,462703,562320,680100,748008,781640,787585,841038,849572,960487,999865,1041680,1049308,1083920,1209505,1251135,1259585,1268025,1337625,1361740	MPPED1	ENSGALG00000014186	XM_015291238.1	15389561,15389562,15389563,15389564,15389565,15389566,15389567,15389568
15389569	22	22	0	0	Refseq_ref_Gallus_gallus-5.0	PNPLA3(mRNA X1)	Patatin-like phospholipase domain containing 3, transcript variant X1	22	2	1	69139109-69151504	E2-E9	PNPLA3(mRNA X2),PNPLA3(mRNA X3)	PNPLA3(mRNA X1)	42698,77706,93566,253303,271403,506276,582214,616805,638846,653355,657089,698086,708880,735281,765542,900376,930091,1307012,1336224,1385668,1385761,1401036	PNPLA3		XM_015291180.1	15389570,15389571,15389572,15389573,15389574,15389575,15389576,15389577,15389578
15389579	31	31	0	0	Ensembl_GRCg6a||Refseq_ref_Gallus_gallus-5.0	SAMM50(protein_coding 201)||SAMM50(mRNA)	SAMM50 sorting and assembly machinery component	31	6	1	69091167-69109237||69153100-69171170	E1-E15||E1-E15		SAMM50(protein_coding 201)||SAMM50(mRNA)	10659,16134,52944,72826,109438,118005,227291,306441,343148,398916,456795,477111,521261,617260,705954,763436,832599,913670,929120,942456,948007,969297,969341,978185,1060825,1114895,1149749,1151698,1169722,1240185,1291296	SAMM50	ENSGALG00000014194	NM_001278030.1	15389580,15389581,15389582,15389583,15389584,15389585,15389586,15389587,15389588,15389589,15389590,15389591,15389592,15389593,15389594,15389595
15389596	22	21	0	1	Ensembl_GRCg6a||Refseq_ref_Gallus_gallus-5.0	PARVB(protein_coding 201)||PARVB(mRNA X1)	Parvin beta||parvin, beta, transcript variant X1	21	7	1	69116315-69172506||69178248-69234439	E1-E13||E1-E13		PARVB(protein_coding 201)||PARVB(mRNA X1)	76909,234286,284618,306305,366581,422599,432444,470478,537033,559939,581281,757634,791017,799987,815958,1007154,1044194,1246068,1253048,1359427,1400429	PARVB	ENSGALG00000014201	XM_416459.4	15389597,15389598,15389599,15389600,15389601,15389602,15389603,15389604,15389605,15389606,15389607,15389608,15389609
15389610	21	21	0	0	Ensembl_GRCg6a||Refseq_ref_Gallus_gallus-5.0	PARVG(protein_coding 201)||PARVG(mRNA X1)	Parvin gamma||parvin, gamma, transcript variant X1	21	8	1	69176990-69197386||69238923-69259319	E1-E13||E1-E13	PARVG(protein_coding 202)||	PARVG(protein_coding 201)||PARVG(mRNA X1)	21815,221204,300647,453215,464152,530599,571714,647565,655650,702493,759136,770816,807909,898002,955260,1010205,1142305,1189965,1283433,1400196,1401162	PARVG	ENSGALG00000014203	XM_416460.5	15389611,15389612,15389613,15389614,15389615,15389616,15389617,15389618,15389619,15389620,15389621,15389622,15389623
15389624	26	26	0	0	Ensembl_GRCg6a||Refseq_ref_Gallus_gallus-5.0	PRR5(protein_coding 202)||PRR5(mRNA X1)	Proline rich 5||proline rich 5 (renal), transcript variant X1	26	10	1	69701538-69786465||69763479-69848406	E1-E10||E2-E9	||PRR5(mRNA X2),PRR5(mRNA)	PRR5(protein_coding 202)||PRR5(mRNA X1)	16539,178038,297012,318597,424544,436980,454178,611430,781251,789647,817034,867238,885778,907590,935452,953521,953960,988745,1002434,1009770,1017261,1099921,1121146,1128930,1303322,1393705	PRR5	ENSGALG00000014213	XM_015290518.1	15389625,15389626,15389627,15389628,15389629,15389630,15389631,15389632,15389633,15389634,15389635
15389636	21	9	12	0															15389637,15389638
15389639	25	25	0	0	Ensembl_GRCg6a||Refseq_ref_Gallus_gallus-5.0	ARHGAP8(protein_coding 201)||ARHGAP8(mRNA)	Rho GTPase activating protein 8	25	2	1	69831539-69908418||69904927-69981811	E1-E13||E1-E13		ARHGAP8(protein_coding 201)||ARHGAP8(mRNA)	10472,72561,96141,160703,173453,318911,338716,627993,652404,658933,692696,771234,789307,850914,952462,954981,1091939,1122348,1163974,1183019,1258461,1265609,1295776,1367862,1396202	ARHGAP8	ENSGALG00000019261	NM_001204389.1	15389640,15389641,15389642,15389643,15389644,15389645,15389646,15389647,15389648,15389649,15389650,15389651,15389652,15389653,15389654
15389655	22	22	0	0	Ensembl_GRCg6a||Refseq_ref_Gallus_gallus-5.0	NUP50(protein_coding 201)||NUP50(mRNA)	Nucleoporin 50||nucleoporin 50kDa	22	11	1	70202969-70217573||70276369-70290973	E1-E8||E1-E8		NUP50(protein_coding 201)||NUP50(mRNA)	8768,13146,153919,183591,420867,481185,518145,542354,630110,641263,697930,737950,754990,830912,865787,890455,959359,978459,1101366,1122669,1194949,1230849	NUP50	ENSGALG00000014222	NM_001012541.1	15389656,15389657,15389658,15389659,15389660,15389661,15389662,15389663,15389664
15389665	24	17	0	7	Ensembl_GRCg6a||Refseq_ref_Gallus_gallus-5.0	UPK3A(protein_coding 201)||UPK3A(mRNA)	Uroplakin 3A	17	18	1	70331107-70337418||70416014-70422326	E1-E6||E1-E6		UPK3A(protein_coding 201)||UPK3A(mRNA)	260374,261287,303312,315845,393565,440157,473633,499517,499595,624340,1033408,1126227,1200515,1253181,1265003,1274300,1275343	UPK3A	ENSGALG00000014227	XM_004938042.2	15389666,15389667,15389668,15389669,15389670,15389671,15389672,15389673,15389674
15389675	27	27	0	0	Ensembl_GRCg6a||Refseq_ref_Gallus_gallus-5.0	RIBC2(protein_coding 201)||RIBC2(mRNA)	RIB43A domain with coiled-coils 2	27	8	1	70399305-70412770||70492008-70505474	E1-E9||E1-E7		RIBC2(protein_coding 201)||RIBC2(mRNA)	10900,24481,97271,205246,233431,401930,457634,473996,481884,595500,616723,672135,689069,772242,810012,822707,941602,992025,992986,1060598,1118247,1192980,1231455,1251108,1261330,1344015,1393832	RIBC2	ENSGALG00000014232	XM_416468.5	15389676,15389677,15389678,15389679,15389680,15389681,15389682
15389683	31	31	0	0	Ensembl_GRCg6a||Refseq_ref_Gallus_gallus-5.0	FBLN1(protein_coding 202)||FBLN1(mRNA)	Fibulin 1	31	4	1	70452950-70534361||70545656-70627068	E1-E17||E1-E17		FBLN1(protein_coding 202)||FBLN1(mRNA)	46046,48875,70411,118613,258397,322029,400007,437143,461321,464857,519436,532400,559507,574618,579153,594966,647454,813850,858875,902990,906619,933935,1028411,1146145,1179509,1234247,1310790,1319418,1357385,1365887,1370652	FBLN1	ENSGALG00000014233	NM_204165.1	15389684,15389685,15389686,15389687,15389688,15389689,15389690,15389691,15389692,15389693,15389694,15389695,15389696,15389697,15389698,15389699,15389700,15389701,15389702
15389703	31	31	0	0	Ensembl_GRCg6a||Refseq_ref_Gallus_gallus-5.0	ATXN10(protein_coding 202)||ATXN10(mRNA X1)	Ataxin 10||ataxin 10, transcript variant X1	31	4	1	70576152-70663501||70668860-70756210	E2-E11||E2-E10		ATXN10(protein_coding 202)||ATXN10(mRNA X1)	15241,29651,49627,72564,107695,111000,132019,153420,226935,314856,330988,350533,404306,437756,496566,512776,521487,553842,581387,698437,814239,838674,842248,874963,920614,1009191,1041634,1206376,1304094,1335929,1415611	ATXN10	ENSGALG00000014234	XM_416469.5	15389704,15389705,15389706,15389707,15389708,15389709,15389710,15389711,15389712,15389713,15389714
15389715	20	20	0	0	Ensembl_GRCg6a||Refseq_ref_Gallus_gallus-5.0	ENSGALG00000018240(miRNA)||MIRLET7A3(precursor_RNA)	Gga-let-7a-3||microRNA let-7a-3	20	0	1	71198845-71198888||71291499-71291542	E1||E1		ENSGALG00000018240(miRNA)||MIRLET7A3(precursor_RNA)	27723,182188,183139,213774,286799,308059,364257,374465,460447,546901,585596,606748,613215,729476,758897,801589,842440,1191554,1211533,1406258	MIRLET7A3	ENSGALG00000018240	NR_031396.1	15389716
15389717	9	9	0	0	Ensembl_GRCg6a||Refseq_ref_Gallus_gallus-5.0	ENSGALG00000018241(miRNA)||MIRLET7B(precursor_RNA)	Gga-let-7b||microRNA let-7b	9	0	1	71199673-71199726||71292327-71292380	E1||E1		ENSGALG00000018241(miRNA)||MIRLET7B(precursor_RNA)	71111,128332,323593,751480,806052,808158,865920,1225521,1357612	MIRLET7B	ENSGALG00000018241	NR_031397.1	15389718
15389719	24	24	0	0	Ensembl_GRCg6a||Refseq_ref_Gallus_gallus-5.0	PPARA(protein_coding 202)||PPARA(mRNA)	Peroxisome proliferator activated receptor alpha||peroxisome proliferator-activated receptor alpha	24	1	1	71240370-71271494||71332004-71363098	E1-E8||E1-E8		PPARA(protein_coding 202)||PPARA(mRNA)	74871,94430,107293,133267,144208,146273,193146,229687,244363,285167,304849,347306,406268,486614,617303,630093,772551,949517,985911,994161,1006899,1013200,1291950,1360185	PPARA	ENSGALG00000041470	NM_001001464.1	15389720,15389721,15389722,15389723,15389724,15389725,15389726
15389727	10	10	0	0	Ensembl_GRCg6a||Refseq_ref_Gallus_gallus-5.0	ENSGALG00000014551(protein_coding)||TTC38L(mRNA)	Tetratricopeptide repeat protein 38-like	10	8	1	71321132-71327090||71412741-71418522	E10-E14||E10-E14		ENSGALG00000014551(protein_coding)||TTC38L(mRNA)	161898,271281,282023,399593,441471,470202,523596,872722,922994,983598	TTC38L	ENSGALG00000014551	XM_424236.5	15389728,15389729,15389730
15389731	8	8	0	0	Ensembl_GRCg6a||Refseq_ref_Gallus_gallus-5.0	ENSGALG00000048687(protein_coding)||TTC38(mRNA)	Tetratricopeptide repeat domain 38	6	0	1	71347826-71358316||71439261-71449781	E6-E14||E6-E14		ENSGALG00000048687(protein_coding)||TTC38(mRNA)	382431,412467,785989,858910,1243916,1308419	TTC38	ENSGALG00000048687	XM_423856.5	15389732,15389733,15389734,15389735,15389736
15389737	24	24	0	0	Ensembl_GRCg6a||Refseq_ref_Gallus_gallus-5.0	ETV6(protein_coding 201)||ETV6(mRNA)	ETS variant 6||ets variant 6	24	4	1	71449364-71581639||71540993-71673385	E1-E8||E1-E9		ETV6(protein_coding 201)||ETV6(mRNA)	45417,374983,432993,476325,482236,610210,618852,624470,734372,803182,803561,815523,925468,991991,1014779,1043610,1089410,1119247,1126810,1142274,1201244,1215295,1302397,1395671	ETV6	ENSGALG00000012921	NM_001199273.1	15389738,15389739,15389740,15389741,15389742,15389743,15389744,15389745,15389746
15389747	25	25	0	0	Ensembl_GRCg6a||Refseq_ref_Gallus_gallus-5.0	ENSGALG00000026856(miRNA)||MIR1727-1(precursor_RNA)	Gga-mir-1727||microRNA mir-1727-1	25	6	1	71469536-71469641||71561179-71561284	E1||E1		ENSGALG00000026856(miRNA)||MIR1727-1(precursor_RNA)	10678,99152,129414,176711,311324,352027,370492,535023,546014,663495,759541,805221,844193,949213,980683,1018347,1018503,1066664,1162741,1202269,1212087,1225002,1288879,1349052,1384948	MIR1727-1	ENSGALG00000026856	NR_035223.1	15389748
15389749	25	25	0	0	Ensembl_GRCg6a||Refseq_ref_Gallus_gallus-5.0	ENSGALG00000026856(miRNA)||MIR1727-1(precursor_RNA)	Gga-mir-1727||microRNA mir-1727-1	25	6	1	71469536-71469641||71561179-71561284	E1||E1		ENSGALG00000026856(miRNA)||MIR1727-1(precursor_RNA)	10678,99152,129414,176711,311324,352027,370492,535023,546014,663495,759541,805221,844193,949213,980683,1018347,1018503,1066664,1162741,1202269,1212087,1225002,1288879,1349052,1384948	MIR1727-1	ENSGALG00000026856	NR_035223.1	15389750
15389751	26	26	0	0	Refseq_ref_Gallus_gallus-5.0	BCL2L14(mRNA)	BCL2-like 14 (apoptosis facilitator)	26	9	1	71725810-71732166	E2-E6		BCL2L14(mRNA)	61864,112379,224307,225690,327157,407307,426048,427460,486752,667602,685951,727872,727918,734159,757617,815217,870565,948001,1012275,1162314,1176197,1206019,1236810,1258663,1382003,1406070	BCL2L14		XM_004938051.2	15389752,15389753,15389754,15389755,15389756,15389757
15389758	22	13	0	9	Ensembl_GRCg6a||Refseq_ref_Gallus_gallus-5.0	BORCS5(protein_coding 202)||BORCS5(mRNA X1)	BLOC-1 related complex subunit 5||BLOC-1 related complex subunit 5, transcript variant X1	13	5	1	71864233-71867550||71956715-71960033	E4||E4	||BORCS5(mRNA X2),BORCS5(mRNA)	BORCS5(protein_coding 202)||BORCS5(mRNA X1)	77307,152136,339161,448578,596233,639235,731357,799288,899636,1044222,1206812,1373680,1375162	BORCS5	ENSGALG00000040393	XM_015290581.1	15389759,15389760,15389761,15389762
15389763	22	22	0	0	Ensembl_GRCg6a||Refseq_ref_Gallus_gallus-5.0	CREBL2(protein_coding 201)||CREBL2(mRNA)	CAMP responsive element binding protein like 2||cAMP responsive element binding protein-like 2	22	6	1	71960926-71969950||72050851-72059877	E1-E4||E1-E4		CREBL2(protein_coding 201)||CREBL2(mRNA)	81875,89549,106612,262848,282905,309199,362795,475514,510147,519670,619047,628848,667475,828470,962153,1021594,1066123,1230245,1314473,1339317,1378197,1412695	CREBL2	ENSGALG00000037030	NM_001278110.1	15389764,15389765,15389766,15389767
15389768	23	23	0	0	Refseq_ref_Gallus_gallus-5.0	CDKN1B(mRNA)	Cyclin-dependent kinase inhibitor 1B (p27, Kip1)	23	2	1	72191998-72194974	E1-E3		CDKN1B(mRNA)	21729,34080,121988,218511,223003,305667,340992,379879,500163,519492,543341,583419,815218,820564,942013,1039488,1042744,1206618,1243714,1285458,1308181,1339171,1394367	CDKN1B		NM_204256.2	15389769,15389770,15389771,15389772,15389773
15389774	26	26	0	0	Ensembl_GRCg6a||Refseq_ref_Gallus_gallus-5.0	MRPS35(protein_coding 201)||MRPS35(mRNA 1)	Mitochondrial ribosomal protein S35||mitochondrial ribosomal protein S35, transcript variant 1	26	3	1	72622944-72644851||72371198-72393122	E1-E8||E1-E8		MRPS35(protein_coding 201)||MRPS35(mRNA 1)	31142,33403,49326,67238,109810,213891,240746,326146,367900,485323,524218,526331,630100,725173,779783,794191,854050,864086,1018987,1088920,1094578,1148263,1249932,1252002,1341855,1377849	MRPS35	ENSGALG00000036730	NM_001278091.1	15389775,15389776,15389777,15389778,15389779,15389780,15389781
15389782	23	23	0	0	Ensembl_GRCg6a||Refseq_ref_Gallus_gallus-5.0	KLHL42(protein_coding 201)||KLHL42(mRNA)	Kelch like family member 42||kelch-like family member 42	23	7	1	72672359-72682418||72420637-72430706	E1-E3||E1-E3		KLHL42(protein_coding 201)||KLHL42(mRNA)	212712,264641,496966,569879,627108,642212,735536,741157,793695,849631,862263,867747,978098,994375,1107798,1235489,1243518,1289606,1290671,1293678,1296374,1320421,1380323	KLHL42	ENSGALG00000017296	XM_417237.5	15389783,15389784,15389785
15389786	24	18	0	6	Ensembl_GRCg6a||Refseq_ref_Gallus_gallus-5.0	CCDC91(protein_coding 201)||CCDC91(misc_RNA X10)	Coiled-coil domain containing 91||coiled-coil domain containing 91, transcript variant X10	18	2	1	72889631-72973614||72656328-72740316	E3-E12||E2-E10	CCDC91(protein_coding 202),CCDC91(protein_coding 203)||CCDC91(misc_RNA X11),CCDC91(misc_RNA X6),CCDC91(misc_RNA X7),CCDC91(misc_RNA X8),CCDC91(misc_RNA X9),CCDC91(mRNA X1),CCDC91(mRNA X2),CCDC91(mRNA X3),CCDC91(mRNA X4),CCDC91(mRNA X5)	CCDC91(protein_coding 201)||CCDC91(misc_RNA X10)	1866,257776,290150,346047,377832,379160,427868,470566,659961,663229,932544,968126,1092373,1094969,1125956,1167994,1192785,1322157	CCDC91	ENSGALG00000031666	XR_001468426.1	15389787,15389788,15389789,15389790,15389791,15389792,15389793,15389794,15389795,15389796,15389797,15389798,15389799
15389800	19	16	0	3	Ensembl_GRCg6a||Refseq_ref_Gallus_gallus-5.0	FAR2(protein_coding 201)||FAR2(mRNA X1)	Fatty acyl-CoA reductase 2||fatty acyl CoA reductase 2, transcript variant X1	16	3	1	73244471-73319936||73011163-73086629	E2-E12||E2-E12	FAR2(protein_coding 203)||FAR2(mRNA X2)	FAR2(protein_coding 201)||FAR2(mRNA X1)	43197,81450,93247,113871,142869,207523,267986,324745,378844,409591,705449,819854,971872,1234157,1260553,1306049	FAR2	ENSGALG00000017291	XM_004938067.2	15389801,15389802,15389803,15389804,15389805,15389806,15389807,15389808,15389809,15389810,15389811,15389812,15389813,15389814
15389815	27	27	0	0	Ensembl_GRCg6a||Refseq_ref_Gallus_gallus-5.0	ENSGALG00000017289(protein_coding)||C1H12ORF4(mRNA)	Chromosome 1 open reading frame, human C12orf4	27	6	1	73358216-73384573||73124911-73151268	E1-E14||E1-E14		ENSGALG00000017289(protein_coding)||C1H12ORF4(mRNA)	3211,90791,90952,110385,113940,185895,187418,263715,301736,344339,352196,357220,681511,709495,729244,828895,829499,1001544,1070740,1084378,1089791,1090557,1152718,1154991,1273080,1294627,1406721	C1H12ORF4	ENSGALG00000017289	XM_001231609.4	15389816,15389817,15389818,15389819,15389820,15389821,15389822,15389823,15389824,15389825,15389826,15389827,15389828,15389829,15389830,15389831
15389832	25	25	0	0	Ensembl_GRCg6a||Refseq_ref_Gallus_gallus-5.0	FGF6(protein_coding 201)||FGF6(mRNA)	Fibroblast growth factor 6	25	5	1	73398638-73402227||73165334-73168926	E1-E3||E1-E3		FGF6(protein_coding 201)||FGF6(mRNA)	74648,99307,168837,294118,346158,407502,446789,551034,553184,660015,684452,693541,751164,767455,833718,874715,1006167,1024216,1170793,1200277,1200474,1281279,1334669,1370653,1397018	FGF6	ENSGALG00000017287	XM_001232070.3	15389833,15389834,15389835
15389836	25	18	0	7	Ensembl_GRCg6a||Refseq_ref_Gallus_gallus-5.0	FGF23(protein_coding 201)||FGF23(mRNA)	Fibroblast growth factor 23	18	5	1	73425653-73428928||73192352-73195624	E1-E3||E1-E3		FGF23(protein_coding 201)||FGF23(mRNA)	86669,209471,228889,314941,355319,378433,404975,442877,448943,709281,903242,920703,975583,1139349,1185256,1268253,1287191,1364541	FGF23	ENSGALG00000027791	XM_425663.3	15389837,15389838,15389839,15389840
15389841	28	28	0	0	Ensembl_GRCg6a||Refseq_ref_Gallus_gallus-5.0	NDUFA9(protein_coding 201)||RP11-234B24.6(mRNA)	NADH:ubiquinone oxidoreductase subunit A9||Uncharacterized protein	28	1	1	73689623-73709220||73456374-73475984	E1-E11||E1-E11		NDUFA9(protein_coding 201)||RP11-234B24.6(mRNA)	32577,35557,41475,68093,124859,213832,239538,345964,393149,399776,412761,562923,638324,669761,709143,850791,870677,905477,909089,1038791,1047061,1055649,1186867,1253841,1273685,1305773,1321725,1330113	NDUFA9	ENSGALG00000017282	NM_001006281.1	15389842,15389843,15389844,15389845,15389846,15389847,15389848,15389849,15389850,15389851,15389852,15389853
15389854	12	12	0	0	Ensembl_GRCg6a||Refseq_ref_Gallus_gallus-5.0	ENSGALG00000040681(protein_coding)||KCNA6(mRNA)	Potassium voltage-gated channel subfamily A member 6||potassium channel, voltage gated shaker related subfamily A, member 6	12	0	1	73738790-73740151||73505549-73506910	E1||E1		ENSGALG00000040681(protein_coding)||KCNA6(mRNA)	12710,98698,120273,171057,301515,350160,643607,755804,769373,830418,1138547,1252056	KCNA6	ENSGALG00000040681	XM_003643151.3	15389855
15389856	21	21	0	0	Refseq_ref_Gallus_gallus-5.0	KCNA5(mRNA)	Potassium voltage-gated channel, shaker-related subfamily, member 5	21	2	1	73735878-73738427	E1		KCNA5(mRNA)	2703,11624,31487,81938,172510,180911,281934,289434,301202,306520,345058,401379,462393,729077,760817,787827,846151,909174,941999,1099615,1369436	KCNA5		XM_015292326.1	15389857,15389858
15389859	26	26	0	0	Ensembl_GRCg6a||Refseq_ref_Gallus_gallus-5.0	NTF3(protein_coding 201)||NTF3(mRNA 1)	Neurotrophin 3||neurotrophin 3, transcript variant 1	18	2	1	74215247-74285485||73984538-74054779	E1-E2||E1		NTF3(mRNA 2),NTF3(protein_coding 201)||NTF3(mRNA 1),NTF3(mRNA 2)	48463,105420,172237,460867,477348,574060,581419,639792,747505,817986,867146,904302,1077701,1167678,1202779,1231561,1348075,1415417	NTF3	ENSGALG00000053526	NM_001109762.1	15389860,15389861,15389862,15389863
15389864	24	24	0	0	Ensembl_GRCg6a||Refseq_ref_Gallus_gallus-5.0	CD9(protein_coding 201)||CD9(mRNA)	CD9 molecule	24	1	1	74715984-74739556||74491465-74514972	E1-E8||E1-E8		CD9(protein_coding 201)||CD9(mRNA)	67154,160704,196682,197783,226542,257787,442155,505534,536016,543290,572220,585826,616925,671055,735214,840616,885703,898352,944034,1052304,1095461,1245426,1294000,1314556	CD9	ENSGALG00000017274	NM_204762.1	15389865,15389866,15389867,15389868,15389869,15389870,15389871,15389872,15389873
15389874	23	22	0	1	Refseq_ref_Gallus_gallus-5.0	CDKN1B(mRNA X1)	Cyclin-dependent kinase inhibitor 1B (p27, Kip1), transcript variant X1	22	4	1	72192114-72192918	E1	CDKN1B(mRNA)	CDKN1B(mRNA X1)	47234,85824,288388,322063,337181,352459,486873,683378,738249,790263,797979,890376,949463,996400,1020311,1031701,1124853,1210994,1269554,1288755,1393768,1404920	CDKN1B		XM_015289915.1	15389875,15389876
15389877	26	26	0	0	Ensembl_GRCg6a||Refseq_ref_Gallus_gallus-5.0	PRMT8(protein_coding 201)||PRMT8(mRNA X1)	Protein arginine methyltransferase 8||protein arginine methyltransferase 8, transcript variant X1	26	1	1	74899692-74924841||75194723-75219887	E2-E10||E2-E11	||PRMT8(mRNA X4),PRMT8(mRNA X5)	PRMT8(protein_coding 201)||PRMT8(mRNA X1)	15992,17405,200962,254587,315922,325750,358485,383245,383778,429599,445697,451442,464593,504166,532602,618265,618388,631976,813495,826960,829257,935282,979877,1069280,1180681,1200152	PRMT8	ENSGALG00000013272	XM_423669.5	15389878,15389879,15389880,15389881,15389882,15389883,15389884,15389885,15389886,15389887
15389888	26	26	0	0	Ensembl_GRCg6a||Refseq_ref_Gallus_gallus-5.0	FOXM1(protein_coding 201)||FOXM1(mRNA X3)	Forkhead box M1||forkhead box M1, transcript variant X3	26	4	1	75332073-75338844||75654628-75661400	E1-E8||E1-E9	||FOXM1(mRNA)	FOXM1(protein_coding 201)||FOXM1(mRNA X3)	112869,143303,159916,224659,243892,343216,353348,362567,448356,468294,470379,590966,617813,636241,647940,691053,721045,734144,812948,925564,939700,1066829,1108040,1203033,1249637,1391776	FOXM1	ENSGALG00000013420	XM_015292645.1	15389889,15389890,15389891,15389892,15389893,15389894,15389895,15389896,15389897
15389898	23	23	0	0	Ensembl_GRCg6a||Refseq_ref_Gallus_gallus-5.0	SLC2A14(protein_coding 201)||SLC2A3(mRNA)	Solute carrier family 2 member 14||solute carrier family 2 (facilitated glucose transporter), member 3	23	8	1	75551246-75556632||75873829-75879216	E2-E10||E2-E10		SLC2A14(protein_coding 201)||SLC2A3(mRNA)	11673,57229,98868,103656,170125,439920,545784,563530,633164,788655,808034,859191,879312,963828,999238,1001129,1067081,1150281,1172133,1198175,1239514,1327011,1365800	SLC2A14	ENSGALG00000014324	NM_205511.1	15389899,15389900,15389901,15389902,15389903,15389904,15389905,15389906,15389907,15389908
15389909	27	27	0	0	Ensembl_GRCg6a||Refseq_ref_Gallus_gallus-5.0	RIMKLB(protein_coding 202)||RIMKLB(mRNA X1)	Ribosomal modification protein rimK like family member B||ribosomal modification protein rimK-like family member B, transcript variant X1	27	4	1	75685200-75718517||76007800-76041141	E2-E6||E3-E8	||RIMKLB(mRNA X2),RIMKLB(mRNA X3)	RIMKLB(protein_coding 202)||RIMKLB(mRNA X1)	43351,109651,126831,399037,412906,490890,533380,548559,564461,587601,686190,753553,784610,818764,865123,906543,912227,967893,969802,985632,1082341,1106904,1118147,1241393,1268104,1319326,1361957	RIMKLB	ENSGALG00000040184	XM_416481.5	15389910,15389911,15389912,15389913,15389914,15389915
15389916	29	29	0	0	Refseq_ref_Gallus_gallus-5.0	A2ML1(misc_RNA X3)	Alpha-2-macroglobulin-like 1, transcript variant X3	29	8	1	76083088-76112021	E1-E35	A2ML1(mRNA X1),A2ML1(mRNA X2)	A2ML1(misc_RNA X3)	42169,271504,354397,373560,415027,500290,509363,556728,617881,671628,770790,895144,925677,1030908,1042988,1055476,1063442,1083807,1089952,1100419,1172347,1208252,1288068,1304926,1339978,1357096,1373757,1379752,1387367	A2ML1		XR_001468537.1	15389917,15389918,15389919,15389920,15389921,15389922,15389923,15389924,15389925,15389926,15389927,15389928,15389929,15389930,15389931,15389932,15389933,15389934,15389935,15389936,15389937,15389938,15389939,15389940,15389941,15389942,15389943,15389944,15389945
15389946	36	27	0	9	Refseq_ref_Gallus_gallus-5.0	A2ML2(mRNA X1)	Alpha-2-macroglobulin-like 2, transcript variant X1	27	4	1	76148060-76176234	E4-E37	A2ML2(mRNA X2),A2ML2(mRNA X3)	A2ML2(mRNA X1)	52594,59017,95657,178588,203351,275937,411822,589875,591864,637610,669702,697749,726308,744846,776252,817732,826270,930913,952641,988071,1019621,1158056,1185916,1241734,1335045,1347616,1391105	A2ML2		XM_004938104.2	15389947,15389948,15389949,15389950,15389951,15389952,15389953,15389954,15389955,15389956,15389957,15389958,15389959,15389960,15389961,15389962,15389963,15389964,15389965,15389966,15389967,15389968,15389969,15389970,15389971,15389972,15389973,15389974,15389975,15389976,15389977,15389978,15389979,15389980,15389981,15389982
15389983	29	29	0	0	Ensembl_GRCg6a||Refseq_ref_Gallus_gallus-5.0	PHC1(protein_coding 201)||PHC1(mRNA)	Polyhomeotic homolog 1||polyhomeotic homolog 1 (Drosophila)	29	8	1	75869309-75884371||76191998-76207064	E2-E16||E2-E15		PHC1(protein_coding 201)||PHC1(mRNA)	163119,193161,309726,357043,441240,624516,627678,644021,654789,759978,807235,839361,927776,952706,1025845,1031177,1034960,1050536,1073868,1113965,1157555,1164888,1192397,1230603,1258613,1276016,1318909,1378860,1389674	PHC1	ENSGALG00000014263	NM_001006249.1	15389984,15389985,15389986,15389987,15389988,15389989,15389990,15389991,15389992,15389993,15389994,15389995,15389996,15389997,15389998,15389999
15390000	27	13	13	1	Refseq_ref_Gallus_gallus-5.0	A2M(mRNA)	Alpha-2-macroglobulin	13	4	1	76230190-76253373	E1-E28		A2M(mRNA)	37595,67950,68274,82199,203129,243119,252815,382537,508577,623576,709733,1081196,1104343	A2M		XM_015292681.1	15390001,15390002,15390003,15390004,15390005,15390006,15390007,15390008,15390009,15390010,15390011,15390012,15390013,15390014,15390015,15390016,15390017,15390018,15390019,15390020,15390021,15390022,15390023,15390024,15390025,15390026,15390027
15390028	26	26	0	0	Ensembl_GRCg6a||Refseq_ref_Gallus_gallus-5.0	CD86(protein_coding 201)||CD86(mRNA)	CD86 molecule	26	5	1	77308267-77318810||76641360-76651901	E1-E6||E1-E6		CD86(protein_coding 201)||CD86(mRNA)	2738,35264,83016,270979,286108,336024,392865,422336,435788,444893,516033,558995,690744,736295,808731,891323,903619,963827,1052408,1074113,1161899,1170569,1221347,1233214,1368328,1384699	CD86	ENSGALG00000014362	NM_001037839.1	15390029,15390030,15390031,15390032,15390033,15390034
15390035	24	24	0	0	Refseq_ref_Gallus_gallus-5.0	CASR(mRNA)	Calcium-sensing receptor	24	10	1	76721020-76762204	E2-E7		CASR(mRNA)	21489,53252,72545,111344,154683,254087,335152,355705,360229,485027,507687,541381,551512,627271,740890,856504,858220,906405,947040,1043730,1122618,1189940,1262910,1326053	CASR		XM_416491.5	15390036,15390037,15390038,15390039,15390040,15390041,15390042
15390043	23	23	0	0	Refseq_ref_Gallus_gallus-5.0	CSTB(mRNA)	Cystatin B (stefin B)	23	16	1	76767232-76771181	E1-E3		CSTB(mRNA)	150566,160966,264391,266146,267180,310452,521935,573087,635259,635425,637676,656853,677743,902192,947033,1007517,1053865,1070321,1082580,1185543,1233367,1289812,1405917	CSTB		NM_001198648.1	15390044,15390045,15390046,15390047
15390048	23	21	0	2	Ensembl_GRCg6a||Refseq_ref_Gallus_gallus-5.0	FAM162A(protein_coding 201)||FAM162A(mRNA)	Family with sequence similarity 162, member A	21	11	1	77464856-77471609||76798048-76804812	E2-E5||E3-E6		FAM162A(protein_coding 201)||FAM162A(mRNA)	8135,112552,114039,144359,149445,357776,421877,423045,439375,531586,539189,567195,600573,653035,733400,783853,805228,1025672,1147251,1195087,1221584	FAM162A	ENSGALG00000007378	XM_416495.5	15390049,15390050,15390051,15390052,15390053
15390054	26	26	0	0	Refseq_ref_Gallus_gallus-5.0	FBXO40(mRNA X1)	F-box protein 40, transcript variant X1	26	17	1	76868912-76874154	E2-E3	FBXO40(mRNA X2),FBXO40(mRNA X3),FBXO40(mRNA X4),FBXO40(mRNA X5),FBXO40(mRNA X6)	FBXO40(mRNA X1)	89163,139920,185332,299256,299679,300835,313819,334386,344240,395145,404231,475494,478932,499598,530840,668385,721978,771636,818182,871417,887463,976085,1014593,1080978,1171749,1235905	FBXO40		XM_015293615.1	15390055,15390056,15390057
15390058	28	27	1	0	Ensembl_GRCg6a||Refseq_ref_Gallus_gallus-5.0	TAPBPL(protein_coding 201)||TAPBPL(mRNA)	TAP binding protein like||TAP binding protein-like	27	20	1	77546431-77554958||76879737-76888299	E1-E7||E1-E7		TAPBPL(protein_coding 201)||TAPBPL(mRNA)	154057,172910,205917,268876,313680,362270,468229,480474,493154,556284,771006,812750,815612,842398,887240,936804,940909,975575,1028105,1047440,1063956,1098311,1137298,1186076,1231849,1245446,1281150	TAPBPL	ENSGALG00000014428	NM_001031372.2	15390059,15390060,15390061,15390062,15390063,15390064,15390065,15390066
15390067	13	11	0	2	Ensembl_GRCg6a||Refseq_ref_Gallus_gallus-5.0	SCNN1A(protein_coding 201)||SCNN1A(mRNA X1)	Sodium channel epithelial 1 alpha subunit||sodium channel, non-voltage-gated 1 alpha subunit, transcript variant X1	11	3	1	77569028-77575808||76902414-76909195	E2-E13||E2-E13	||SCNN1A(mRNA X2),SCNN1A(mRNA X3),SCNN1A(mRNA X4),SCNN1A(mRNA)	SCNN1A(protein_coding 201)||SCNN1A(mRNA X1)	23312,146028,194651,348154,419776,449762,768917,1019466,1044326,1103307,1383686	SCNN1A	ENSGALG00000040424	XM_015293236.1	15390068,15390069,15390070,15390071,15390072,15390073,15390074,15390075
15390076	29	29	0	0	Ensembl_GRCg6a||Refseq_ref_Gallus_gallus-5.0	NCAPD2(protein_coding 201)||NCAPD2(mRNA X1)	Non-SMC condensin I complex subunit D2||non-SMC condensin I complex, subunit D2, transcript variant X1	29	15	1	77587632-77611192||76921035-76944633	E1-E32||E1-E31	NCAPD2(protein_coding 202)||NCAPD2(mRNA)	NCAPD2(protein_coding 201)||NCAPD2(mRNA X1)	8248,50027,70766,129400,137791,150136,193189,279420,327135,336716,377418,402172,424237,497218,521507,544378,606407,670193,883635,961793,997458,1073879,1205715,1213890,1249809,1273574,1313057,1372008,1406763	NCAPD2	ENSGALG00000039448	XM_015293345.1	15390077,15390078,15390079,15390080,15390081,15390082,15390083,15390084,15390085,15390086,15390087,15390088,15390089,15390090,15390091,15390092,15390093,15390094,15390095,15390096,15390097,15390098,15390099,15390100,15390101,15390102,15390103,15390104,15390105
15390106	24	24	0	0	Ensembl_GRCg6a	RF01296(snoRNA 201)	Small Cajal body-specific RNA 10	24	11	1	77588154-77588467	E1		RF01296(snoRNA 201)	18620,113562,145919,234245,282696,362112,420943,450964,478382,514541,581059,608797,618564,697424,823127,985091,1023009,1107751,1249887,1251473,1255354,1259925,1269217,1409420	RF01296	ENSGALG00000025653		15390107
15390108	25	25	0	0	Ensembl_GRCg6a||Refseq_ref_Gallus_gallus-5.0	CNP1(protein_coding 201)||CNP1(mRNA X1)	C-type natriuretic peptide 1||C-type natriuretic peptide 1, transcript variant X1	25	11	1	77615895-77617541||76949342-76950988	E1-E2||E1-E2	||CNP1(mRNA)	CNP1(protein_coding 201)||CNP1(mRNA X1)	58766,73585,154863,240264,329084,379415,398119,420256,459843,495994,594485,595507,626741,696310,724461,856551,970047,999484,1053223,1073888,1147634,1160174,1282274,1294205,1413921	CNP1	ENSGALG00000028638	XM_015293129.1	15390109,15390110
15390111	27	21	0	6	Ensembl_GRCg6a	GAPDH(protein_coding 201)	Glyceraldehyde-3-phosphate dehydrogenase	20	3	1	77619254-77623234	E1-E12		GAPDH(mRNA),GAPDH(protein_coding 201),GAPDH(mRNA)	39371,117944,204301,232348,360529,500352,546066,558038,599986,603661,628011,752554,792733,968062,997440,1035006,1091168,1092065,1243965,1407318	GAPDH	ENSGALG00000014442		15390112,15390113,15390114,15390115,15390116,15390117,15390118,15390119,15390120,15390121
15390122	20	11	0	9	Ensembl_GRCg6a||Refseq_ref_Gallus_gallus-5.0	ENSGALG00000053765(protein_coding)||PTMS(mRNA)	Parathymosin	11	5	1	77846883-77847485||77180951-77181553	E4-E5||E4-E5		ENSGALG00000053765(protein_coding)||PTMS(mRNA)	18548,25138,194116,236110,482633,622333,633035,883367,1035468,1260706,1279419	PTMS	ENSGALG00000053765	XM_015293826.1	15390123,15390124,15390125,15390126
15390127	22	22	0	0	Ensembl_GRCg6a||Refseq_ref_Gallus_gallus-5.0	COPS7A(protein_coding 201)||COPS7A(mRNA)	COP9 signalosome subunit 7A	22	12	1	77817534-77820372||77151601-77154439	E1-E7||E1-E7		COPS7A(protein_coding 201)||COPS7A(mRNA)	87809,193048,335345,369645,502276,563113,587716,666966,766153,792021,819607,836072,949300,962120,990320,1029604,1075081,1139327,1201753,1239472,1280095,1410023	COPS7A	ENSGALG00000014467	NM_001030775.1	15390128,15390129,15390130,15390131,15390132,15390133,15390134,15390135
15390136	23	23	0	0	Ensembl_GRCg6a||Refseq_ref_Gallus_gallus-5.0	LAG3(protein_coding 201)||LAG3(mRNA)	Lymphocyte activating 3||lymphocyte-activation gene 3	23	10	1	77862944-77863390||77197012-77197458	E1-E2||E1-E2		LAG3(protein_coding 201)||LAG3(mRNA)	67586,75050,97529,169836,260331,329663,452688,482800,495070,552984,616159,756237,781588,812833,829863,860055,901689,1020262,1035158,1253500,1272934,1357032,1415655	LAG3	ENSGALG00000044449	XM_416510.4	15390137,15390138,15390139
15390140	25	25	0	0	Ensembl_GRCg6a||Refseq_ref_Gallus_gallus-5.0	LAG3(protein_coding 201)||LAG3(mRNA)	Lymphocyte activating 3||lymphocyte-activation gene 3	25	24	1	77863582-77864499||77197650-77198567	E3-E5||E3-E5		LAG3(protein_coding 201)||LAG3(mRNA)	14741,146627,176376,197198,248199,299186,328889,482461,532998,581191,649925,679662,693177,699795,826509,834215,839389,917425,938956,1004370,1019053,1061859,1072869,1309316,1338230	LAG3	ENSGALG00000044449	XM_416510.4	15390141,15390142,15390143,15390144
15390145	24	24	0	0	Ensembl_GRCg6a||Refseq_ref_Gallus_gallus-5.0	LAG3(protein_coding 201)||LAG3(mRNA)	Lymphocyte activating 3||lymphocyte-activation gene 3	24	13	1	77865655-77868622||77199723-77202690	E7-E8||E7-E8		LAG3(protein_coding 201)||LAG3(mRNA)	9464,219594,402953,453953,533853,711670,768994,794806,818892,839498,892845,904041,912267,942250,974556,1077930,1096158,1112201,1156562,1168750,1189770,1248112,1254801,1407140	LAG3	ENSGALG00000044449	XM_416510.4	15390146,15390147,15390148
15390149	28	28	0	0	Ensembl_GRCg6a||Refseq_ref_Gallus_gallus-5.0	CD4(protein_coding 201)||CD4(mRNA)	CD4 molecule	28	8	1	77874435-77885877||77208503-77219945	E1-E10||E1-E10		CD4(protein_coding 201)||CD4(mRNA)	2777,35108,103092,121325,153990,317615,318684,378805,424507,487151,506314,538913,559205,601915,683597,691293,739856,750455,911836,981574,993717,1014682,1057510,1076134,1132874,1289100,1331816,1414604	CD4	ENSGALG00000014477	NM_204649.1	15390150,15390151,15390152,15390153,15390154,15390155,15390156,15390157,15390158,15390159,15390160
15390161	21	21	0	0	Ensembl_GRCg6a||Refseq_ref_Gallus_gallus-5.0	GPR162(protein_coding 201)||GPR162(mRNA)	G protein-coupled receptor 162	21	9	1	77894914-77899088||77228982-77233156	E1-E4||E2-E5		GPR162(protein_coding 201)||GPR162(mRNA)	27363,166561,206862,338027,359623,400442,433203,629974,659605,891067,1046558,1074249,1191438,1207286,1298726,1301845,1304487,1347104,1389650,1392420,1397748	GPR162	ENSGALG00000022926	XM_015293857.1	15390162,15390163,15390164,15390165
15390166	23	23	0	0	Ensembl_GRCg6a||Refseq_ref_Gallus_gallus-5.0	GPR162(protein_coding 201)||GPR162(mRNA)	G protein-coupled receptor 162	23	14	1	77895989-77898899||77230057-77232967	E1-E4||E2-E5		GPR162(protein_coding 201)||GPR162(mRNA)	17171,47901,93062,125665,163188,190832,234301,296007,349109,579719,648447,725648,790339,804297,911275,1045661,1091472,1172730,1190683,1219930,1223701,1303245,1304196	GPR162	ENSGALG00000022926	XM_015293857.1	15390167,15390168,15390169,15390170,15390171
15390172	32	30	0	2	Refseq_ref_Gallus_gallus-5.0	P3H3(mRNA X1)	Prolyl 3-hydroxylase 3, transcript variant X1	30	5	1	77234677-77244748	E1-E13		P3H3(mRNA X1)	35548,110175,132484,216777,364522,367988,477122,487119,489918,502741,757075,783632,861854,938787,962256,970337,975773,980059,988333,1000430,1075639,1126056,1137833,1140141,1245071,1313458,1315929,1326467,1392161,1404065	P3H3		XM_015293835.1	15390173,15390174,15390175,15390176,15390177,15390178,15390179,15390180,15390181,15390182,15390183,15390184,15390185,15390186,15390187,15390188,15390189
15390190	27	27	0	0	Refseq_ref_Gallus_gallus-5.0	P3H3(mRNA X5)	Prolyl 3-hydroxylase 3, transcript variant X5	27	10	1	77246522-77255842	E2-E11		P3H3(mRNA X5)	33663,141823,153672,157067,225365,233746,259180,267239,268787,280135,346433,364209,422165,422595,427821,480885,571046,685689,826125,848767,883886,1010121,1014163,1039596,1058581,1137918,1363595	P3H3		XM_425517.5	15390191,15390192,15390193,15390194,15390195,15390196,15390197,15390198,15390199,15390200,15390201
15390202	39	39	0	0	Refseq_ref_Gallus_gallus-5.0	USP5(mRNA X1)	Ubiquitin specific peptidase 5 (isopeptidase T), transcript variant X1	39	11	1	77259378-77274495	E1-E20	USP5(mRNA X2)	USP5(mRNA X1)	16471,32554,50015,84525,99955,103535,172685,225715,225733,288187,361994,370208,394451,411728,486621,503105,535098,721370,737020,769099,778607,796280,936666,969992,982381,1014193,1045918,1127403,1132256,1172132,1205160,1223316,1261670,1301342,1324391,1353965,1369624,1371006,1372442	USP5		XM_003640442.3	15390203,15390204,15390205,15390206,15390207,15390208,15390209,15390210,15390211,15390212,15390213,15390214,15390215,15390216,15390217,15390218,15390219,15390220,15390221,15390222,15390223
15390224	24	24	0	0	Ensembl_GRCg6a||Refseq_ref_Gallus_gallus-5.0	TPI1(protein_coding 201)||TPI1(mRNA)	Triosephosphate isomerase 1	24	6	1	77940722-77943644||77274790-77277712	E1-E7||E1-E7		TPI1(protein_coding 201)||TPI1(mRNA)	50988,62098,97802,216823,270895,319047,338603,400706,404746,454594,501927,558770,575310,608604,780736,828609,901085,1037919,1208421,1220319,1257259,1326323,1362653,1406074	TPI1	ENSGALG00000014526	NM_205451.1	15390225,15390226,15390227,15390228,15390229,15390230,15390231,15390232,15390233
15390234	22	22	0	0	Refseq_ref_Gallus_gallus-5.0	LRRC23(mRNA X2)	Leucine rich repeat containing 23, transcript variant X2	22	15	1	77279623-77286788	E2-E6		LRRC23(mRNA X2)	30294,152836,192283,229275,331399,347914,385989,414930,479836,532481,766948,906614,948389,953538,1034602,1057093,1204788,1277480,1294382,1362464,1364481,1411087	LRRC23		XM_416514.5	15390235,15390236,15390237,15390238,15390239
15390240	29	29	0	0	Ensembl_GRCg6a||Refseq_ref_Gallus_gallus-5.0	ENO2(protein_coding 201)||ENO2(mRNA)	Enolase 2||enolase 2 (gamma, neuronal)	29	8	1	77956539-77962565||77290607-77296633	E2-E12||E1-E10	ENO2(protein_coding 203)||	ENO2(protein_coding 201)||ENO2(mRNA)	164091,172767,525773,529098,576953,583708,651635,709839,718538,760344,796416,841429,863417,927988,987032,1038807,1075735,1167625,1244013,1255184,1291964,1322508,1324636,1352591,1361623,1391206,1392801,1400691,1408423	ENO2	ENSGALG00000014528	NM_204876.1	15390241,15390242,15390243,15390244,15390245,15390246,15390247,15390248,15390249,15390250,15390251,15390252
15390253	31	31	0	0	Refseq_ref_Gallus_gallus-5.0	ATN1(mRNA X1)	Atrophin 1, transcript variant X1	31	18	1	77317844-77325273	E2-E10	ATN1(mRNA X2),ATN1(mRNA X3)	ATN1(mRNA X1)	8445,20051,27045,64774,67999,197556,242266,350397,442706,460916,676182,677625,825117,905328,943362,1062952,1071533,1090079,1090805,1132992,1156445,1222831,1256676,1265898,1267797,1287028,1318483,1326925,1334097,1347811,1391033	ATN1		XM_004938120.2	15390254,15390255,15390256,15390257,15390258,15390259,15390260,15390261,15390262,15390263,15390264
15390265	25	25	0	0	Ensembl_GRCg6a||Refseq_ref_Gallus_gallus-5.0	C1H12ORF57(protein_coding 201)||C12ORF57(mRNA)	Chromosome 1 open reading frame, human C12orf57	25	11	1	77992366-77993029||77326434-77327097	E2-E3||E2-E3		C1H12ORF57(protein_coding 201)||C12ORF57(mRNA)	21042,23505,66694,112127,138735,173123,184452,224567,411541,422752,463372,486416,584874,601260,693474,751479,823669,909223,910825,1061417,1107828,1155322,1192965,1296046,1347487	C1H12ORF57	ENSGALG00000014555	NM_001278146.1	15390266,15390267,15390268
15390269	28	28	0	0	Ensembl_GRCg6a||Refseq_ref_Gallus_gallus-5.0	PTPN6(protein_coding 202)||PTPN6(mRNA)	Protein tyrosine phosphatase, non-receptor type 6	28	5	1	78005358-78014281||77339426-77348349	E1-E15||E1-E16	PTPN6(protein_coding 203)||	PTPN6(protein_coding 202)||PTPN6(mRNA)	32199,40483,96772,102914,110740,144993,145237,177321,229251,240854,303614,327919,358568,493656,613349,632115,719847,881697,895013,974213,1135992,1147366,1209092,1209372,1223722,1244104,1346757,1405099	PTPN6	ENSGALG00000014561	NM_001031484.1	15390270,15390271,15390272,15390273,15390274,15390275,15390276,15390277,15390278,15390279,15390280,15390281,15390282,15390283,15390284,15390285
15390286	28	28	0	0	Ensembl_GRCg6a||Refseq_ref_Gallus_gallus-5.0	EMG1(protein_coding 201)||RP3-461F17.3(mRNA 1)	EMG1, N1-specific pseudouridine methyltransferase||Uncharacterized protein, transcript variant 1	28	8	1	78020676-78022796||77354744-77356865	E1-E6||E1-E6		EMG1(protein_coding 201)||RP3-461F17.3(mRNA 1)	49799,54075,96917,131514,161644,256884,504527,513929,589370,667541,667569,687290,740021,812523,821330,918149,924419,971363,997819,1007989,1058557,1174297,1202258,1214848,1339038,1348657,1369420,1371358	EMG1	ENSGALG00000014568	NM_001278069.1	15390287,15390288,15390289,15390290,15390291,15390292,15390293
15390294	22	22	0	0	Refseq_ref_Gallus_gallus-5.0	C1S(mRNA)	Complement component 1, s subcomponent	22	10	1	77379617-77388512	E1-E12		C1S(mRNA)	5197,61746,213844,246838,277884,329587,415125,462105,619967,652507,666457,794745,836778,850495,942505,1010278,1155021,1158105,1241846,1316574,1354456,1398751	C1S		NM_001030777.1	15390295,15390296,15390297,15390298,15390299,15390300,15390301,15390302,15390303,15390304,15390305,15390306,15390307
15390308	33	33	0	0	Refseq_ref_Gallus_gallus-5.0	CLSTN3(mRNA)	Calsyntenin 3	33	16	1	77408576-77420852	E2-E18		CLSTN3(mRNA)	72573,238021,240046,245031,250813,308289,327028,426549,459382,477871,551210,572887,577828,583992,599938,600096,611432,613806,618739,688369,976261,1044379,1071058,1088025,1097260,1173367,1187592,1220569,1238506,1280346,1311229,1343060,1389773	CLSTN3		XM_015293918.1	15390309,15390310,15390311,15390312,15390313,15390314,15390315,15390316,15390317,15390318,15390319,15390320,15390321,15390322,15390323,15390324,15390325,15390326
15390327	25	25	0	0	Ensembl_GRCg6a||Refseq_ref_Gallus_gallus-5.0	PEX5(protein_coding 201)||PEX5(mRNA)	Peroxisomal biogenesis factor 5	25	11	1	78101877-78110589||77435926-77444638	E7-E18||E7-E18		PEX5(protein_coding 201)||PEX5(mRNA)	35858,56568,129203,134796,201756,232474,255277,418632,440019,470564,471877,539963,572223,588751,598006,653418,677262,685812,746185,922383,967135,1069686,1134252,1206801,1414660	PEX5	ENSGALG00000014683	NM_001012818.2	15390328,15390329,15390330,15390331,15390332,15390333,15390334,15390335,15390336,15390337,15390338,15390339,15390340,15390341
15390342	31	31	0	0	Ensembl_GRCg6a||Refseq_ref_Gallus_gallus-5.0	EPHA1(protein_coding 201)||EPHA1(mRNA)	EPH receptor A1	31	12	1	78162660-78195683||77496708-77529731	E1-E18||E1-E18		EPHA1(protein_coding 201)||EPHA1(mRNA)	142211,212435,225519,231133,335394,344594,403029,466944,551687,578840,624578,690056,691952,720342,772011,791196,807699,822623,832509,840387,947834,963378,1111819,1138478,1140354,1236112,1310649,1313565,1319783,1319954,1358599	EPHA1	ENSGALG00000014687	NM_204360.2	15390343,15390344,15390345,15390346,15390347,15390348,15390349,15390350,15390351,15390352,15390353,15390354,15390355,15390356,15390357,15390358,15390359
15390360	28	28	0	0	Refseq_ref_Gallus_gallus-5.0	FAM131B(mRNA X1)	Family with sequence similarity 131, member B, transcript variant X1	28	2	1	77586326-77592758	E2-E8	FAM131B(mRNA X2),FAM131B(mRNA X3),FAM131B(mRNA X4),FAM131B(mRNA X5),FAM131B(mRNA X8)	FAM131B(mRNA X1)	11562,122628,198222,302382,316347,392184,396759,497052,531376,573321,606099,653152,683758,696621,733733,750161,787381,790216,880345,1036443,1082624,1091396,1166754,1171310,1195706,1221133,1238842,1290237	FAM131B		XM_015293940.1	15390361,15390362,15390363,15390364,15390365,15390366,15390367
15390368	22	16	0	6	Ensembl_GRCg6a||Refseq_ref_Gallus_gallus-5.0	RAP1GAP1(protein_coding 203)||LOC395647(mRNA)	RAP1 GTPase activating protein 1||RAP1 GTPase activating protein	16	7	1	78380249-78418497||77714295-77752543	E1-E20||E1-E20		RAP1GAP1(protein_coding 203)||LOC395647(mRNA)	225953,343066,381709,509539,559177,578690,626326,725186,742929,841120,1027085,1100621,1148234,1191276,1338352,1358521	RAP1GAP1	ENSGALG00000014701	NM_204843.2	15390369,15390370,15390371,15390372,15390373,15390374,15390375,15390376,15390377,15390378,15390379,15390380,15390381,15390382,15390383,15390384,15390385,15390386,15390387,15390388,15390389,15390390
15390391	34	30	0	4	Refseq_ref_Gallus_gallus-5.0	KEL(mRNA X1)	Kell blood group, metallo-endopeptidase, transcript variant X1	30	3	1	77857894-77876656	E2-E16	KEL(mRNA X2),KEL(mRNA X4)	KEL(mRNA X1)	138927,214117,290842,327714,360111,361047,368721,399368,402811,547850,610087,637165,669629,671087,698281,828031,886071,894465,903633,925835,939220,1072649,1107924,1141275,1147807,1179813,1235168,1350221,1356396,1411713	KEL		XM_015294099.1	15390392,15390393,15390394,15390395,15390396,15390397,15390398,15390399,15390400,15390401,15390402,15390403,15390404,15390405,15390406,15390407,15390408,15390409
15390410	26	26	0	0	Ensembl_GRCg6a||Refseq_ref_Gallus_gallus-5.0	TRPV6(protein_coding 201)||TRPV6(mRNA X1)	Transient receptor potential cation channel subfamily V member 5||transient receptor potential cation channel, subfamily V, member 6, transcript variant X1	26	7	1	78614983-78633739||77915104-77933862	E2-E15||E3-E16		TRPV6(protein_coding 201)||TRPV6(mRNA X1)	22465,87548,89215,120475,145317,180250,273041,285500,291358,310873,432778,478316,485134,516682,617436,662067,811277,816063,824228,929028,1020479,1045984,1072798,1114278,1273528,1387069	TRPV6	ENSGALG00000014746	XM_004938142.2	15390411,15390412,15390413,15390414,15390415,15390416,15390417,15390418,15390419,15390420,15390421,15390422,15390423,15390424
15390425	15	15	0	0	Ensembl_GRCg6a||Refseq_ref_Gallus_gallus-5.0	ENSGALG00000014750(protein_coding)||TCRBV11S1A1T(V_segment)	ENSGALG00000014750||ID=id38725;Parent=id38724;Dbxref=GeneID:418309,CGNC:50734;gbkey=V_segment;gene=TCRBV11S1A1T;model_evidence=Supporting evidence includes similarity to: 3 mRNAs, 1 EST, 7 Proteins, and 100%25 coverage of the annotated genomic feature by RNAseq alignments, including 43 samples with support for all annotated introns	15	10	1	78772255-78772392||78072373-78072510	E2||E2		ENSGALG00000014750(protein_coding)||TCRBV11S1A1T(V_segment)	37602,80855,222963,334455,424767,498287,649318,898349,938443,1042561,1078980,1080314,1181267,1281161,1399381	TCRBV11S1A1T	ENSGALG00000014750		15390426,15390427
15390428	10	5	5	0	Ensembl_GRCg6a||Refseq_ref_Gallus_gallus-5.0	ENSGALG00000054335(protein_coding)||LOC107048991(mRNA)	Trypsin I-P1-like||trypsin I-P1	5	10	1	78846189-78846233||78147104-78147148	E2||E2		ENSGALG00000054335(protein_coding)||LOC107048991(mRNA)	39429,199999,321968,344439,847360	ENSGALG00000054335	ENSGALG00000054335	XM_015294173.1	15390429,15390430
15390431	11	0	11	0															15390432,15390433,15390434
15390435	12	0	12	0															15390436,15390437,15390438,15390439
15390440	9	3	6	0	Ensembl_GRCg6a||Refseq_ref_Gallus_gallus-5.0	PRSS3(protein_coding 201)||LOC107054570(mRNA)	Protease, serine 3||trypsin I-P38-like	3	0	1	78880418-78880444||78169343-78169369	E1||E1	PRSS3(protein_coding 202)||	PRSS3(protein_coding 201)||LOC107054570(mRNA)	190095,325754,1301555	PRSS3	ENSGALG00000047647	XM_015294192.1	15390441,15390442,15390443,15390444
15390445	14	3	11	0	Ensembl_GRCg6a||Refseq_ref_Gallus_gallus-5.0	ENSGALG00000048265(protein_coding)||LOC107054572(mRNA)	ENSGALG00000048265||trypsin I-P1-like	3	0	1	78937337-78937375||78186191-78186229	E5||E3		ENSGALG00000048265(protein_coding)||LOC107054572(mRNA)	579370,899478,1091673	ENSGALG00000048265	ENSGALG00000048265	XM_015294207.1	15390446,15390447
15390448	14	14	0	0	Ensembl_GRCg6a||Refseq_ref_Gallus_gallus-5.0	YBX3(protein_coding 201)||YBX3(mRNA)	Y-box binding protein 3||Y box binding protein 3	14	3	1	79075575-79099931||78318755-78343148	E1-E9||E1-E9		YBX3(protein_coding 201)||YBX3(mRNA)	39400,75735,163902,363055,400398,405127,501058,576569,691038,1053590,1076404,1203146,1340184,1341475	YBX3	ENSGALG00000031890	NM_205406.2	15390449,15390450,15390451,15390452
15390453	21	21	0	0	Refseq_ref_Gallus_gallus-5.0	STYK1(mRNA X3)	Serine/threonine/tyrosine kinase 1, transcript variant X3	21	10	1	78351491-78373037	E1-E10		STYK1(mRNA X3)	203882,287373,380410,479373,512843,599936,600725,636366,763129,944242,972428,1006006,1057684,1109363,1118960,1129867,1137353,1160317,1216145,1255320,1326581	STYK1		XM_004938147.2	15390454,15390455,15390456,15390457,15390458,15390459,15390460,15390461,15390462,15390463
15390464	26	26	0	0	Ensembl_GRCg6a	WARS2(protein_coding 201)	Tryptophan--tRNA ligase, mitochondrial-like	26	4	1	79451427-79472549	E2-E6	WARS2(protein_coding 202)	WARS2(protein_coding 201)	35349,104034,222842,248070,269422,348570,399890,403853,447908,463719,473313,640874,760107,835845,977837,999860,1013296,1027793,1070842,1083809,1203019,1209583,1214318,1272095,1358138,1370715	WARS2	ENSGALG00000014772		15390465,15390466,15390467,15390468,15390469
15390470	27	18	0	9	Ensembl_GRCg6a||Refseq_ref_Gallus_gallus-5.0	TBX15(protein_coding 201)||TBX15(mRNA)	T-box 15	18	9	1	79550393-79585336||78713990-78748314	E2-E8||E2-E8		TBX15(protein_coding 201)||TBX15(mRNA)	16835,129876,305185,376923,410821,466272,468540,511248,520765,609286,649775,789914,1055067,1155656,1168615,1210043,1242686,1378955	TBX15	ENSGALG00000014776	XM_416537.5	15390471,15390472,15390473,15390474,15390475,15390476,15390477,15390478
15390479	46	40	0	6	Refseq_ref_Gallus_gallus-5.0	SPAG17(mRNA)	Sperm associated antigen 17	40	20	1	78962816-79047552	E2-E49		SPAG17(mRNA)	46113,61314,89650,90310,131687,175380,220290,229038,241161,257641,281490,288383,309411,324959,370873,384416,517144,530694,552480,579718,630523,656737,709341,750382,778710,906276,920085,943309,1027150,1027401,1044887,1118318,1166883,1176941,1199786,1225653,1243875,1274282,1293704,1386462	SPAG17		XM_015294613.1	15390480,15390481,15390482,15390483,15390484,15390485,15390486,15390487,15390488,15390489,15390490,15390491,15390492,15390493,15390494,15390495,15390496,15390497,15390498,15390499,15390500,15390501,15390502,15390503,15390504,15390505,15390506,15390507,15390508,15390509,15390510,15390511,15390512,15390513,15390514,15390515,15390516,15390517,15390518,15390519,15390520,15390521,15390522,15390523,153…
15390526	37	37	0	0	Refseq_ref_Gallus_gallus-5.0	GDAP2(mRNA X1)	Ganglioside induced differentiation associated protein 2, transcript variant X1	37	12	1	79120526-79140545	E2-E14		GDAP2(mRNA X1)	19467,88804,103588,159287,351671,377433,384194,417302,446169,455132,461201,462687,482763,490473,510290,517290,556401,573304,639242,645647,746512,758848,821303,928853,1039239,1047127,1053647,1085451,1140340,1152293,1166370,1183470,1196680,1203349,1355424,1384231,1390971	GDAP2		XM_004938156.2	15390527,15390528,15390529,15390530,15390531,15390532,15390533,15390534,15390535,15390536,15390537,15390538,15390539,15390540,15390541
15390542	28	28	0	0	Ensembl_GRCg6a||Refseq_ref_Gallus_gallus-5.0	DUSP12(protein_coding 201)||DUSP12(mRNA)	Dual specificity phosphatase 12	28	15	1	79964713-79968536||79177474-79181298	E1-E6||E1-E6		DUSP12(protein_coding 201)||DUSP12(mRNA)	26016,37027,46242,71998,150011,182023,390511,408935,427825,437034,453223,465300,483850,579352,595509,623227,973137,976088,980704,989246,1064775,1128053,1231013,1287676,1297913,1302070,1324188,1353648	DUSP12	ENSGALG00000007084	NM_001278099.1	15390543,15390544,15390545,15390546,15390547,15390548,15390549
15390550	17	17	0	0	Ensembl_GRCg6a||Refseq_ref_Gallus_gallus-5.0	NAA50(protein_coding 201)||NAA50(mRNA X1)	N(alpha)-acetyltransferase 50, NatE catalytic subunit||N(alpha)-acetyltransferase 50, NatE catalytic subunit, transcript variant X1	17	5	1	80009863-80016693||79222717-79229761	E2-E5||E2-E5	||NAA50(mRNA X2),NAA50(mRNA)	NAA50(protein_coding 201)||NAA50(mRNA X1)	98360,98794,101039,426733,534751,819172,840011,842566,880662,928705,1076937,1138110,1157808,1201711,1287961,1370827,1372785	NAA50	ENSGALG00000033889	XM_015294532.1	15390551,15390552,15390553,15390554,15390555
15390556	25	25	0	0	Ensembl_GRCg6a||Refseq_ref_Gallus_gallus-5.0	USF3(protein_coding 201)||KIAA2018(mRNA)	Upstream transcription factor family member 3||KIAA2018	25	8	1	80030985-80041806||79244062-79254764	E2-E7||E2-E6		USF3(protein_coding 201)||KIAA2018(mRNA)	13132,67270,186275,205040,206057,245237,258978,358801,428613,459267,510906,533732,654911,660042,714900,719389,773442,863173,949353,968991,1131387,1164387,1225792,1322959,1412160	USF3	ENSGALG00000031560	NM_001277825.1	15390557,15390558,15390559,15390560,15390561
15390562	22	22	0	0	Refseq_ref_Gallus_gallus-5.0	SPICE1(misc_RNA X2)	Spindle and centriole associated protein 1, transcript variant X2	22	17	1	79312040-79342378	E2-E17	SPICE1(misc_RNA X3),SPICE1(mRNA X1),SPICE1(mRNA X4)	SPICE1(misc_RNA X2)	55528,86005,161667,253613,346495,366584,385920,389763,542972,550823,789376,808359,921961,995517,1012329,1018427,1038728,1080404,1083380,1092101,1289700,1295092	SPICE1		XR_001469266.1	15390563,15390564,15390565,15390566,15390567,15390568,15390569,15390570,15390571,15390572,15390573,15390574,15390575,15390576
15390577	14	10	0	4	Ensembl_GRCg6a||Refseq_ref_Gallus_gallus-5.0	ENSGALG00000045606(protein_coding)||SPICE1(misc_RNA X2)	Spindle and centriole associated protein 1||spindle and centriole associated protein 1, transcript variant X2	10	10	1	80124969-80126459||79338022-79339512	E13-E14||E13-E14	||SPICE1(misc_RNA X3),SPICE1(mRNA X1),SPICE1(mRNA X4),SPICE1(mRNA X5),SPICE1(mRNA X6)	ENSGALG00000045606(protein_coding)||SPICE1(misc_RNA X2)	78970,278478,352566,515652,650712,738433,950828,959522,1099002,1236814	SPICE1	ENSGALG00000045606	XR_001469266.1	15390578,15390579,15390580,15390581
15390582	21	21	0	0	Refseq_ref_Gallus_gallus-5.0	TRIM45(mRNA)	Tripartite motif containing 45	21	17	1	79355357-79362694	E1-E6		TRIM45(mRNA)	91891,99843,182579,205032,272589,294673,323492,426138,682031,776653,788639,816358,1071118,1075643,1108889,1133944,1173682,1183863,1219897,1279231,1338310	TRIM45		XM_015295165.1	15390583,15390584,15390585,15390586,15390587,15390588,15390589
15390590	25	25	0	0	Refseq_ref_Gallus_gallus-5.0	LOC101752024(mRNA X1)	V-set domain containing T-cell activation inhibitor 1-like, transcript variant X1	25	31	1	79368582-79373569	E1-E3	LOC101752024(mRNA X2),LOC101752024(mRNA X3),LOC101752024(mRNA X4),LOC101752024(mRNA X5)	LOC101752024(mRNA X1)	25755,56917,139949,192146,252037,266209,314318,332273,451908,500535,657865,749517,810538,815820,911111,929615,939915,966942,1037399,1094641,1202936,1260027,1272150,1279168,1354889	LOC101752024		XM_015295174.1	15390591,15390592,15390593,15390594
15390595	23	23	0	0	Ensembl_GRCg6a||Refseq_ref_Gallus_gallus-5.0	TNFRSF1A(protein_coding 201)||TNFRSF1A(mRNA)	TNF receptor superfamily member 1A||tumor necrosis factor receptor superfamily, member 1A	23	7	1	80183742-80196305||79396767-79409338	E1-E10||E1-E10		TNFRSF1A(protein_coding 201)||TNFRSF1A(mRNA)	45841,142404,178267,192496,389560,463917,469796,470253,493878,577519,583652,659937,730830,815171,964626,974321,981433,996851,1015553,1078856,1122060,1251975,1317027	TNFRSF1A	ENSGALG00000039461	NM_001030779.1	15390596,15390597,15390598,15390599,15390600,15390601,15390602,15390603,15390604,15390605,15390606,15390607,15390608,15390609
15390610	23	23	0	0	Refseq_ref_Gallus_gallus-5.0	METTL16(mRNA)	Methyltransferase like 16	23	7	1	79411390-79422299	E1-E9		METTL16(mRNA)	43239,113283,130958,174713,175851,232247,287297,355139,387383,478644,479750,507204,633984,678411,684766,701156,715163,907684,1166302,1212176,1294302,1315167,1364328	METTL16		NM_001031602.1	15390611,15390612,15390613,15390614,15390615,15390616,15390617,15390618,15390619
15390620	27	27	0	0	Refseq_ref_Gallus_gallus-5.0	POLQ(mRNA)	Polymerase (DNA directed), theta	27	12	1	79422559-79452151	E1-E16		POLQ(mRNA)	31410,60438,70442,82376,91472,313329,335740,416455,447268,618290,647614,652909,717616,805656,854010,857696,862177,934256,966647,1102514,1108048,1153732,1201288,1221626,1385306,1385523,1391943	POLQ		XM_416549.5	15390621,15390622,15390623,15390624,15390625,15390626,15390627,15390628,15390629,15390630,15390631,15390632,15390633,15390634,15390635,15390636
15390637	25	22	0	3	DNA			22	21	1	80503219-80504015				3394,84475,212825,224257,232943,350425,369303,392113,448247,491486,607945,786651,789508,858343,905917,917152,1058944,1083466,1197851,1347652,1381445,1390869				15390638,15390639,15390640,15390641
15390642	24	24	0	0	Ensembl_GRCg6a||Refseq_ref_Gallus_gallus-5.0	RABL3(protein_coding 201)||RABL3(mRNA)	RAB, member of RAS oncogene family like 3||RAB, member of RAS oncogene family-like 3	24	9	1	80556618-80569035||79770074-79782491	E2-E8||E2-E8		RABL3(protein_coding 201)||RABL3(mRNA)	135823,137450,227718,459941,483586,484521,501400,559104,570960,574252,591795,694635,734601,750013,817912,863024,978550,1108696,1109953,1297966,1338314,1349820,1388516,1407032	RABL3	ENSGALG00000014949	NM_001030780.2	15390643,15390644,15390645,15390646,15390647,15390648,15390649,15390650
15390651	26	26	0	0	Refseq_ref_Gallus_gallus-5.0	HGD(mRNA)	Homogentisate 1,2-dioxygenase	26	13	1	79795063-79813270	E1-E14		HGD(mRNA)	3763,32820,67604,133418,213177,238013,264663,289969,374837,395361,439897,639892,684988,768672,803209,858288,865043,896816,985244,1120897,1208613,1221105,1249040,1271494,1375856,1384995	HGD		XM_416553.3	15390652,15390653,15390654,15390655,15390656,15390657,15390658,15390659,15390660,15390661,15390662,15390663,15390664,15390665
15390666	28	28	0	0	Ensembl_GRCg6a||Refseq_ref_Gallus_gallus-5.0	FSTL1(protein_coding 201)||FSTL1(mRNA)	Follistatin like 1||follistatin-like 1	28	18	1	80650830-80691506||79864291-79904968	E2-E11||E2-E11		FSTL1(protein_coding 201)||FSTL1(mRNA)	4596,65939,162022,220632,296988,297017,352075,375922,399374,428609,453435,454619,468187,555406,598086,662239,670905,749175,968174,974034,997305,1013079,1023900,1063303,1096827,1274571,1280585,1356022	FSTL1	ENSGALG00000014970	NM_204638.2	15390667,15390668,15390669,15390670,15390671,15390672,15390673,15390674,15390675,15390676,15390677
15390678	22	22	0	0	Refseq_ref_Gallus_gallus-5.0	LRRC58(mRNA)	Leucine rich repeat containing 58	22	11	1	79909703-79920705	E1-E4		LRRC58(mRNA)	31248,137165,192621,225579,294849,444166,506130,666621,681545,705354,751970,760942,862823,881009,1017940,1034868,1103888,1174515,1203678,1250999,1351042,1370993	LRRC58		XM_015294969.1	15390679,15390680,15390681,15390682,15390683
15390684	28	28	0	0	Refseq_ref_Gallus_gallus-5.0	GPR156(mRNA X1)	G protein-coupled receptor 156, transcript variant X1	28	18	1	79938211-79945094	E3-E9	GPR156(mRNA X2)	GPR156(mRNA X1)	61951,144880,147671,201164,226989,241577,248817,266366,272668,297978,395972,403729,453932,483951,604685,626756,694663,727511,818459,851199,924430,935545,1045891,1107667,1221149,1271068,1370278,1385406	GPR156		XM_004938173.2	15390685,15390686,15390687,15390688,15390689,15390690,15390691,15390692
15390693	22	22	0	0	Refseq_ref_Gallus_gallus-5.0	GSK3B(mRNA X2)	Glycogen synthase kinase 3 beta, transcript variant X2	22	2	1	79963134-79963577	E1	GSK3B(mRNA X3)	GSK3B(mRNA X2)	14510,62843,81484,108929,135276,254524,333819,484949,512021,513697,640780,684815,937585,968434,994561,1060855,1108507,1176773,1177650,1245061,1258741,1301225	GSK3B		XM_416557.5	15390694,15390695
15390696	11	11	0	0	Refseq_ref_Gallus_gallus-5.0	GSK3B(mRNA X2)	Glycogen synthase kinase 3 beta, transcript variant X2	11	0	1	79963327-79963742	E1	GSK3B(mRNA X3)	GSK3B(mRNA X2)	159505,416607,505027,527221,845569,868808,1008882,1045480,1221221,1235270,1348469	GSK3B		XM_416557.5	15390697,15390698
15390699	29	29	0	0	Refseq_ref_Gallus_gallus-5.0	GSK3B(mRNA X1)	Glycogen synthase kinase 3 beta, transcript variant X1	29	7	1	80014177-80100136	E2-E12	GSK3B(mRNA X2),GSK3B(mRNA X3)	GSK3B(mRNA X1)	25200,209711,219670,238209,297347,317769,407396,416984,460609,465625,499813,537542,655122,668041,730260,814955,824822,832873,990611,1033044,1126730,1158312,1230649,1267173,1270218,1274193,1295453,1334202,1334713	GSK3B		XM_015294935.1	15390700,15390701,15390702,15390703,15390704,15390705,15390706,15390707,15390708,15390709,15390710
15390711	24	24	0	0	Ensembl_GRCg6a||Refseq_ref_Gallus_gallus-5.0	COX17(protein_coding 201)||COX17(mRNA)	COX17, cytochrome c oxidase copper chaperone||COX17 cytochrome c oxidase copper chaperone	24	0	1	80938744-80939700||80152214-80153170	E1-E2||E1-E2		COX17(protein_coding 201)||COX17(mRNA)	15364,52762,76222,216368,233997,286865,490919,492217,507439,522215,659859,767354,767625,934538,971538,1038047,1076846,1201763,1221580,1239538,1254063,1259662,1293593,1329597	COX17	ENSGALG00000014981	NM_001302169.1	15390712,15390713
15390714	23	23	0	0	Ensembl_GRCg6a||Refseq_ref_Gallus_gallus-5.0	POPDC2(protein_coding 201)||POPDC2(mRNA)	Popeye domain containing 2	23	19	1	80944284-80953923||80157754-80167393	E1-E4||E1-E4		POPDC2(protein_coding 201)||POPDC2(mRNA)	41539,58971,127207,140072,141745,203510,287257,290203,388070,414941,425370,441707,625472,825237,855291,913709,1137607,1153602,1168768,1332939,1350409,1364994,1367300	POPDC2	ENSGALG00000014988	NM_206865.1	15390715,15390716,15390717,15390718,15390719,15390720,15390721,15390722,15390723
15390724	26	24	0	2	Ensembl_GRCg6a||Refseq_ref_Gallus_gallus-5.0	CASQ2(protein_coding 201)||CASQ2(mRNA)	Calsequestrin 2||calsequestrin 2 (cardiac muscle)	24	7	1	81232673-81263175||80446132-80476634	E1-E11||E1-E11		CASQ2(protein_coding 201)||CASQ2(mRNA)	111831,120531,159321,210750,400046,491165,563364,657754,699819,726639,807126,853303,890565,972120,1141562,1148547,1219679,1246133,1279417,1290997,1305302,1305712,1307219,1414387	CASQ2	ENSGALG00000015018	NM_204526.1	15390725,15390726,15390727,15390728,15390729,15390730,15390731,15390732,15390733,15390734,15390735,15390736,15390737,15390738,15390739
15390740	21	21	0	0	Ensembl_GRCg6a||Refseq_ref_Gallus_gallus-5.0	NHLH2(protein_coding 201)||NHLH2(mRNA)	Nescient helix-loop-helix 2||nescient helix loop helix 2	21	8	1	81203445-81204226||80416904-80417685	E1||E1		NHLH2(protein_coding 201)||NHLH2(mRNA)	24098,64793,65182,205388,327530,366310,401590,434483,536999,549202,549383,666536,672044,725389,760701,971742,1015411,1021027,1050517,1285386,1387235	NHLH2	ENSGALG00000033432	NM_204797.1	15390741,15390742
15390743	35	35	0	0	Ensembl_GRCg6a||Refseq_ref_Gallus_gallus-5.0	ENSGALG00000015059(protein_coding)||LOC418339(mRNA)	Fatty acid amide hydrolase-like	35	17	1	81343073-81356031||80556532-80569490	E2-E18||E4-E20		ENSGALG00000015059(protein_coding)||LOC418339(mRNA)	8339,59340,67866,112440,142198,244769,287291,330979,383761,386478,390165,411776,428709,457329,468796,539962,551955,626339,626791,687157,716162,731075,751563,769033,808213,861835,863101,979247,1151632,1228144,1239719,1259158,1277651,1334473,1410802	ENSGALG00000015059	ENSGALG00000015059	XM_416561.5	15390744,15390745,15390746,15390747,15390748,15390749,15390750,15390751,15390752,15390753,15390754,15390755,15390756,15390757,15390758,15390759,15390760,15390761
15390762	28	28	0	0	Ensembl_GRCg6a||Refseq_ref_Gallus_gallus-5.0	B4GALT4(protein_coding 201)||B4GALT4(mRNA)	Beta-1,4-galactosyltransferase 4||UDP-Gal	28	11	1	81395591-81407362||80609049-80620820	E2-E7||E2-E7		B4GALT4(protein_coding 201)||B4GALT4(mRNA)	48696,50661,81329,82007,131513,158301,179922,207805,240085,283002,318586,438827,508147,576954,601296,684837,697217,932190,961581,964708,979850,1088442,1124522,1136151,1207647,1266330,1338065,1342968	B4GALT4	ENSGALG00000015069	XM_004938191.2	15390763,15390764,15390765,15390766,15390767,15390768,15390769,15390770
15390771	26	24	0	2	NT||DNA	Gallus gallus finished cDNA. clone ChEST921f14		24	9	1	81497571-81507387			Gallus gallus finished cDNA. clone ChEST921f14	9993,123425,157908,258893,326007,380273,405223,405815,458819,545373,547506,568094,597026,684356,707111,760483,823605,880706,927662,933277,980085,1127804,1195386,1226851	Gallus gallus finished cDNA. clone ChEST921f14			15390772,15390773,15390774
15390775	23	20	0	3	Ensembl_GRCg6a	ENSGALG00000015077(protein_coding)	ENSGALG00000015077	19	6	1	81537042-81550468	E1-E11		ENSGALG00000015077(protein_coding)	106460,192995,219491,321983,351992,402806,460052,496404,547860,560456,682946,716474,899433,900399,1085966,1214208,1243592,1273155,1412450	ENSGALG00000015077	ENSGALG00000015077		15390776,15390777,15390778,15390779,15390780,15390781,15390782,15390783,15390784,15390785,15390786,15390787,15390788
15390789	23	21	0	2	Ensembl_GRCg6a||Refseq_ref_Gallus_gallus-5.0	IGSF11(protein_coding 201)||IGSF11(mRNA X1)	Immunoglobulin superfamily member 11||immunoglobulin superfamily, member 11, transcript variant X1	21	3	1	81706375-81710883||80919835-80924343	E2-E7||E2-E7	IGSF11(protein_coding 202),IGSF11(protein_coding 203)||IGSF11(mRNA X2),IGSF11(mRNA X3),IGSF11(mRNA X4)	IGSF11(protein_coding 201)||IGSF11(mRNA X1)	131389,151033,171583,283608,322646,337892,391141,485142,687862,749425,794222,850780,898949,914356,950341,1084776,1167354,1175760,1270661,1311160,1351891	IGSF11	ENSGALG00000015084	XM_416568.5	15390790,15390791,15390792,15390793,15390794,15390795
15390796	30	30	0	0	Ensembl_GRCg6a||Refseq_ref_Gallus_gallus-5.0	LSAMP(protein_coding 202)||LSAMP(mRNA)	Limbic system-associated membrane protein	27	5	1	82719459-83002302||81945020-82236034	E1-E7||E1-E6		LSAMP(protein_coding 202)||LSAMP(mRNA)	3000,9267,217184,230121,241116,261353,319908,320235,425096,434848,489379,522346,624085,634517,648282,687967,753097,765905,796427,828509,904634,920125,1199243,1253118,1288221,1334812,1369876	LSAMP	ENSGALG00000040620	NM_204874.1	15390797,15390798,15390799,15390800,15390801,15390802,15390803,15390804,15390805,15390806,15390807
15390808	25	23	0	2	Refseq_ref_Gallus_gallus-5.0	LOC100859265(mRNA X10)	Uncharacterized LOC100859265, transcript variant X10	23	6	1	82849133-82931930	E10-E14	LOC100859265(mRNA X2),LOC100859265(mRNA X3),LOC100859265(mRNA X5),LOC100859265(mRNA X6),LOC100859265(mRNA X7),LOC100859265(mRNA X8),LOC100859265(mRNA X9)	LOC100859265(mRNA X10)	46879,47328,56014,115923,135554,138354,298350,310949,358982,374986,499272,559116,579187,585296,862302,963304,1013565,1030093,1038193,1124383,1175094,1303734,1339492	LOC100859265		XM_015295565.1	15390809,15390810,15390811,15390812,15390813,15390814
15390815	25	25	0	0	Ensembl_GRCg6a||Refseq_ref_Gallus_gallus-5.0	DRD3(protein_coding 201)||DRD3(mRNA)	Dopamine receptor D3	25	7	1	83745497-83753583||82979230-82987316	E1-E4||E2-E5	DRD3(protein_coding 203)||	DRD3(protein_coding 201)||DRD3(mRNA)	21580,108998,264456,339547,406200,597549,600685,606121,660278,666810,786584,814923,820987,829472,846637,986052,1013830,1014852,1105871,1133804,1138161,1210356,1282988,1326874,1357451	DRD3	ENSGALG00000015117	XM_004938205.2	15390816,15390817,15390818,15390819
15390820	37	30	0	7	Ensembl_GRCg6a||Refseq_ref_Gallus_gallus-5.0	CCDC191(protein_coding 201)||KIAA1407(mRNA X1)	Coiled-coil domain containing 191||KIAA1407, transcript variant X1	30	12	1	83783171-83801639||83022599-83041067	E2-E17||E2-E17	||KIAA1407(mRNA X2)	CCDC191(protein_coding 201)||KIAA1407(mRNA X1)	128041,152614,259757,299785,372426,440526,540834,570702,573021,676930,703618,732548,746633,766451,821815,837623,897928,948736,967366,998426,1046250,1073386,1083839,1094193,1099108,1249047,1253353,1300415,1301920,1396489	CCDC191	ENSGALG00000053464	XM_015295362.1	15390821,15390822,15390823,15390824,15390825,15390826,15390827,15390828,15390829,15390830,15390831,15390832,15390833,15390834,15390835,15390836,15390837,15390838,15390839,15390840,15390841
15390842	22	22	0	0	Ensembl_GRCg6a||Refseq_ref_Gallus_gallus-5.0	ENSGALG00000046548(protein_coding)||LOC418355(mRNA X2)	Ig lambda chain V-VI region EB4-like||Ig lambda chain V-VI region EB4-like, transcript variant X2	22	1	1	83869233-83877515||83108659-83116941	E1-E5||E1-E4		ENSGALG00000046548(protein_coding)||LOC418355(mRNA X2)	147455,266587,293276,312697,364858,395854,444988,498499,500247,518987,520757,597958,677292,761959,801598,1075670,1168799,1186316,1236010,1308287,1395399,1409570	ENSGALG00000046548	ENSGALG00000046548	XM_015295425.1	15390843,15390844,15390845,15390846,15390847
15390848	22	22	0	0	DNA			22	8	1	83902652-83906217				1027,118179,161243,179944,190978,191842,288426,462329,464194,516791,547870,591624,652614,711804,739083,776795,779836,803803,886923,1135790,1170093,1176395				15390849,15390850,15390851,15390852,15390853,15390854,15390855
15390856	22	22	0	0	Ensembl_GRCg6a||Refseq_ref_Gallus_gallus-5.0	GPR15(protein_coding 201)||GPR15(mRNA)	G protein-coupled receptor 15	22	10	1	84316761-84317761||83190405-83191405	E1||E1		GPR15(protein_coding 201)||GPR15(mRNA)	11816,173628,220993,303741,336594,441062,492688,510989,524542,632496,698953,732723,775961,832490,836559,845943,997978,1049322,1081030,1373012,1380042,1382706	GPR15	ENSGALG00000015133	XM_004938212.2	15390857
15390858	37	35	0	2	Ensembl_GRCg6a||Refseq_ref_Gallus_gallus-5.0	CFAP44(protein_coding 201)||CFAP44(mRNA X1)	Cilia and flagella associated protein 44||cilia and flagella associated protein 44, transcript variant X1	35	16	1	84359036-84381224||83232678-83254866	E3-E20||E4-E21	||CFAP44(mRNA X2),CFAP44(mRNA X3)	CFAP44(protein_coding 201)||CFAP44(mRNA X1)	93163,160224,226469,234073,301066,303364,328901,438362,450306,538429,549138,558592,564418,586106,590290,659167,671987,725386,744869,774554,800801,838227,928957,955765,956538,965923,1008388,1011139,1076242,1109981,1127262,1157935,1206262,1234791,1294233	CFAP44	ENSGALG00000042577	XM_015296532.1	15390859,15390860,15390861,15390862,15390863,15390864,15390865,15390866,15390867,15390868,15390869,15390870,15390871,15390872,15390873,15390874,15390875,15390876,15390877,15390878,15390879
15390880	26	26	0	0	Ensembl_GRCg6a||Refseq_ref_Gallus_gallus-5.0	NEPRO(protein_coding 202)||C3ORF17(mRNA X1)	Nucleolus and neural progenitor protein||chromosome 3 open reading frame 17, transcript variant X1	26	11	1	84518418-84523246||83392065-83396893	E1-E8||E1-E6		NEPRO(protein_coding 202)||C3ORF17(mRNA X1)	42094,78629,144899,195619,458023,465843,514022,526961,539574,757608,777505,931442,943743,1016118,1063324,1067385,1075550,1180810,1235933,1272106,1278738,1300902,1306885,1340267,1345698,1400003	NEPRO	ENSGALG00000015182	XM_004938221.2	15390881,15390882,15390883,15390884,15390885,15390886,15390887
15390888	19	19	0	0	Refseq_ref_Gallus_gallus-5.0	CD200R1L(mRNA)	CD200 receptor 1-like	17	10	1	83409581-83427959	E1-E7		CD200R1L(mRNA)	546775,563014,607311,660654,662819,687792,749997,797004,900716,913658,966664,990239,994159,1109909,1297650,1339965,1361961	CD200R1L		NM_001030782.2	15390889,15390890,15390891,15390892,15390893,15390894
15390895	22	22	0	0	Ensembl_GRCg6a	CD200R1(protein_coding 201)	CD200 receptor 1	22	11	1	84563346-84585062	E1-E6		CD200R1(protein_coding 201)	46746,66355,99906,211006,219469,274395,284320,371799,394299,439363,546734,564070,566988,658447,923193,960123,1029895,1208800,1257082,1288469,1380971,1410041	CD200R1	ENSGALG00000019231		15390896,15390897,15390898,15390899,15390900,15390901,15390902,15390903
15390904	26	26	0	0	Ensembl_GRCg6a||Refseq_ref_Gallus_gallus-5.0	CCDC80(protein_coding 201)||CCDC80(mRNA)	Coiled-coil domain containing 80	26	1	1	84661683-84685218||83535330-83558865	E1-E8||E1-E8		CCDC80(protein_coding 201)||CCDC80(mRNA)	37375,112882,141080,187449,187500,225436,291593,295524,373940,397302,397386,405409,630583,942003,1006375,1087144,1098723,1112912,1115835,1194107,1214018,1234058,1242764,1336054,1368932,1384541	CCDC80	ENSGALG00000015193	NM_204431.1	15390905,15390906,15390907,15390908,15390909,15390910,15390911,15390912,15390913
15390914	26	25	0	1	Ensembl_GRCg6a||Refseq_ref_Gallus_gallus-5.0	ATG3(protein_coding 201)||ATG3(mRNA)	Autophagy related 3	25	2	1	84701498-84724832||83575145-83598479	E1-E12||E1-E12		ATG3(protein_coding 201)||ATG3(mRNA)	4585,148632,157657,174470,251786,268708,276614,332769,426902,467448,705376,710060,711002,770470,784671,851610,851793,919110,921363,978248,985809,1096688,1197590,1220361,1261376	ATG3	ENSGALG00000015204	NM_001278070.1	15390915,15390916,15390917,15390918,15390919,15390920,15390921,15390922,15390923,15390924,15390925,15390926,15390927
15390928	29	29	0	0	Refseq_ref_Gallus_gallus-5.0	F5(mRNA X1)	Coagulation factor V (proaccelerin, labile factor), transcript variant X1	29	6	1	83605501-83640671	E1-E26		F5(mRNA X1)	21221,47713,60605,84204,118935,121950,214255,218995,261047,269849,372343,403574,477487,673318,687374,701006,786756,799747,857448,1067379,1080385,1090500,1147211,1185983,1198056,1212573,1245157,1268336,1413925	F5		XM_001231900.4	15390929,15390930,15390931,15390932,15390933,15390934,15390935,15390936,15390937,15390938,15390939,15390940,15390941,15390942,15390943,15390944,15390945,15390946,15390947,15390948,15390949,15390950,15390951,15390952,15390953,15390954,15390955,15390956,15390957
15390958	25	25	0	0	Ensembl_GRCg6a||Refseq_ref_Gallus_gallus-5.0	SLC19A2(protein_coding 201)||SLC19A2(mRNA)	Solute carrier family 19 member 2||solute carrier family 19 (thiamine transporter), member 2	25	7	1	84778752-84788852||83652400-83662499	E1-E6||E1-E6		SLC19A2(protein_coding 201)||SLC19A2(mRNA)	13604,112886,118572,118827,162317,337766,357322,372060,373958,410197,452338,483199,567887,621858,626870,789956,807963,824830,909265,1109970,1172935,1210137,1218991,1325563,1407013	SLC19A2	ENSGALG00000015218	XM_015296689.1	15390959,15390960,15390961,15390962,15390963,15390964
15390965	26	26	0	0	Refseq_ref_Gallus_gallus-5.0	CCDC181(mRNA X1)	Coiled-coil domain containing 181, transcript variant X1	26	3	1	83666033-83676310	E1-E6		CCDC181(mRNA X1)	133027,164747,172464,185239,187047,187743,199864,301524,353029,547792,623123,755036,774408,817787,850114,948951,979670,1028822,1038002,1058073,1082562,1121756,1145415,1210839,1258955,1299990	CCDC181		XM_015296670.1	15390966,15390967,15390968,15390969,15390970,15390971
15390972	28	28	0	0	Ensembl_GRCg6a||Refseq_ref_Gallus_gallus-5.0	NME7(protein_coding 201)||NME7(mRNA X1)	NME/NM23 family member 7||NME/NM23 family member 7, transcript variant X1	28	5	1	84827052-84882960||83700699-83756603	E2-E10||E2-E11	NME7(protein_coding 204)||NME7(mRNA X2)	NME7(protein_coding 201)||NME7(mRNA X1)	74885,91786,123658,162777,167362,210105,320867,326038,339631,394463,404141,404149,459775,556051,842364,854683,996099,1011339,1060685,1180706,1232480,1259482,1260538,1273059,1311217,1354339,1376886,1399174	NME7	ENSGALG00000015230	XM_015296719.1	15390973,15390974,15390975,15390976,15390977,15390978,15390979,15390980,15390981,15390982
15390983	25	25	0	0	Ensembl_GRCg6a||Refseq_ref_Gallus_gallus-5.0	ENSGALG00000025385(miRNA)||MIR1690(precursor_RNA)	Gga-mir-1690||microRNA mir-1690	25	14	1	84955063-84955165||83828702-83828804	E1||E1		ENSGALG00000025385(miRNA)||MIR1690(precursor_RNA)	26524,81016,92703,142542,196872,226761,231206,297668,334210,348050,457305,542471,726832,735957,792738,825848,832508,953011,966845,997389,1181821,1202950,1247780,1266149,1390941	MIR1690	ENSGALG00000025385	NR_035183.1	15390984
15390985	20	20	0	0	Ensembl_GRCg6a||Refseq_ref_Gallus_gallus-5.0	DPT(protein_coding 201)||DPT(mRNA)	Dermatopontin	20	13	1	85034525-85060958||83908165-83934606	E1-E4||E1-E4		DPT(protein_coding 201)||DPT(mRNA)	15894,167904,240538,316395,365040,420648,441928,442207,468018,487651,560099,775549,790307,825350,829325,946134,1014517,1053170,1219074,1361567	DPT	ENSGALG00000039376	XM_001231675.4	15390986,15390987,15390988,15390989,15390990
15390991	25	25	0	0	Ensembl_GRCg6a	XCL1(protein_coding 201)	X-C motif chemokine ligand 1	25	11	1	85121935-85126176	E1-E3		XCL1(protein_coding 201)	7085,135322,168381,229511,278440,360315,385655,425182,505638,604193,616535,633601,681675,731722,801717,821421,861371,930563,1042281,1059767,1106055,1151634,1194091,1200889,1336815	XCL1	ENSGALG00000015235		15390992,15390993,15390994,15390995
15390996	27	27	0	0	Refseq_ref_Gallus_gallus-5.0	GPR161(mRNA X1)	G protein-coupled receptor 161, transcript variant X1	27	17	1	84124505-84132576	E2-E7	GPR161(mRNA X2),GPR161(mRNA X5)	GPR161(mRNA X1)	11369,103823,160692,247003,256114,292501,339029,462609,517922,570932,588463,684277,688530,730906,748410,754724,869949,928160,956391,968851,1034207,1087673,1125832,1150466,1319010,1323660,1338449	GPR161		XM_416594.4	15390997,15390998,15390999,15391000,15391001,15391002,15391003,15391004
15391005	22	22	0	0	Refseq_ref_Gallus_gallus-5.0	TTF2(mRNA)	Transcription termination factor, RNA polymerase II	22	8	1	84136072-84154963	E2-E23		TTF2(mRNA)	98900,143097,227965,341096,357160,463408,555349,555883,568365,600120,705764,712479,805455,993383,1121884,1134059,1134413,1174902,1201919,1299969,1309427,1327979	TTF2		XM_416595.5	15391006,15391007,15391008,15391009,15391010,15391011,15391012,15391013,15391014,15391015,15391016,15391017,15391018,15391019,15391020,15391021,15391022,15391023,15391024,15391025,15391026,15391027
15391028	4	0	4	0															15391029
15391030	22	13	0	9	Refseq_ref_Gallus_gallus-5.0	LOC101747966(ncRNA)	Inhibitor of growth protein 3-like	13	3	1	84169563-84173278	E1-E4		LOC101747966(ncRNA)	130436,198162,210171,576419,711759,783687,840263,892943,951083,1072799,1132103,1167528,1367918	LOC101747966		XR_001469721.1	15391031,15391032,15391033,15391034,15391035
15391036	18	18	0	0	Ensembl_GRCg6a	ENSGALG00000050398(protein_coding)	ENSGALG00000050398	18	4	1	85302808-85303019	E1		ENSGALG00000050398(protein_coding)	47947,81572,147697,234949,276428,361752,480970,508487,511681,531394,736694,783674,803583,914798,981835,985535,1152057,1194132	ENSGALG00000050398	ENSGALG00000050398		15391037
15391038	21	21	0	0	DNA			11	1	1	85330743-85330913				28408,68940,255149,432660,663482,962432,990240,1095562,1273534,1340781,1393339				15391039,15391040,15391041,15391042
15391043	30	30	0	0	Refseq_ref_Gallus_gallus-5.0	ST3GAL6(mRNA X5)	ST3 beta-galactoside alpha-2,3-sialyltransferase 6, transcript variant X5	27	6	1	84210151-84252520	E3-E13	ST3GAL6(mRNA X6)	ST3GAL6(mRNA X5)	127003,163361,231700,468400,531984,533967,572451,610471,637164,638315,770931,777770,781218,814342,835421,835527,911776,966916,967300,1048627,1085647,1097811,1123452,1132494,1239476,1269373,1393023	ST3GAL6		XM_015295685.1	15391044,15391045,15391046,15391047,15391048,15391049,15391050,15391051,15391052,15391053,15391054,15391055,15391056,15391057,15391058,15391059
15391060	28	28	0	0	Refseq_ref_Gallus_gallus-5.0	DCBLD2(mRNA X2)	Discoidin, CUB and LCCL domain containing 2, transcript variant X2	28	10	1	84547038-84573253	E2-E15	DCBLD2(mRNA X3)	DCBLD2(mRNA X2)	15689,36420,56136,94508,101988,187659,222394,285274,382278,418658,454905,522182,535912,571699,576877,704556,705514,739617,741931,771717,887386,917824,1018556,1037144,1126027,1200260,1269365,1306653	DCBLD2		XM_015296044.1	15391061,15391062,15391063,15391064,15391065,15391066,15391067,15391068,15391069,15391070,15391071,15391072,15391073,15391074,15391075,15391076
15391077	26	26	0	0	Refseq_ref_Gallus_gallus-5.0	FILIP1L(mRNA X1)	Filamin A interacting protein 1-like, transcript variant X1	26	5	1	84737376-84801126	E2-E5	FILIP1L(mRNA X2),FILIP1L(mRNA X3),FILIP1L(mRNA X4)	FILIP1L(mRNA X1)	182409,199339,215087,242911,318371,357519,462361,463313,515766,533334,578408,597936,666336,667415,696853,708954,714045,748741,758823,907057,957121,971377,986978,1002229,1270326,1364878	FILIP1L		XM_004938243.2	15391078,15391079,15391080,15391081
15391082	34	34	0	0	Ensembl_GRCg6a||Refseq_ref_Gallus_gallus-5.0	TBC1D23(protein_coding 201)||TBC1D23(mRNA X1)	TBC1 domain family member 23||TBC1 domain family, member 23, transcript variant X1	34	6	1	85951423-85976992||84825085-84850655	E2-E18||E2-E19	||TBC1D23(mRNA)	TBC1D23(protein_coding 201)||TBC1D23(mRNA X1)	29969,127173,159961,211868,235022,260074,296223,301775,348430,373225,411025,446618,450316,466182,490861,592587,600171,608478,632456,649861,707294,748585,802967,813528,884446,912917,995949,1002060,1074630,1131388,1157793,1164399,1314500,1377201	TBC1D23	ENSGALG00000015273	XM_015296083.1	15391083,15391084,15391085,15391086,15391087,15391088,15391089,15391090,15391091,15391092,15391093,15391094,15391095,15391096,15391097,15391098,15391099,15391100
15391101	28	28	0	0	Ensembl_GRCg6a||Refseq_ref_Gallus_gallus-5.0	NIT2(protein_coding 201)||NIT2(mRNA X1)	Nitrilase family member 2||nitrilase family, member 2, transcript variant X1	28	10	1	85978416-85984959||84852079-84858622	E1-E7||E2-E9		NIT2(protein_coding 201)||NIT2(mRNA X1)	31733,68662,77271,132442,165456,188104,344857,357305,427129,431230,451950,485271,567226,584487,666012,704399,724102,738255,772945,792872,836732,860589,1112483,1232171,1275164,1282663,1352678,1371227	NIT2	ENSGALG00000015275	XM_416604.5	15391102,15391103,15391104,15391105,15391106,15391107,15391108,15391109,15391110,15391111,15391112
15391113	23	23	0	0	Ensembl_GRCg6a||Refseq_ref_Gallus_gallus-5.0	LNP1(protein_coding 201)||LNP1(mRNA X1)	Leukemia NUP98 fusion partner 1||leukemia NUP98 fusion partner 1, transcript variant X1	23	8	1	86013389-86022390||84887052-84896053	E3-E5||E3-E5		LNP1(protein_coding 201)||LNP1(mRNA X1)	59784,111993,114382,263178,280049,414655,481908,482114,536133,557357,612970,699621,852780,864840,914131,993548,1120649,1158206,1170493,1198881,1223702,1235074,1247731	LNP1	ENSGALG00000015287	XM_429574.5	15391114,15391115,15391116,15391117,15391118
15391119	26	26	0	0	Ensembl_GRCg6a||Refseq_ref_Gallus_gallus-5.0	TMEM45A(protein_coding 201)||TMEM45A(mRNA X1)	Transmembrane protein 45A||transmembrane protein 45A, transcript variant X1	26	12	1	86047497-86054371||84921159-84928033	E2-E6||E2-E6	||TMEM45A(mRNA X2),TMEM45A(mRNA X3),TMEM45A(mRNA)	TMEM45A(protein_coding 201)||TMEM45A(mRNA X1)	165961,187035,191760,194819,300555,306791,313707,316433,408748,421639,442479,541682,648635,660923,797410,805555,821890,867303,916621,960761,1003842,1156453,1214346,1248639,1269398,1300226	TMEM45A	ENSGALG00000015293	XM_015296096.1	15391120,15391121,15391122,15391123,15391124,15391125
15391126	27	27	0	0	Refseq_ref_Gallus_gallus-5.0	GPR128(mRNA X1)	G protein-coupled receptor 128, transcript variant X1	27	13	1	84935419-84959754	E1-E16		GPR128(mRNA X1)	24677,53435,121670,154254,191292,209303,353334,414869,565046,603151,719100,737340,804657,948071,1001532,1003848,1125270,1193165,1253430,1275009,1285605,1307399,1328837,1330631,1341041,1355349,1400503	GPR128		XM_416607.3	15391127,15391128,15391129,15391130,15391131,15391132,15391133,15391134,15391135,15391136,15391137,15391138,15391139,15391140,15391141,15391142
15391143	26	26	0	0	Ensembl_GRCg6a||Refseq_ref_Gallus_gallus-5.0	TFG(protein_coding 201)||TFG(mRNA)	TRK-fused gene	26	15	1	86090956-86107283||84964619-84980946	E2-E9||E2-E9		TFG(protein_coding 201)||TFG(mRNA)	5963,16822,45888,64397,122975,169634,185152,261813,327681,343431,379367,461848,609158,634344,809038,831736,851892,879557,948054,969588,1027340,1089376,1154832,1156084,1287499,1316981	TFG	ENSGALG00000015299	XM_416608.5	15391144,15391145,15391146,15391147,15391148,15391149,15391150,15391151,15391152,15391153
15391154	21	21	0	0	Ensembl_GRCg6a||Refseq_ref_Gallus_gallus-5.0	ENSGALG00000015324(protein_coding)||FAM172BP(mRNA X1)	Family with sequence similarity 172 member B, pseudogene||family with sequence similarity 172, member B, pseudogene, transcript variant X1	21	15	1	86428804-86429420||85302499-85303115	E3||E3	||FAM172BP(mRNA X2),FAM172BP(mRNA X3)	ENSGALG00000015324(protein_coding)||FAM172BP(mRNA X1)	33265,107445,192920,208966,230053,242463,329438,392330,522013,539741,551302,626002,695406,714865,828748,837401,902729,1051612,1110762,1171108,1193284	FAM172BP	ENSGALG00000015324	XM_003640459.3	15391155
15391156	24	24	0	0	Ensembl_GRCg6a||Refseq_ref_Gallus_gallus-5.0	TRMT10C(protein_coding 201)||TRMT10C(mRNA X1)	TRNA methyltransferase 10C, mitochondrial RNase P subunit||tRNA methyltransferase 10 homolog C (S. cerevisiae), transcript variant X1	24	20	1	86434403-86435334||85308096-85309027	E2||E2	||TRMT10C(mRNA X2),TRMT10C(mRNA X3)	TRMT10C(protein_coding 201)||TRMT10C(mRNA X1)	26568,47000,57851,132307,193752,388596,404538,428446,462050,480333,522991,608482,631383,632996,717339,846024,945739,1057375,1102136,1147651,1182481,1182720,1225198,1383894	TRMT10C	ENSGALG00000015328	XM_015297190.1	15391157
15391158	25	25	0	0	Ensembl_GRCg6a||Refseq_ref_Gallus_gallus-5.0	PCNP(protein_coding 201)||PCNP(mRNA)	PEST proteolytic signal containing nuclear protein	25	5	1	86440793-86445972||85314485-85319664	E2-E5||E2-E5		PCNP(protein_coding 201)||PCNP(mRNA)	370,14008,159366,191786,200364,207136,231592,285567,293657,300054,309479,424558,540283,658783,685468,852694,870185,996128,1006140,1091202,1132517,1146685,1191484,1316503,1361692	PCNP	ENSGALG00000015330	NM_001006253.1	15391159,15391160,15391161,15391162,15391163
15391164	31	28	0	3	Refseq_ref_Gallus_gallus-5.0	CEP97(misc_RNA X2)	Centrosomal protein 97kDa, transcript variant X2	28	10	1	85349719-85359284	E2-E11	CEP97(mRNA X1),CEP97(mRNA X4),CEP97(mRNA X5)	CEP97(misc_RNA X2)	20850,59913,83814,118160,118492,290255,296802,297170,321903,412478,417526,505599,541828,575143,650160,679101,684420,711667,747378,763546,854380,884228,905089,938664,1012608,1171054,1304760,1320935	CEP97		XR_001469797.1	15391165,15391166,15391167,15391168,15391169,15391170,15391171,15391172,15391173,15391174,15391175
15391176	32	32	0	0	Ensembl_GRCg6a||Refseq_ref_Gallus_gallus-5.0	NXPE3(protein_coding 201)||NXPE3(mRNA X1)	Neurexophilin and PC-esterase domain family member 3||neurexophilin and PC-esterase domain family, member 3, transcript variant X1	32	9	1	86497123-86511975||85370816-85385669	E2-E8||E2-E8	||NXPE3(mRNA X2),NXPE3(mRNA X3)	NXPE3(protein_coding 201)||NXPE3(mRNA X1)	31602,78745,83440,122990,142387,143462,169618,177861,181361,295761,346046,403620,440323,440338,468135,506802,579249,591518,750776,771768,782342,791518,835056,906764,928239,957600,1036210,1133676,1252246,1290360,1308227,1364293	NXPE3	ENSGALG00000015344	XM_004938272.2	15391177,15391178,15391179,15391180,15391181,15391182,15391183,15391184
15391185	22	22	0	0	Ensembl_GRCg6a||Refseq_ref_Gallus_gallus-5.0	NFKBIZ(protein_coding 201)||NFKBIZ(mRNA)	NFKB inhibitor zeta||nuclear factor of kappa light polypeptide gene enhancer in B-cells inhibitor, zeta	22	4	1	86521574-86536997||85395268-85410691	E1-E12||E1-E12		NFKBIZ(protein_coding 201)||NFKBIZ(mRNA)	11090,158807,170907,173147,202422,215704,234581,342839,619714,763010,770021,774503,799297,801134,883395,1116640,1195748,1212588,1237637,1246367,1253143,1382541	NFKBIZ	ENSGALG00000015346	NM_001006254.1	15391186,15391187,15391188,15391189,15391190,15391191,15391192,15391193,15391194,15391195,15391196,15391197
15391198	29	29	0	0	Ensembl_GRCg6a||Refseq_ref_Gallus_gallus-5.0	ZPLD1(protein_coding 201)||ZPLD1(mRNA X1)	Zona pellucida like domain containing 1||zona pellucida-like domain containing 1, transcript variant X1	29	4	1	86693869-86712803||85567573-85586507	E3-E12||E5-E14	ZPLD1(protein_coding 202)||ZPLD1(mRNA X2),ZPLD1(mRNA X3),ZPLD1(mRNA X4)	ZPLD1(protein_coding 201)||ZPLD1(mRNA X1)	116161,253203,276066,422352,422510,452659,478878,499655,509794,574545,694775,707791,712123,818297,904011,966342,996476,1001273,1044179,1076257,1078085,1104123,1143896,1157598,1173325,1202307,1204070,1226206,1264900	ZPLD1	ENSGALG00000015347	XM_015297281.1	15391199,15391200,15391201,15391202,15391203,15391204,15391205,15391206,15391207,15391208,15391209
15391210	30	30	0	0	Ensembl_GRCg6a||Refseq_ref_Gallus_gallus-5.0	ALCAM(protein_coding 201)||ALCAM(mRNA)	Activated leukocyte cell adhesion molecule	30	2	1	87615153-87730408||86503446-86618708	E1-E16||E1-E16		ALCAM(protein_coding 201)||ALCAM(mRNA)	75652,84290,142086,148321,160710,184944,204951,298219,341520,515321,616210,634237,698899,795908,839107,845893,891053,907100,928476,961600,963879,994576,1018247,1077771,1096507,1241188,1317909,1366701,1367772,1386757	ALCAM	ENSGALG00000015348	NM_205179.1	15391211,15391212,15391213,15391214,15391215,15391216,15391217,15391218,15391219,15391220,15391221,15391222,15391223,15391224,15391225,15391226,15391227
15391228	26	26	0	0	Ensembl_GRCg6a||Refseq_ref_Gallus_gallus-5.0	BBX(protein_coding 201)||BBX(mRNA X11)	BBX, HMG-box containing||bobby sox homolog (Drosophila), transcript variant X11	26	5	1	88327441-88448900||87228120-87349583	E2-E15||E2-E15	||BBX(mRNA X12),BBX(mRNA X13),BBX(mRNA X6),BBX(mRNA X9)	BBX(protein_coding 201)||BBX(mRNA X11)	7904,93007,125488,203355,411873,440021,462833,476782,589915,628153,652196,692090,692504,709303,768929,770120,819550,848091,864751,915325,1041236,1051430,1058592,1083575,1194742,1207368	BBX	ENSGALG00000015353	XM_015297377.1	15391229,15391230,15391231,15391232,15391233,15391234,15391235,15391236,15391237,15391238,15391239,15391240,15391241,15391242,15391243
15391244	26	25	0	1	Refseq_ref_Gallus_gallus-5.0	BBX(mRNA X1)	Bobby sox homolog (Drosophila), transcript variant X1	25	12	1	87354459-87354844	E15	BBX(mRNA X10),BBX(mRNA X11),BBX(mRNA X12),BBX(mRNA X13),BBX(mRNA X14),BBX(mRNA X3),BBX(mRNA X4),BBX(mRNA X5),BBX(mRNA X6),BBX(mRNA X7),BBX(mRNA X8),BBX(mRNA X9)	BBX(mRNA X1)	27226,107139,225666,239629,292810,329213,365044,444282,469463,563025,643351,645522,719352,848917,882516,917303,924593,974024,1033008,1040593,1082484,1167353,1295563,1307318,1324028	BBX		XM_004938282.2	15391245,15391246
15391247	26	26	0	0	Ensembl_GRCg6a	HHLA2(protein_coding 201)	HERV-H LTR-associating 2	26	16	1	88748648-88760140	E1-E9		HHLA2(protein_coding 201)	243650,483725,518958,541963,546311,588538,613070,650101,789238,809416,841224,843308,902758,909315,998809,1017563,1138538,1166976,1168928,1189847,1205309,1221557,1247454,1270332,1278367,1415883	HHLA2	ENSGALG00000022871		15391248,15391249,15391250,15391251,15391252,15391253,15391254,15391255,15391256,15391257
15391258	22	22	0	0	Ensembl_GRCg6a	TRAT1(protein_coding 201)	T cell receptor associated transmembrane adaptor 1	22	9	1	88912593-88924084	E1-E6		TRAT1(protein_coding 201)	52174,180853,240237,256049,277740,290779,362541,400365,407706,414773,565778,612265,630881,681402,837243,899527,905173,909175,1040346,1086446,1117748,1392387	TRAT1	ENSGALG00000015362		15391259,15391260,15391261,15391262,15391263
15391264	27	19	0	8	Ensembl_GRCg6a	NECTIN3(protein_coding 201)	Nectin cell adhesion molecule 3	19	5	1	89486973-89529737	E1-E6		NECTIN3(protein_coding 201)	30741,292396,361553,376752,519769,522097,570075,737556,783066,972276,982685,987617,1011983,1031605,1209840,1221958,1237796,1269909,1405634	NECTIN3	ENSGALG00000015367		15391265,15391266,15391267,15391268,15391269,15391270,15391271
15391272	23	17	0	6	Refseq_ref_Gallus_gallus-5.0	LOC107055009(ncRNA)	Uncharacterized LOC107055009	17	5	1	88384531-88396227	E3-E4		LOC107055009(ncRNA)	23578,48175,48318,67477,76613,255932,322057,327117,516979,816330,833323,920225,965078,1042346,1046450,1076446,1226607	LOC107055009		XR_001469905.1	15391273,15391274,15391275,15391276,15391277
15391278	24	24	0	0	Ensembl_GRCg6a||Refseq_ref_Gallus_gallus-5.0	PLCXD2(protein_coding 202)||PLCXD2(mRNA)	Phosphatidylinositol specific phospholipase C X domain containing 2||phosphatidylinositol-specific phospholipase C, X domain containing 2	24	13	1	89679079-89683457||88426187-88430565	E1-E3||E2-E4		PLCXD2(protein_coding 202)||PLCXD2(mRNA)	2543,15023,99517,183666,188231,257366,266655,283001,350819,377446,495962,554835,563868,717288,733522,842355,849746,957140,1094068,1175426,1227978,1307677,1309822,1329660	PLCXD2	ENSGALG00000015375	XM_416631.5	15391279,15391280,15391281,15391282,15391283
15391284	27	27	0	0	Ensembl_GRCg6a||Refseq_ref_Gallus_gallus-5.0	PHLDB2(protein_coding 201)||PHLDB2(mRNA X1)	Pleckstrin homology like domain family B member 2||pleckstrin homology-like domain, family B, member 2, transcript variant X1	27	15	1	89753762-89805837||88500871-88552948	E3-E19||E2-E20	PHLDB2(protein_coding 203),PHLDB2(protein_coding 204),PHLDB2(protein_coding 205)||PHLDB2(mRNA X10),PHLDB2(mRNA X2),PHLDB2(mRNA X3),PHLDB2(mRNA X4),PHLDB2(mRNA X5),PHLDB2(mRNA X6),PHLDB2(mRNA X7),PHLDB2(mRNA X9)	PHLDB2(protein_coding 201)||PHLDB2(mRNA X1)	58267,58330,70759,209927,263453,301385,312163,313836,323255,375758,376370,384191,438716,464576,501824,565628,598208,683413,702514,803619,865235,874077,1011680,1046584,1050225,1134604,1182237	PHLDB2	ENSGALG00000015377	XM_015297596.1	15391285,15391286,15391287,15391288,15391289,15391290,15391291,15391292,15391293,15391294,15391295,15391296,15391297,15391298,15391299,15391300
15391301	23	23	0	0	Ensembl_GRCg6a||Refseq_ref_Gallus_gallus-5.0	ABHD10(protein_coding 201)||ABHD10(mRNA)	Abhydrolase domain containing 10	23	7	1	89812232-89816868||88559343-88563979	E1-E5||E1-E5		ABHD10(protein_coding 201)||ABHD10(mRNA)	12489,91877,167146,181495,330486,339137,455351,497337,668279,682600,720239,797066,907060,979059,1053923,1065159,1106729,1136681,1211845,1222751,1287219,1311678,1320816	ABHD10	ENSGALG00000015378	XM_416633.5	15391302,15391303,15391304,15391305,15391306
15391307	25	25	0	0	Ensembl_GRCg6a||Refseq_ref_Gallus_gallus-5.0	TAGLN3(protein_coding 201)||TAGLN3(mRNA X1)	Transgelin 3||transgelin 3, transcript variant X1	25	6	1	89826405-89837328||88573516-88584439	E1-E5||E1-E5		TAGLN3(protein_coding 201)||TAGLN3(mRNA X1)	3187,98136,146069,155316,275921,356162,358943,413892,428098,431165,503130,651654,726427,738728,906626,985706,1028379,1149202,1175106,1240072,1241359,1242246,1258806,1264360,1284395	TAGLN3	ENSGALG00000015379	XM_416634.4	15391308,15391309,15391310,15391311,15391312,15391313
15391314	33	31	0	2	Refseq_ref_Gallus_gallus-5.0	TMPRSS7(mRNA X1)	Transmembrane protease, serine 7, transcript variant X1	31	6	1	88607268-88631956	E2-E18		TMPRSS7(mRNA X1)	13507,61775,152780,167032,237909,248353,255281,281945,322936,341211,403005,405541,449505,550462,646867,689404,703142,760398,781066,871947,886008,972816,981557,1095637,1153961,1160368,1177965,1326640,1346777,1399151,1414169	TMPRSS7		XM_001233290.4	15391315,15391316,15391317,15391318,15391319,15391320,15391321,15391322,15391323,15391324,15391325,15391326,15391327,15391328,15391329,15391330,15391331,15391332
15391333	23	23	0	0	Refseq_ref_Gallus_gallus-5.0	LOC418421(mRNA X1)	Suppressor of tumorigenicity 14 protein homolog, transcript variant X1	23	5	1	88649179-88656254	E14-E17	LOC418421(mRNA X2),LOC418421(mRNA X3),LOC418421(mRNA X4),LOC418421(mRNA X5),LOC418421(mRNA X6),LOC418421(mRNA X7)	LOC418421(mRNA X1)	110865,356798,404171,416043,434227,546524,565047,575975,599937,600493,621609,687155,749871,910262,923242,927795,946125,965261,1129280,1176429,1209589,1266130,1411110	LOC418421		XM_015297700.1	15391334,15391335,15391336,15391337,15391338
15391339	24	24	0	0	Ensembl_GRCg6a||Refseq_ref_Gallus_gallus-5.0	ENSGALG00000045596(protein_coding)||LOC770026(mRNA)	OX-2 membrane glycoprotein-like	24	14	1	89945762-89950870||88692877-88697990	E2-E3||E3-E4		ENSGALG00000045596(protein_coding)||LOC770026(mRNA)	25396,134495,205076,212327,422949,524048,555302,597025,606286,628157,653730,683972,792603,795357,805537,885631,950123,980870,999642,1096525,1189859,1200006,1261908,1365959	ENSGALG00000045596	ENSGALG00000045596	XM_001233342.3	15391340,15391341
15391342	31	31	0	0	Ensembl_GRCg6a||Refseq_ref_Gallus_gallus-5.0	CD200L(protein_coding 201)||LOC418424(mRNA X2)	CD200 molecule-like||uncharacterized LOC418424, transcript variant X2	31	46	1	89959550-89966729||88706670-88713849	E1-E6||E1-E6	||LOC418424(mRNA)	CD200L(protein_coding 201)||LOC418424(mRNA X2)	32740,49834,53246,57609,257050,266055,378741,407439,421908,439693,505629,539031,567029,652066,666013,674769,742943,760585,772673,913556,940361,969903,1055575,1091956,1199978,1212594,1230293,1266931,1334675,1347495,1395343	CD200L	ENSGALG00000015395	XM_004938302.2	15391343,15391344,15391345,15391346,15391347,15391348,15391349,15391350
15391351	28	28	0	0	Ensembl_GRCg6a||Refseq_ref_Gallus_gallus-5.0	CD200(protein_coding 201)||CD200(mRNA)	CD200 molecule	28	15	1	89972859-89985356||88719979-88732476	E1-E6||E1-E6		CD200(protein_coding 201)||CD200(mRNA)	13568,44873,47476,143934,148270,227414,229452,326152,351533,375673,422861,468040,472114,489866,600307,874821,895767,899770,917373,974249,1103259,1129700,1160591,1170837,1261997,1274331,1409665,1415884	CD200	ENSGALG00000015396	NM_001030787.1	15391352,15391353,15391354,15391355,15391356,15391357
15391358	25	25	0	0	Ensembl_GRCg6a||Refseq_ref_Gallus_gallus-5.0	ZNF654(protein_coding 201)||RP11-159G9.5(mRNA X1)	Zinc finger protein 654||zinc finger protein 654, transcript variant X1	25	3	1	90035383-90067372||88782508-88814496	E1-E8||E1-E8	ZNF654(protein_coding 202)||	ZNF654(protein_coding 201)||RP11-159G9.5(mRNA X1)	73337,174849,269524,301223,317843,512071,548983,668551,783748,814757,839278,895751,928123,943993,1004610,1031095,1117067,1139832,1221949,1262938,1263348,1311494,1333606,1342926,1361038	ZNF654	ENSGALG00000022866	XM_416639.5	15391359,15391360,15391361,15391362,15391363,15391364,15391365,15391366,15391367,15391368
15391369	23	23	0	0	Refseq_ref_Gallus_gallus-5.0	C1H3ORF38(mRNA X2)	Chromosome 1 open reading frame, human C3orf38, transcript variant X2	23	10	1	88820544-88826920	E1-E3		C1H3ORF38(mRNA X2)	1573,39116,79647,127349,195872,238033,259265,270750,282585,381738,628236,719340,731041,870540,913497,956701,960279,1094349,1103150,1294616,1365843,1390567,1406051	C1H3ORF38		XM_416640.5	15391370,15391371,15391372,15391373,15391374
15391375	23	23	0	0	Ensembl_GRCg6a||Refseq_ref_Gallus_gallus-5.0	EPHA3(protein_coding 201)||EPHA3(mRNA X1)	EPH receptor A3||EPH receptor A3, transcript variant X1	23	6	1	90435127-90635445||89182265-89382585	E2-E17||E2-E17	||EPHA3(mRNA)	EPHA3(protein_coding 201)||EPHA3(mRNA X1)	159166,186517,207419,251542,312249,400166,460345,461111,493327,527222,656366,667105,677605,696282,858232,1010737,1037787,1122952,1136660,1174591,1190255,1221887,1277385	EPHA3	ENSGALG00000015403	XM_015295857.1	15391376,15391377,15391378,15391379,15391380,15391381,15391382,15391383,15391384,15391385,15391386,15391387,15391388,15391389,15391390,15391391
15391392	32	32	0	0	Refseq_ref_Gallus_gallus-5.0	ARL13B(mRNA X1)	ADP-ribosylation factor-like 13B, transcript variant X1	32	7	1	89700513-89743630	E3-E12	ARL13B(mRNA X10),ARL13B(mRNA X11),ARL13B(mRNA X2),ARL13B(mRNA X3),ARL13B(mRNA X4),ARL13B(mRNA X5),ARL13B(mRNA X6),ARL13B(mRNA X7)	ARL13B(mRNA X1)	21196,179905,261780,286144,299242,301930,325281,346452,395596,438981,486408,565459,645146,667879,723021,739470,741754,858311,915508,954722,960434,1004303,1012659,1075995,1101211,1108081,1124445,1129548,1177001,1182369,1388819,1412614	ARL13B		XM_416642.5	15391393,15391394,15391395,15391396,15391397,15391398,15391399,15391400,15391401,15391402,15391403,15391404
15391405	29	29	0	0	Ensembl_GRCg6a||Refseq_ref_Gallus_gallus-5.0	NSUN3(protein_coding 201)||NSUN3(mRNA X1)	NOP2/Sun RNA methyltransferase family member 3||NOP2/Sun domain family, member 3, transcript variant X1	29	19	1	91183645-91200523||89748547-89765425	E2-E6||E2-E7		NSUN3(protein_coding 201)||NSUN3(mRNA X1)	24808,139193,147950,154171,177899,184974,205569,306419,313120,417376,417408,442622,492243,532925,565973,605758,613246,639957,851629,898034,958410,1219630,1234832,1250256,1255623,1281190,1321538,1383828,1412167	NSUN3	ENSGALG00000015414	XM_416643.5	15391406,15391407,15391408,15391409,15391410,15391411
15391412	34	34	0	0	Refseq_ref_Gallus_gallus-5.0	EPHA6(mRNA X1)	EPH receptor A6, transcript variant X1	34	12	1	90715421-91198857	E1-E19	EPHA6(mRNA X3)	EPHA6(mRNA X1)	868,99108,149477,179405,190867,191636,230899,258096,287610,293126,317038,334168,365568,416704,425303,494350,503689,512999,559437,580634,606652,766407,784611,873541,882437,1041401,1124567,1154603,1160835,1267868,1295293,1329507,1336344,1401566	EPHA6		XM_015297990.1	15391413,15391414,15391415,15391416,15391417,15391418,15391419,15391420,15391421,15391422,15391423,15391424,15391425,15391426,15391427,15391428,15391429,15391430,15391431,15391432
15391433	25	25	0	0	Ensembl_GRCg6a	ARL6(protein_coding 202)	ADP ribosylation factor like GTPase 6	25	21	1	92636573-92640670	E1-E3		ARL6(protein_coding 202)	267370,270447,294215,371449,381278,405351,462804,585898,593274,605278,646257,689825,857586,900131,924200,996524,1030960,1045077,1233064,1257196,1257845,1259998,1276334,1360675,1407714	ARL6	ENSGALG00000019215		15391434,15391435,15391436,15391437,15391438
15391439	25	25	0	0	Refseq_ref_Gallus_gallus-5.0	CRYBG3(mRNA)	Beta-gamma crystallin domain containing 3	25	5	1	91266833-91280783	E4-E5		CRYBG3(mRNA)	33658,55249,63773,79952,252620,262403,380312,560680,614297,662240,678019,705031,724204,822576,858478,982882,990497,998181,1048729,1158804,1201328,1268881,1279827,1300882,1341322	CRYBG3		XM_003640472.3	15391440,15391441,15391442
15391443	25	14	0	11	Refseq_ref_Gallus_gallus-5.0	CRYBG3(mRNA)	Beta-gamma crystallin domain containing 3	14	3	1	91284442-91313936	E5-E18		CRYBG3(mRNA)	205546,228911,255493,451641,538062,568882,795669,827572,912946,954423,1088463,1105993,1256894,1287046	CRYBG3		XM_003640472.3	15391444,15391445,15391446,15391447,15391448,15391449,15391450,15391451,15391452,15391453,15391454,15391455,15391456,15391457,15391458,15391459,15391460
15391461	22	16	0	6	Ensembl_GRCg6a||Refseq_ref_Gallus_gallus-5.0	MPC2(protein_coding 201)||MPC2(mRNA)	Mitochondrial pyruvate carrier 2	16	4	1	92918324-92920373||91503227-91505282	E3-E5||E3-E5		MPC2(protein_coding 201)||MPC2(mRNA)	26835,67168,125672,168719,357684,379476,649437,732185,858324,936304,979335,1010650,1185321,1268939,1370014,1415150	MPC2	ENSGALG00000015437	NM_001278124.1	15391462,15391463,15391464,15391465
15391466	25	25	0	0	Refseq_ref_Gallus_gallus-5.0	CREG1(mRNA)	Cellular repressor of E1A-stimulated genes 1	25	12	1	91590667-91594189	E1-E4		CREG1(mRNA)	44073,54029,90300,93972,96345,180562,211847,250982,322477,338881,339945,420561,509339,549726,618189,623199,685547,894055,948905,1016030,1039568,1169723,1174518,1197177,1371152	CREG1		NM_001305064.1	15391467,15391468,15391469,15391470
15391471	28	28	0	0	Ensembl_GRCg6a||Refseq_ref_Gallus_gallus-5.0	CD247(protein_coding 201)||CD247(mRNA X1)	CD247 molecule||CD247 molecule, transcript variant X1	28	16	1	93019302-93065479||91604294-91650480	E1-E8||E1-E8	||CD247(mRNA)	CD247(protein_coding 201)||CD247(mRNA X1)	47294,122379,132066,146187,218797,231143,250564,349338,376536,531789,542785,598854,655563,681970,709106,850205,854199,888026,904346,933375,987563,1013662,1085535,1122860,1137800,1174565,1264855,1300046	CD247	ENSGALG00000015441	XM_015295833.1	15391472,15391473,15391474,15391475,15391476,15391477,15391478
15391479	22	22	0	0	Refseq_ref_Gallus_gallus-5.0	GPA33(mRNA)	Glycoprotein A33 (transmembrane)	22	15	1	91813608-91819642	E2-E7		GPA33(mRNA)	11006,59485,141006,257813,337926,353916,381141,408030,452932,456055,703940,773753,941839,1008318,1063276,1072159,1090671,1091057,1091960,1190845,1224800,1344527	GPA33		XM_416656.5	15391480,15391481,15391482,15391483,15391484,15391485,15391486
15391487	27	27	0	0	Refseq_ref_Gallus_gallus-5.0	ILDR2(mRNA X1)	Immunoglobulin-like domain containing receptor 2, transcript variant X1	27	10	1	91849119-91873891	E2-E10	ILDR2(mRNA X2)	ILDR2(mRNA X1)	67694,70368,142676,246954,314691,322030,328483,468912,478671,566356,638825,705396,727623,863194,878093,894707,960392,1073187,1110461,1142415,1145891,1181679,1260880,1330867,1332399,1337692,1360419	ILDR2		XM_416658.5	15391488,15391489,15391490,15391491,15391492,15391493,15391494,15391495,15391496,15391497,15391498
15391499	31	31	0	0	Ensembl_GRCg6a	ENSGALG00000015461(protein_coding)	B6.1	31	22	1	93336777-93347700	E1-E7		ENSGALG00000015461(protein_coding)	15947,141326,181706,219463,225292,226298,290154,323696,343011,360251,482835,587866,723512,778269,816213,866958,925935,969487,984708,1048068,1062077,1062336,1073518,1173158,1197620,1223849,1298069,1322640,1368460,1377786,1408640	ENSGALG00000015461	ENSGALG00000015461		15391500,15391501,15391502,15391503,15391504,15391505,15391506,15391507
15391508	23	21	0	2	Ensembl_GRCg6a||Refseq_ref_Gallus_gallus-5.0	ENSGALG00000053667(protein_coding)||CD2(mRNA)	CD2 molecule	21	15	1	93360372-93366230||91945981-91951839	E2-E5||E2-E5		ENSGALG00000053667(protein_coding)||CD2(mRNA)	24919,57529,68036,147002,206755,278287,288702,301363,349067,465008,493343,516506,747402,845833,937480,1028845,1277801,1291590,1378362,1413018,1413481	CD2	ENSGALG00000053667	XM_015298201.1	15391509,15391510,15391511,15391512
15391513	23	17	0	6	Ensembl_GRCg6a||Refseq_ref_Gallus_gallus-5.0	ENSGALG00000053135(lncRNA)||LOC107055062(ncRNA X2)	ENSGALG00000053135||uncharacterized LOC107055062, transcript variant X2	17	3	1	93391911-93399118||91977522-91984729	E1-E3||E2-E4		ENSGALG00000053135(lncRNA)||LOC107055062(ncRNA X2)	82897,219114,290798,385166,548969,667355,680785,774843,861160,904309,1064784,1173968,1178255,1209772,1240154,1303623,1351462	ENSGALG00000053135	ENSGALG00000053135	XR_001470036.1	15391514,15391515,15391516,15391517,15391518
15391519	23	23	0	0	Refseq_ref_Gallus_gallus-5.0	PTGFRN(mRNA)	Prostaglandin F2 receptor inhibitor	23	20	1	92020978-92056189	E2-E9		PTGFRN(mRNA)	41737,76446,191734,240561,252021,344587,386031,406628,412945,469363,517152,655756,796819,860570,939897,950979,1045707,1169907,1211654,1323116,1336868,1364721,1380711	PTGFRN		XM_416660.5	15391520,15391521,15391522,15391523,15391524,15391525,15391526,15391527,15391528
15391529	30	20	0	10	Refseq_ref_Gallus_gallus-5.0	CD101(mRNA X1)	CD101 molecule, transcript variant X1	20	20	1	92066739-92073486	E2-E7	CD101(mRNA X2)	CD101(mRNA X1)	230959,253415,257279,277786,325325,341129,341240,380541,419967,463110,593083,780298,875730,1043390,1123620,1176135,1189500,1260008,1264654,1266969	CD101		XM_416661.5	15391530,15391531,15391532,15391533,15391534,15391535,15391536,15391537
15391538	26	25	0	1	Refseq_ref_Gallus_gallus-5.0	IGSF3(mRNA X1)	Immunoglobulin superfamily, member 3, transcript variant X1	25	26	1	92160335-92234254	E1-E10		IGSF3(mRNA X1)	40255,73154,166263,219579,302945,338493,349909,429350,458608,515723,589285,627839,642820,738476,757865,838902,1120990,1125466,1151222,1188935,1221940,1252148,1322798,1332402,1413480	IGSF3		XM_015298225.1	15391539,15391540,15391541,15391542,15391543,15391544,15391545,15391546,15391547,15391548
15391549	26	26	0	0	Ensembl_GRCg6a||Refseq_ref_Gallus_gallus-5.0	CD80(protein_coding 201)||CD80(mRNA)	CD80 molecule	26	12	1	93674851-93695061||92260429-92280648	E1-E6||E1-E6		CD80(protein_coding 201)||CD80(mRNA)	33229,52634,119460,182770,199425,258187,281864,360501,440892,442190,462000,704062,870310,926969,936052,956847,961260,1033350,1076787,1184592,1188623,1221218,1286065,1303392,1334122,1363114	CD80	ENSGALG00000015474	NM_001079739.1	15391550,15391551,15391552,15391553,15391554,15391555,15391556
15391557	23	23	0	0	Ensembl_GRCg6a||Refseq_ref_Gallus_gallus-5.0	BCL9(protein_coding 201)||BCL9(mRNA X1)	B-cell CLL/lymphoma 9||B-cell CLL/lymphoma 9, transcript variant X1	23	7	1	93794682-93803164||92380593-92389075	E2-E7||E4-E9	||BCL9(mRNA X2),BCL9(mRNA X3),BCL9(mRNA X4),BCL9(mRNA X5),BCL9(mRNA X6),BCL9(mRNA X7)	BCL9(protein_coding 201)||BCL9(mRNA X1)	110125,134383,172636,241110,242244,286593,292387,439781,478406,517678,539255,544074,587332,595924,608758,736947,921507,933465,1079076,1158333,1172601,1244796,1393353	BCL9	ENSGALG00000037655	XM_004938330.2	15391558,15391559,15391560,15391561,15391562,15391563
15391564	23	23	0	0	Ensembl_GRCg6a||Refseq_ref_Gallus_gallus-5.0	GJA8(protein_coding 201)||GJA8(mRNA X1)	Gap junction protein alpha 8||gap junction protein, alpha 8, 50kDa, transcript variant X1	23	13	1	93889976-93891166||92484849-92486039	E1||E1	||GJA8(mRNA X2),GJA8(mRNA X3),GJA8(mRNA X4),GJA8(mRNA X5),GJA8(mRNA)	GJA8(protein_coding 201)||GJA8(mRNA X1)	28686,87287,138620,183951,230468,294066,430919,476668,479506,590477,688410,728274,728975,753465,856599,878446,1015347,1050930,1068462,1202778,1242509,1324721,1359815	GJA8	ENSGALG00000015488	XM_015295800.1	15391565
15391566	26	26	0	0	Ensembl_GRCg6a||Refseq_ref_Gallus_gallus-5.0	GPR89B(protein_coding 201)||GPR89B(mRNA)	G protein-coupled receptor 89B	26	7	1	93900187-93922571||92495059-92517443	E1-E14||E1-E14		GPR89B(protein_coding 201)||GPR89B(mRNA)	93443,132862,173496,213948,223275,361227,382001,382607,439734,530139,604506,605375,648841,725783,744614,801648,866641,874815,1074873,1124539,1137856,1173655,1193990,1291908,1323135,1325609	GPR89B	ENSGALG00000015491	NM_001030791.1	15391567,15391568,15391569,15391570,15391571,15391572,15391573,15391574,15391575,15391576,15391577,15391578,15391579,15391580
15391581	27	26	0	1	Ensembl_GRCg6a||Refseq_ref_Gallus_gallus-5.0	POU1F1(protein_coding 202)||POU1F1(mRNA)	POU class 1 homeobox 1	22	7	1	94260134-94273129||92855010-92868006	E1-E6||E1-E6		POU1F1(mRNA X1),POU1F1(protein_coding 202)||POU1F1(mRNA),POU1F1(mRNA X1)	134336,154455,155807,384360,500034,568487,580255,584324,598233,606409,706336,807170,907742,965995,986620,1032101,1158728,1320349,1334333,1358934,1367855,1380978	POU1F1	ENSGALG00000015495	NM_204319.1	15391582,15391583,15391584,15391585,15391586,15391587,15391588,15391589,15391590,15391591,15391592,15391593,15391594,15391595,15391596
15391597	22	22	0	0	Ensembl_GRCg6a||Refseq_ref_Gallus_gallus-5.0	VGLL3(protein_coding 201)||VGLL3(mRNA)	Vestigial like family member 3||vestigial-like family member 3	22	4	1	94365330-94376541||92960209-92971419	E2-E4||E2-E4		VGLL3(protein_coding 201)||VGLL3(mRNA)	133494,158432,242479,549904,654277,720146,739379,930280,961983,983786,1010256,1062838,1076346,1091054,1105427,1118227,1208816,1240462,1268664,1351073,1364614,1391306	VGLL3	ENSGALG00000015497	XM_416671.5	15391598,15391599,15391600,15391601
15391602	32	32	0	0	Refseq_ref_Gallus_gallus-5.0	GBE1(mRNA X1)	Glucan (1,4-alpha-), branching enzyme 1, transcript variant X1	32	3	1	95109091-95289707	E1-E17	GBE1(mRNA X2),GBE1(mRNA X3),GBE1(mRNA X5)	GBE1(mRNA X1)	8744,148965,194887,203440,206170,209150,225887,249806,322963,356174,393387,470453,494337,496167,516173,548164,675261,846329,853383,875161,894410,982364,993600,1051683,1088857,1138420,1147797,1224361,1294836,1296673,1320261,1398158	GBE1		XM_015298401.1	15391603,15391604,15391605,15391606,15391607,15391608,15391609,15391610,15391611,15391612,15391613,15391614,15391615,15391616,15391617,15391618,15391619
15391620	24	24	0	0	Ensembl_GRCg6a||Refseq_ref_Gallus_gallus-5.0	ROBO1(protein_coding 206)||ROBO1(mRNA X5)	Roundabout guidance receptor 1||roundabout, axon guidance receptor, homolog 1 (Drosophila), transcript variant X5	24	9	1	97691326-97995108||96299341-96603129	E1-E28||E1-E30		ROBO1(protein_coding 206)||ROBO1(mRNA X5)	155459,198357,312078,373371,529373,531354,557044,660907,661143,700626,709577,714838,777495,778069,848162,855068,1040027,1057952,1091620,1101425,1107926,1116388,1124793,1166498	ROBO1	ENSGALG00000015511	XM_416673.5	15391621,15391622,15391623,15391624,15391625,15391626,15391627,15391628,15391629,15391630,15391631,15391632,15391633,15391634,15391635,15391636,15391637,15391638,15391639,15391640,15391641,15391642,15391643,15391644
15391645	24	23	1	0	Refseq_ref_Gallus_gallus-5.0	RBM11(misc_RNA X2)	RNA binding motif protein 11, transcript variant X2	23	3	1	98038771-98042278	E2-E5		RBM11(misc_RNA X2)	14821,255100,325560,333754,364736,411682,472922,562370,664113,725883,790840,795670,831456,844664,853653,905622,1004011,1103865,1105544,1133407,1267742,1381326,1413265	RBM11		XR_001470137.1	15391646,15391647,15391648,15391649,15391650
15391651	28	26	0	2	Refseq_ref_Gallus_gallus-5.0	ABCC13(mRNA)	ATP-binding cassette, sub-family C (CFTR/MRP), member 13, pseudogene	26	12	1	98045197-98077821	E2-E28		ABCC13(mRNA)	107178,120219,137423,173272,238784,299584,318363,321652,322685,441380,530501,582260,612263,625031,785253,847631,866677,877789,881352,1050333,1125470,1159891,1175446,1207575,1338636,1406003	ABCC13		XM_416677.5	15391652,15391653,15391654,15391655,15391656,15391657,15391658,15391659,15391660,15391661,15391662,15391663,15391664,15391665,15391666,15391667,15391668,15391669,15391670,15391671,15391672,15391673,15391674,15391675,15391676,15391677,15391678,15391679
15391680	25	25	0	0	DNA			25	4	1	99695126-99698318				6567,131608,205107,347747,359996,401976,413835,423602,444438,487779,632972,645547,654836,680429,733667,816851,828397,891670,918758,1019552,1030904,1161758,1245222,1248441,1397732				15391681,15391682
15391683	24	24	0	0	Refseq_ref_Gallus_gallus-5.0	USP25(mRNA X1)	Ubiquitin specific peptidase 25, transcript variant X1	24	2	1	98626199-98695973	E2-E26	USP25(mRNA X2),USP25(mRNA X3)	USP25(mRNA X1)	83053,119693,198857,295915,402203,504820,593346,619208,632715,690956,702810,795794,924816,935799,1015191,1026185,1159622,1224961,1257246,1271695,1344264,1371454,1390688,1410088	USP25		XM_015298782.1	15391684,15391685,15391686,15391687,15391688,15391689,15391690,15391691,15391692,15391693,15391694,15391695,15391696,15391697,15391698,15391699,15391700,15391701,15391702,15391703,15391704,15391705,15391706,15391707
15391708	25	25	0	0	Ensembl_GRCg6a	ENSGALG00000049095(lncRNA)	ENSGALG00000049095	14	7	1	100247138-100306166	E1-E5		ENSGALG00000049095(lncRNA)	62924,85350,151614,190392,199714,605423,655509,941906,992325,1028528,1033083,1073208,1113075,1386277	ENSGALG00000049095	ENSGALG00000049095		15391709,15391710,15391711,15391712,15391713,15391714,15391715,15391716,15391717
15391718	22	22	0	0	Ensembl_GRCg6a||Refseq_ref_Gallus_gallus-5.0	ENSGALG00000018242(miRNA)||MIR99A(precursor_RNA)	Gga-mir-99a||microRNA 99a	22	0	1	100395008-100395088||99018041-99018121	E1||E1		ENSGALG00000018242(miRNA)||MIR99A(precursor_RNA)	25158,66229,166566,168694,205531,361395,362585,444848,642605,644574,669427,723237,833973,927179,948024,1005333,1028670,1122483,1156342,1290812,1312739,1325470	MIR99A	ENSGALG00000018242	NR_031398.1	15391719
15391720	10	10	0	0	Ensembl_GRCg6a	MIRLET7C(miRNA 201)	MicroRNA let-7c	10	0	1	100395782-100395848	E1		MIRLET7C(miRNA 201)	22665,75775,362634,424446,617665,682621,932646,1293717,1296675,1341666	MIRLET7C	ENSGALG00000018243		15391721
15391722	25	25	0	0	Ensembl_GRCg6a||Refseq_ref_Gallus_gallus-5.0	ENSGALG00000018244(miRNA)||MIR125B2(precursor_RNA)	Gga-mir-125b-2||microRNA 125b-2	25	0	1	100428097-100428179||99051079-99051161	E1||E1		ENSGALG00000018244(miRNA)||MIR125B2(precursor_RNA)	18819,76926,109663,149109,174953,273243,279462,461251,469450,511713,626833,705236,744171,769705,843175,949627,979953,983739,1103713,1118643,1149197,1154094,1227399,1300357,1360905	MIR125B2	ENSGALG00000018244	NR_031400.1	15391723
15391724	27	23	0	4	Ensembl_GRCg6a||Refseq_ref_Gallus_gallus-5.0	ENSGALG00000015701(protein_coding)||CXADR(mRNA X1)	CXADR, Ig-like cell adhesion molecule||coxsackie virus and adenovirus receptor, transcript variant X1	23	5	1	100699819-100716479||99331402-99348063	E2-E8||E2-E8		ENSGALG00000015701(protein_coding)||CXADR(mRNA X1)	6725,14067,135023,151106,239940,529422,562443,586487,728652,743049,814197,998429,1005105,1005596,1008090,1016308,1109003,1168148,1178904,1228162,1249860,1256217,1267232	CXADR	ENSGALG00000015701	XM_416681.5	15391725,15391726,15391727,15391728,15391729,15391730,15391731,15391732
15391733	24	24	0	0	Ensembl_GRCg6a	ENSGALG00000052895(lncRNA)	ENSGALG00000052895	12	10	1	100833708-100833876	E5-E6		LOC107055161(ncRNA X2),ENSGALG00000052895(lncRNA),LOC107055161(ncRNA X2)	33831,77151,206510,447325,508770,539606,739599,998984,1078112,1151371,1191668,1221989	ENSGALG00000052895	ENSGALG00000052895		15391734,15391735
15391736	29	29	0	0	Ensembl_GRCg6a||Refseq_ref_Gallus_gallus-5.0	CHODL(protein_coding 201)||CHODL(mRNA X1)	Chondrolectin||chondrolectin, transcript variant X1	29	2	1	100930308-100941247||99561892-99572831	E2-E7||E2-E6	CHODL(protein_coding 202)||CHODL(mRNA X4),CHODL(mRNA X5)	CHODL(protein_coding 201)||CHODL(mRNA X1)	84833,132285,204856,240120,322892,391306,440709,545159,587316,593521,630630,691330,754053,839166,858477,897333,994569,1005959,1008145,1038488,1133463,1191168,1244653,1256146,1267604,1282883,1334343,1335158,1344237	CHODL	ENSGALG00000015720	XM_416682.5	15391737,15391738,15391739,15391740,15391741,15391742
15391743	33	31	0	2	Ensembl_GRCg6a||Refseq_ref_Gallus_gallus-5.0	NCAM2(protein_coding 201)||NCAM2(mRNA)	Neural cell adhesion molecule 2	31	4	1	102203183-102328210||100847324-100972352	E2-E18||E2-E18		NCAM2(protein_coding 201)||NCAM2(mRNA)	110163,189920,190753,221031,246992,274121,345205,361162,373557,379983,491491,540867,568568,589414,706678,717217,723728,744265,862887,876940,909433,934838,984101,1017943,1043777,1102306,1113037,1155326,1176666,1193948,1230953	NCAM2	ENSGALG00000015737	XM_425540.5	15391744,15391745,15391746,15391747,15391748,15391749,15391750,15391751,15391752,15391753,15391754,15391755,15391756,15391757,15391758,15391759,15391760,15391761
15391762	25	0	25	0															15391763,15391764,15391765,15391766
15391767	14	13	1	0	DNA			11	25	1	103129050-103129386				29409,39594,196012,345438,447021,690538,808558,847695,945440,1164158,1190173				15391768
15391769	10	10	0	0	Ensembl_GRCg6a	RF00026(snRNA 201)	ENSGALG00000025630;ENSGALG00000017896;ENSGALG00000017897;ENSGALG00000025645;ENSGALG00000025608;ENSGALG00000017900;ENSGALG00000017903;ENSGALG00000017904;ENSGALG00000037002;U6 spliceosomal RNA;ENSGALG00000054491;ENSGALG00000025686;ENSGALG00000017925;ENSGALG00000025589;ENSGALG00000046930;ENSGALG00000025682;ENSGALG00000034694;ENSGALG00000052670	10	0	1	103464967-103465055	E1		RF00026(snRNA 201)	8249,176875,308119,436618,548954,573487,750775,884089,1149490,1303904	RF00026	ENSGALG00000025630		15391770
15391771	25	25	0	0	Ensembl_GRCg6a||Refseq_ref_Gallus_gallus-5.0	ENSGALG00000018245(miRNA)||MIR155(ncRNA)	Gga-mir-155||gga-miR-155	25	0	1	103797403-103797465||102485099-102485161	E1||E1	||MIR155(precursor_RNA),MIR155HG(ncRNA)	ENSGALG00000018245(miRNA)||MIR155(ncRNA)	46556,94765,160570,225371,316679,328015,332935,458578,529681,600510,656782,675627,762318,817928,837731,933019,959130,1091713,1099124,1125446,1160220,1301566,1325478,1406639,1410867	MIR155	ENSGALG00000018245		15391772
15391773	30	30	0	0	Ensembl_GRCg6a||Refseq_ref_Gallus_gallus-5.0	JAM2(protein_coding 202)||JAM2(mRNA X1)	Junctional adhesion molecule 2||junctional adhesion molecule 2, transcript variant X1	30	5	1	103822785-103856196||102510480-102543892	E1-E10||E1-E9		JAM2(protein_coding 202)||JAM2(mRNA X1)	74093,121119,154914,240527,311014,446220,549496,561410,568209,595281,604475,612155,629140,649948,691853,716302,747840,767300,781430,976102,994730,1048906,1058641,1061143,1301460,1314653,1340948,1341361,1363613,1390541	JAM2	ENSGALG00000015746	XM_015299112.1	15391774,15391775,15391776,15391777,15391778,15391779,15391780,15391781,15391782,15391783,15391784
15391785	28	28	0	0	Ensembl_GRCg6a||Refseq_ref_Gallus_gallus-5.0	GABPA(protein_coding 201)||GABPA(mRNA X1)	GA binding protein transcription factor subunit alpha||GA binding protein transcription factor, alpha subunit 60kDa, transcript variant X1	28	8	1	103863714-103888559||102551410-102576257	E2-E10||E2-E10	||GABPA(mRNA X2),GABPA(mRNA)	GABPA(protein_coding 201)||GABPA(mRNA X1)	38388,88270,141099,199855,230566,264892,280292,364514,426405,439841,466100,515088,525291,738017,796260,805156,825220,836021,997512,1007346,1015764,1042865,1077450,1083147,1190777,1239374,1254652,1344150	GABPA	ENSGALG00000015763	XM_015299140.1	15391786,15391787,15391788,15391789,15391790,15391791,15391792,15391793,15391794,15391795
15391796	9	3	0	6	NT||DNA	TSA: Gallus Gallus. breed J-Line. contig 15_25_c90119/1/727. transcribed RNA sequence		3	0	1	104346198-104346224			TSA: Gallus Gallus. breed J-Line. contig 15_25_c90119/1/727. transcribed RNA sequence	542703,1010949,1277923	TSA: Gallus Gallus. breed J-Line. contig 15_25_c90119/1/727. transcribed RNA sequence			15391797
15391798	29	16	0	13	NT||DNA	TSA: Gallus Gallus. breed J-Line. contig 15_25_c90119/1/727. transcribed RNA sequence		16	2	1	104366879-104376029			TSA: Gallus Gallus. breed J-Line. contig 15_25_c90119/1/727. transcribed RNA sequence	611,54233,117218,204331,225388,250112,401401,464311,484896,560462,766276,954979,1103508,1315524,1395053,1409364	TSA: Gallus Gallus. breed J-Line. contig 15_25_c90119/1/727. transcribed RNA sequence			15391799,15391800,15391801,15391802,15391803,15391804
15391805	25	16	0	9	DNA			16	0	1	104759344-104759425				116532,213943,215621,370032,499406,568751,620578,625505,741541,787331,928114,951397,958837,1082297,1152676,1414438				15391806,15391807
15391808	23	23	0	0	Ensembl_GRCg6a||Refseq_ref_Gallus_gallus-5.0	N6AMT1(protein_coding 201)||N6AMT1(mRNA)	N-6 adenine-specific DNA methyltransferase 1 (putative)	23	12	1	105292970-105295374||103950700-103953104	E2-E6||E2-E6		N6AMT1(protein_coding 201)||N6AMT1(mRNA)	118913,243323,290283,313363,455266,528299,549660,598012,769827,777802,817974,896420,933946,999248,1012402,1023548,1036216,1061937,1148863,1241960,1257663,1307439,1376486	N6AMT1	ENSGALG00000015802	NM_001278078.1	15391809,15391810,15391811,15391812,15391813
15391814	30	30	0	0	Refseq_ref_Gallus_gallus-5.0	USP16(mRNA X1)	Ubiquitin specific peptidase 16, transcript variant X1	30	8	1	103990544-104008589	E2-E18	USP16(mRNA X2),USP16(mRNA X3)	USP16(mRNA X1)	76352,126971,135429,172032,178039,200434,217862,417593,419788,422957,435807,472973,617541,627666,730725,737491,757492,778566,816057,870247,970602,979227,990430,1004762,1208333,1217827,1221911,1313541,1349588,1357234	USP16		XM_416693.5	15391815,15391816,15391817,15391818,15391819,15391820,15391821,15391822,15391823,15391824,15391825,15391826,15391827,15391828,15391829,15391830,15391831,15391832
15391833	27	27	0	0	Ensembl_GRCg6a||Refseq_ref_Gallus_gallus-5.0	ENSGALG00000015822(protein_coding)||MAP3K7CL(mRNA X4)	MAP3K7 C-terminal like||MAP3K7 C-terminal like, transcript variant X4	27	5	1	105378299-105406980||104036029-104064710	E1-E6||E1-E8		ENSGALG00000015822(protein_coding)||MAP3K7CL(mRNA X4)	36215,168176,188975,295716,313213,438402,562789,566150,576610,622709,687895,782576,799541,814924,843358,911385,945544,993867,1054578,1093415,1165513,1184786,1255049,1340316,1342095,1347804,1403366	MAP3K7CL	ENSGALG00000015822	XM_004938376.2	15391834,15391835,15391836,15391837,15391838,15391839,15391840,15391841
15391842	22	22	0	0	Refseq_ref_Gallus_gallus-5.0	BACH1(mRNA X1)	BTB and CNC homology 1, basic leucine zipper transcription factor 1, transcript variant X1	22	14	1	104102264-104115433	E2-E5	BACH1(mRNA X2),BACH1(mRNA X3)	BACH1(mRNA X1)	95092,135071,220957,400469,430834,433825,522884,540440,581999,610227,627938,628860,789987,795575,853217,915457,926648,943400,1121676,1194111,1311941,1388228	BACH1		XM_416696.5	15391843,15391844,15391845,15391846,15391847
15391848	28	24	0	4	Ensembl_GRCg6a	SOD1(protein_coding 202)	Superoxide dismutase 1, soluble	24	14	1	105995911-106000002	E2-E5		SOD1(protein_coding 202)	47333,109178,138677,266801,274482,279320,336765,418646,428284,447458,462579,698688,754231,801867,808413,953714,972781,991751,1114174,1144857,1199487,1242519,1252771,1275015	SOD1	ENSGALG00000015844		15391849,15391850,15391851,15391852,15391853,15391854,15391855
15391856	27	27	0	0	Refseq_ref_Gallus_gallus-5.0	HUNK(mRNA X1)	Hormonally up-regulated Neu-associated kinase, transcript variant X1	27	4	1	104732325-104786463	E1-E10	HUNK(mRNA X3)	HUNK(mRNA X1)	13427,27892,202231,218404,241478,252301,333258,481086,491083,503285,511116,513478,627654,637194,876975,903437,904727,906300,1033432,1054357,1198855,1221500,1284278,1293109,1357362,1385819,1396616	HUNK		XM_015299710.1	15391857,15391858,15391859,15391860,15391861,15391862,15391863,15391864,15391865,15391866
15391867	8	8	0	0	Ensembl_GRCg6a||Refseq_ref_Gallus_gallus-5.0	ENSGALG00000025522(miRNA)||MIR1738(precursor_RNA)	Gga-mir-1738||microRNA mir-1738	8	10	1	106098898-106098971||104756554-104756627	E1||E1		ENSGALG00000025522(miRNA)||MIR1738(precursor_RNA)	14350,129060,506226,508200,627606,741216,1200556,1298456	MIR1738	ENSGALG00000025522	NR_035236.1	15391868
15391869	27	27	0	0	Ensembl_GRCg6a||Refseq_ref_Gallus_gallus-5.0	EVA1C(protein_coding 201)||EVA1C(mRNA X1)	Eva-1 homolog C||eva-1 homolog C (C. elegans), transcript variant X1	27	4	1	106296643-106332771||104954299-104990427	E1-E8||E1-E7	||EVA1C(mRNA X2)	EVA1C(protein_coding 201)||EVA1C(mRNA X1)	23553,74628,78583,145238,156636,195197,246760,419534,512643,534796,534806,622927,632375,656396,686122,787846,843337,896464,911428,954418,1039920,1102855,1131870,1202872,1235321,1320557,1404573	EVA1C	ENSGALG00000032882	XM_015299781.1	15391870,15391871,15391872,15391873,15391874,15391875,15391876,15391877
15391878	33	33	0	0	Ensembl_GRCg6a||Refseq_ref_Gallus_gallus-5.0	IFNAR2(protein_coding 201)||IFNAR2(mRNA)	Interferon alpha and beta receptor subunit 2||interferon (alpha, beta and omega) receptor 2	33	15	1	106580199-106591443||105237855-105249099	E1-E10||E1-E11		IFNAR2(protein_coding 201)||IFNAR2(mRNA)	2921,16222,48376,70928,116822,149209,199786,220071,233151,253048,253165,270476,476038,488729,590134,593248,622213,639362,655253,727488,743597,780353,801268,817759,985149,988470,1017309,1075391,1097763,1106092,1145931,1185272,1289152	IFNAR2	ENSGALG00000041867	NM_204858.1	15391879,15391880,15391881,15391882,15391883,15391884,15391885,15391886,15391887,15391888,15391889,15391890
15391891	30	30	0	0	Ensembl_GRCg6a	IL10R2(protein_coding 202)	Interleukin 10 receptor subunit beta	27	12	1	106595285-106604110	E2-E8		AP000295.9(mRNA X1),IL10R2(protein_coding 202),AP000295.9(mRNA X1)	11753,59640,90143,234137,264861,268404,271247,279741,307611,341388,461310,467525,661490,727562,809110,816124,933322,936959,1013978,1029558,1076807,1095476,1195473,1219596,1332043,1335954,1406310	IL10R2	ENSGALG00000037989		15391892,15391893,15391894,15391895,15391896,15391897,15391898,15391899,15391900,15391901
15391902	24	23	1	0	Ensembl_GRCg6a||Refseq_ref_Gallus_gallus-5.0	IFNAR1(protein_coding 201)||IFNAR1(mRNA X1)	Interferon alpha and beta receptor subunit 1||interferon (alpha, beta and omega) receptor 1, transcript variant X1	23	8	1	106613590-106631571||105271246-105289227	E1-E11||E1-E11	||IFNAR1(mRNA)	IFNAR1(protein_coding 201)||IFNAR1(mRNA X1)	116971,183506,209894,268628,315279,325659,452317,479388,504647,513729,682709,741709,852854,883634,948689,993491,1020709,1022024,1133653,1232157,1249422,1348067,1386746	IFNAR1	ENSGALG00000030363	XM_015299270.1	15391903,15391904,15391905,15391906,15391907,15391908,15391909,15391910,15391911,15391912,15391913,15391914,15391915
15391916	22	22	0	0	Ensembl_GRCg6a||Refseq_ref_Gallus_gallus-5.0	IFNGR2(protein_coding 201)||IFNGR2(mRNA)	Interferon gamma receptor 2||interferon gamma receptor 2 (interferon gamma transducer 1)	22	7	1	106645272-106653321||105302928-105310977	E1-E7||E1-E7		IFNGR2(protein_coding 201)||IFNGR2(mRNA)	68382,71464,124218,142172,283479,337138,380617,384750,444224,482684,535487,599299,619363,690406,692840,726172,913740,1036149,1049796,1139317,1142554,1265555	IFNGR2	ENSGALG00000032660	NM_001008676.2	15391917,15391918,15391919,15391920,15391921,15391922,15391923,15391924
15391925	33	33	0	0	Refseq_ref_Gallus_gallus-5.0	LOC427977(mRNA)	GART-B	33	16	1	105331723-105350056	E2-E21		LOC427977(mRNA)	129701,140357,177073,205566,232624,246718,286447,358773,434589,447616,502051,525868,558930,575294,583907,584627,600756,655582,690216,759636,789091,844747,945654,1045369,1061426,1121815,1123529,1162759,1218364,1224786,1343599,1343708,1409362	LOC427977		XM_015300095.1	15391926,15391927,15391928,15391929,15391930,15391931,15391932,15391933,15391934,15391935,15391936,15391937,15391938,15391939,15391940,15391941,15391942,15391943,15391944
15391945	28	28	0	0	Refseq_ref_Gallus_gallus-5.0	SON(mRNA X3)	SON DNA binding protein, transcript variant X3	28	1	1	105394215-105429875	E1-E12		SON(mRNA X3)	8384,254697,298023,309969,358541,499425,500409,505870,533563,533986,586849,607473,651567,665124,696113,719050,749599,787050,903890,990236,1126858,1161050,1227186,1299649,1326604,1335161,1362288,1409664	SON		XM_003640519.3	15391946,15391947,15391948,15391949,15391950,15391951,15391952,15391953,15391954,15391955,15391956,15391957
15391958	34	34	0	0	Refseq_ref_Gallus_gallus-5.0	ITSN1(mRNA X1)	Intersectin 1 (SH3 domain protein), transcript variant X1	34	6	1	105487821-105575354	E2-E39	ITSN1(mRNA X2),ITSN1(mRNA X4),ITSN1(mRNA X5)	ITSN1(mRNA X1)	102986,132448,133712,160449,177876,196799,261338,268501,349050,355594,405500,433188,447384,545361,547614,555484,685374,760201,777169,815317,819645,841846,872669,961032,965434,1037407,1067689,1112334,1124813,1196662,1224726,1294606,1350241,1389796	ITSN1		XM_015299993.1	15391959,15391960,15391961,15391962,15391963,15391964,15391965,15391966,15391967,15391968,15391969,15391970,15391971,15391972,15391973,15391974,15391975,15391976,15391977,15391978,15391979,15391980,15391981,15391982,15391983,15391984,15391985,15391986,15391987,15391988,15391989,15391990,15391991,15391992
15391993	24	24	0	0	NT||DNA	Gallus gallus finished cDNA. clone ChEST849m11||Gallus gallus finished cDNA. clone ChEST849m11		24	2	1	107005482-107006014		PREDICTED: Gallus gallus solute carrier family 5 member 3 [SLC5A3]. transcript variant X1. mRNA,PREDICTED: Gallus gallus solute carrier family 5 member 3 [SLC5A3]. transcript variant X2. mRNA||PREDICTED: Gallus gallus solute carrier family 5 member 3 [SLC5A3]. transcript variant X1. mRNA,PREDICTED: Gallus gallus solute carrier family 5 member 3 [SLC5A3]. transcript variant X2. mRNA	Gallus gallus finished cDNA. clone ChEST849m11||Gallus gallus finished cDNA. clone ChEST849m11	4558,99539,140798,144575,216271,221140,344998,352017,483281,495459,511052,519900,549461,715354,763160,798318,884818,918901,1119619,1150907,1245718,1248989,1272257,1381983	Gallus gallus finished cDNA. clone ChEST849m11			15391994
15391996	2	2	0	0	DNA			2	2	1	107020792-107020817				601160,1380885				15391996
15391997	8	8	0	0	Ensembl_GRCg6a||Refseq_ref_Gallus_gallus-5.0	MRPS6(protein_coding 201)||MRPS6(mRNA)	Mitochondrial ribosomal protein S6	8	10	1	106991013-107025540||105648682-105683210	E1-E2||E1-E2		MRPS6(protein_coding 201)||MRPS6(mRNA)	209803,356135,540750,802433,1021823,1082033,1208213,1329638	MRPS6	ENSGALG00000027579	NM_001031486.1	15391997
15391998	8	8	0	0	Ensembl_GRCg6a||Refseq_ref_Gallus_gallus-5.0	MRPS6(protein_coding 201)||MRPS6(mRNA)	Mitochondrial ribosomal protein S6	8	3	1	107036582-107036749||105694252-105694419	E3||E3		MRPS6(protein_coding 201)||MRPS6(mRNA)	147587,154596,308729,553940,565351,762398,893732,1244305	MRPS6	ENSGALG00000027579	NM_001031486.1	15391998
15391999	7	7	0	0	Ensembl_GRCg6a||Refseq_ref_Gallus_gallus-5.0	MRPS6(protein_coding 201)||MRPS6(mRNA)	Mitochondrial ribosomal protein S6	7	6	1	107037249-107037839||105694919-105695509	E3||E3		MRPS6(protein_coding 201)||MRPS6(mRNA)	436189,495345,662025,676416,1046126,1110277,1251086	MRPS6	ENSGALG00000027579	NM_001031486.1	15391999
15392000	24	24	0	0	Ensembl_GRCg6a||Refseq_ref_Gallus_gallus-5.0	KCNE2(protein_coding 201)||KCNE2(mRNA X1)	Potassium voltage-gated channel subfamily E regulatory subunit 2||potassium voltage-gated channel, Isk-related family, member 2, transcript variant X1	24	12	1	107179122-107179475||105836792-105837145	E1||E4	||KCNE2(mRNA X2),KCNE2(mRNA X3),KCNE2(mRNA X4)	KCNE2(protein_coding 201)||KCNE2(mRNA X1)	27789,34293,55343,219357,229960,230689,266011,290459,370465,394676,454754,530147,670587,687626,757166,868494,901005,982272,986432,998206,1080743,1147643,1310113,1380158	KCNE2	ENSGALG00000030793	XM_004934533.2	15392001
[truncated: 17,778 more rows]
