# Supplementary material for: rePROBE: Workflow for Revised Probe Assignment and Updated Probe-set Annotation in Microarrays
Source: Genomics Proteomics Bioinformatics. 2021 Feb 11;19(6):1043–9. doi: 10.1016/j.gpb.2020.06.007 (PMC9402582; doi:10.1016/j.gpb.2020.06.007)
Supplement: Supplementary Table S2 — Information related to the probe sets represented in the pig microarray (PorGene-1_1-st) after using rePROBE [file mmc2.xlsx]

## Sheet: PorGene-1_1-st
Table S2 Information related to the probe sets represented in the pig microarray (PorGene-1_1-st) after using rePROBE
Note: Each result line represents a probe set and provides information about its initial identifier (column 1) and number of initially defined probes (2). Probe mapping results for annotated RNAs are summarized by the number of (i) single, (ii) multi-, and (iii) no-hit occurrences (columns 3-5). Columns 6-19 describe the best-choice probe set that is used within the revised probe-set assignment b…
Probe.set	N.probe	N.probe.sh	Nn.probe.mh	N.probe.nh	Res.db	Res.name	Res.longname	Res.mapping	Res.nSNP	Res.chr.name	Res.chr.pos	Res.chr.exon	Res.variant	Res.alternative	Res.probes	Res.symbol	Res.id.ensembl_Sscrofa11.1	Res.id.refseq_ref_Sscrofa11.1	Probe.subsets
15183074	33	32	1	0	Ensembl_Sscrofa11.1||Refseq_ref_Sscrofa11.1	PHF10(protein_coding 201)||PHF10(mRNA X1)	PHD finger protein 10||PHD finger protein 10, transcript variant X1	32	1	1	560011-576671	E2-E11||E2-E11	PHF10(protein_coding 202),PHF10(protein_coding 204)||PHF10(mRNA X2),PHF10(mRNA X3),PHF10(mRNA X4),PHF10(mRNA X5)	PHF10(protein_coding 201)||PHF10(mRNA X1)	7097,9160,55692,85533,111430,179928,215519,227396,230165,303735,341937,355862,371545,428989,489192,498067,560757,569568,582853,696412,736616,740098,787631,788962,835263,908511,1200355,1293278,1305051,1391024,1393396,1403088	PHF10	ENSSSCG00000030155	XM_021085631.1	15183075,15183076,15183077,15183078,15183079,15183080,15183081,15183082,15183083,15183084,15183085
15183086	22	22	0	0	Ensembl_Sscrofa11.1||Refseq_ref_Sscrofa11.1	ENSSSCG00000004008(protein_coding)||WDR27(mRNA X1)	WD repeat domain 27||WD repeat domain 27, transcript variant X1	22	10	1	586715-719903	E2-E26||E2-E22		ENSSSCG00000004008(protein_coding)||WDR27(mRNA X1)	17634,91603,167107,215856,249035,267062,302447,323549,379448,452752,550207,636033,726955,731516,738632,831061,907997,998815,1118755,1190657,1294028,1324683	WDR27	ENSSSCG00000004008	XM_021085668.1	15183087,15183088,15183089,15183090,15183091,15183092,15183093,15183094,15183095,15183096,15183097,15183098,15183099,15183100,15183101,15183102,15183103,15183104,15183105,15183106,15183107,15183108
15183109	25	25	0	0	Refseq_ref_Sscrofa11.1	TCTE3(mRNA)	T-complex-associated-testis-expressed 3	25	3	1	541091-551941	E1-E4		TCTE3(mRNA)	162512,264489,269084,280546,317548,391350,587739,640540,688855,736373,751081,760940,777423,816198,875603,901165,930832,943041,970262,1068417,1100232,1125159,1151616,1292399,1371806	TCTE3		XM_021085664.1	15183110,15183111,15183112,15183113
15183114	29	29	0	0	Ensembl_Sscrofa11.1||Refseq_ref_Sscrofa11.1	THBS2(protein_coding 201)||THBS2(misc_RNA X1)	Thrombospondin 2||thrombospondin 2, transcript variant X1	29	10	1	860120-878303	E3-E21||E3-E21	THBS2(protein_coding 203)||THBS2(misc_RNA X2),THBS2(misc_RNA X3),THBS2(misc_RNA X4),THBS2(mRNA X5),THBS2(mRNA X6)	THBS2(protein_coding 201)||THBS2(misc_RNA X1)	72486,91568,93150,95956,149749,157764,169530,228717,236089,237995,244130,287680,302354,357544,358018,516871,551548,561950,588846,599589,756686,781802,803313,837232,937821,992491,1074102,1109471,1116451	THBS2	ENSSSCG00000004012	XR_002342139.1	15183115,15183116,15183117,15183118,15183119,15183120,15183121,15183122,15183123,15183124,15183125,15183126,15183127,15183128,15183129,15183130,15183131,15183132
15183133	13	13	0	0	DNA			13	1	1	1083950-1084000				284578,585278,642996,643148,663489,1118591,1119931,1138170,1138840,1252918,1264324,1265263,1362648				15183134
15183135	25	23	0	2	Ensembl_Sscrofa11.1||Refseq_ref_Sscrofa11.1	ENSSSCG00000031703(protein_coding)||DACT2(mRNA)	Dishevelled binding antagonist of beta catenin 2	23	1	1	1419684-1423264	E2-E6||E2-E4		ENSSSCG00000031703(protein_coding)||DACT2(mRNA)	41122,42174,84451,132181,146021,303443,355640,356214,357219,461152,555284,558611,577934,685331,834409,880687,1002136,1135091,1213741,1214641,1225863,1229469,1284153	DACT2	ENSSSCG00000031703	XM_005659107.3	15183136,15183137,15183138,15183139,15183140
15183141	23	22	0	1	Refseq_ref_Sscrofa11.1	KIF25(mRNA X1)	Kinesin family member 25, transcript variant X1	22	18	1	1557251-1556295	E6-E11		KIF25(mRNA X1)	19762,33558,78292,163635,326407,332388,448951,476886,554108,564703,609921,664808,670319,730497,832190,893629,1003355,1005704,1011213,1043682,1065500,1221152	KIF25		XM_021085734.1	15183142,15183143,15183144,15183145,15183146,15183147,15183148
15183149	31	31	0	0	Ensembl_Sscrofa11.1||Refseq_ref_Sscrofa11.1	ENSSSCG00000004024(protein_coding)||RNASET2(mRNA)	Ribonuclease T2	31	8	1	2146828-2164232	E1-E10||E1-E10		ENSSSCG00000004024(protein_coding)||RNASET2(mRNA)	4690,6705,18037,31664,77400,109172,114844,118261,118647,125442,157554,172111,209593,277443,278109,281625,297247,299467,385865,474458,531354,572842,678525,775299,973481,1036621,1059638,1225096,1315826,1317291,1381222	RNASET2	ENSSSCG00000004024	XM_001928085.5	15183150,15183151,15183152,15183153,15183154,15183155,15183156,15183157,15183158,15183159,15183160,15183161
15183162	20	20	0	0	Ensembl_Sscrofa11.1||Refseq_ref_Sscrofa11.1	TBXT(protein_coding 201)||T(mRNA X1)	T-box transcription factor T||T brachyury transcription factor, transcript variant X1	20	2	1	2717862-2724907	E3-E9||E2-E8	TBXT(protein_coding 202)||	TBXT(protein_coding 201)||T(mRNA X1)	34328,52555,56523,95950,117555,176056,194492,239532,465547,583952,626679,665885,827285,938817,939403,1003342,1193206,1218372,1278830,1310623	TBXT	ENSSSCG00000036609	XM_021074772.1	15183163,15183164,15183165,15183166,15183167,15183168
15183169	10	10	0	0	Ensembl_Sscrofa11.1	ENSSSCG00000019654(snRNA)	ENSSSCG00000019654	10	6	1	3065680-3065779	E1		ENSSSCG00000019654(snRNA)	539485,600416,863537,932994,991641,1095497,1351416,1352855,1373789,1375766	ENSSSCG00000019654	ENSSSCG00000019654		15183170
15183171	36	35	0	1	Refseq_ref_Sscrofa11.1	PDE10A(mRNA)	Phosphodiesterase 10A	35	14	1	3238806-3392771	E2-E23		PDE10A(mRNA)	13785,47771,107088,150555,203343,276817,277379,296175,298423,365966,414863,429373,434723,466427,471314,484241,523786,525419,574403,644469,669753,719862,732076,947884,950720,1118827,1130027,1151477,1164385,1175137,1209317,1250032,1276534,1358173,1396686	PDE10A		XM_021071805.1	15183172,15183173,15183174,15183175,15183176,15183177,15183178,15183179,15183180,15183181,15183182,15183183,15183184,15183185,15183186,15183187,15183188,15183189,15183190,15183191,15183192
15183193	22	22	0	0	Refseq_ref_Sscrofa11.1	C1H6orf118(misc_RNA)	Chromosome 1 C6orf118 homolog	22	19	1	3409182-3426801	E2-E10		C1H6orf118(misc_RNA)	159042,195309,298283,316495,342107,347151,361822,442421,458164,471621,565123,644173,711259,711841,768490,879700,929916,955540,986097,1081084,1143663,1352636	C1H6orf118		XR_001305834.2	15183194,15183195,15183196,15183197,15183198,15183199,15183200,15183201
15183202	23	6	0	17	NT||DNA	pRRL2:Newb:20080411:303483 USMARC Pig Breed SNP Discovery Sus scrofa STS genomic. sequence tagged site		6	0	1	5107365-5107413			pRRL2:Newb:20080411:303483 USMARC Pig Breed SNP Discovery Sus scrofa STS genomic. sequence tagged site	894574,929382,1184493,1239352,1245711,1368535	pRRL2:Newb:20080411:303483 USMARC Pig Breed SNP Discovery Sus scrofa STS genomic. sequence tagged site			15183203
15183204	23	23	0	0	DNA			23	0	1	5182991-5183343				73336,114661,207082,207347,652863,975656,979450,986478,986977,988515,1002551,1037889,1048144,1058236,1116174,1116287,1126348,1157443,1241277,1246365,1314566,1316044,1347691				15183205
15183206	28	19	0	9	Ensembl_Sscrofa11.1||Refseq_ref_Sscrofa11.1	PRKN(protein_coding 202)||PRKN(mRNA)	Parkin RBR E3 ubiquitin protein ligase	19	14	1	5698515-6729765	E2-E12||E1-E11		PRKN(protein_coding 202)||PRKN(mRNA)	111361,135470,150977,177462,378507,405453,411205,555263,674957,697481,796762,833379,988168,996497,1147969,1149203,1183030,1271882,1316028	PRKN	ENSSSCG00000004032	NM_001044603.2	15183207,15183208,15183209,15183210,15183211,15183212,15183213,15183214,15183215,15183216,15183217,15183218,15183219,15183220,15183221
15183222	19	19	0	0	Ensembl_Sscrofa11.1||Refseq_ref_Sscrofa11.1	AGPAT4(protein_coding 201)||AGPAT4(mRNA X1)	1-acylglycerol-3-phosphate O-acyltransferase 4||1-acylglycerol-3-phosphate O-acyltransferase 4, transcript variant X1	19	10	1	6772450-6883093	E1-E9||E1-E9	||AGPAT4(mRNA X2)	AGPAT4(protein_coding 201)||AGPAT4(mRNA X1)	160398,314395,426375,544662,574210,603991,620771,683347,931893,969747,981464,1003919,1076767,1100773,1127721,1130124,1166079,1169245,1265994	AGPAT4	ENSSSCG00000004033	XM_005654346.3	15183223,15183224,15183225,15183226,15183227,15183228,15183229,15183230,15183231
15183232	25	21	0	4	Ensembl_Sscrofa11.1||Refseq_ref_Sscrofa11.1	PLG(protein_coding 201)||PLG(mRNA)	Plasminogen	21	15	1	7085570-7085692	E10||E10	PLG(protein_coding 202)||	PLG(protein_coding 201)||PLG(mRNA)	2700,113501,141856,142587,220950,364425,388815,544456,565764,663189,663687,947664,979301,1092824,1094600,1095311,1271806,1273777,1327563,1327879,1410194	PLG	ENSSSCG00000004038	NM_001044590.2	15183233
15183234	18	1	16	1	NT||DNA	Sus scrofa mRNA. clone:LNG010081E12. expressed in lung		1	0	1	6904463-6904439			Sus scrofa mRNA. clone:LNG010081E12. expressed in lung	895722	Sus scrofa mRNA. clone:LNG010081E12. expressed in lung			15183235,15183236,15183237,15183238,15183239,15183240,15183241,15183242,15183243
15183244	23	23	0	0	Ensembl_Sscrofa11.1||Refseq_ref_Sscrofa11.1	PLG(protein_coding 201)||PLG(mRNA)	Plasminogen	23	23	1	7062421-7109464	E1-E19||E1-E19		PLG(protein_coding 201)||PLG(mRNA)	55308,99611,190730,310904,312642,353777,466140,482257,519148,523935,592719,633112,774985,823646,891349,947123,1134338,1139517,1243713,1275076,1288884,1291742,1294625	PLG	ENSSSCG00000004038	NM_001044590.2	15183245,15183246,15183247,15183248,15183249,15183250,15183251,15183252,15183253,15183254,15183255,15183256,15183257,15183258,15183259,15183260,15183261,15183262
15183263	17	17	0	0	Ensembl_Sscrofa11.1	ENSSSCG00000018769(snoRNA)	ENSSSCG00000018769	17	17	1	7230688-7230769	E1		ENSSSCG00000018769(snoRNA)	55347,100819,307397,488548,523516,655638,660815,687996,742087,781685,812051,847626,939414,941321,943662,1124516,1359925	ENSSSCG00000018769	ENSSSCG00000018769		15183264
15183265	25	25	0	0	Ensembl_Sscrofa11.1||Refseq_ref_Sscrofa11.1	SLC22A2(protein_coding 201)||SLC22A2(mRNA X1)	Solute carrier family 22 member 2||solute carrier family 22 member 2, transcript variant X1	25	23	1	7289862-7321855	E1-E11||E1-E11	||SLC22A2(mRNA)	SLC22A2(protein_coding 201)||SLC22A2(mRNA X1)	41867,54821,64505,72415,170390,322339,378078,470409,573015,629536,632061,724580,759294,974499,983840,1114840,1129036,1129673,1165974,1225331,1233920,1255719,1346495,1350679,1384925	SLC22A2	ENSSSCG00000004040	XM_021082434.1	15183266,15183267,15183268,15183269,15183270,15183271,15183272,15183273,15183274,15183275,15183276
15183277	8	4	0	4	Ensembl_Sscrofa11.1||Refseq_ref_Sscrofa11.1	IGF2R(protein_coding 201)||IGF2R(mRNA)	Insulin like growth factor 2 receptor	4	2	1	7429781-7415059||7472274-7437157	E45-E48||E45-E48		IGF2R(protein_coding 201)||IGF2R(mRNA)	557419,558500,982399,1097516	IGF2R	ENSSSCG00000004044	NM_001244473.1	15183278,15183279,15183280
15183281	27	27	0	0	Ensembl_Sscrofa11.1||Refseq_ref_Sscrofa11.1	IGF2R(protein_coding 201)||IGF2R(mRNA)	Insulin like growth factor 2 receptor	27	0	1	7368832-7368423||7381438-7378339	E8-E10||E8-E10		IGF2R(protein_coding 201)||IGF2R(mRNA)	39572,41186,101760,122571,234021,238892,323061,336622,341004,358281,364868,514678,516814,556725,558004,636866,667417,680073,708764,765305,822057,916415,1088138,1119773,1241044,1299491,1314233	IGF2R	ENSSSCG00000004044	NM_001244473.1	15183282,15183283,15183284
15183285	33	33	0	0	Ensembl_Sscrofa11.1||Refseq_ref_Sscrofa11.1	TCP1(protein_coding 201)||TCP1(mRNA)	T-complex 1	33	27	1	7590230-7600639	E1-E11||E1-E12	TCP1(protein_coding 203),TCP1(protein_coding 204)||	TCP1(protein_coding 201)||TCP1(mRNA)	62538,83533,143562,144605,201246,203465,212098,222249,238149,311701,343980,355290,363833,385205,519805,573103,716168,716280,721711,811390,986897,1087565,1102928,1104991,1171851,1246777,1253241,1255073,1313769,1316033,1363920,1372439,1372509	TCP1	ENSSSCG00000004048	NM_001243427.1	15183286,15183287,15183288,15183289,15183290,15183291,15183292,15183293,15183294,15183295,15183296,15183297
15183298	17	17	0	0	Ensembl_Sscrofa11.1	ENSSSCG00000018530(snoRNA)	Small nucleolar RNA, H/ACA box 29	17	1	1	7593224-7593300	E1		ENSSSCG00000018530(snoRNA)	66170,66578,69500,70589,71452,420823,421440,900707,993206,1016386,1096229,1096557,1097164,1098213,1158225,1311972,1313842	ENSSSCG00000018530	ENSSSCG00000018530		15183299
15183300	21	21	0	0	Ensembl_Sscrofa11.1	ENSSSCG00000018605(snoRNA)	Small nucleolar RNA, H/ACA box 20	21	14	1	7599031-7599157	E1		ENSSSCG00000018605(snoRNA)	2855,20872,59238,59742,209402,211839,307844,312316,327039,327417,550595,940978,1009114,1110900,1113433,1115090,1115209,1115528,1116066,1117114,1117724	ENSSSCG00000018605	ENSSSCG00000018605		15183301
15183302	21	21	0	0	Ensembl_Sscrofa11.1||Refseq_ref_Sscrofa11.1	SOD2(protein_coding 203)||SOD2(mRNA)	Superoxide dismutase 2	21	20	1	7679352-7689429	E1-E5||E1-E5		SOD2(protein_coding 203)||SOD2(mRNA)	11214,85241,178211,180251,220040,274999,321317,363312,487415,659504,781357,786704,909484,928764,954112,1137904,1206783,1213901,1259629,1295788,1302735	SOD2	ENSSSCG00000040317	NM_214127.2	15183303,15183304,15183305,15183306,15183307
15183308	30	30	0	0	Ensembl_Sscrofa11.1||Refseq_ref_Sscrofa11.1	TAGAP(protein_coding 201)||TAGAP(mRNA)	T cell activation RhoGTPase activating protein||T-cell activation RhoGTPase activating protein	30	15	1	8209301-8217899	E1-E10||E1-E10		TAGAP(protein_coding 201)||TAGAP(mRNA)	80606,112796,125832,299203,367794,435684,451772,474816,568504,586381,621252,622963,717279,751257,777578,812743,833592,870522,926494,929830,932550,1035145,1077695,1107445,1108123,1123350,1123923,1167948,1173606,1208172	TAGAP	ENSSSCG00000004053	NM_001243543.1	15183309,15183310,15183311,15183312,15183313,15183314,15183315,15183316,15183317,15183318,15183319
15183320	11	8	0	3	Refseq_ref_Sscrofa11.1	LOC102158869(pseudogene)	LOC102158869	8	11	1	8223930-8224235	E2		LOC102158869(pseudogene)	114842,187214,324317,350630,389532,467686,1029887,1184929	LOC102158869			15183321,15183322
15183323	31	31	0	0	Refseq_ref_Sscrofa11.1	RSPH3(mRNA)	Radial spoke 3 homolog	31	19	1	8244033-8265788	E1-E8		RSPH3(mRNA)	50726,78660,109488,115684,126242,135725,137123,192217,202034,232835,344069,357057,365366,372053,528963,564558,575992,579499,671379,697302,708657,797259,810715,836334,907611,1088441,1140203,1175315,1303434,1334040,1380954	RSPH3		XM_001926970.6	15183324,15183325,15183326,15183327,15183328,15183329,15183330,15183331
15183332	30	0	30	0															15183333,15183334,15183335,15183336,15183337,15183338,15183339,15183340,15183341,15183342,15183343,15183344,15183345,15183346,15183347
15183348	31	1	30	0	DNA			1	0	1	9834963-9834939				954499				15183349,15183350,15183351,15183352,15183353,15183354,15183355,15183356,15183357,15183358,15183359
15183360	44	0	44	0															15183361,15183362,15183363,15183364,15183365,15183366,15183367,15183368,15183369,15183370,15183371,15183372,15183373,15183374,15183375,15183376,15183377,15183378,15183379,15183380,15183381,15183382,15183383,15183384
15183385	19	19	0	0	Ensembl_Sscrofa11.1||Refseq_ref_Sscrofa11.1	CLDN20(protein_coding 201)||CLDN20(mRNA)	Claudin 20	19	15	1	11618522-11617865	E1||E1		CLDN20(protein_coding 201)||CLDN20(mRNA)	12315,268383,276917,321560,513065,542393,576447,637902,730625,985713,1010452,1062291,1115521,1221665,1224482,1238842,1310453,1329815,1338557	CLDN20	ENSSSCG00000004067	NM_001159777.1	15183386
15183387	37	0	37	0															15183388,15183389,15183390,15183391,15183392,15183393,15183394,15183395,15183396,15183397,15183398,15183399,15183400,15183401,15183402,15183403,15183404,15183405,15183406
15183407	9	2	7	0	Ensembl_Sscrofa11.1||Refseq_ref_Sscrofa11.1	OPRM1(protein_coding 202)||OPRM1(mRNA)	Opioid receptor mu 1	2	0	1	12702963-12702928||12634357-12634322	E1||E1		OPRM1(protein_coding 202)||OPRM1(mRNA)	60403,844393	OPRM1	ENSSSCG00000004074	NM_001001538.1	15183408
15183409	23	23	0	0	Ensembl_Sscrofa11.1||Refseq_ref_Sscrofa11.1	RGS17(protein_coding 201)||RGS17(mRNA X1)	Regulator of G protein signaling 17||regulator of G protein signaling 17, transcript variant X1	23	3	1	13408901-13438414	E2-E5||E2-E5	||RGS17(mRNA X2),RGS17(mRNA X3)	RGS17(protein_coding 201)||RGS17(mRNA X1)	12701,64848,66429,67349,82030,205606,228516,246788,340694,481870,616906,653649,664088,666170,694507,735244,821002,847808,1043220,1046004,1263401,1320295,1381424	RGS17	ENSSSCG00000004075	XM_021086637.1	15183410,15183411,15183412,15183413
15183414	27	27	0	0	Ensembl_Sscrofa11.1||Refseq_ref_Sscrofa11.1	MTRF1L(protein_coding 201)||MTRF1L(mRNA)	Mitochondrial translational release factor 1 like	27	15	1	13446538-13458205	E1-E7||E1-E7		MTRF1L(protein_coding 201)||MTRF1L(mRNA)	143848,176814,202017,414763,416068,421802,440598,453421,499484,500104,531712,584593,663564,700616,728341,742501,752920,826933,932103,1061131,1065108,1066201,1072148,1164440,1237667,1285222,1366268	MTRF1L	ENSSSCG00000004076	NM_001244934.1	15183415,15183416,15183417,15183418,15183419,15183420,15183421
15183422	20	20	0	0	Ensembl_Sscrofa11.1||Refseq_ref_Sscrofa11.1	FBXO5(protein_coding 201)||FBXO5(mRNA X1)	F-box protein 5||F-box protein 5, transcript variant X1	20	12	1	13467523-13478230	E1-E5||E1-E5	||FBXO5(mRNA X3)	FBXO5(protein_coding 201)||FBXO5(mRNA X1)	14913,58968,110490,493216,504352,510173,547561,700579,827436,903224,937806,953089,1050184,1074914,1118156,1199144,1211516,1280980,1339363,1406318	FBXO5	ENSSSCG00000004077	XM_003121138.4	15183423,15183424,15183425,15183426,15183427
15183428	16	16	0	0	Ensembl_Sscrofa11.1||Refseq_ref_Sscrofa11.1	VIP(protein_coding 201)||VIP(mRNA)	Vasoactive intestinal peptide	16	5	1	13612012-13611659||13612139-13611786	E1-E3||E1-E3		VIP(protein_coding 201)||VIP(mRNA)	70401,218091,250929,431166,460178,556659,566990,585681,658618,832289,855420,866532,908357,922609,1048597,1161806	VIP	ENSSSCG00000004078	NM_001195233.1	15183429,15183430,15183431
15183432	28	28	0	0	Ensembl_Sscrofa11.1||Refseq_ref_Sscrofa11.1	ENSSSCG00000004081(protein_coding)||SYNE1(mRNA)	ENSSSCG00000004081||spectrin repeat containing nuclear envelope protein 1	28	19	1	13827142-13906911	E3-E31||E4-E33		ENSSSCG00000004081(protein_coding)||SYNE1(mRNA)	2448,40942,52639,115347,259302,283141,320930,411907,618645,655547,664096,691950,705959,741215,798649,820973,990479,1024074,1096660,1153041,1165588,1195319,1236416,1275795,1315977,1331360,1396116,1406903	SYNE1	ENSSSCG00000004081	XM_021084410.1	15183433,15183434,15183435,15183436,15183437,15183438,15183439,15183440,15183441,15183442,15183443,15183444,15183445,15183446,15183447,15183448,15183449,15183450,15183451,15183452,15183453,15183454,15183455,15183456,15183457,15183458,15183459,15183460
15183461	49	47	0	2	Refseq_ref_Sscrofa11.1	SYNE1(mRNA)	Spectrin repeat containing nuclear envelope protein 1	47	20	1	14038808-14201128	E99-E151		SYNE1(mRNA)	22315,88586,197271,216494,236867,272070,322254,359238,471785,474732,489349,497471,547392,579209,614997,661462,680932,693360,704254,711515,719096,720615,729049,739333,772141,808193,831501,837204,848355,873546,886502,991275,1009749,1016583,1032118,1076487,1110814,1146664,1173923,1211056,1231541,1262630,1273222,1283708,1307843,1330494,1352376	SYNE1		XM_021084410.1	15183462,15183463,15183464,15183465,15183466,15183467,15183468,15183469,15183470,15183471,15183472,15183473,15183474,15183475,15183476,15183477,15183478,15183479,15183480,15183481,15183482,15183483,15183484,15183485,15183486,15183487,15183488,15183489,15183490,15183491,15183492,15183493,15183494,15183495,15183496,15183497,15183498,15183499,15183500,15183501,15183502,15183503,15183504,15183505,151…
15183511	11	0	11	0															15183512
15183513	25	10	15	0	DNA			10	0	1	14374327-14373740				171919,236994,404568,423832,807764,890305,997047,1125664,1315588,1317053				15183514,15183515
15183516	35	30	3	2	Refseq_ref_Sscrofa11.1	RMND1(mRNA X1)	Required for meiotic nuclear division 1 homolog, transcript variant X1	30	13	1	14795732-14852005	E1-E12	RMND1(mRNA X2),RMND1(mRNA X3),RMND1(mRNA X4)	RMND1(mRNA X1)	19686,167409,197881,330428,461396,472690,503262,508465,548265,607068,653688,725770,784770,804704,853910,930995,971731,1006040,1011481,1078517,1147614,1174359,1178799,1233288,1249100,1268743,1282423,1317192,1375577,1404574	RMND1		XM_005659139.3	15183517,15183518,15183519,15183520,15183521,15183522,15183523,15183524,15183525,15183526,15183527,15183528
15183529	23	23	0	0	Ensembl_Sscrofa11.1||Refseq_ref_Sscrofa11.1	ZBTB2(protein_coding 201)||ZBTB2(mRNA X1)	Zinc finger and BTB domain containing 2||zinc finger and BTB domain containing 2, transcript variant X1	23	16	1	14885972-14893523	E2-E3||E2-E3	||ZBTB2(mRNA X2),ZBTB2(mRNA X3)	ZBTB2(protein_coding 201)||ZBTB2(mRNA X1)	61254,101716,478307,522748,523813,595522,612619,658057,668880,669595,790498,830007,890954,951793,964605,998898,1041070,1046394,1108072,1142135,1223793,1279973,1401967	ZBTB2	ENSSSCG00000004090	XM_021086753.1	15183530,15183531
15183532	11	11	0	0	Ensembl_Sscrofa11.1||Refseq_ref_Sscrofa11.1	ENSSSCG00000035574(protein_coding)||LOC102166801(mRNA)	NKG2D ligand 1-like	11	18	1	16012833-16012875	E4||E4		ENSSSCG00000035574(protein_coding)||LOC102166801(mRNA)	27550,52040,52706,74274,282563,981311,1035858,1082679,1224816,1227030,1227790	ENSSSCG00000035574	ENSSSCG00000035574	XM_005659148.3	15183533
15183534	8	8	0	0	Ensembl_Sscrofa11.1||Refseq_ref_Sscrofa11.1	ENSSSCG00000033578(protein_coding)||LOC100521647(mRNA)	ENSSSCG00000033578||NKG2D ligand 4-like	8	26	1	16045562-16045684	E3||E3		ENSSSCG00000033578(protein_coding)||LOC100521647(mRNA)	30748,32444,53618,142462,195532,562658,1251046,1272074	ENSSSCG00000033578	ENSSSCG00000033578	XM_021086846.1	15183535
15183536	12	3	7	2	Ensembl_Sscrofa11.1	ENSSSCG00000032525(protein_coding)	ENSSSCG00000032525	3	8	1	16024074-16024101	E1		ENSSSCG00000032525(protein_coding)	527264,1027659,1253636	ENSSSCG00000032525	ENSSSCG00000032525		15183537,15183538
15183539	14	14	0	0	DNA			14	0	1	16059488-16059260				81477,328644,328943,546671,584824,603566,840222,1111895,1133446,1133903,1182841,1200327,1220011,1302479				15183540,15183541
15183542	9	0	9	0															15183543
15183544	28	28	0	0	Ensembl_Sscrofa11.1||Refseq_ref_Sscrofa11.1	LRP11(protein_coding 203)||LRP11(mRNA)	LDL receptor related protein 11	28	15	1	16139766-16197304	E1-E8||E1-E7		LRP11(protein_coding 203)||LRP11(mRNA)	24045,89499,155527,268411,334840,334951,372220,401001,452711,488590,554020,616384,620273,639305,686185,764958,815517,870428,893161,901233,935877,1004801,1012186,1066193,1088371,1139032,1270356,1366336	LRP11	ENSSSCG00000004101	XM_001928988.5	15183545,15183546,15183547,15183548,15183549,15183550
15183551	31	26	0	5	Ensembl_Sscrofa11.1||Refseq_ref_Sscrofa11.1	KATNA1(protein_coding 201)||KATNA1(mRNA X1)	Katanin catalytic subunit A1||katanin catalytic subunit A1, transcript variant X1	26	16	1	16330917-16360600	E1-E11||E1-E9	KATNA1(protein_coding 202)||	KATNA1(protein_coding 201)||KATNA1(mRNA X1)	19813,71600,169123,205826,207073,225357,322467,413013,434473,510017,666080,726919,728370,802486,876108,909412,985170,987229,1003219,1110609,1110884,1162886,1234668,1305577,1395573,1395685	KATNA1	ENSSSCG00000004104	XM_021086876.1	15183552,15183553,15183554,15183555,15183556,15183557,15183558,15183559,15183560,15183561,15183562
15183563	32	32	0	0	Ensembl_Sscrofa11.1||Refseq_ref_Sscrofa11.1	NUP43(protein_coding 201)||NUP43(mRNA X2)	Nucleoporin 43||nucleoporin 43, transcript variant X2	32	12	1	16251600-16265724	E1-E8||E1-E9		NUP43(protein_coding 201)||NUP43(mRNA X2)	73401,123635,140710,255713,436706,499715,512533,528108,538074,646275,655973,721775,729630,804650,842331,934254,939639,946781,947850,993574,1001495,1056836,1105190,1159817,1161111,1184602,1239215,1239592,1252897,1298188,1328592,1373462	NUP43	ENSSSCG00000004105	XM_013992495.2	15183564,15183565,15183566,15183567,15183568,15183569,15183570,15183571
15183572	26	26	0	0	Ensembl_Sscrofa11.1||Refseq_ref_Sscrofa11.1	LATS1(protein_coding 201)||LATS1(mRNA)	Large tumor suppressor kinase 1	26	10	1	16274958-16307984	E1-E7||E1-E7		LATS1(protein_coding 201)||LATS1(mRNA)	69806,191472,276739,288373,344167,434403,444670,447853,449573,466317,559669,598236,630585,671860,679880,690724,818601,908406,927505,988242,1034929,1093465,1267439,1269897,1332554,1343583	LATS1	ENSSSCG00000004106	XM_005659149.3	15183573,15183574,15183575,15183576,15183577,15183578,15183579
15183580	23	23	0	0	Ensembl_Sscrofa11.1||Refseq_ref_Sscrofa11.1	PPIL4(protein_coding 201)||PPIL4(mRNA)	Peptidylprolyl isomerase like 4	23	6	1	16415672-16443182	E9-E13||E9-E13		PPIL4(protein_coding 201)||PPIL4(mRNA)	324349,409796,549582,565625,576957,594721,613894,640499,674862,688094,906715,915831,929414,936561,952163,959932,976832,990193,1073512,1185351,1187799,1330891,1384940	PPIL4	ENSSSCG00000028867	XM_021086908.1	15183581,15183582,15183583,15183584,15183585
15183586	18	18	0	0	Ensembl_Sscrofa11.1||Refseq_ref_Sscrofa11.1	ZC3H12D(protein_coding 201)||ZC3H12D(mRNA X1)	Zinc finger CCCH-type containing 12D||zinc finger CCCH-type containing 12D, transcript variant X1	18	9	1	16473333-16497482	E2-E6||E3-E7	ZC3H12D(protein_coding 202)||ZC3H12D(mRNA X2),ZC3H12D(mRNA X3)	ZC3H12D(protein_coding 201)||ZC3H12D(mRNA X1)	18323,41754,103385,160257,198075,203411,261794,352184,451239,482966,496516,556999,630567,683964,764200,765761,911526,1168667	ZC3H12D	ENSSSCG00000004109	XM_003121158.4	15183587,15183588,15183589,15183590,15183591
15183592	20	1	18	1	Ensembl_Sscrofa11.1||Refseq_ref_Sscrofa11.1	RAB32(protein_coding 201)||ADGB(mRNA X2)	RAB32, member RAS oncogene family||androglobin, transcript variant X2	1	0	1	18869805-18869781||18930054-18930030	E9-E10||E8-E9		RAB32(protein_coding 201)||ADGB(mRNA X2)	547801	RAB32	ENSSSCG00000004114	XM_021072116.1	15183593,15183594,15183595,15183596
15183597	24	8	16	0	Ensembl_Sscrofa11.1	RAB32(protein_coding 202)	RAB32, member RAS oncogene family	7	0	1	19075735-19075258	E3		RAB32(protein_coding 202)	202350,244415,374721,433448,935406,1033836,1150876	RAB32	ENSSSCG00000004114		15183598,15183599,15183600,15183601
15183602	19	0	19	0															15183603,15183604,15183605,15183606,15183607,15183608
15183609	27	27	0	0	Ensembl_Sscrofa11.1||Refseq_ref_Sscrofa11.1	SHPRH(protein_coding 202)||SHPRH(mRNA X1)	SNF2 histone linker PHD RING helicase||SNF2 histone linker PHD RING helicase, transcript variant X1	27	7	1	19621532-19693345	E2-E30||E2-E30	SHPRH(protein_coding 203),SHPRH(protein_coding 204)||SHPRH(mRNA X2),SHPRH(mRNA X3)	SHPRH(protein_coding 202)||SHPRH(mRNA X1)	61848,101119,198717,231900,237668,267507,341110,408615,428660,509417,658434,784152,831701,906771,929803,932758,1049316,1071892,1074047,1079896,1092113,1115960,1134680,1267806,1289275,1368581,1393421	SHPRH	ENSSSCG00000004120	XM_001924790.5	15183610,15183611,15183612,15183613,15183614,15183615,15183616,15183617,15183618,15183619,15183620,15183621,15183622,15183623,15183624,15183625,15183626,15183627,15183628,15183629,15183630,15183631,15183632,15183633,15183634,15183635,15183636
15183637	26	26	0	0	Ensembl_Sscrofa11.1||Refseq_ref_Sscrofa11.1	FBXO30(protein_coding 204)||FBXO30(mRNA X1)	EPM2A, laforin glucan phosphatase||F-box protein 30, transcript variant X1	26	14	1	19764706-19771007	E2-E3||E2-E3	FBXO30(protein_coding 206),FBXO30(protein_coding 207)||FBXO30(mRNA X2)	FBXO30(protein_coding 204)||FBXO30(mRNA X1)	52004,183589,433151,457946,460634,494918,509381,582243,617330,641563,684960,701953,810373,827263,840283,883297,986339,996621,1100210,1138634,1164067,1309017,1320041,1328935,1353662,1359427	FBXO30	ENSSSCG00000004121	XM_003121151.4	15183638,15183639
15183640	28	28	0	0	Ensembl_Sscrofa11.1||Refseq_ref_Sscrofa11.1	FBXO30(protein_coding 208)||EPM2A(mRNA X1)	EPM2A, laforin glucan phosphatase||EPM2A, laforin glucan phosphatase, transcript variant X1	28	9	1	19807008-19890843	E1-E4||E1-E4		FBXO30(protein_coding 208)||EPM2A(mRNA X1)	129703,142767,195094,205401,228087,237813,363681,377240,380029,446485,451129,549566,578932,600917,670994,765410,900875,938883,984800,1012127,1038875,1090340,1179755,1215370,1241291,1243340,1248767,1351736	FBXO30	ENSSSCG00000004121	XM_001927632.4	15183641,15183642,15183643,15183644
15183645	17	17	0	0	Ensembl_Sscrofa11.1	ENSSSCG00000032105(snoRNA)	ENSSSCG00000032105	17	0	1	20088154-20088105	E1		ENSSSCG00000032105(snoRNA)	409301,419409,427025,471442,473933,474251,481977,574078,585286,686903,869999,870669,871501,1160512,1161213,1254890,1378956	ENSSSCG00000032105	ENSSSCG00000032105		15183646
15183647	24	24	0	0	Ensembl_Sscrofa11.1||Refseq_ref_Sscrofa11.1	SF3B5(protein_coding 201)||SF3B5(mRNA)	Splicing factor 3b subunit 5	24	30	1	21231418-21231640	E1||E1		SF3B5(protein_coding 201)||SF3B5(mRNA)	36391,167105,199662,218437,262573,332422,341633,501784,552369,587148,611132,724407,790025,790536,836149,924748,990467,1036400,1041811,1082513,1135438,1208362,1258124,1368055	SF3B5	ENSSSCG00000035578	XM_003121152.4	15183648
15183649	21	21	0	0	Ensembl_Sscrofa11.1||Refseq_ref_Sscrofa11.1	PLAGL1(protein_coding 201)||PLAGL1(mRNA X1)	PLAG1 like zinc finger 1||PLAG1 like zinc finger 1, transcript variant X1	21	6	1	21350290-21370228	E2-E5||E3-E9	PLAGL1(protein_coding 202)||PLAGL1(mRNA X10),PLAGL1(mRNA X11),PLAGL1(mRNA X12),PLAGL1(mRNA X13),PLAGL1(mRNA X14),PLAGL1(mRNA X15),PLAGL1(mRNA X16),PLAGL1(mRNA X17),PLAGL1(mRNA X18),PLAGL1(mRNA X19),PLAGL1(mRNA X2),PLAGL1(mRNA X20),PLAGL1(mRNA X21),PLAGL1(mRNA X22),PLAGL1(mRNA X23),PLAGL1(mRNA X24),PLAGL1(mRNA X3),PLAGL1(mRNA X4),PLAGL1(mRNA X5),PLAGL1(mRNA X6),PLAGL1(mRNA X7),PLAGL1(mRNA X8),PLAG…	PLAGL1(protein_coding 201)||PLAGL1(mRNA X1)	31170,52292,74408,78669,101131,141396,204739,469826,489711,670644,726848,731985,762913,785096,1018897,1020344,1198911,1233846,1236339,1263188,1349878	PLAGL1	ENSSSCG00000004127	XM_005654368.3	15183650,15183651,15183652
15183653	26	5	21	0	DNA			5	0	1	21542081-21471642				158180,199595,858542,1178687,1375169				15183654,15183655,15183656,15183657,15183658,15183659,15183660,15183661,15183662,15183663,15183664
15183665	28	28	0	0	Ensembl_Sscrofa11.1||Refseq_ref_Sscrofa11.1	FUCA2(protein_coding 201)||FUCA2(mRNA X1)	Alpha-L-fucosidase 2||fucosidase, alpha-L- 2, plasma, transcript variant X1	28	11	1	21742484-21761887	E1-E7||E1-E7		FUCA2(protein_coding 201)||FUCA2(mRNA X1)	194519,211041,263866,269802,300930,411860,416302,477970,508325,579091,613413,661992,691211,793398,796246,809443,886009,915461,1021696,1022834,1089907,1103851,1318995,1325155,1337435,1338143,1344179,1387439	FUCA2	ENSSSCG00000004133	XM_021072334.1	15183666,15183667,15183668,15183669,15183670,15183671,15183672
15183673	27	27	0	0	Ensembl_Sscrofa11.1||Refseq_ref_Sscrofa11.1	ADAT2(protein_coding 201)||ADAT2(mRNA)	Adenosine deaminase, tRNA specific 2	27	16	1	21801707-21823448	E1-E6||E1-E6		ADAT2(protein_coding 201)||ADAT2(mRNA)	66416,164179,164518,227523,319597,321296,334007,402094,426997,509724,559096,608675,775242,932922,932983,1002866,1051988,1076965,1096400,1136991,1153353,1231056,1249829,1329180,1386943,1396813,1409020	ADAT2	ENSSSCG00000039598	XM_001924236.5	15183674,15183675,15183676,15183677,15183678,15183679
15183680	23	23	0	0	DNA			23	17	1	22354978-22355080				432,704,67507,97546,116465,212671,400072,514802,540587,567607,567734,635032,801298,820625,858065,932143,942743,1000841,1122604,1200096,1237223,1329231,1329358				15183681
15183682	28	28	0	0	Ensembl_Sscrofa11.1||Refseq_ref_Sscrofa11.1	HIVEP2(protein_coding 201)||HIVEP2(mRNA X1)	Human immunodeficiency virus type I enhancer binding protein 2||human immunodeficiency virus type I enhancer binding protein 2, transcript variant X1	28	18	1	22413352-22435139	E6-E11||E5-E10	HIVEP2(protein_coding 202),HIVEP2(protein_coding 203)||HIVEP2(mRNA X10),HIVEP2(mRNA X11),HIVEP2(mRNA X12),HIVEP2(mRNA X13),HIVEP2(mRNA X14),HIVEP2(mRNA X2),HIVEP2(mRNA X3),HIVEP2(mRNA X4),HIVEP2(mRNA X5),HIVEP2(mRNA X6),HIVEP2(mRNA X7),HIVEP2(mRNA X8),HIVEP2(mRNA X9)	HIVEP2(protein_coding 201)||HIVEP2(mRNA X1)	33808,51396,62236,116525,159091,169342,189969,358381,403452,404629,405168,487630,592272,602168,658396,737674,756736,778800,853150,877023,900070,972810,1027104,1038563,1061353,1113471,1146125,1319497	HIVEP2	ENSSSCG00000004138	XM_021072375.1	15183683,15183684,15183685,15183686,15183687,15183688
15183689	24	24	0	0	Ensembl_Sscrofa11.1||Refseq_ref_Sscrofa11.1	CITED2(protein_coding 201)||CITED2(mRNA)	Cbp/p300 interacting transactivator with Glu/Asp rich carboxy-terminal domain 2	24	19	1	25156380-25157200	E2||E2	CITED2(protein_coding 202),CITED2(protein_coding 203)||	CITED2(protein_coding 201)||CITED2(mRNA)	10635,67202,138935,164681,472239,492357,539765,572480,604901,696016,788221,847024,887702,942874,1046592,1101010,1140457,1249718,1269714,1361724,1366154,1375429,1376190,1403201	CITED2	ENSSSCG00000004142	XM_001925774.5	15183690
15183691	23	17	0	6	Ensembl_Sscrofa11.1||Refseq_ref_Sscrofa11.1	TXLNB(protein_coding 202)||TXLNB(mRNA X1)	Taxilin beta||taxilin beta, transcript variant X1	17	3	1	25231843-25267014	E2-E6||E2-E6		TXLNB(protein_coding 202)||TXLNB(mRNA X1)	16815,21729,35359,227666,227996,421389,446422,602081,712540,799671,833902,843207,901224,1024485,1169325,1338756,1398801	TXLNB	ENSSSCG00000004143	XM_003121175.6	15183692,15183693,15183694,15183695,15183696,15183697,15183698
15183699	26	26	0	0	Ensembl_Sscrofa11.1||Refseq_ref_Sscrofa11.1	HECA(protein_coding 201)||HECA(mRNA)	Hdc homolog, cell cycle regulator	26	12	1	25330607-25319891||25319475-25318140	E1-E3||E2-E4		HECA(protein_coding 201)||HECA(mRNA)	46809,88042,103788,301037,363192,428842,499313,542398,546005,637133,762390,774874,827640,918117,955128,989425,991699,1102048,1110889,1114724,1142226,1180909,1189241,1272696,1386563,1405688	HECA	ENSSSCG00000004144	XM_021087304.1	15183700,15183701,15183702
15183703	38	38	0	0	Ensembl_Sscrofa11.1||Refseq_ref_Sscrofa11.1	REPS1(protein_coding 203)||REPS1(mRNA X1)	RALBP1 associated Eps domain containing 1||RALBP1 associated Eps domain containing 1, transcript variant X1	38	24	1	25481625-25565164	E2-E21||E1-E20	||REPS1(mRNA X3)	REPS1(protein_coding 203)||REPS1(mRNA X1)	38414,55219,105912,130300,135315,140140,150238,206651,208642,238748,308442,421037,451820,471552,472769,478279,536007,539130,557760,581957,699903,790829,868238,870397,948480,952182,993709,1033841,1110839,1111770,1168605,1194543,1268139,1286615,1303739,1316983,1319099,1377433	REPS1	ENSSSCG00000004146	XM_005659169.3	15183704,15183705,15183706,15183707,15183708,15183709,15183710,15183711,15183712,15183713,15183714,15183715,15183716,15183717,15183718,15183719,15183720,15183721,15183722,15183723
15183724	27	27	0	0	Ensembl_Sscrofa11.1||Refseq_ref_Sscrofa11.1	NHSL1(protein_coding 202)||NHSL1(mRNA X1)	NHS like 1||NHS like 1, transcript variant X1	27	9	1	25852764-25986077	E1-E8||E1-E7		NHSL1(protein_coding 202)||NHSL1(mRNA X1)	182925,208494,230604,243267,301560,319626,322895,339984,370522,389648,407094,411175,518426,546847,746670,749396,831613,877355,898533,1004078,1011591,1013154,1076829,1104222,1127646,1188561,1202484	NHSL1	ENSSSCG00000004149	XM_005659173.3	15183725,15183726,15183727,15183728,15183729,15183730,15183731,15183732,15183733,15183734,15183735,15183736,15183737,15183738,15183739
15183740	13	13	0	0	Ensembl_Sscrofa11.1	ENSSSCG00000037315(snRNA)	ENSSSCG00000037315	13	12	1	26037693-26037758	E1		ENSSSCG00000037315(snRNA)	411189,417809,482712,545511,583976,597288,999365,1163719,1290980,1303025,1350098,1350267,1352055	ENSSSCG00000037315	ENSSSCG00000037315		15183741
15183742	9	9	0	0	Ensembl_Sscrofa11.1||Refseq_ref_Sscrofa11.1	ENSSSCG00000004151(protein_coding)||LOC100154647(mRNA)	Ubiquitin-conjugating enzyme E2 N-like	9	5	1	26043668-26044015	E1||E2		ENSSSCG00000004151(protein_coding)||LOC100154647(mRNA)	81566,439593,807248,850398,945159,1015184,1158511,1292488,1334468	ENSSSCG00000004151	ENSSSCG00000004151	XM_013992526.2	15183743
15183744	23	23	0	0	Ensembl_Sscrofa11.1||Refseq_ref_Sscrofa11.1	PERP(protein_coding 201)||PERP(mRNA)	PERP, TP53 apoptosis effector	23	8	1	26301332-26316766	E1-E3||E1-E3		PERP(protein_coding 201)||PERP(mRNA)	79112,357874,379533,390098,704305,740345,828767,864723,864964,866115,899717,900385,904617,964129,969773,998767,1010944,1038527,1129676,1262068,1284715,1307414,1341189	PERP	ENSSSCG00000038420	NM_001244825.1	15183745,15183746,15183747
15183748	19	19	0	0	Ensembl_Sscrofa11.1||Refseq_ref_Sscrofa11.1	OLIG3(protein_coding 201)||OLIG3(mRNA)	Oligodendrocyte transcription factor 3	19	0	1	26800672-26801489	E1||E1		OLIG3(protein_coding 201)||OLIG3(mRNA)	57873,112780,177859,216907,220898,310307,344141,407036,458660,551735,592059,664378,790364,944888,1018116,1028984,1050734,1316750,1363630	OLIG3	ENSSSCG00000004155	XM_001928636.3	15183749
15183750	27	27	0	0	Ensembl_Sscrofa11.1||Refseq_ref_Sscrofa11.1	IFNGR1(protein_coding 201)||IFNGR1(mRNA X1)	Interferon gamma receptor 1||interferon gamma receptor 1, transcript variant X1	27	13	1	27037568-27057455	E1-E7||E2-E8	IFNGR1(protein_coding 202)||IFNGR1(mRNA X2),IFNGR1(mRNA)	IFNGR1(protein_coding 201)||IFNGR1(mRNA X1)	24380,51230,179353,221588,246501,271529,297202,319088,333649,402144,476431,522056,608633,629448,702043,710610,754262,825133,926332,981377,990311,1050843,1302451,1310410,1318429,1343574,1385494	IFNGR1	ENSSSCG00000004156	XM_005659183.3	15183751,15183752,15183753,15183754,15183755,15183756,15183757
15183758	25	25	0	0	Ensembl_Sscrofa11.1||Refseq_ref_Sscrofa11.1	SLC35D3(protein_coding 201)||SLC35D3(mRNA)	Solute carrier family 35 member D3	25	15	1	27248063-27247088||27247841-27246866	E1-E2||E1-E2		SLC35D3(protein_coding 201)||SLC35D3(mRNA)	93357,139705,161727,199575,204704,209302,263707,277472,316335,316784,360903,481300,483949,631874,631961,633982,825387,840554,993069,1038117,1106328,1111015,1173267,1173424,1217772	SLC35D3	ENSSSCG00000004159	XM_013992537.2	15183759,15183760,15183761
15183762	24	24	0	0	Ensembl_Sscrofa11.1||Refseq_ref_Sscrofa11.1	BCLAF1(protein_coding 201)||BCLAF1(misc_RNA X5)	BCL2 associated transcription factor 1||BCL2 associated transcription factor 1, transcript variant X5	24	13	1	27872204-27900748	E1-E12||E1-E14	||BCLAF1(misc_RNA X7),BCLAF1(mRNA X1),BCLAF1(mRNA X2)	BCLAF1(protein_coding 201)||BCLAF1(misc_RNA X5)	11744,61514,124255,125052,290582,456329,462211,500309,598676,668183,697080,719784,754730,818731,921643,929282,971095,994497,995918,1106360,1112691,1114561,1263094,1291851	BCLAF1	ENSSSCG00000004163	XR_002336956.1	15183763,15183764,15183765,15183766,15183767,15183768,15183769,15183770,15183771,15183772,15183773,15183774,15183775
15183776	30	30	0	0	Ensembl_Sscrofa11.1	MTFR2(protein_coding 201)	Mitochondrial fission regulator 2	30	23	1	27909778-27926682	E2-E8		MTFR2(protein_coding 201)	88485,208330,225455,289495,400140,439345,447871,449785,480371,505677,667358,704782,719459,775355,802146,861243,862753,873849,913412,929526,930533,967745,989438,999126,1053957,1163812,1178443,1294082,1327732,1379392	MTFR2	ENSSSCG00000004164		15183777,15183778,15183779,15183780,15183781,15183782,15183783,15183784
15183785	47	46	0	1	Refseq_ref_Sscrofa11.1	AHI1(mRNA)	Abelson helper integration site 1	46	17	1	28566287-28726391	E1-E25		AHI1(mRNA)	19297,80631,104393,120519,133696,172928,196932,301082,301717,327521,348045,359266,401837,463290,467143,488664,508310,509965,544712,588101,609155,667241,677026,760984,781889,800119,807213,863501,866576,893793,902315,970981,988521,1025093,1043526,1189891,1266145,1266681,1316475,1326271,1328614,1381788,1383050,1393563,1394591,1407739	AHI1		XM_003121183.6	15183786,15183787,15183788,15183789,15183790,15183791,15183792,15183793,15183794,15183795,15183796,15183797,15183798,15183799,15183800,15183801,15183802,15183803,15183804,15183805,15183806,15183807,15183808,15183809
15183810	30	3	27	0	Refseq_ref_Sscrofa11.1	MYB(mRNA)	MYB proto-oncogene, transcription factor	3	2	1	28836749-28836705	E10		MYB(mRNA)	382091,973021,1291988	MYB		XM_001928929.6	15183811,15183812,15183813,15183814,15183815,15183816,15183817,15183818,15183819,15183820,15183821,15183822,15183823,15183824,15183825
15183826	28	28	0	0	Ensembl_Sscrofa11.1||Refseq_ref_Sscrofa11.1	HBS1L(protein_coding 203)||HBS1L(mRNA X1)	HBS1 like translational GTPase||HBS1 like translational GTPase, transcript variant X1	28	12	1	28968858-29052053	E1-E18||E1-E18	||HBS1L(mRNA X2)	HBS1L(protein_coding 203)||HBS1L(mRNA X1)	122804,187980,194712,292140,433076,454978,490684,499611,557729,564777,583743,645459,681675,693410,782939,871348,898184,909375,934220,935405,972087,1062462,1080208,1115233,1179812,1342742,1376473,1376795	HBS1L	ENSSSCG00000004169	XM_021087595.1	15183827,15183828,15183829,15183830,15183831,15183832,15183833,15183834,15183835,15183836,15183837,15183838,15183839,15183840,15183841,15183842
15183843	10	10	0	0	DNA			10	18	1	29597943-29597979				667989,858134,897804,930052,930212,930348,1238794,1299156,1309579,1398115				15183844
15183845	27	27	0	0	Ensembl_Sscrofa11.1||Refseq_ref_Sscrofa11.1	SLC2A12(protein_coding 202)||SLC2A12(mRNA X1)	Solute carrier family 2 member 12||solute carrier family 2 member 12, transcript variant X1	27	10	1	29856024-29898445	E2-E5||E2-E5	SLC2A12(protein_coding 203)||SLC2A12(mRNA X2)	SLC2A12(protein_coding 202)||SLC2A12(mRNA X1)	66177,151961,163971,167555,273538,306993,341382,424233,427521,485208,558647,579701,698806,731396,736006,859095,869596,909659,967289,1014606,1087920,1115906,1133727,1233096,1319298,1338593,1372267	SLC2A12	ENSSSCG00000004172	XM_003121191.6	15183846,15183847,15183848,15183849
15183850	25	25	0	0	Ensembl_Sscrofa11.1||Refseq_ref_Sscrofa11.1	SLC18B1(protein_coding 201)||SLC18B1(mRNA X1)	Solute carrier family 18 member B1||solute carrier family 18 member B1, transcript variant X1	25	12	1	30935639-30952882	E3-E15||E3-E15	||SLC18B1(mRNA X3),SLC18B1(mRNA X4),SLC18B1(mRNA X5)	SLC18B1(protein_coding 201)||SLC18B1(mRNA X1)	21758,60156,100694,198256,525811,531481,614385,623801,802658,857982,861340,870652,904287,921218,929319,1041320,1081725,1111883,1128846,1181477,1188992,1222706,1319677,1322234,1372822	SLC18B1	ENSSSCG00000004178	XM_001924949.4	15183851,15183852,15183853,15183854,15183855,15183856,15183857,15183858,15183859,15183860,15183861,15183862,15183863
15183864	25	25	0	0	Refseq_ref_Sscrofa11.1	VNN2(mRNA)	Vanin 2	25	20	1	30961975-30970801	E2-E10		VNN2(mRNA)	34383,48437,77367,104209,195632,239030,242441,246355,413084,434410,455414,506231,521551,579690,697139,810569,880850,947835,958318,1043534,1044328,1049258,1114077,1182450,1376727	VNN2		XM_001925374.4	15183865,15183866,15183867,15183868,15183869,15183870,15183871,15183872
15183873	19	19	0	0	Ensembl_Sscrofa11.1||Refseq_ref_Sscrofa11.1	ENSSSCG00000004180(protein_coding)||VNN3(mRNA X1)	Vanin 3||vanin 3, transcript variant X1	19	17	1	30981618-30992954	E1-E7||E1-E7	||VNN3(mRNA X2)	ENSSSCG00000004180(protein_coding)||VNN3(mRNA X1)	15834,82892,88100,100248,187219,444275,506996,541974,554482,562861,580888,643611,768443,806274,864946,1029476,1155164,1207922,1384649	VNN3	ENSSSCG00000004180	XM_001925456.5	15183874,15183875,15183876,15183877,15183878,15183879
15183880	23	20	0	3	Ensembl_Sscrofa11.1||Refseq_ref_Sscrofa11.1	VNN1(protein_coding 201)||VNN1(mRNA)	Vanin 1	20	17	1	31003361-31021573	E1-E7||E1-E7		VNN1(protein_coding 201)||VNN1(mRNA)	69894,180179,227528,244469,304388,342807,443289,520569,598049,630327,716535,729249,841339,859777,919280,943862,1026660,1208179,1230868,1374100	VNN1	ENSSSCG00000004181	NM_214133.1	15183881,15183882,15183883,15183884,15183885,15183886,15183887
15183888	13	13	0	0	Ensembl_Sscrofa11.1	ENSSSCG00000019778(snRNA)	RNA, U6 small nuclear 374, pseudogene	13	8	1	31012064-31012162	E1		ENSSSCG00000019778(snRNA)	406303,425748,426259,655560,701674,702193,702471,901960,949163,949972,1063818,1353911,1376702	ENSSSCG00000019778	ENSSSCG00000019778		15183889
15183890	24	23	0	1	Refseq_ref_Sscrofa11.1	TAAR1(mRNA)	Trace amine associated receptor 1	23	16	1	31048535-31049525	E2-E5		TAAR1(mRNA)	247379,278508,285159,411078,436243,479409,487543,716318,748270,770503,885012,929683,966103,975009,1045489,1063200,1147081,1181192,1203375,1246765,1333258,1361195,1409078	TAAR1		XM_001924824.4	15183891
15183892	25	25	0	0	Ensembl_Sscrofa11.1||Refseq_ref_Sscrofa11.1	TAAR2(protein_coding 201)||TAAR2(mRNA)	Trace amine-associated receptor 2	25	31	1	31073603-31074542	E1||E2		TAAR2(protein_coding 201)||TAAR2(mRNA)	64881,68137,135671,149914,459068,630997,649323,691179,697886,730605,740353,859181,861924,876411,884003,890294,925518,1140872,1171417,1172007,1271011,1284949,1290270,1315434,1366932	TAAR2	ENSSSCG00000004183	XM_005652676.2	15183893
15183894	22	20	1	1	Ensembl_Sscrofa11.1	ENSSSCG00000004184(protein_coding)	ENSSSCG00000004184	19	10	1	31096074-31097072	E1-E4		ENSSSCG00000004184(protein_coding)	53636,138671,292267,419075,572858,586185,676189,854257,865260,878767,981374,1029147,1075792,1141859,1143195,1147605,1204314,1238548,1281238	ENSSSCG00000004184	ENSSSCG00000004184		15183895
15183896	22	21	0	1	Refseq_ref_Sscrofa11.1	TAAR5(mRNA)	Trace amine associated receptor 5	21	14	1	31104143-31105149	E1-E3		TAAR5(mRNA)	87967,171879,176521,222784,226990,229582,236931,285143,373090,542698,612618,621896,807042,898353,1066105,1089342,1095167,1152181,1270920,1354707,1371468	TAAR5		XM_001924918.3	15183897
15183898	23	11	12	0	Ensembl_Sscrofa11.1||Refseq_ref_Sscrofa11.1	ENSSSCG00000037590(protein_coding)||LOC100156866(mRNA)	ENSSSCG00000037590||trace amine-associated receptor 8a-like	11	20	1	31115609-31116335	E2-E3||E1-E2		ENSSSCG00000037590(protein_coding)||LOC100156866(mRNA)	257748,259089,545032,803625,890700,893827,1024605,1027524,1121885,1245206,1339903	ENSSSCG00000037590	ENSSSCG00000037590	XM_001926037.2	15183899
15183900	22	22	0	0	Ensembl_Sscrofa11.1	ENSSSCG00000004187(protein_coding)	Trace amine-associated receptor 7a-like	22	9	1	31135729-31134676	E1		ENSSSCG00000004187(protein_coding)	37181,292173,381645,569017,608396,620034,690366,732844,734688,757996,797919,856911,958905,968856,984002,998195,999147,1023703,1061061,1075824,1143216,1218657	ENSSSCG00000004187	ENSSSCG00000004187		15183901,15183902
15183903	28	27	1	0	Ensembl_Sscrofa11.1||Refseq_ref_Sscrofa11.1	STX7(protein_coding 201)||STX7(mRNA)	Syntaxin 7	27	10	1	31184953-31236056	E1-E10||E1-E10		STX7(protein_coding 201)||STX7(mRNA)	78047,88049,99804,136961,158674,232986,284503,357362,369974,460976,490837,559195,578892,602554,679030,685028,781862,843272,1120924,1168796,1175198,1193564,1200024,1202935,1268081,1328973,1392975	STX7	ENSSSCG00000004190	XM_001926476.4	15183904,15183905,15183906,15183907,15183908,15183909,15183910,15183911,15183912,15183913
15183914	17	17	0	0	Ensembl_Sscrofa11.1	ENSSSCG00000018825(snRNA)	ENSSSCG00000018825	17	11	1	31274987-31275146	E1		ENSSSCG00000018825(snRNA)	10381,14223,78554,98949,196631,196861,197039,505829,509201,527381,769498,1077561,1077895,1134542,1225543,1363409,1406981	ENSSSCG00000018825	ENSSSCG00000018825		15183915
15183916	32	31	0	1	Ensembl_Sscrofa11.1||Refseq_ref_Sscrofa11.1	MOXD1(protein_coding 201)||MOXD1(mRNA)	Monooxygenase DBH like 1	31	12	1	31282608-31366043	E2-E13||E2-E14		MOXD1(protein_coding 201)||MOXD1(mRNA)	30850,38963,42486,92064,111733,125201,140439,149321,153271,194178,355106,371799,408258,443792,545884,705352,725695,817944,889118,902228,922212,947593,964142,980680,1138041,1230977,1244675,1276268,1303720,1342856,1356316	MOXD1	ENSSSCG00000004191	XM_001926931.3	15183917,15183918,15183919,15183920,15183921,15183922,15183923,15183924,15183925,15183926,15183927,15183928
15183929	22	22	0	0	Ensembl_Sscrofa11.1||Refseq_ref_Sscrofa11.1	CCN2(protein_coding 201)||CTGF(mRNA)	Cellular communication network factor 2||connective tissue growth factor	22	13	1	31674416-31676651	E1-E4||E1-E5	CCN2(protein_coding 202),CCN2(protein_coding 203)||	CCN2(protein_coding 201)||CTGF(mRNA)	8269,8576,8766,31926,248590,322346,351145,495152,509364,532247,552126,570243,621103,638952,781628,841309,989779,1007305,1024039,1027720,1184856,1280283	CCN2	ENSSSCG00000004192	NM_213833.2	15183930,15183931,15183932,15183933,15183934
15183935	20	4	16	0	DNA			4	4	1	31924275-31877632				84412,630322,931726,1188578				15183936,15183937,15183938,15183939,15183940,15183941,15183942,15183943,15183944,15183945,15183946,15183947,15183948,15183949,15183950,15183951,15183952,15183953,15183954,15183955
15183956	24	2	22	0	DNA			2	0	1	32008283-32008254				332126,1001898				15183957,15183958,15183959,15183960
15183961	30	30	0	0	Ensembl_Sscrofa11.1||Refseq_ref_Sscrofa11.1	EPB41L2(protein_coding 204)||EPB41L2(mRNA X1)	Erythrocyte membrane protein band 4.1 like 2||erythrocyte membrane protein band 4.1 like 2, transcript variant X1	30	3	1	32520169-32630143	E2-E20||E2-E22	EPB41L2(protein_coding 207),EPB41L2(protein_coding 210)||EPB41L2(mRNA X10),EPB41L2(mRNA X11),EPB41L2(mRNA X12),EPB41L2(mRNA X16),EPB41L2(mRNA X17),EPB41L2(mRNA X2),EPB41L2(mRNA X20),EPB41L2(mRNA X21),EPB41L2(mRNA X22),EPB41L2(mRNA X24),EPB41L2(mRNA X25),EPB41L2(mRNA X3),EPB41L2(mRNA X33),EPB41L2(mRNA X4),EPB41L2(mRNA X5),EPB41L2(mRNA X6),EPB41L2(mRNA X7),EPB41L2(mRNA X8),EPB41L2(mRNA X9)	EPB41L2(protein_coding 204)||EPB41L2(mRNA X1)	56896,165775,177759,392366,394692,398664,508439,538898,601888,628376,632112,658230,664883,745474,752963,763687,796662,817514,839701,907818,916057,972711,1049419,1078668,1096547,1109606,1160569,1315213,1348464,1401188	EPB41L2	ENSSSCG00000004199	XM_021088043.1	15183962,15183963,15183964,15183965,15183966,15183967,15183968,15183969,15183970,15183971,15183972,15183973,15183974,15183975,15183976,15183977,15183978,15183979,15183980
15183981	28	28	0	0	Ensembl_Sscrofa11.1||Refseq_ref_Sscrofa11.1	SAMD3(protein_coding 201)||SAMD3(mRNA X1)	Sterile alpha motif domain containing 3||sterile alpha motif domain containing 3, transcript variant X1	28	15	1	33149595-33195226	E3-E12||E2-E11	SAMD3(protein_coding 202),SAMD3(protein_coding 203),SAMD3(protein_coding 204)||SAMD3(mRNA X2),SAMD3(mRNA X3),SAMD3(mRNA X4)	SAMD3(protein_coding 201)||SAMD3(mRNA X1)	74461,87468,99182,124954,127976,141006,221704,231390,437638,571029,602876,695295,716909,748666,860518,877427,894122,904513,1075775,1079231,1093337,1102656,1142448,1167571,1182331,1352830,1403178,1408142	SAMD3	ENSSSCG00000004202	XM_013992567.2	15183982,15183983,15183984,15183985,15183986,15183987,15183988,15183989,15183990,15183991
15183992	29	29	0	0	Refseq_ref_Sscrofa11.1	TMEM244(mRNA X1)	Transmembrane protein 244, transcript variant X1	29	7	1	33470451-33492711	E2-E7		TMEM244(mRNA X1)	35074,57462,101486,193388,193800,493999,742059,816150,822314,878377,884562,885044,905384,905729,947786,1033940,1045675,1056132,1074206,1133006,1161835,1237995,1239563,1284836,1313314,1343945,1344410,1360038,1374846	TMEM244		XM_021088422.1	15183993,15183994,15183995,15183996,15183997,15183998
15183999	24	24	0	0	Ensembl_Sscrofa11.1||Refseq_ref_Sscrofa11.1	PTPRK(protein_coding 201)||PTPRK(mRNA X1)	Protein tyrosine phosphatase, receptor type K||protein tyrosine phosphatase, receptor type K, transcript variant X1	24	10	1	34973423-35257367	E4-E32||E4-E30	PTPRK(protein_coding 202),PTPRK(protein_coding 203),PTPRK(protein_coding 207),PTPRK(protein_coding 208)||PTPRK(mRNA X10),PTPRK(mRNA X11),PTPRK(mRNA X12),PTPRK(mRNA X13),PTPRK(mRNA X14),PTPRK(mRNA X15),PTPRK(mRNA X16),PTPRK(mRNA X2),PTPRK(mRNA X3),PTPRK(mRNA X4),PTPRK(mRNA X5),PTPRK(mRNA X6),PTPRK(mRNA X7),PTPRK(mRNA X8),PTPRK(mRNA X9)	PTPRK(protein_coding 201)||PTPRK(mRNA X1)	9934,16351,61782,135160,152725,190157,192271,329953,406792,467931,593987,618272,646060,721044,886273,896863,905295,1097078,1172973,1228971,1238734,1278661,1358524,1405568	PTPRK	ENSSSCG00000004209	XM_013988357.2	15184000,15184001,15184002,15184003,15184004,15184005,15184006,15184007,15184008,15184009,15184010,15184011,15184012,15184013,15184014,15184015,15184016,15184017,15184018,15184019,15184020,15184021,15184022,15184023
15184024	9	9	0	0	Ensembl_Sscrofa11.1||Refseq_ref_Sscrofa11.1	ENSSSCG00000004212(protein_coding)||LOC100511607(mRNA)	Protein LEG1 homolog	9	3	1	35611122-35621236	E5-E6||E5-E6		ENSSSCG00000004212(protein_coding)||LOC100511607(mRNA)	25088,103953,258540,439413,461997,473420,473739,820586,898688	ENSSSCG00000004212	ENSSSCG00000004212	XM_003121211.1	15184025,15184026
15184027	27	27	0	0	Ensembl_Sscrofa11.1||Refseq_ref_Sscrofa11.1	ENSSSCG00000038602(protein_coding)||KIAA0408(mRNA X1)	SOGA family member 3||KIAA0408 ortholog, transcript variant X1	27	2	1	35744385-35774129	E2-E11||E1-E6	||SOGA3(mRNA X1),SOGA3(mRNA X2)	ENSSSCG00000038602(protein_coding)||KIAA0408(mRNA X1)	38637,55148,61904,178485,254749,348348,374936,419975,420865,425050,431086,523411,680313,718946,749441,753858,780483,832444,836521,884983,887726,901732,908099,943481,1127307,1273093,1374647	KIAA0408	ENSSSCG00000038602	XM_013988435.2	15184028,15184029,15184030,15184031,15184032,15184033
15184034	27	27	0	0	Refseq_ref_Sscrofa11.1	ECHDC1(mRNA X1)	Ethylmalonyl-CoA decarboxylase 1, transcript variant X1	27	7	1	35863380-35907899	E1-E6		ECHDC1(mRNA X1)	65871,182641,186550,290129,334839,399872,414531,446440,496639,547146,559344,682690,694978,700999,734023,830106,893567,896716,957250,957909,1036069,1051200,1163214,1164408,1261465,1262186,1338816	ECHDC1		XM_003121214.6	15184035,15184036,15184037,15184038,15184039,15184040
15184041	28	28	0	0	Refseq_ref_Sscrofa11.1	HDDC2(mRNA X1)	HD domain containing 2, transcript variant X1	28	12	1	37640639-37660214	E1-E6	HDDC2(mRNA X3)	HDDC2(mRNA X1)	6514,123457,138561,174486,193974,325591,399329,410757,456802,466384,487010,516897,582609,625305,753599,759806,948317,986784,1075267,1090204,1092123,1116553,1234292,1310523,1351154,1375212,1385914,1409183	HDDC2		XM_021088683.1	15184042,15184043,15184044,15184045,15184046,15184047
15184048	22	21	0	1	Ensembl_Sscrofa11.1||Refseq_ref_Sscrofa11.1	RNF217(protein_coding 201)||RNF217(mRNA)	Ring finger protein 217	21	0	1	37793095-37792745	E3-E4||E3-E4		RNF217(protein_coding 201)||RNF217(mRNA)	23072,104682,324918,340258,356845,429186,464263,506536,616629,627767,651421,651787,676452,750372,750778,950763,1017135,1091314,1178170,1212652,1380859	RNF217	ENSSSCG00000021149	XM_021072754.1	15184049,15184050,15184051
15184052	13	13	0	0	Ensembl_Sscrofa11.1	ENSSSCG00000019074(misc_RNA)	RNA, 7SK small nuclear pseudogene 267	13	17	1	37953085-37953314	E1		ENSSSCG00000019074(misc_RNA)	731,114031,219551,613610,972710,980423,1038516,1039078,1116001,1257651,1335302,1337058,1343863	ENSSSCG00000019074	ENSSSCG00000019074		15184053
15184054	18	18	0	0	Refseq_ref_Sscrofa11.1	TRDN(mRNA X2)	Triadin, transcript variant X2	18	1	1	39559972-39564999	E39-E41		TRDN(mRNA X2)	411179,453414,453550,542977,544019,597046,608518,621766,706453,706665,774369,924536,981406,1075518,1075848,1111054,1147731,1184039	TRDN		XM_021088731.1	15184055,15184056,15184057
15184058	18	14	4	0	Refseq_ref_Sscrofa11.1	LOC100738404(pseudogene)	LOC100738404	14	15	1	39890981-39892527	E1		LOC100738404(pseudogene)	115882,268525,422140,626720,742295,745070,802086,857732,937541,1057536,1112654,1221096,1277562,1402471	LOC100738404			15184059,15184060,15184061,15184062,15184063,15184064,15184065
15184066	26	26	0	0	Refseq_ref_Sscrofa11.1	SERINC1(mRNA)	Serine incorporator 1	26	11	1	40099352-40140154	E1-E10		SERINC1(mRNA)	89968,182156,270509,388602,544471,594476,616254,646980,747370,802685,804399,878528,949403,950431,955097,978430,1012831,1037044,1049013,1169608,1223200,1275129,1289386,1348247,1361458,1387453	SERINC1		XM_013992615.2	15184067,15184068,15184069,15184070,15184071,15184072,15184073,15184074,15184075,15184076
15184077	18	18	0	0	DNA			18	2	1	40219481-40149913				107069,136878,188434,259798,381803,424132,424234,479756,722033,877425,958272,1047099,1188695,1196173,1278393,1326666,1329730,1343092				15184078,15184079,15184080,15184081,15184082,15184083,15184084,15184085,15184086,15184087
15184088	28	28	0	0	Ensembl_Sscrofa11.1||Refseq_ref_Sscrofa11.1	TBC1D32(protein_coding 202)||TBC1D32(mRNA X1)	TBC1 domain family member 32||TBC1 domain family member 32, transcript variant X1	28	11	1	41058113-41261841	E2-E34||E2-E34		TBC1D32(protein_coding 202)||TBC1D32(mRNA X1)	77621,195921,289765,350277,350958,355887,395875,404717,537515,659975,717571,724356,743356,893038,897259,909584,911302,1062327,1067024,1068706,1071358,1097583,1154181,1168268,1176198,1184755,1229602,1315807	TBC1D32	ENSSSCG00000004242	XM_001926894.5	15184089,15184090,15184091,15184092,15184093,15184094,15184095,15184096,15184097,15184098,15184099,15184100,15184101,15184102,15184103,15184104,15184105,15184106,15184107,15184108,15184109,15184110,15184111,15184112,15184113,15184114,15184115,15184116
15184117	22	21	1	0	Ensembl_Sscrofa11.1||Refseq_ref_Sscrofa11.1	ENSSSCG00000004243(protein_coding)||LOC100738875(pseudogene)	ENSSSCG00000004243||LOC100738875	21	12	1	42544342-42545352	E2||E2		ENSSSCG00000004243(protein_coding)||LOC100738875(pseudogene)	59814,180273,184604,478132,483116,566937,616604,649420,650101,671117,715844,748591,919670,1032956,1036744,1084701,1099953,1170700,1200686,1282123,1368308	ENSSSCG00000004243	ENSSSCG00000004243		15184118
15184119	32	32	0	0	Ensembl_Sscrofa11.1||Refseq_ref_Sscrofa11.1	MAN1A1(protein_coding 201)||MAN1A1(mRNA X1)	Mannosidase alpha class 1A member 1||mannosidase alpha class 1A member 1, transcript variant X1	32	12	1	42730626-42893842	E2-E13||E2-E13	MAN1A1(protein_coding 202)||MAN1A1(mRNA)	MAN1A1(protein_coding 201)||MAN1A1(mRNA X1)	22023,170148,216817,230321,244107,262732,339146,386505,401814,465934,501396,718321,755220,826729,838014,840895,865084,872933,889559,950161,1032028,1040952,1083619,1088977,1101118,1162875,1174815,1224031,1249388,1305495,1361053,1404902	MAN1A1	ENSSSCG00000004244	XM_021082358.1	15184120,15184121,15184122,15184123,15184124,15184125,15184126,15184127,15184128,15184129,15184130,15184131
15184132	27	27	0	0	Refseq_ref_Sscrofa11.1	FAM184A(mRNA X1)	Family with sequence similarity 184 member A, transcript variant X1	27	9	1	43048582-43113463	E4-E20	FAM184A(mRNA X2),FAM184A(mRNA X3),FAM184A(mRNA X7)	FAM184A(mRNA X1)	13527,72410,87702,284945,483038,484355,522614,558245,561038,680582,704202,724462,757424,762906,793878,820666,890247,927184,1000011,1160098,1167653,1168904,1266270,1292596,1293373,1317956,1404130	FAM184A		XM_021088983.1	15184133,15184134,15184135,15184136,15184137,15184138,15184139,15184140,15184141,15184142,15184143,15184144,15184145,15184146,15184147
15184148	29	29	0	0	Refseq_ref_Sscrofa11.1	MCM9(mRNA)	Minichromosome maintenance 9 homologous recombination repair factor	29	19	1	43172134-43265321	E1-E16		MCM9(mRNA)	52082,59257,254290,260345,320790,385052,409126,416465,428310,451541,453123,466768,502608,608705,614842,678149,679582,772205,798548,820893,847332,863225,868032,922334,957659,1048874,1182136,1199579,1372768	MCM9		XM_003353232.4	15184149,15184150,15184151,15184152,15184153,15184154,15184155,15184156,15184157,15184158,15184159,15184160,15184161,15184162,15184163
15184164	25	24	0	1	Ensembl_Sscrofa11.1||Refseq_ref_Sscrofa11.1	CEP85L(protein_coding 201)||CEP85L(mRNA)	Centrosomal protein 85 like	24	7	1	43480688-43559358	E4-E14||E4-E15		CEP85L(protein_coding 201)||CEP85L(mRNA)	91478,116115,402176,441982,531119,533995,573819,591933,678630,718258,760553,790343,809911,850153,870257,975189,1070031,1072820,1305421,1317943,1330336,1331183,1334893,1363919	CEP85L	ENSSSCG00000004249	XM_003121248.5	15184165,15184166,15184167,15184168,15184169,15184170,15184171,15184172,15184173,15184174
15184175	25	21	0	4	Ensembl_Sscrofa11.1||Refseq_ref_Sscrofa11.1	ENSSSCG00000004252(protein_coding)||LOC100520342(mRNA)	Nephrocan-like	21	4	1	44222351-44204980||44222166-44204923	E1-E3||E1-E3		ENSSSCG00000004252(protein_coding)||LOC100520342(mRNA)	64373,183931,200074,210897,387828,415953,488197,609260,631691,705395,799386,801290,868012,875837,1111802,1163692,1264477,1337049,1378509,1381381,1400281	ENSSSCG00000004252	ENSSSCG00000004252	XM_003121240.3	15184176,15184177,15184178,15184179,15184180,15184181
15184182	30	30	0	0	Ensembl_Sscrofa11.1||Refseq_ref_Sscrofa11.1	ENSSSCG00000004253(protein_coding)||GOPC(mRNA X1)	Golgi associated PDZ and coiled-coil motif containing||golgi associated PDZ and coiled-coil motif containing, transcript variant X1	30	18	1	44239526-44282988	E1-E9||E1-E8	||GOPC(mRNA X2)	ENSSSCG00000004253(protein_coding)||GOPC(mRNA X1)	52081,57018,81337,167442,217617,220776,257575,259124,285004,405258,507787,552841,616891,676761,706373,764690,841901,881228,886616,890923,952305,1118999,1165941,1200516,1211049,1241936,1242508,1265323,1374623,1407566	GOPC	ENSSSCG00000004253	XM_003121242.5	15184183,15184184,15184185,15184186,15184187,15184188,15184189,15184190
15184191	10	10	0	0	Ensembl_Sscrofa11.1	ENSSSCG00000019126(snRNA)	ENSSSCG00000019126	10	0	1	44837007-44837040	E1		ENSSSCG00000019126(snRNA)	327076,415586,417044,626081,888444,970987,1199015,1209084,1285734,1291065	ENSSSCG00000019126	ENSSSCG00000019126		15184192
15184193	22	22	0	0	Ensembl_Sscrofa11.1||Refseq_ref_Sscrofa11.1	GPRC6A(protein_coding 201)||GPRC6A(mRNA)	G protein-coupled receptor class C group 6 member A	22	17	1	44854605-44869898	E1-E5||E1-E5		GPRC6A(protein_coding 201)||GPRC6A(mRNA)	106069,111462,223480,224809,387518,481640,526540,528044,532092,544813,548498,572255,835578,896876,911598,937010,1075673,1130520,1221479,1320014,1332284,1399110	GPRC6A	ENSSSCG00000036207	XM_021089187.1	15184194,15184195,15184196,15184197,15184198
15184199	28	25	0	3	Refseq_ref_Sscrofa11.1	FAM162B(mRNA)	Family with sequence similarity 162 member B	25	7	1	44889605-44897136	E1-E5		FAM162B(mRNA)	111722,126186,133060,194828,246223,309961,368470,374532,427839,458129,476250,483630,553570,603062,687430,689397,793449,838623,862629,863283,944606,1211008,1212482,1321164,1378844	FAM162B		XM_005654391.3	15184200,15184201,15184202,15184203
15184204	12	12	0	0	Ensembl_Sscrofa11.1||Refseq_ref_Sscrofa11.1	ENSSSCG00000004261(protein_coding)||LOC100523874(misc_RNA)	ENSSSCG00000004261||60S acidic ribosomal protein P1 pseudogene	12	18	1	44899256-44899295	E1||E2		ENSSSCG00000004261(protein_coding)||LOC100523874(misc_RNA)	115842,302991,303560,570338,602862,744477,917927,936157,1072649,1073552,1161155,1382281	ENSSSCG00000004261	ENSSSCG00000004261	XR_001301948.2	15184205
15184206	29	29	0	0	Refseq_ref_Sscrofa11.1	ZUFSP(misc_RNA X1)	Zinc finger with UFM1 specific peptidase domain, transcript variant X1	29	13	1	44941748-44961920	E2-E11		ZUFSP(misc_RNA X1)	102877,253245,383774,389544,395805,461060,469509,480842,598096,613654,624104,685021,694139,718394,765746,973132,974360,976669,992696,1027712,1077325,1081890,1090899,1115034,1143890,1230340,1315485,1356874,1382674	ZUFSP		XR_002345186.1	15184207,15184208,15184209,15184210,15184211,15184212,15184213,15184214,15184215,15184216
15184217	25	0	25	0															15184218,15184219,15184220
15184221	30	28	2	0	Ensembl_Sscrofa11.1||Refseq_ref_Sscrofa11.1	PTP4A1(protein_coding 203)||PTP4A1(mRNA X1)	Protein tyrosine phosphatase type IVA, member 1||protein tyrosine phosphatase type IVA, member 1, transcript variant X1	28	27	1	45170541-45178545	E1-E5||E1-E6	PTP4A1(protein_coding 204)||PTP4A1(mRNA X2)	PTP4A1(protein_coding 203)||PTP4A1(mRNA X1)	25883,78352,134675,226486,245241,430377,610535,643987,705466,737990,771835,890371,924903,932878,933992,937669,955284,1077155,1165565,1174442,1198205,1293160,1334524,1377449,1378263,1380268,1383925,1391744	PTP4A1	ENSSSCG00000025941	XM_005659240.3	15184222,15184223,15184224,15184225,15184226,15184227
15184228	23	22	0	1	Refseq_ref_Sscrofa11.1	EYS(mRNA)	Eyes shut homolog (Drosophila)	22	12	1	46649456-46531747	E40-E42		EYS(mRNA)	95652,150834,157720,165367,412533,421251,450672,597011,609494,688192,695569,905207,923893,926807,993979,1033286,1052828,1204288,1244159,1282663,1375769,1377738	EYS		XM_021084496.1	15184229,15184230,15184231,15184232
15184233	30	28	2	0	Ensembl_Sscrofa11.1||Refseq_ref_Sscrofa11.1	PTP4A1(protein_coding 203)||PTP4A1(mRNA X1)	Protein tyrosine phosphatase type IVA, member 1||protein tyrosine phosphatase type IVA, member 1, transcript variant X1	28	31	1	45170541-45178545	E1-E5||E1-E6	PTP4A1(protein_coding 204)||PTP4A1(mRNA X2)	PTP4A1(protein_coding 203)||PTP4A1(mRNA X1)	25883,78352,134675,226486,245241,430377,610535,643987,705466,737990,771835,890371,924903,932878,933992,937669,955284,1077155,1165565,1174442,1198205,1293160,1334524,1377449,1378263,1380268,1383925,1391744	PTP4A1	ENSSSCG00000025941	XM_005659240.3	15184234,15184235,15184236,15184237,15184238,15184239
15184240	25	21	4	0	Ensembl_Sscrofa11.1	ENSSSCG00000033409(snRNA)	ENSSSCG00000033409	21	0	1	48788853-48788954	E1		ENSSSCG00000033409(snRNA)	248602,248917,249292,385157,426977,435437,528374,528996,726980,834498,843381,849502,881318,902524,919993,954334,1068861,1143595,1287900,1307491,1411186	ENSSSCG00000033409	ENSSSCG00000033409		15184241
15184242	24	24	0	0	Ensembl_Sscrofa11.1||Refseq_ref_Sscrofa11.1	ADGRB3(protein_coding 201)||ADGRB3(mRNA X1)	Adhesion G protein-coupled receptor B3||adhesion G protein-coupled receptor B3, transcript variant X1	24	9	1	49189874-49331477	E1-E14||E3-E16	ADGRB3(protein_coding 202)||ADGRB3(mRNA X2),ADGRB3(mRNA X3),ADGRB3(mRNA X4),ADGRB3(mRNA X5),ADGRB3(mRNA X6),ADGRB3(mRNA X8),ADGRB3(mRNA X9)	ADGRB3(protein_coding 201)||ADGRB3(mRNA X1)	28805,93042,94533,128238,165932,265688,301312,454747,739323,881392,889455,894804,902681,933179,941210,963911,972629,1157812,1202071,1312233,1316617,1364742,1375799,1377241	ADGRB3	ENSSSCG00000004270	XM_021072833.1	15184243,15184244,15184245,15184246,15184247,15184248,15184249,15184250,15184251,15184252,15184253,15184254,15184255
15184256	36	36	0	0	Refseq_ref_Sscrofa11.1	COL19A1(mRNA)	Collagen type XIX alpha 1 chain	36	14	1	50058403-50394743	E2-E53		COL19A1(mRNA)	42734,83703,118021,118447,146531,164110,173873,189532,195388,247483,282741,301488,407055,447945,476821,511357,536668,616907,661517,756009,786045,790419,793329,794132,801358,888249,915760,956090,1121420,1148047,1192660,1225622,1226505,1307211,1387224,1403290	COL19A1		XM_003121272.5	15184257,15184258,15184259,15184260,15184261,15184262,15184263,15184264,15184265,15184266,15184267,15184268,15184269,15184270,15184271,15184272,15184273,15184274,15184275,15184276,15184277,15184278,15184279,15184280,15184281,15184282,15184283,15184284,15184285,15184286,15184287,15184288,15184289,15184290,15184291,15184292
15184293	33	33	0	0	Ensembl_Sscrofa11.1||Refseq_ref_Sscrofa11.1	FAM135A(protein_coding 201)||FAM135A(mRNA X1)	Family with sequence similarity 135 member A||family with sequence similarity 135 member A, transcript variant X1	33	8	1	50579806-50699585	E1-E15||E1-E20	FAM135A(protein_coding 203)||FAM135A(mRNA X2),FAM135A(mRNA X3),FAM135A(mRNA X4),FAM135A(mRNA X5),FAM135A(mRNA X7),FAM135A(mRNA X8)	FAM135A(protein_coding 201)||FAM135A(mRNA X1)	2345,145894,218351,295549,367511,371046,385254,423398,477091,530528,543864,718171,731937,768535,831964,835838,858818,885726,901222,954552,972446,1030550,1047056,1048773,1086557,1089951,1109130,1148870,1164939,1191972,1229550,1365730,1369609	FAM135A	ENSSSCG00000004275	XM_021089377.1	15184294,15184295,15184296,15184297,15184298,15184299,15184300,15184301,15184302,15184303,15184304,15184305,15184306,15184307,15184308,15184309,15184310,15184311
15184312	21	21	0	0	Ensembl_Sscrofa11.1||Refseq_ref_Sscrofa11.1	SMAP1(protein_coding 203)||SMAP1(mRNA X1)	Small ArfGAP 1||small ArfGAP 1, transcript variant X1	21	4	1	50847234-50941661	E3-E9||E2-E10	SMAP1(protein_coding 204)||SMAP1(mRNA X2),SMAP1(mRNA X3),SMAP1(mRNA X5),SMAP1(mRNA X6),SMAP1(mRNA X7)	SMAP1(protein_coding 203)||SMAP1(mRNA X1)	16469,34614,133175,217776,258014,382148,394221,419029,422426,451202,603656,613361,773991,780600,863377,1169699,1219225,1246674,1306030,1369417,1378668	SMAP1	ENSSSCG00000004276	XM_021089443.1	15184313,15184314,15184315,15184316,15184317,15184318,15184319,15184320,15184321
15184322	23	23	0	0	Ensembl_Sscrofa11.1||Refseq_ref_Sscrofa11.1	OGFRL1(protein_coding 201)||OGFRL1(mRNA X1)	Opioid growth factor receptor like 1||opioid growth factor receptor like 1, transcript variant X1	23	7	1	51313164-51325855	E1-E7||E1-E7	||OGFRL1(mRNA X2),OGFRL1(mRNA X5)	OGFRL1(protein_coding 201)||OGFRL1(mRNA X1)	1002,20336,59287,91031,182598,237194,271926,296014,297106,316937,317944,385450,403654,418526,479321,492277,566027,865423,885443,1061431,1108442,1230382,1240210	OGFRL1	ENSSSCG00000004279	XM_005659255.3	15184323,15184324,15184325,15184326,15184327,15184328,15184329
15184330	35	27	0	8	Refseq_ref_Sscrofa11.1	RIMS1(mRNA X1)	Regulating synaptic membrane exocytosis 1, transcript variant X1	27	12	1	51988098-52242554	E3-E28	RIMS1(mRNA X2),RIMS1(mRNA X3),RIMS1(mRNA X4),RIMS1(mRNA X5),RIMS1(mRNA X6),RIMS1(mRNA X9)	RIMS1(mRNA X1)	18187,29398,113806,161967,217785,366632,452867,543976,590069,690536,695781,703551,807145,857667,926127,967129,1112894,1118970,1134179,1169145,1217810,1250681,1274264,1319820,1323079,1348660,1398526	RIMS1		XM_021072879.1	15184331,15184332,15184333,15184334,15184335,15184336,15184337,15184338,15184339,15184340,15184341,15184342,15184343,15184344,15184345,15184346,15184347,15184348,15184349,15184350,15184351,15184352,15184353,15184354,15184355,15184356,15184357,15184358,15184359,15184360,15184361,15184362,15184363,15184364,15184365
15184366	26	26	0	0	Ensembl_Sscrofa11.1||Refseq_ref_Sscrofa11.1	KCNQ5(protein_coding 201)||KCNQ5(mRNA X1)	Potassium voltage-gated channel subfamily Q member 5||potassium voltage-gated channel subfamily Q member 5, transcript variant X1	26	2	1	52800677-52935490	E2-E14||E4-E15	KCNQ5(protein_coding 203)||KCNQ5(mRNA X3),KCNQ5(mRNA X5),KCNQ5(mRNA X6)	KCNQ5(protein_coding 201)||KCNQ5(mRNA X1)	26061,124595,208211,214010,214649,235343,486935,490570,517814,526022,699246,747100,752289,764259,908667,910085,911163,935078,1039828,1041952,1148588,1150774,1235473,1264907,1282929,1353997	KCNQ5	ENSSSCG00000004281	XM_021073129.1	15184367,15184368,15184369,15184370,15184371,15184372,15184373,15184374,15184375,15184376,15184377,15184378
15184379	22	22	0	0	Refseq_ref_Sscrofa11.1	KHDC3L(mRNA X1)	KH domain containing 3 like, subcortical maternal complex member, transcript variant X1	22	8	1	52996872-52997654	E1-E3	KHDC3L(mRNA X2)	KHDC3L(mRNA X1)	32267,39129,120649,136415,216371,244304,264889,305061,320798,451685,724939,901295,911925,915924,924791,945164,975132,1104244,1183592,1271997,1298115,1338147	KHDC3L		XM_021089533.1	15184380,15184381,15184382
15184383	25	25	0	0	Ensembl_Sscrofa11.1||Refseq_ref_Sscrofa11.1	KCNQ5(protein_coding 201)||KCNQ5(mRNA X1)	Potassium voltage-gated channel subfamily Q member 5||potassium voltage-gated channel subfamily Q member 5, transcript variant X1	25	10	1	52935507-52936260	E14||E15	KCNQ5(protein_coding 202),KCNQ5(protein_coding 203),KCNQ5(protein_coding 204)||KCNQ5(mRNA X2),KCNQ5(mRNA X3),KCNQ5(mRNA X4),KCNQ5(mRNA X5),KCNQ5(mRNA X6),KCNQ5(mRNA X7)	KCNQ5(protein_coding 201)||KCNQ5(mRNA X1)	8709,44093,55579,139644,147084,171524,184509,186828,259978,315180,364320,374864,443847,486970,537655,720796,970961,1073115,1110326,1126782,1131997,1226434,1281064,1323346,1372804	KCNQ5	ENSSSCG00000004281	XM_021073129.1	15184384
15184385	25	25	0	0	Ensembl_Sscrofa11.1||Refseq_ref_Sscrofa11.1	MRAP2(protein_coding 201)||MRAP2(mRNA X1)	Melanocortin 2 receptor accessory protein 2||melanocortin 2 receptor accessory protein 2, transcript variant X1	25	9	1	53305642-53316913	E3-E4||E3-E4	MRAP2(protein_coding 202)||MRAP2(mRNA X2),MRAP2(mRNA X3),MRAP2(mRNA X4),MRAP2(mRNA X5)	MRAP2(protein_coding 201)||MRAP2(mRNA X1)	106963,150691,187263,237333,324090,326829,327274,479006,488784,705503,708021,763441,783083,797637,797971,861295,882864,917110,960126,998991,1130478,1130646,1164508,1198046,1380518	MRAP2	ENSSSCG00000026943	XM_013992657.2	15184386,15184387,15184388
15184389	27	27	0	0	Ensembl_Sscrofa11.1||Refseq_ref_Sscrofa11.1	NT5E(protein_coding 201)||NT5E(mRNA)	5'-nucleotidase ecto	27	12	1	54401017-54424910	E1-E3||E1-E3		NT5E(protein_coding 201)||NT5E(mRNA)	8590,187173,236509,373110,390760,533443,562722,592574,605733,646045,670365,773724,794463,821057,838909,910774,911689,987857,1039826,1052102,1075240,1121277,1213438,1230703,1277119,1302721,1410418	NT5E	ENSSSCG00000004291	XM_001927095.4	15184390,15184391,15184392
15184393	20	20	0	0	Ensembl_Sscrofa11.1||Refseq_ref_Sscrofa11.1	NT5E(protein_coding 201)||NT5E(mRNA)	5'-nucleotidase ecto	20	11	1	54440159-54448709	E4-E9||E4-E9		NT5E(protein_coding 201)||NT5E(mRNA)	17024,38911,58223,72767,94382,118906,161904,202244,285880,444817,668370,746299,781473,889324,900541,1066286,1110533,1254818,1375818,1384568	NT5E	ENSSSCG00000004291	XM_001927095.4	15184394,15184395,15184396,15184397,15184398,15184399
15184400	15	15	0	0	Ensembl_Sscrofa11.1	ENSSSCG00000019921(snoRNA)	ENSSSCG00000019921	15	13	1	55174089-55174196	E1		ENSSSCG00000019921(snoRNA)	12738,479982,490340,505417,701628,701784,820899,863099,920374,920655,992720,1104956,1155720,1234730,1390495	ENSSSCG00000019921	ENSSSCG00000019921		15184401
15184402	31	31	0	0	Ensembl_Sscrofa11.1||Refseq_ref_Sscrofa11.1	ZNF292(protein_coding 201)||ZNF292(mRNA X1)	Zinc finger protein 292||zinc finger protein 292, transcript variant X1	31	14	1	55618623-55706973	E2-E9||E1-E9	ZNF292(protein_coding 202)||ZNF292(mRNA X4)	ZNF292(protein_coding 201)||ZNF292(mRNA X1)	89876,245290,246845,359283,400748,405727,429604,495264,504648,527023,533243,601040,694762,766352,821509,855896,891901,896911,930727,932793,935187,945302,952649,1030721,1053836,1060628,1072199,1232971,1291562,1304094,1356311	ZNF292	ENSSSCG00000035281	XM_003121280.5	15184403,15184404,15184405,15184406,15184407,15184408,15184409,15184410
15184411	22	22	0	0	Ensembl_Sscrofa11.1||Refseq_ref_Sscrofa11.1	SMIM8(protein_coding 201)||SMIM8(mRNA X1)	Small integral membrane protein 8||small integral membrane protein 8, transcript variant X1	22	14	1	55760403-55762704	E2-E3||E2-E3	||SMIM8(mRNA)	SMIM8(protein_coding 201)||SMIM8(mRNA X1)	11027,85028,232483,299323,544862,653071,694523,710512,783291,784862,833923,851226,864712,922323,1000342,1033142,1034376,1199730,1298753,1309903,1345095,1409610	SMIM8	ENSSSCG00000004300	XM_005659276.3	15184412,15184413
15184414	22	22	0	0	Ensembl_Sscrofa11.1||Refseq_ref_Sscrofa11.1	ENSSSCG00000004301(protein_coding)||C1H6orf163(mRNA)	Chromosome 1 C6orf163 homolog	22	7	1	55765792-55788212	E1-E5||E1-E5		ENSSSCG00000004301(protein_coding)||C1H6orf163(mRNA)	106351,113721,406248,407366,407730,454798,495156,546931,594711,611898,633862,644877,685516,716228,773909,775313,797522,823414,887174,1153443,1218421,1407961	C1H6orf163	ENSSSCG00000004301	XM_003121282.4	15184415,15184416,15184417,15184418,15184419
15184420	36	36	0	0	Ensembl_Sscrofa11.1||Refseq_ref_Sscrofa11.1	ENSSSCG00000004302(protein_coding)||CFAP206(mRNA X1)	Cilia and flagella associated protein 206||cilia and flagella associated protein 206, transcript variant X1	36	18	1	55823930-55853449	E2-E13||E2-E12		ENSSSCG00000004302(protein_coding)||CFAP206(mRNA X1)	27116,49219,175340,218236,284356,296152,304955,341953,393030,429967,438593,456107,499987,512959,519990,525424,618947,642531,659285,726000,793870,804243,805334,857180,864984,871763,945516,995351,998576,1049955,1200276,1217627,1294486,1294638,1298945,1376324	CFAP206	ENSSSCG00000004302	XM_005659280.3	15184421,15184422,15184423,15184424,15184425,15184426,15184427,15184428,15184429,15184430,15184431,15184432
15184433	13	0	12	1										NA,NA					15184434,15184435,15184436,15184437,15184438,15184439,15184440,15184441,15184442,15184443,15184444,15184445,15184446
15184447	38	36	0	2	Ensembl_Sscrofa11.1||Refseq_ref_Sscrofa11.1	ORC3(protein_coding 201)||ORC3(mRNA X1)	Origin recognition complex subunit 3||origin recognition complex subunit 3, transcript variant X1	36	12	1	55982218-56042698	E3-E22||E1-E21	||ORC3(mRNA X2),ORC3(mRNA X4)	ORC3(protein_coding 201)||ORC3(mRNA X1)	23885,70542,137018,319691,415965,437185,463600,610553,620239,639375,667843,717610,734075,770067,790271,800820,827460,920869,926346,952076,953666,964165,968062,993523,996388,1005976,1077527,1118209,1137605,1168566,1196996,1234178,1331882,1366443,1368827,1379253	ORC3	ENSSSCG00000004306	XM_003121290.6	15184448,15184449,15184450,15184451,15184452,15184453,15184454,15184455,15184456,15184457,15184458,15184459,15184460,15184461,15184462,15184463,15184464,15184465,15184466,15184467
15184468	25	25	0	0	Ensembl_Sscrofa11.1||Refseq_ref_Sscrofa11.1	SPACA1(protein_coding 201)||SPACA1(mRNA)	Sperm acrosome associated 1	25	8	1	56378368-56395464	E1-E7||E1-E7		SPACA1(protein_coding 201)||SPACA1(mRNA)	26415,110795,117587,143023,338210,352932,407559,423828,460979,485361,526137,581371,618666,661779,667437,724136,751937,898867,945007,981624,1080669,1148473,1183506,1211772,1258226	SPACA1	ENSSSCG00000004308	NM_001190247.1	15184469,15184470,15184471,15184472,15184473,15184474,15184475
15184476	15	15	0	0	Ensembl_Sscrofa11.1	ENSSSCG00000019769(snRNA)	ENSSSCG00000019769	15	6	1	56558518-56558452	E1		ENSSSCG00000019769(snRNA)	73779,401744,456664,456858,526709,547903,703856,752785,1066355,1067798,1175625,1223889,1304211,1322486,1382386	ENSSSCG00000019769	ENSSSCG00000019769		15184477
15184478	12	12	0	0	DNA			12	0	1	57010123-57010063				1845,81718,82039,119331,188169,384184,417236,909600,948608,974468,1140511,1142664				15184479
15184480	17	17	0	0	Ensembl_Sscrofa11.1||Refseq_ref_Sscrofa11.1	PNRC1(protein_coding 202)||PNRC1(mRNA)	Proline rich nuclear receptor coactivator 1	17	1	1	57128456-57130982	E1-E2||E1-E2		PNRC1(protein_coding 202)||PNRC1(mRNA)	50039,51427,52225,128928,198140,212123,330078,479309,504723,690268,808531,820654,865539,916399,916556,994237,1250108	PNRC1	ENSSSCG00000039953	XM_021089951.1	15184481
15184482	28	28	0	0	Ensembl_Sscrofa11.1||Refseq_ref_Sscrofa11.1	PM20D2(protein_coding 201)||PM20D2(mRNA)	Peptidase M20 domain containing 2	28	14	1	57188911-57214770	E1-E7||E1-E7		PM20D2(protein_coding 201)||PM20D2(mRNA)	1121,80354,96027,245714,302988,354996,370944,405973,407261,440759,453096,527953,540921,716416,764993,814269,861376,896245,906808,909320,1033829,1047285,1054867,1068129,1205316,1228465,1307510,1363043	PM20D2	ENSSSCG00000004314	XM_013992683.2	15184483,15184484,15184485,15184486,15184487,15184488,15184489
15184490	19	0	19	0															15184491,15184492
15184493	23	23	0	0	Ensembl_Sscrofa11.1||Refseq_ref_Sscrofa11.1	ANKRD6(protein_coding 202)||ANKRD6(mRNA X1)	Ankyrin repeat domain 6||ankyrin repeat domain 6, transcript variant X1	23	7	1	57607437-57636829	E3-E11||E3-E15	ANKRD6(protein_coding 206)||ANKRD6(mRNA X2),ANKRD6(mRNA X3),ANKRD6(mRNA X4),ANKRD6(mRNA X5)	ANKRD6(protein_coding 202)||ANKRD6(mRNA X1)	71779,86275,125630,137094,151011,197058,296493,327379,340063,557526,568394,607278,663442,728993,748551,769272,1062563,1087662,1166906,1204969,1205102,1235815,1247073	ANKRD6	ENSSSCG00000004322	XM_021089984.1	15184494,15184495,15184496,15184497,15184498,15184499,15184500,15184501,15184502,15184503,15184504,15184505,15184506
15184507	20	20	0	0	Refseq_ref_Sscrofa11.1	MDN1(mRNA)	Midasin AAA ATPase 1	20	0	1	57805114-57788273	E98-E103		MDN1(mRNA)	16443,90064,90854,103946,137732,170842,173915,407276,486603,492106,567304,658974,809678,861381,877143,1058483,1058884,1107434,1127590,1202969	MDN1		XM_021089975.1	15184508,15184509,15184510,15184511,15184512
15184513	22	22	0	0	Ensembl_Sscrofa11.1||Refseq_ref_Sscrofa11.1	LYRM2(protein_coding 201)||LYRM2(mRNA)	LYR motif containing 2	22	4	1	57652512-57651773||57652503-57651764	E1-E3||E1-E3		LYRM2(protein_coding 201)||LYRM2(mRNA)	102566,103236,252304,257580,275054,286459,320441,365694,389886,573584,574731,693143,729320,754850,825816,865177,920875,960288,1124011,1158398,1232064,1386403	LYRM2	ENSSSCG00000004324	XM_003121299.4	15184514,15184515,15184516
15184517	17	0	0	17															15184518
15184519	58	58	0	0	Ensembl_Sscrofa11.1||Refseq_ref_Sscrofa11.1	MDN1(protein_coding 201)||MDN1(mRNA)	Midasin AAA ATPase 1	58	18	1	57804355-57703844||57784097-57694894	E36-E96||E36-E97		MDN1(protein_coding 201)||MDN1(mRNA)	21011,24866,27871,37927,71994,93370,94095,94793,111467,165927,180580,180598,213507,252798,323819,371200,427109,509777,511650,534511,541329,568556,568838,585010,645737,647700,665144,667629,697082,780885,789985,819106,822506,825991,837779,864708,922564,946127,947452,994848,1057285,1061127,1083766,1090098,1124751,1128230,1129149,1146864,1202079,1205534,1220907,1228040,1325087,1346153,1350006,1352642…	MDN1	ENSSSCG00000004328	XM_021089975.1	15184520,15184521,15184522,15184523,15184524,15184525,15184526,15184527,15184528,15184529,15184530,15184531,15184532,15184533,15184534,15184535,15184536,15184537,15184538,15184539,15184540,15184541,15184542,15184543,15184544,15184545,15184546,15184547,15184548,15184549,15184550,15184551,15184552,15184553,15184554,15184555,15184556,15184557,15184558,15184559,15184560,15184561,15184562,15184563,151…
15184578	23	0	23	0															15184579,15184580
15184581	25	25	0	0	Ensembl_Sscrofa11.1||Refseq_ref_Sscrofa11.1	MANEA(protein_coding 201)||MANEA(mRNA)	Mannosidase endo-alpha	25	7	1	62902326-62940826	E2-E5||E2-E5		MANEA(protein_coding 201)||MANEA(mRNA)	19941,99790,244607,423229,433038,508418,509654,527275,548871,708172,858306,901542,975418,1128830,1142615,1147615,1252956,1256354,1291021,1304303,1305671,1316851,1325146,1349813,1351110	MANEA	ENSSSCG00000035648	XM_001927384.4	15184582,15184583,15184584,15184585
15184586	24	24	0	0	Ensembl_Sscrofa11.1||Refseq_ref_Sscrofa11.1	FUT9(protein_coding 201)||FUT9(mRNA)	Fucosyltransferase 9	24	0	AEMK02000680.1||NW_018085300.1	63978-62945	E1||E1		FUT9(protein_coding 201)||FUT9(mRNA)	191124,192130,213266,402597,409047,473465,504526,568497,597876,627068,662994,695718,820186,886691,902885,964446,983318,1023489,1067224,1161435,1220591,1337743,1345918,1349128	FUT9	ENSSSCG00000004338	XM_013992706.2	15184587
15184588	36	36	0	0	Ensembl_Sscrofa11.1	UFL1(protein_coding 201)	UFM1 specific ligase 1	36	9	1	63638615-63698940	E1-E19		UFL1(protein_coding 201)	164494,177047,201410,215236,218587,320757,386489,399837,425691,444364,515179,530560,609013,749195,774739,884491,922162,937721,945591,1031621,1041613,1165848,1190946,1218155,1229195,1250394,1281408,1291479,1293604,1300530,1319880,1322103,1324048,1346874,1348623,1350665	UFL1	ENSSSCG00000004339		15184589,15184590,15184591,15184592,15184593,15184594,15184595,15184596,15184597,15184598,15184599,15184600,15184601,15184602,15184603,15184604,15184605,15184606,15184607
15184608	29	23	0	6	Ensembl_Sscrofa11.1||Refseq_ref_Sscrofa11.1	FHL5(protein_coding 201)||FHL5(mRNA X1)	Four and a half LIM domains 5||four and a half LIM domains 5, transcript variant X1	23	7	1	63738277-63751994	E2-E6||E3-E7	||FHL5(mRNA X2),FHL5(mRNA)	FHL5(protein_coding 201)||FHL5(mRNA X1)	34575,120606,398927,442812,490455,492489,528265,626482,629062,690188,723842,741929,868069,928601,1058738,1139856,1197290,1222102,1275196,1290937,1292880,1313424,1316299	FHL5	ENSSSCG00000004340	XM_021084440.1	15184609,15184610,15184611,15184612,15184613,15184614
15184615	27	27	0	0	Ensembl_Sscrofa11.1||Refseq_ref_Sscrofa11.1	KLHL32(protein_coding 201)||KLHL32(mRNA X1)	Kelch like family member 32||kelch like family member 32, transcript variant X1	27	4	1	64078935-64260423	E1-E5||E1-E7	KLHL32(protein_coding 205),KLHL32(protein_coding 206)||KLHL32(mRNA X10),KLHL32(mRNA X11),KLHL32(mRNA X12),KLHL32(mRNA X14),KLHL32(mRNA X15),KLHL32(mRNA X19),KLHL32(mRNA X2),KLHL32(mRNA X20),KLHL32(mRNA X21),KLHL32(mRNA X3),KLHL32(mRNA X4),KLHL32(mRNA X6),KLHL32(mRNA X7)	KLHL32(protein_coding 201)||KLHL32(mRNA X1)	8275,62963,114719,176471,202531,271810,322502,357053,362709,469795,491176,547543,647724,693300,745438,783099,790043,977243,1020409,1042844,1181331,1193059,1198241,1268469,1353541,1361444,1376763	KLHL32	ENSSSCG00000027002	XM_021073218.1	15184616,15184617,15184618,15184619,15184620,15184621,15184622
15184623	27	0	27	0															15184624,15184625,15184626,15184627,15184628,15184629,15184630
15184631	18	18	0	0	Ensembl_Sscrofa11.1	ENSSSCG00000037227(misc_RNA)	RNA, 7SK small nuclear pseudogene 74	18	1	1	64437464-64437630	E1		ENSSSCG00000037227(misc_RNA)	139118,140629,140889,406441,568132,868841,903678,926729,975803,976893,987181,1033421,1048079,1201304,1311342,1313921,1384241,1403481	ENSSSCG00000037227	ENSSSCG00000037227		15184632
15184633	14	14	0	0	Refseq_ref_Sscrofa11.1	POU3F2(mRNA)	POU class 3 homeobox 2	14	0	1	65835996-65837323	E1		POU3F2(mRNA)	5937,145370,218190,237484,322597,336702,760777,838521,1074827,1193043,1206020,1229095,1328611,1339173	POU3F2		XM_001926241.6	15184634
15184635	28	28	0	0	Ensembl_Sscrofa11.1||Refseq_ref_Sscrofa11.1	ENSSSCG00000038757(protein_coding)||TSTD3(mRNA)	Thiosulfate sulfurtransferase like domain containing 3||thiosulfate sulfurtransferase (rhodanese)-like domain containing 3	28	12	1	66460006-66464603	E1-E4||E2-E5		ENSSSCG00000038757(protein_coding)||TSTD3(mRNA)	8905,12253,65564,96029,175619,224525,251323,271065,374189,406090,424298,488589,515004,526371,588245,619918,624140,624207,659008,703465,721289,743558,938426,976102,1029410,1232764,1343201,1405415	TSTD3	ENSSSCG00000038757	XM_013992718.2	15184636,15184637,15184638,15184639
15184640	25	24	0	1	Ensembl_Sscrofa11.1||Refseq_ref_Sscrofa11.1	PRDM13(protein_coding 201)||PRDM13(mRNA)	PR/SET domain 13	24	2	1	66539080-66546339	E1-E4||E1-E4		PRDM13(protein_coding 201)||PRDM13(mRNA)	4984,10620,12684,61981,145267,174021,204697,219933,331742,352758,443572,553802,599646,614135,666650,732898,748580,790408,861570,896567,1109009,1172500,1177519,1238831	PRDM13	ENSSSCG00000004354	XM_021074969.1	15184641,15184642,15184643,15184644,15184645,15184646
15184647	25	24	0	1	Refseq_ref_Sscrofa11.1	GRIK2(mRNA X4)	Glutamate ionotropic receptor kainate type subunit 2, transcript variant X4	24	10	1	68289372-68679024	E2-E17		GRIK2(mRNA X4)	28652,115769,193563,207907,251741,311456,317791,446865,508630,572011,572556,589630,593069,609570,744779,804802,882892,889826,1050002,1080756,1125612,1212746,1249362,1301038	GRIK2		XM_021073356.1	15184648,15184649,15184650,15184651,15184652,15184653,15184654,15184655,15184656,15184657,15184658,15184659,15184660,15184661,15184662,15184663
15184664	21	0	21	0															15184665,15184666,15184667,15184668,15184669,15184670,15184671,15184672,15184673,15184674,15184675
15184676	27	27	0	0	Ensembl_Sscrofa11.1||Refseq_ref_Sscrofa11.1	LIN28B(protein_coding 201)||LIN28B(mRNA X1)	Lin-28 homolog B||lin-28 homolog B, transcript variant X1	27	3	1	71174609-71295170	E1-E3||E2-E4	||LIN28B(mRNA)	LIN28B(protein_coding 201)||LIN28B(mRNA X1)	48003,66560,144815,167597,278518,301027,301408,423923,481972,707473,791848,793353,797913,850594,882938,888301,980137,1043089,1085066,1161621,1209119,1224293,1291333,1300591,1302592,1349719,1385657	LIN28B	ENSSSCG00000037612	XM_021079438.1	15184677,15184678,15184679
15184680	22	22	0	0	Ensembl_Sscrofa11.1||Refseq_ref_Sscrofa11.1	PRDM1(protein_coding 201)||PRDM1(mRNA X2)	PR/SET domain 1||PR/SET domain 1, transcript variant X2	22	12	1	72312082-72332974	E1-E6||E1-E7		PRDM1(protein_coding 201)||PRDM1(mRNA X2)	21965,83740,93785,112137,166436,242675,242846,305622,408836,441455,480332,483414,639051,736637,753446,797757,862186,899882,1069637,1074660,1110662,1179791	PRDM1	ENSSSCG00000004369	XM_001925350.4	15184681,15184682,15184683,15184684,15184685,15184686,15184687
15184688	28	0	28	0															15184689,15184690,15184691,15184692
15184693	31	30	0	1	Ensembl_Sscrofa11.1||Refseq_ref_Sscrofa11.1	CRYBG1(protein_coding 202)||CRYBG1(mRNA X1)	Crystallin beta-gamma domain containing 1||crystallin beta-gamma domain containing 1, transcript variant X1	30	7	1	72735703-72756233	E10-E20||E10-E20	CRYBG1(protein_coding 203),CRYBG1(protein_coding 204)||CRYBG1(mRNA X2),CRYBG1(mRNA X3)	CRYBG1(protein_coding 202)||CRYBG1(mRNA X1)	26443,80459,103913,169127,174106,182121,184051,222769,231598,288884,313322,367118,415774,546003,548159,629884,680253,710774,748204,748314,811933,858732,943315,944973,996484,1044720,1137702,1191500,1230318,1290266	CRYBG1	ENSSSCG00000004371	XM_021090505.1	15184694,15184695,15184696,15184697,15184698,15184699,15184700,15184701,15184702,15184703,15184704
15184705	31	31	0	0	Ensembl_Sscrofa11.1||Refseq_ref_Sscrofa11.1	QRSL1(protein_coding 202)||QRSL1(mRNA X1)	QRSL1, glutaminyl-tRNA amidotransferase subunit A||glutaminyl-tRNA synthase (glutamine-hydrolyzing)-like 1, transcript variant X1	31	12	1	72815621-72844715	E1-E11||E1-E10	||QRSL1(mRNA X2)	QRSL1(protein_coding 202)||QRSL1(mRNA X1)	57594,126832,155772,188369,327574,367827,506195,544843,552248,580980,587263,588684,612611,647182,672122,690327,698408,732378,747608,846736,919453,942048,964037,1012804,1067873,1102352,1120608,1186978,1245814,1252596,1320831	QRSL1	ENSSSCG00000004374	XM_003480294.4	15184706,15184707,15184708,15184709,15184710,15184711,15184712,15184713,15184714,15184715,15184716
15184717	26	26	0	0	Ensembl_Sscrofa11.1	ENSSSCG00000037985(protein_coding)	Chromosome 1 C6orf203 homolog	26	0	1	73166615-73174599	E2-E4		ENSSSCG00000037985(protein_coding)	47773,49321,169703,178245,213495,265010,276443,355637,388092,428493,438889,439724,447152,472605,503197,503873,509929,574737,576229,770387,807105,941410,987215,1036680,1164399,1186085	ENSSSCG00000037985	ENSSSCG00000037985		15184718,15184719,15184720
15184721	10	0	0	10															15184722,15184723
15184724	24	24	0	0	Ensembl_Sscrofa11.1||Refseq_ref_Sscrofa11.1	SOBP(protein_coding 201)||SOBP(mRNA X1)	Sine oculis binding protein homolog||sine oculis binding protein homolog, transcript variant X1	24	1	1	73549802-73701989	E1-E6||E1-E5		SOBP(protein_coding 201)||SOBP(mRNA X1)	11866,18275,49597,172788,225622,388518,429962,456813,523742,532220,538993,593832,611965,613352,629001,697304,885473,948421,1024151,1065677,1070686,1236149,1262366,1347980	SOBP	ENSSSCG00000004379	XM_003121331.6	15184725,15184726,15184727,15184728,15184729,15184730,15184731
15184732	25	0	25	0															15184733,15184734,15184735
15184736	19	19	0	0	Ensembl_Sscrofa11.1||Refseq_ref_Sscrofa11.1	NR2E1(protein_coding 201)||NR2E1(mRNA)	Nuclear receptor subfamily 2 group E member 1	19	2	1	74271729-74291327	E1-E9||E1-E9		NR2E1(protein_coding 201)||NR2E1(mRNA)	52584,175391,299619,418926,442040,450442,502710,526227,700881,914488,917757,965201,973140,1047953,1074365,1099392,1224268,1283084,1394179	NR2E1	ENSSSCG00000004384	XM_003353279.4	15184737,15184738,15184739,15184740,15184741,15184742,15184743,15184744,15184745
15184746	27	27	0	0	Ensembl_Sscrofa11.1||Refseq_ref_Sscrofa11.1	AFG1L(protein_coding 201)||AFG1L(misc_RNA X3)	AFG1 like ATPase||AFG1 like ATPase, transcript variant X3	27	4	1	74440165-74588726	E6-E13||E6-E14	||AFG1L(misc_RNA X4),AFG1L(mRNA X2)	AFG1L(protein_coding 201)||AFG1L(misc_RNA X3)	7915,144323,238625,244817,291872,370844,393246,400651,499960,508214,508359,537142,573186,722454,733773,872032,886625,926244,1108100,1108310,1169978,1259715,1265841,1284152,1345754,1346445,1352409	AFG1L	ENSSSCG00000040199	XR_002343774.1	15184747,15184748,15184749,15184750,15184751,15184752,15184753,15184754
15184755	25	25	0	0	Ensembl_Sscrofa11.1||Refseq_ref_Sscrofa11.1	FOXO3(protein_coding 201)||FOXO3(mRNA X1)	Forkhead box O3||forkhead box O3, transcript variant X1	25	15	1	74629726-74756197	E2-E4||E2-E4	FOXO3(protein_coding 202),FOXO3(protein_coding 203)||FOXO3(mRNA X2),FOXO3(mRNA X3)	FOXO3(protein_coding 201)||FOXO3(mRNA X1)	159647,170758,298486,337953,351731,443584,465316,486839,504027,561118,574467,695348,772664,828317,858094,963359,973639,1120110,1140054,1153668,1176686,1204479,1227731,1233618,1275112	FOXO3	ENSSSCG00000004387	XM_021084213.1	15184756,15184757,15184758,15184759
15184760	34	24	0	10	Refseq_ref_Sscrofa11.1	ARMC2(mRNA X1)	Armadillo repeat containing 2, transcript variant X1	24	10	1	74923941-75029963	E1-E17	ARMC2(mRNA X2),ARMC2(mRNA X4),ARMC2(mRNA X5),ARMC2(mRNA X6)	ARMC2(mRNA X1)	58923,69946,102927,109748,248989,314345,348709,419932,459333,552917,606739,711545,729333,764689,771765,873256,876587,1071205,1130257,1142948,1183635,1210892,1333001,1361311	ARMC2		XM_021090837.1	15184761,15184762,15184763,15184764,15184765,15184766,15184767,15184768,15184769,15184770,15184771,15184772,15184773,15184774,15184775,15184776,15184777,15184778,15184779
15184780	15	15	0	0	Ensembl_Sscrofa11.1||Refseq_ref_Sscrofa11.1	ENSSSCG00000004389(protein_coding)||LOC102163847(mRNA)	60S ribosomal protein L36a-like	15	11	1	75118463-75118643	E1||E1		ENSSSCG00000004389(protein_coding)||LOC102163847(mRNA)	87229,91512,381326,402534,409119,410528,410557,490918,491024,695123,747621,944832,1175715,1177138,1177577	ENSSSCG00000004389	ENSSSCG00000004389	XM_005659372.3	15184781
15184782	25	0	25	0															15184783,15184784,15184785,15184786,15184787,15184788,15184789,15184790,15184791
15184792	24	24	0	0	Ensembl_Sscrofa11.1||Refseq_ref_Sscrofa11.1	CEP57L1(protein_coding 201)||CEP57L1(mRNA X1)	Centrosomal protein 57 like 1||centrosomal protein 57 like 1, transcript variant X1	24	10	1	75171303-75226999	E1-E11||E1-E9		CEP57L1(protein_coding 201)||CEP57L1(mRNA X1)	12095,58584,58850,79883,348381,416970,417971,463001,506212,563513,586947,606921,736519,766672,810851,898309,969329,990272,995648,1032709,1050509,1133359,1159049,1383169	CEP57L1	ENSSSCG00000004391	XM_013992742.2	15184793,15184794,15184795,15184796,15184797,15184798,15184799,15184800,15184801,15184802,15184803
15184804	24	23	1	0	Ensembl_Sscrofa11.1||Refseq_ref_Sscrofa11.1	AMD1(protein_coding 201)||AMD1(mRNA)	Adenosylmethionine decarboxylase 1	23	1	1	76839732-76861812	E1-E9||E1-E9		AMD1(protein_coding 201)||AMD1(mRNA)	68793,92331,121586,229692,240344,256594,447008,563423,568842,664341,740172,794821,936317,937852,1043031,1061306,1155584,1158973,1192613,1287911,1375514,1383342,1407215	AMD1	ENSSSCG00000004392	XM_003121345.6	15184805,15184806,15184807,15184808,15184809,15184810,15184811,15184812,15184813
15184814	22	22	0	0	Ensembl_Sscrofa11.1||Refseq_ref_Sscrofa11.1	GTF3C6(protein_coding 201)||GTF3C6(mRNA X1)	General transcription factor IIIC subunit 6||general transcription factor IIIC subunit 6, transcript variant X1	22	2	1	76897221-76908857	E2-E6||E2-E6	||GTF3C6(mRNA X2)	GTF3C6(protein_coding 201)||GTF3C6(mRNA X1)	198100,216175,259240,473567,481008,713004,728038,904795,929958,985074,996319,1109362,1170849,1171007,1189432,1189596,1262747,1300599,1305764,1306772,1386399,1403155	GTF3C6	ENSSSCG00000004393	XM_003121346.4	15184815,15184816,15184817,15184818,15184819
15184820	25	25	0	0	Ensembl_Sscrofa11.1||Refseq_ref_Sscrofa11.1	RPF2(protein_coding 201)||RPF2(mRNA X1)	Ribosome production factor 2 homolog||ribosome production factor 2 homolog, transcript variant X1	25	10	1	76917217-76957154	E1-E9||E1-E10	||RPF2(mRNA X3)	RPF2(protein_coding 201)||RPF2(mRNA X1)	35571,93296,216310,216713,229805,264268,304916,384237,387277,431619,553024,638424,640093,743353,762526,873887,874784,874818,910402,921695,940497,957104,1132996,1197302,1219895	RPF2	ENSSSCG00000004394	XM_021091220.1	15184821,15184822,15184823,15184824,15184825,15184826,15184827,15184828,15184829
15184830	8	8	0	0	Ensembl_Sscrofa11.1||Refseq_ref_Sscrofa11.1	ENSSSCG00000035433(protein_coding)||LOC100156194(pseudogene)	ENSSSCG00000035433||LOC100156194	8	13	1	76707522-76707668	E4||E1		ENSSSCG00000035433(protein_coding)||LOC100156194(pseudogene)	875689,1010712,1010825,1049831,1051934,1059910,1208217,1306408	ENSSSCG00000035433	ENSSSCG00000035433		15184831
15184832	9	7	0	2	Refseq_ref_Sscrofa11.1	LOC100156194(pseudogene)	LOC100156194	7	10	1	76708907-76709080	E1		LOC100156194(pseudogene)	393610,530368,602605,894118,1033168,1224885,1261655	LOC100156194			15184833,15184834
15184835	11	0	11	0															15184836,15184837
15184838	24	2	22	0	Ensembl_Sscrofa11.1||Refseq_ref_Sscrofa11.1	METTL24(protein_coding 202)||METTL24(mRNA)	Methyltransferase like 24	2	0	1	76250095-76250036||76250062-76250003	E5||E5		METTL24(protein_coding 202)||METTL24(mRNA)	836399,1082460	METTL24	ENSSSCG00000004402	XM_003480300.4	15184839,15184840,15184841,15184842,15184843
15184844	28	28	0	0	Ensembl_Sscrofa11.1||Refseq_ref_Sscrofa11.1	FIG4(protein_coding 203)||FIG4(mRNA X1)	FIG4 phosphoinositide 5-phosphatase||FIG4 phosphoinositide 5-phosphatase, transcript variant X1	28	11	1	75758043-75846896	E14-E24||E14-E23	||FIG4(mRNA X3),FIG4(mRNA X4),FIG4(mRNA)	FIG4(protein_coding 203)||FIG4(mRNA X1)	7685,52074,60221,119932,218214,385204,386763,405542,484563,548199,557181,602109,613414,667680,683436,711404,717869,784728,815731,890481,898631,905441,924239,929511,1086862,1171700,1299334,1319878	FIG4	ENSSSCG00000004405	XM_021068077.1	15184845,15184846,15184847,15184848,15184849,15184850,15184851,15184852,15184853,15184854
15184855	21	2	19	0	Ensembl_Sscrofa11.1||Refseq_ref_Sscrofa11.1	ENSSSCG00000004406(protein_coding)||GPR6(mRNA X1)	G protein-coupled receptor 6||G protein-coupled receptor 6, transcript variant X1	2	2	1	75981152-75981191	E1||E2	||GPR6(mRNA)	ENSSSCG00000004406(protein_coding)||GPR6(mRNA X1)	380182,1286398	GPR6	ENSSSCG00000004406	XM_003121354.4	15184856
15184857	26	1	25	0	DNA			1	0	1	75647706-75647682				1374249				15184858,15184859,15184860,15184861
15184862	25	0	25	0															15184863,15184864,15184865,15184866,15184867,15184868,15184869,15184870,15184871
15184872	24	0	24	0															15184873,15184874,15184875,15184876,15184877,15184878
15184879	21	0	19	2										NA,NA					15184880,15184881,15184882,15184883,15184884,15184885,15184886,15184887,15184888,15184889,15184890,15184891,15184892,15184893,15184894,15184895,15184896
15184897	24	0	24	0															15184898,15184899,15184900,15184901,15184902,15184903,15184904,15184905
15184906	25	4	21	0	Ensembl_Sscrofa11.1||Refseq_ref_Sscrofa11.1	ENSSSCG00000004414(protein_coding)||CD164(mRNA X1)	CD164 molecule||CD164 molecule, transcript variant X1	4	3	1	75443648-75443618||75443488-75443458	E4||E5		ENSSSCG00000004414(protein_coding)||CD164(mRNA X1)	10030,87713,151339,591529	CD164	ENSSSCG00000004414	XM_001924626.5	15184907,15184908,15184909,15184910,15184911,15184912
15184913	24	24	0	0	Ensembl_Sscrofa11.1||Refseq_ref_Sscrofa11.1	MFSD4B(protein_coding 201)||SLC16A10(mRNA X1)	Solute carrier family 16 member 10||solute carrier family 16 member 10, transcript variant X1	24	4	1	77116142-77131158	E5-E7||E5-E7	||SLC16A10(mRNA X2)	MFSD4B(protein_coding 201)||SLC16A10(mRNA X1)	54541,114269,238049,258861,294930,310381,341415,344447,367046,404256,404580,455011,687907,933348,998041,1051700,1101874,1138466,1229546,1266166,1276082,1298528,1391933,1406779	MFSD4B	ENSSSCG00000004419	XM_021091212.1	15184914,15184915,15184916
15184917	29	0	29	0															15184918,15184919,15184920,15184921,15184922,15184923
15184924	25	25	0	0	Ensembl_Sscrofa11.1||Refseq_ref_Sscrofa11.1	MFSD4B(protein_coding 204)||MFSD4B(mRNA)	Solute carrier family 16 member 10||major facilitator superfamily domain containing 4B	25	9	1	77159651-77167054	E1-E6||E1-E4		MFSD4B(protein_coding 204)||MFSD4B(mRNA)	21494,25602,117054,129067,189587,207076,260403,309604,408366,489898,551361,557596,620289,861569,872948,887200,911272,1003781,1010807,1060935,1089953,1111739,1334451,1367492,1386400	MFSD4B	ENSSSCG00000004419	XM_003121369.4	15184925,15184926,15184927,15184928
15184929	31	3	28	0	Ensembl_Sscrofa11.1||Refseq_ref_Sscrofa11.1	FYN(protein_coding 204)||FYN(mRNA X4)	FYN proto-oncogene, Src family tyrosine kinase||FYN proto-oncogene, Src family tyrosine kinase, transcript variant X4	3	0	1	77617047-77618827||77584810-77584727	E8||E8		FYN(protein_coding 204)||FYN(mRNA X4)	48208,925669,1090839	FYN	ENSSSCG00000004421	XM_021084366.1	15184930,15184931,15184932,15184933,15184934,15184935,15184936,15184937,15184938,15184939,15184940,15184941
15184942	9	9	0	0	Ensembl_Sscrofa11.1	ENSSSCG00000032035(snRNA)	RNA, U6 small nuclear 1308, pseudogene	9	9	1	77983254-77983287	E1		ENSSSCG00000032035(snRNA)	54349,54469,55129,100012,100125,283931,1129106,1408670,1410598	ENSSSCG00000032035	ENSSSCG00000032035		15184943
15184944	22	21	0	1	Ensembl_Sscrofa11.1||Refseq_ref_Sscrofa11.1	CCN6(protein_coding 201)||WISP3(mRNA X1)	Cellular communication network factor 6||WNT1 inducible signaling pathway protein 3, transcript variant X1	21	19	1	78011841-78017823	E2-E5||E3-E6	CCN6(protein_coding 202)||WISP3(mRNA X2),WISP3(mRNA X4)	CCN6(protein_coding 201)||WISP3(mRNA X1)	158695,166283,299088,386991,409592,426912,495933,496474,549679,558702,601463,696152,802687,804242,884814,936839,995071,1064576,1068593,1284736,1401032	CCN6	ENSSSCG00000004422	XM_021091372.1	15184945,15184946,15184947,15184948,15184949
15184950	24	24	0	0	Ensembl_Sscrofa11.1||Refseq_ref_Sscrofa11.1	FAM229B(protein_coding 201)||FAM229B(mRNA X1)	Family with sequence similarity 229 member B||family with sequence similarity 229 member B, transcript variant X1	24	5	1	78048582-78063175	E1-E4||E1-E3	||FAM229B(mRNA X2)	FAM229B(protein_coding 201)||FAM229B(mRNA X1)	190281,262962,412285,466269,494867,540290,540493,606581,611612,612461,692509,789714,851143,936023,936620,946531,1022522,1035745,1165401,1283464,1297593,1314008,1332795,1367869	FAM229B	ENSSSCG00000036621	XM_005659391.2	15184951,15184952,15184953,15184954
15184955	13	9	1	3	Refseq_ref_Sscrofa11.1	LOC100157812(pseudogene)	LOC100157812	9	9	1	78252283-78251412	E1-E2		LOC100157812(pseudogene)	396038,717466,718789,806734,942611,1051876,1054133,1286305,1293916	LOC100157812			15184956,15184957,15184958,15184959,15184960
15184961	9	5	0	4	Refseq_ref_Sscrofa11.1	LAMA4(mRNA)	Laminin subunit alpha 4	5	0	1	78082020-78072151	E2-E7		LAMA4(mRNA)	134853,286757,546161,797721,1028672	LAMA4		XM_013992761.2	15184962,15184963,15184964
15184965	23	22	0	1	Ensembl_Sscrofa11.1||Refseq_ref_Sscrofa11.1	MARCKS(protein_coding 201)||MARCKS(mRNA)	Myristoylated alanine rich protein kinase C substrate	22	8	1	79789819-79792990	E1-E2||E1-E2		MARCKS(protein_coding 201)||MARCKS(mRNA)	103508,125176,136210,234440,263695,332393,347956,364031,372236,452951,462855,614656,673546,737958,756916,805065,835405,941500,1110761,1131565,1218938,1220366	MARCKS	ENSSSCG00000037803	XM_021091501.1	15184966,15184967,15184968
15184969	30	30	0	0	Ensembl_Sscrofa11.1||Refseq_ref_Sscrofa11.1	NT5DC1(protein_coding 202)||NT5DC1(mRNA)	5'-nucleotidase domain containing 1	30	11	1	81746063-81879150	E1-E12||E1-E12		NT5DC1(protein_coding 202)||NT5DC1(mRNA)	45780,46481,133284,209597,226670,243511,257845,264853,291826,378992,394784,424279,462497,539192,539757,552191,564809,591498,838352,923677,958196,1034729,1207325,1227928,1230531,1234709,1298831,1320365,1364168,1371333	NT5DC1	ENSSSCG00000004435	XM_001928200.4	15184970,15184971,15184972,15184973,15184974,15184975,15184976,15184977,15184978,15184979,15184980,15184981
15184982	25	25	0	0	Ensembl_Sscrofa11.1||Refseq_ref_Sscrofa11.1	CALHM5(protein_coding 201)||FAM26E(mRNA)	Calcium homeostasis modulator family member 5||family with sequence similarity 26 member E	25	7	1	82109133-82114573	E1-E2||E1-E2		CALHM5(protein_coding 201)||FAM26E(mRNA)	44352,69262,97180,104011,107970,141552,220749,261546,267607,319543,445548,468382,566352,755696,780925,795481,871987,926560,984338,991570,1001802,1135296,1253341,1278878,1338604	CALHM5	ENSSSCG00000031898	XM_021091584.1	15184983,15184984
15184985	25	25	0	0	Refseq_ref_Sscrofa11.1	FAM26D(mRNA X1)	Family with sequence similarity 26 member D, transcript variant X1	25	3	1	82149660-82153842	E1-E2		FAM26D(mRNA X1)	14291,32245,36593,48738,100244,114185,152848,333567,381805,383436,387359,412541,454525,511642,721768,778370,903035,1057260,1126359,1146022,1196801,1217994,1287347,1359721,1365890	FAM26D		XM_013992782.2	15184986,15184987,15184988
15184989	24	22	2	0	Ensembl_Sscrofa11.1||Refseq_ref_Sscrofa11.1	ENSSSCG00000004446(protein_coding)||RWDD1(mRNA X1)	RWD domain containing 1||RWD domain containing 1, transcript variant X1	22	15	1	82161747-82180215	E1-E7||E1-E8		ENSSSCG00000004446(protein_coding)||RWDD1(mRNA X1)	114501,142547,304098,305452,413576,436864,545921,593649,612700,772178,897349,936409,962693,978509,987452,1129857,1142893,1142997,1165012,1196792,1328921,1388172	RWDD1	ENSSSCG00000004446	XM_001928520.6	15184990,15184991,15184992,15184993,15184994,15184995,15184996
15184997	28	20	8	0	Ensembl_Sscrofa11.1||Refseq_ref_Sscrofa11.1	ENSSSCG00000023415(protein_coding)||LOC100152150(mRNA X1)	Amine sulfotransferase-like||amine sulfotransferase-like, transcript variant X1	20	0	1	82257341-82279476	E1-E9||E3-E9	||LOC100152150(mRNA X2)	ENSSSCG00000023415(protein_coding)||LOC100152150(mRNA X1)	64826,87716,450819,497510,511417,717147,771888,796873,862458,874419,875278,1001696,1036546,1138364,1206198,1220374,1244126,1281412,1320253,1391261	ENSSSCG00000023415	ENSSSCG00000023415	XM_001928570.5	15184998,15184999,15185000,15185001,15185002,15185003,15185004
15185005	24	24	0	0	Ensembl_Sscrofa11.1	ENSSSCG00000040797(protein_coding)	ENSSSCG00000040797	24	29	1	82331805-82331858	E3		ENSSSCG00000040797(protein_coding)	1550,111336,411305,430958,454893,493790,528946,539810,540330,541921,546031,596498,597562,720862,722993,767945,820052,820166,1129489,1130185,1290011,1306043,1308977,1316912	ENSSSCG00000040797	ENSSSCG00000040797		15185006
15185007	23	23	0	0	Refseq_ref_Sscrofa11.1	LGSN(mRNA)	Lengsin, lens protein with glutamine synthetase domain	23	10	1	82373619-82387596	E3-E6		LGSN(mRNA)	59890,81072,209185,253807,341653,382606,454950,547292,578796,596526,624738,651082,714579,762414,764157,813761,817909,878997,1070873,1077363,1134206,1160650,1290462	LGSN		XM_021084655.1	15185008,15185009,15185010,15185011
15185012	24	24	0	0	Ensembl_Sscrofa11.1||Refseq_ref_Sscrofa11.1	PRSS35(protein_coding 201)||PRSS35(mRNA)	Serine protease 35||protease, serine 35	24	13	1	82716922-82715720||82716911-82715709	E2||E2		PRSS35(protein_coding 201)||PRSS35(mRNA)	101239,116240,123758,295205,329360,340247,359675,383859,457457,503226,563215,605109,706644,805998,825320,898183,1018688,1022403,1037335,1114347,1124546,1218652,1278424,1294362	PRSS35	ENSSSCG00000004452	XM_005659406.3	15185013
15185014	26	26	0	0	Ensembl_Sscrofa11.1||Refseq_ref_Sscrofa11.1	ME1(protein_coding 202)||ME1(mRNA)	Malic enzyme 1	26	9	1	82800237-82988413	E1-E14||E1-E14		ME1(protein_coding 202)||ME1(mRNA)	28492,31874,53384,244483,304450,384919,450775,505814,533045,545970,560708,569544,706966,732385,807887,814765,885303,924789,930611,963053,996840,1016913,1059330,1091782,1228197,1310149	ME1	ENSSSCG00000004454	XM_001924333.5	15185015,15185016,15185017,15185018,15185019,15185020,15185021,15185022,15185023,15185024,15185025,15185026,15185027,15185028
15185029	26	22	0	4	Refseq_ref_Sscrofa11.1	PGM3(mRNA)	Phosphoglucomutase 3	22	10	1	83005866-83029167	E2-E14		PGM3(mRNA)	179628,185415,192754,305770,341630,407932,456644,472379,478408,517387,563971,614185,637511,723428,767083,810001,837327,1075005,1079531,1159138,1372381,1388512	PGM3		XM_001924419.5	15185030,15185031,15185032,15185033,15185034,15185035,15185036,15185037,15185038,15185039,15185040,15185041,15185042
15185043	25	24	1	0	Ensembl_Sscrofa11.1||Refseq_ref_Sscrofa11.1	ENSSSCG00000032485(protein_coding)||LOC100524779(pseudogene)	ENSSSCG00000032485||LOC100524779	24	38	1	83910877-83911513	E1-E2||E1		ENSSSCG00000032485(protein_coding)||LOC100524779(pseudogene)	101633,137545,198812,227792,229518,360483,433257,727812,812136,817818,819866,871500,886088,926657,931620,995145,1151582,1151832,1152461,1204552,1223445,1305358,1313398,1313662	ENSSSCG00000032485	ENSSSCG00000032485		15185044,15185045
15185046	18	18	0	0	Ensembl_Sscrofa11.1||Refseq_ref_Sscrofa11.1	IBTK(protein_coding 201)||IBTK(mRNA X1)	Inhibitor of Bruton tyrosine kinase||inhibitor of Bruton tyrosine kinase, transcript variant X1	18	12	1	83984325-84069459	E2-E29||E2-E30	IBTK(protein_coding 202)||IBTK(mRNA X2),IBTK(mRNA X3)	IBTK(protein_coding 201)||IBTK(mRNA X1)	62017,258964,443795,570323,646014,858772,890310,906806,917050,943669,982282,986331,993240,1022399,1173974,1298090,1338040,1396664	IBTK	ENSSSCG00000004460	XM_005659413.3	15185047,15185048,15185049,15185050,15185051,15185052,15185053,15185054,15185055,15185056,15185057,15185058,15185059,15185060,15185061,15185062,15185063,15185064
15185065	21	21	0	0	Ensembl_Sscrofa11.1||Refseq_ref_Sscrofa11.1	TENT5A(protein_coding 201)||FAM46A(mRNA X1)	Terminal nucleotidyltransferase 5A||family with sequence similarity 46 member A, transcript variant X1	21	8	1	84545213-84548048	E1-E3||E1-E3	||FAM46A(mRNA X2)	TENT5A(protein_coding 201)||FAM46A(mRNA X1)	9228,23728,89078,159134,244584,327100,374475,380622,563685,692489,763400,799574,874959,933911,1066990,1067200,1225057,1255338,1255582,1275800,1341099	TENT5A	ENSSSCG00000004464	XM_001927710.5	15185066,15185067,15185068
15185069	23	23	0	0	Ensembl_Sscrofa11.1||Refseq_ref_Sscrofa11.1	ELOVL4(protein_coding 202)||ELOVL4(mRNA X1)	ELOVL fatty acid elongase 4||ELOVL fatty acid elongase 4, transcript variant X1	23	1	1	86186817-86194448	E2-E6||E3-E7	||ELOVL4(mRNA X2)	ELOVL4(protein_coding 202)||ELOVL4(mRNA X1)	42372,50710,64801,152854,469965,482823,743580,886574,903968,960662,989459,1123571,1127065,1141121,1171927,1181165,1186666,1202493,1245959,1307314,1326182,1334778,1357386	ELOVL4	ENSSSCG00000028080	XM_021092097.1	15185070,15185071,15185072,15185073,15185074
15185075	22	12	10	0	DNA			12	0	1	86444026-86443273				54035,82793,351704,430138,509188,538339,792273,796735,799819,893692,943827,1345956				15185076,15185077
15185078	24	24	0	0	Ensembl_Sscrofa11.1||Refseq_ref_Sscrofa11.1	LCA5(protein_coding 201)||LCA5(mRNA X1)	LCA5, lebercilin||LCA5, lebercilin, transcript variant X1	24	13	1	86633445-86633863	E3||E3	LCA5(protein_coding 202),LCA5(protein_coding 203)||LCA5(mRNA X2)	LCA5(protein_coding 201)||LCA5(mRNA X1)	43176,43463,301371,337286,428037,428554,494970,579608,581141,609593,626581,636580,705379,712945,752852,772704,896856,905800,1052375,1157470,1162731,1279073,1315033,1378377	LCA5	ENSSSCG00000004469	XM_021092140.1	15185079
15185080	25	25	0	0	Ensembl_Sscrofa11.1||Refseq_ref_Sscrofa11.1	HMGN3(protein_coding 201)||HMGN3(mRNA X2)	High mobility group nucleosomal binding domain 3||high mobility group nucleosomal binding domain 3, transcript variant X2	25	18	1	86984462-86987431	E5-E8||E4-E6	HMGN3(protein_coding 202),HMGN3(protein_coding 204)||	HMGN3(protein_coding 201)||HMGN3(mRNA X2)	101482,101731,372763,428651,474994,493034,531844,599811,674951,675113,804940,928087,929633,930511,938450,939082,1030641,1084477,1138633,1139955,1154006,1191825,1258867,1274593,1361037	HMGN3	ENSSSCG00000004470	XM_005659421.3	15185081,15185082,15185083,15185084
15185085	38	38	0	0	Ensembl_Sscrofa11.1||Refseq_ref_Sscrofa11.1	PHIP(protein_coding 201)||PHIP(misc_RNA X2)	Pleckstrin homology domain interacting protein||pleckstrin homology domain interacting protein, transcript variant X2	38	11	1	87196677-87237258	E18-E38||E18-E38	||PHIP(misc_RNA X4),PHIP(mRNA X1),PHIP(mRNA X3),PHIP(mRNA X5),PHIP(mRNA X6)	PHIP(protein_coding 201)||PHIP(misc_RNA X2)	9019,141786,146569,198741,305746,383091,390989,500587,524163,591521,640372,671936,688627,699635,765724,784393,784453,802189,835330,878923,887297,911899,919695,947511,950482,960844,962322,1073516,1079890,1086451,1103576,1151925,1171435,1226100,1255951,1261669,1290536,1297023	PHIP	ENSSSCG00000004473	XR_002344074.1	15185086,15185087,15185088,15185089,15185090,15185091,15185092,15185093,15185094,15185095,15185096,15185097,15185098,15185099,15185100,15185101,15185102,15185103,15185104,15185105,15185106
15185107	9	9	0	0	DNA			9	0	1	88146776-88146585				385188,385319,454481,454804,505159,748785,1013326,1150083,1256554				15185108
15185109	22	22	0	0	Ensembl_Sscrofa11.1||Refseq_ref_Sscrofa11.1	ENSSSCG00000004475(pseudogene)||HTR1B(mRNA)	ENSSSCG00000004475||5-hydroxytryptamine receptor 1B	22	5	1	88597610-88598653	E1||E1		ENSSSCG00000004475(pseudogene)||HTR1B(mRNA)	1651,116091,119792,190311,278018,306735,442307,502249,524583,632527,760120,808080,879738,895087,911452,952814,1041019,1072963,1345347,1364027,1366895,1377375	HTR1B	ENSSSCG00000004475	NM_214298.1	15185110
15185111	26	21	0	5	Refseq_ref_Sscrofa11.1	IMPG1(mRNA)	Interphotoreceptor matrix proteoglycan 1	19	2	1	89858280-89873330	E2-E7		IMPG1(mRNA)	105154,313930,324253,599142,613004,640904,689955,788329,812627,827782,855517,1067448,1085288,1127828,1176636,1192555,1193370,1236894,1334028	IMPG1		XM_021092283.1	15185112,15185113,15185114,15185115,15185116,15185117
15185118	25	25	0	0	Ensembl_Sscrofa11.1||Refseq_ref_Sscrofa11.1	IMPG1(protein_coding 201)||IMPG1(mRNA)	Interphotoreceptor matrix proteoglycan 1	25	7	1	89896386-89986395	E8-E13||E12-E17	IMPG1(protein_coding 204)||	IMPG1(protein_coding 201)||IMPG1(mRNA)	172132,178567,180092,230264,326816,351192,384570,398644,440694,500148,524912,549728,582457,582638,679006,776945,922099,962363,972435,983148,1113791,1138818,1202388,1279496,1380004	IMPG1	ENSSSCG00000004477	XM_021092283.1	15185119,15185120,15185121,15185122,15185123,15185124,15185125
15185126	23	23	0	0	Ensembl_Sscrofa11.1||Refseq_ref_Sscrofa11.1	FILIP1(protein_coding 201)||FILIP1(mRNA X1)	Filamin A interacting protein 1||filamin A interacting protein 1, transcript variant X1	23	5	1	90521290-90613892	E1-E4||E2-E5	FILIP1(protein_coding 202),FILIP1(protein_coding 203)||FILIP1(mRNA X2),FILIP1(mRNA X3),FILIP1(mRNA X4)	FILIP1(protein_coding 201)||FILIP1(mRNA X1)	85278,224789,243599,251212,355139,392958,435716,441422,524720,525800,561709,591240,668826,669091,793890,958445,967406,991419,1093076,1306730,1373223,1408028,1410940	FILIP1	ENSSSCG00000004479	XM_021092321.1	15185127,15185128,15185129,15185130
15185131	28	28	0	0	Ensembl_Sscrofa11.1||Refseq_ref_Sscrofa11.1	COX7A2(protein_coding 201)||COX7A2(mRNA)	COX7A2 protein	28	10	1	90696752-90703389	E1-E4||E1-E4		COX7A2(protein_coding 201)||COX7A2(mRNA)	67928,84691,85404,100375,147219,165751,196441,228593,239479,414311,418418,701809,851107,901596,946007,963830,965127,1040592,1084186,1184841,1187396,1188798,1205569,1253433,1294473,1310140,1353279,1401381	COX7A2	ENSSSCG00000004480	NM_001097484.1	15185132,15185133,15185134,15185135
15185136	23	18	0	5	Refseq_ref_Sscrofa11.1	TMEM30A(mRNA X2)	Transmembrane protein 30A, transcript variant X2	18	5	1	90651018-90681806	E1-E6		TMEM30A(mRNA X2)	89971,208413,220043,238572,255494,472404,502840,554173,710322,803953,865736,1008906,1039133,1063445,1072665,1199157,1241475,1331554	TMEM30A		XM_021092352.1	15185137,15185138,15185139,15185140,15185141,15185142
15185143	28	28	0	0	Ensembl_Sscrofa11.1||Refseq_ref_Sscrofa11.1	COX7A2(protein_coding 201)||COX7A2(mRNA)	COX7A2 protein	28	10	1	90696752-90703389	E1-E4||E1-E4		COX7A2(protein_coding 201)||COX7A2(mRNA)	67928,84691,85404,100375,147219,165751,196441,228593,239479,414311,418418,701809,851107,901596,946007,963830,965127,1040592,1084186,1184841,1187396,1188798,1205569,1253433,1294473,1310140,1353279,1401381	COX7A2	ENSSSCG00000004480	NM_001097484.1	15185144,15185145,15185146,15185147
15185148	36	35	0	1	Refseq_ref_Sscrofa11.1	COL12A1(mRNA X1)	Collagen type XII alpha 1 chain, transcript variant X1	35	16	1	90744564-90874559	E1-E66	COL12A1(mRNA X3)	COL12A1(mRNA X1)	29478,50293,72617,115603,161860,186596,189120,189465,227019,333917,364374,398786,472691,473878,511037,511842,543776,612270,689345,792852,800276,897869,903025,1016743,1117716,1185054,1191961,1243026,1271572,1294577,1296852,1305441,1350974,1396349,1396641	COL12A1		XM_013992819.2	15185149,15185150,15185151,15185152,15185153,15185154,15185155,15185156,15185157,15185158,15185159,15185160,15185161,15185162,15185163,15185164,15185165,15185166,15185167,15185168,15185169,15185170,15185171,15185172,15185173,15185174,15185175,15185176,15185177,15185178,15185179,15185180,15185181,15185182,15185183,15185184
15185185	26	20	0	6	Ensembl_Sscrofa11.1||Refseq_ref_Sscrofa11.1	SLC17A5(protein_coding 201)||SLC17A5(mRNA X1)	Solute carrier family 17 member 5||solute carrier family 17 member 5, transcript variant X1	20	4	1	92295674-92320909	E2-E9||E2-E9	SLC17A5(protein_coding 202),SLC17A5(protein_coding 205),SLC17A5(protein_coding 206)||SLC17A5(mRNA X2),SLC17A5(mRNA X3)	SLC17A5(protein_coding 201)||SLC17A5(mRNA X1)	49890,205724,206907,661973,703033,887441,894150,897746,947010,972982,988586,1075493,1160988,1196610,1247415,1257108,1289362,1322972,1355901,1369484	SLC17A5	ENSSSCG00000004486	XM_013985139.2	15185186,15185187,15185188,15185189,15185190,15185191,15185192,15185193,15185194
15185195	23	23	0	0	Ensembl_Sscrofa11.1||Refseq_ref_Sscrofa11.1	CGAS(protein_coding 201)||MB21D1(mRNA)	Cyclic GMP-AMP synthase||Mab-21 domain containing 1	23	16	1	92483948-92500195	E1-E5||E1-E5		CGAS(protein_coding 201)||MB21D1(mRNA)	65126,103589,248342,267896,315113,346064,426357,427379,447184,483177,591937,609925,779590,811252,827805,982166,1116781,1125830,1138637,1204062,1282586,1380916,1389322	CGAS	ENSSSCG00000021383	XM_013985148.2	15185196,15185197,15185198,15185199,15185200
15185201	25	25	0	0	Ensembl_Sscrofa11.1||Refseq_ref_Sscrofa11.1	SETBP1(protein_coding 201)||SETBP1(mRNA X1)	SET binding protein 1||SET binding protein 1, transcript variant X1	25	3	1	94558090-94661416	E3-E5||E3-E5	||SETBP1(mRNA X2),SETBP1(mRNA X3),SETBP1(mRNA X4),SETBP1(mRNA X5),SETBP1(mRNA X6)	SETBP1(protein_coding 201)||SETBP1(mRNA X1)	89804,130439,314582,323336,368705,375412,399975,472139,549422,577032,593530,631794,670311,709166,755757,786970,831864,957840,972768,993803,1035335,1076941,1114442,1242523,1409333	SETBP1	ENSSSCG00000004490	XM_013988555.2	15185202,15185203,15185204,15185205
15185206	21	21	0	0	Ensembl_Sscrofa11.1	ENSSSCG00000018364(misc_RNA)	ENSSSCG00000018364	21	11	1	95008684-95008977	E1		ENSSSCG00000018364(misc_RNA)	14009,62296,113747,140944,187006,415588,521173,572195,572936,580407,700459,816218,942647,958325,1006526,1031142,1031275,1234751,1235235,1287953,1315789	ENSSSCG00000018364	ENSSSCG00000018364		15185207
15185208	34	34	0	0	Refseq_ref_Sscrofa11.1	SLC14A2(mRNA)	Solute carrier family 14 member 2	34	22	1	95260873-95319528	E4-E23		SLC14A2(mRNA)	77458,94111,106657,124144,133495,173844,325235,325921,409765,427770,510659,541912,543549,592019,662504,670042,693609,790111,804183,811121,812021,930067,936278,992767,1017519,1137756,1169191,1198918,1225328,1233936,1235031,1269741,1328910,1345432	SLC14A2		XM_021092457.1	15185209,15185210,15185211,15185212,15185213,15185214,15185215,15185216,15185217,15185218,15185219,15185220,15185221,15185222,15185223,15185224,15185225,15185226,15185227
15185228	23	23	0	0	Ensembl_Sscrofa11.1||Refseq_ref_Sscrofa11.1	SLC14A1(protein_coding 205)||SLC14A1(mRNA X3)	Solute carrier family 14 member 1 (Kidd blood group)||solute carrier family 14 member 1 (Kidd blood group), transcript variant X3	23	13	1	95358013-95379354	E1-E10||E3-E10		SLC14A1(protein_coding 205)||SLC14A1(mRNA X3)	79029,117725,123696,188965,193193,203979,279550,292281,323682,639204,647117,656411,697363,749033,842432,1040808,1155932,1167842,1191531,1194330,1276246,1353685,1409128	SLC14A1	ENSSSCG00000004492	XM_021092482.1	15185229,15185230,15185231,15185232,15185233,15185234,15185235,15185236,15185237
15185238	24	24	0	0	Ensembl_Sscrofa11.1||Refseq_ref_Sscrofa11.1	SIGLEC15(protein_coding 201)||SIGLEC15(mRNA)	Sialic acid binding Ig like lectin 15	24	3	1	95484250-95489947	E1-E4||E3-E7		SIGLEC15(protein_coding 201)||SIGLEC15(mRNA)	14938,57837,102875,146660,153583,216144,262357,305935,330941,334168,339765,366857,371637,651996,859356,928860,929418,1007576,1026080,1168968,1179733,1190326,1242199,1405056	SIGLEC15	ENSSSCG00000004493	XM_003121417.5	15185239,15185240,15185241
15185242	32	32	0	0	Ensembl_Sscrofa11.1||Refseq_ref_Sscrofa11.1	EPG5(protein_coding 201)||EPG5(mRNA)	Ectopic P-granules autophagy protein 5 homolog	32	22	1	95603000-95594682||95536676-95514866	E36-E43||E37-E44		EPG5(protein_coding 201)||EPG5(mRNA)	18468,31347,133675,226584,247715,257377,297692,320734,440223,452265,477621,582305,827108,834458,869087,960914,993750,1016349,1025715,1045577,1077050,1139851,1158186,1165301,1180574,1185818,1198894,1199966,1245696,1256978,1281554,1337583	EPG5	ENSSSCG00000021072	XM_021092525.1	15185243,15185244,15185245,15185246,15185247,15185248,15185249,15185250
15185251	26	1	25	0	DNA			1	0	1	95748906-95748882				414618				15185252,15185253,15185254,15185255,15185256,15185257,15185258,15185259,15185260,15185261
15185262	25	25	0	0	Ensembl_Sscrofa11.1||Refseq_ref_Sscrofa11.1	ENSSSCG00000004500(protein_coding)||C1H18orf25(mRNA X1)	Chromosome 1 C18orf25 homolog||chromosome 1 C18orf25 homolog, transcript variant X1	25	15	1	95846947-95891125	E2-E6||E2-E5	||C1H18orf25(mRNA X2),C1H18orf25(mRNA X3)	ENSSSCG00000004500(protein_coding)||C1H18orf25(mRNA X1)	45729,113883,239550,267825,285771,473602,524353,619337,620360,624265,626205,638363,729149,734151,774718,923204,932703,963281,994521,1028433,1057873,1155011,1170443,1186651,1397615	C1H18orf25	ENSSSCG00000004500	XM_003121416.6	15185263,15185264,15185265,15185266
15185267	24	0	24	0															15185268
15185269	18	0	18	0															15185270
15185271	29	29	0	0	Ensembl_Sscrofa11.1||Refseq_ref_Sscrofa11.1	CTIF(protein_coding 201)||CTIF(mRNA X1)	Cap binding complex dependent translation initiation factor||cap binding complex dependent translation initiation factor, transcript variant X1	29	7	1	98220139-98451301	E2-E11||E2-E12	CTIF(protein_coding 203),CTIF(protein_coding 204),CTIF(protein_coding 205)||CTIF(mRNA X2),CTIF(mRNA X3),CTIF(mRNA X4),CTIF(mRNA X5),CTIF(mRNA X6),CTIF(mRNA X7),CTIF(mRNA X8)	CTIF(protein_coding 201)||CTIF(mRNA X1)	6296,16759,22242,40926,53682,74393,106888,254401,280634,288044,344641,416868,463982,491732,505191,555760,568278,621383,690355,729223,808373,837675,848098,1055246,1076352,1126457,1219619,1254992,1395213	CTIF	ENSSSCG00000004506	XM_013992847.2	15185272,15185273,15185274,15185275,15185276,15185277,15185278,15185279,15185280,15185281,15185282
15185283	29	29	0	0	Ensembl_Sscrofa11.1||Refseq_ref_Sscrofa11.1	LIPG(protein_coding 203)||LIPG(mRNA X1)	Lipase G, endothelial type||lipase G, endothelial type, transcript variant X1	29	9	1	99082052-99109054	E1-E10||E1-E10	||LIPG(mRNA)	LIPG(protein_coding 203)||LIPG(mRNA X1)	4968,45331,83534,109136,156969,323939,327965,334100,514208,532396,568087,609929,633392,646951,730991,746116,760080,771258,784506,841159,968280,1028602,1033346,1057518,1094738,1130169,1137523,1368587,1376068	LIPG	ENSSSCG00000004509	XM_013992843.2	15185284,15185285,15185286,15185287,15185288,15185289,15185290,15185291,15185292,15185293
15185294	20	20	0	0	Ensembl_Sscrofa11.1	ENSSSCG00000020045(scaRNA)	ENSSSCG00000020045	20	0	1	99311566-99311690	E1		ENSSSCG00000020045(scaRNA)	117911,192751,240134,265643,374124,571047,571862,858980,860410,861828,882402,882634,909662,948407,949777,1193603,1229506,1294373,1311337,1312076	ENSSSCG00000020045	ENSSSCG00000020045		15185295
15185296	17	17	0	0	Ensembl_Sscrofa11.1	ENSSSCG00000020491(scaRNA)	ENSSSCG00000020491	17	0	1	99311794-99311870	E1		ENSSSCG00000020491(scaRNA)	91020,91353,91650,336110,339207,380365,381017,439992,457469,496634,626338,643712,757024,758065,1258157,1266877,1327042	ENSSSCG00000020491	ENSSSCG00000020491		15185297
15185298	25	25	0	0	DNA			25	43	1	99683480-99683640				180926,223379,256585,258168,274209,476868,566794,578535,578997,710752,742398,744663,807412,891560,912326,912702,922331,960970,983460,1177492,1178475,1191915,1193296,1257683,1281726				15185299
15185300	12	12	0	0	Ensembl_Sscrofa11.1	ENSSSCG00000037915(protein_coding)	ENSSSCG00000037915	12	14	1	99802979-99803272	E1-E2		ENSSSCG00000037915(protein_coding)	136622,404857,502024,507190,507724,568286,622667,688009,689901,728972,1013618,1271707	ENSSSCG00000037915	ENSSSCG00000037915		15185301,15185302
15185303	27	27	0	0	Ensembl_Sscrofa11.1||Refseq_ref_Sscrofa11.1	ENSSSCG00000004518(protein_coding)||SKA1(mRNA X1)	Spindle and kinetochore associated complex subunit 1||spindle and kinetochore associated complex subunit 1, transcript variant X1	27	6	1	99976560-99993348	E1-E7||E1-E7		ENSSSCG00000004518(protein_coding)||SKA1(mRNA X1)	135369,218915,228418,312335,348609,382818,384592,393693,413125,423631,437434,454215,484264,499652,506975,531231,568810,710713,809689,820033,873808,892834,941633,1048934,1115983,1160712,1307879	SKA1	ENSSSCG00000004518	XM_001926548.7	15185304,15185305,15185306,15185307,15185308,15185309,15185310
15185311	22	21	0	1	Ensembl_Sscrofa11.1||Refseq_ref_Sscrofa11.1	MAPK4(protein_coding 201)||MAPK4(mRNA X1)	Mitogen-activated protein kinase 4||mitogen-activated protein kinase 4, transcript variant X1	21	8	1	100220088-100289602	E2-E6||E2-E6	MAPK4(protein_coding 202),MAPK4(protein_coding 203),MAPK4(protein_coding 204)||MAPK4(mRNA X2),MAPK4(mRNA X3),MAPK4(mRNA X4),MAPK4(mRNA X5),MAPK4(mRNA X6)	MAPK4(protein_coding 201)||MAPK4(mRNA X1)	32126,43918,54190,55184,126847,198850,286223,359849,376124,568802,615966,743211,757904,788825,867228,1005735,1023737,1039082,1081372,1269490,1406883	MAPK4	ENSSSCG00000004520	XM_021093266.1	15185312,15185313,15185314,15185315,15185316
15185317	29	28	0	1	Ensembl_Sscrofa11.1||Refseq_ref_Sscrofa11.1	ME2(protein_coding 201)||ME2(mRNA X1)	Malic enzyme 2||malic enzyme 2, transcript variant X1	28	11	1	100419762-100474977	E1-E15||E1-E16		ME2(protein_coding 201)||ME2(mRNA X1)	45943,85328,91355,200178,279003,395125,404284,414372,452452,456610,467102,472467,488044,637409,663839,684984,796275,821424,854189,888422,899700,905936,949936,1058845,1077950,1147325,1171357,1276906	ME2	ENSSSCG00000004522	XM_021093285.1	15185318,15185319,15185320,15185321,15185322,15185323,15185324,15185325,15185326,15185327,15185328,15185329,15185330,15185331,15185332
15185333	24	24	0	0	DNA			14	5	1	100522020-100527248				243278,282469,395171,414468,1031366,1061651,1143385,1223296,1239546,1239698,1245520,1296488,1362257,1397840				15185334,15185335,15185336,15185337,15185338,15185339,15185340,15185341
15185342	11	11	0	0	Ensembl_Sscrofa11.1	ENSSSCG00000019329(snRNA)	ENSSSCG00000019329	11	0	1	100560477-100560511	E1		ENSSSCG00000019329(snRNA)	117277,117477,117804,829431,948931,973669,975318,1211061,1294695,1297641,1411036	ENSSSCG00000019329	ENSSSCG00000019329		15185343
15185344	26	26	0	0	Ensembl_Sscrofa11.1||Refseq_ref_Sscrofa11.1	SMAD4(protein_coding 203)||SMAD4(mRNA X2)	SMAD family member 4||SMAD family member 4, transcript variant X2	24	12	1	100574802-100627858	E1-E12||E1-E12	||SMAD4(mRNA X3)	SMAD4(mRNA),SMAD4(protein_coding 203)||SMAD4(mRNA X2),SMAD4(mRNA)	52226,101749,117085,132537,171739,448398,531368,623564,631587,643649,649577,777465,946217,968024,1043646,1063929,1087011,1149421,1183465,1273304,1288723,1337335,1339776,1343959	SMAD4	ENSSSCG00000004524	XM_005654429.3	15185345,15185346,15185347,15185348,15185349,15185350,15185351,15185352,15185353,15185354,15185355,15185356,15185357,15185358
15185359	25	25	0	0	Ensembl_Sscrofa11.1||Refseq_ref_Sscrofa11.1	DCC(protein_coding 201)||DCC(mRNA X1)	DCC netrin 1 receptor||DCC netrin 1 receptor, transcript variant X1	25	9	1	102266220-103082092	E2-E29||E6-E33	||DCC(mRNA X2),DCC(mRNA X3),DCC(mRNA X4),DCC(mRNA X5)	DCC(protein_coding 201)||DCC(mRNA X1)	53431,86258,130566,175861,181055,203459,274946,282260,372255,407811,515351,557121,614056,642076,667792,790922,808523,896236,1058000,1067807,1093314,1121863,1199219,1206814,1223538	DCC	ENSSSCG00000040836	XM_021073445.1	15185360,15185361,15185362,15185363,15185364,15185365,15185366,15185367,15185368,15185369,15185370,15185371,15185372,15185373,15185374,15185375,15185376,15185377,15185378,15185379,15185380,15185381,15185382,15185383,15185384
15185385	28	28	0	0	Ensembl_Sscrofa11.1||Refseq_ref_Sscrofa11.1	POLI(protein_coding 202)||POLI(mRNA X1)	DNA polymerase iota||DNA polymerase iota, transcript variant X1	28	9	1	103794336-103819470	E1-E10||E1-E11	||POLI(mRNA X2),POLI(mRNA X3),POLI(mRNA X5),POLI(mRNA X6)	POLI(protein_coding 202)||POLI(mRNA X1)	97760,134791,159913,223660,303199,436983,438169,449493,485730,497389,510995,525431,602762,627524,662344,718249,768381,868404,871138,955218,1049776,1064253,1092213,1184359,1291307,1292428,1294245,1305655	POLI	ENSSSCG00000004529	XM_021093313.1	15185386,15185387,15185388,15185389,15185390,15185391,15185392,15185393,15185394,15185395
15185396	25	25	0	0	Ensembl_Sscrofa11.1||Refseq_ref_Sscrofa11.1	ENSSSCG00000004531(protein_coding)||C1H18orf54(mRNA X1)	Chromosome 1 C18orf54 homolog||chromosome 1 C18orf54 homolog, transcript variant X1	25	14	1	103861616-103883197	E1-E10||E1-E7	||C1H18orf54(mRNA X2),C1H18orf54(mRNA X8),C1H18orf54(mRNA X9)	ENSSSCG00000004531(protein_coding)||C1H18orf54(mRNA X1)	1602,20978,162802,201258,215258,394610,395196,436467,466940,486443,559587,642704,689386,703344,705802,717863,887011,1043277,1072618,1075849,1160727,1199367,1326974,1373100,1388364	C1H18orf54	ENSSSCG00000004531	XM_021093340.1	15185397,15185398,15185399,15185400,15185401,15185402,15185403,15185404,15185405
15185406	21	21	0	0	Ensembl_Sscrofa11.1||Refseq_ref_Sscrofa11.1	RAB27B(protein_coding 201)||RAB27B(mRNA X1)	RAB27B, member RAS oncogene family||RAB27B, member RAS oncogene family, transcript variant X1	21	4	1	104401080-104412811	E3-E7||E3-E7	RAB27B(protein_coding 203)||RAB27B(mRNA X2)	RAB27B(protein_coding 201)||RAB27B(mRNA X1)	31349,74861,92108,409250,420518,498886,563859,591203,623666,680608,683458,726118,757493,801887,863139,885478,1086426,1202017,1228314,1265021,1283043	RAB27B	ENSSSCG00000035243	XM_001925811.5	15185407,15185408,15185409,15185410,15185411
15185412	7	7	0	0	DNA			7	0	1	105649104-105649160				92571,94672,231584,509322,793143,898301,899803				15185413
15185414	27	20	0	7	Ensembl_Sscrofa11.1||Refseq_ref_Sscrofa11.1	ST8SIA3(protein_coding 201)||ST8SIA3(mRNA X1)	ST8 alpha-N-acetyl-neuraminide alpha-2,8-sialyltransferase 3||ST8 alpha-N-acetyl-neuraminide alpha-2,8-sialyltransferase 3, transcript variant X1	20	2	1	106685638-106692807	E2-E4||E2-E4	ST8SIA3(protein_coding 202)||ST8SIA3(mRNA X2)	ST8SIA3(protein_coding 201)||ST8SIA3(mRNA X1)	134395,186138,337072,443826,508864,517650,521290,550308,573839,581994,594634,599689,600646,679229,688747,825962,1024132,1214018,1220033,1262486	ST8SIA3	ENSSSCG00000038971	XM_021093623.1	15185415,15185416,15185417,15185418
15185419	24	24	0	0	Ensembl_Sscrofa11.1||Refseq_ref_Sscrofa11.1	ONECUT2(protein_coding 201)||ONECUT2(mRNA)	One cut homeobox 2	24	1	1	106751795-106797956	E1-E2||E1-E3		ONECUT2(protein_coding 201)||ONECUT2(mRNA)	13105,60264,75396,106511,144909,374338,410941,448631,582499,583252,602579,605076,624420,690928,749987,1012736,1105474,1209788,1233619,1260581,1370411,1370634,1372262,1399181	ONECUT2	ENSSSCG00000004540	XM_021093679.1	15185420,15185421,15185422
15185423	29	0	29	0															15185424,15185425,15185426,15185427,15185428,15185429,15185430,15185431,15185432,15185433,15185434,15185435,15185436,15185437,15185438
15185439	24	24	0	0	Ensembl_Sscrofa11.1	MTFMT(protein_coding 201)	Mitochondrial methionyl-tRNA formyltransferase	24	8	1	106970663-107001038	E1-E9		MTFMT(protein_coding 201)	11135,28809,137800,142210,165918,240371,259997,449713,481045,530622,657557,800285,893244,908148,908884,987635,1024536,1216903,1230911,1246670,1264160,1295845,1310039,1342943	MTFMT	ENSSSCG00000004543		15185440,15185441,15185442,15185443,15185444,15185445,15185446,15185447,15185448
15185449	25	25	0	0	Ensembl_Sscrofa11.1||Refseq_ref_Sscrofa11.1	SPG21(protein_coding 201)||SPG21(mRNA)	SPG21, maspardin	25	5	1	107011824-107036323	E1-E9||E1-E8		SPG21(protein_coding 201)||SPG21(mRNA)	28714,159478,271673,357799,390827,407184,430380,470415,506300,518483,565420,592384,689602,810711,1047035,1049120,1075776,1143736,1165325,1206296,1237281,1281422,1296083,1322752,1350315	SPG21	ENSSSCG00000004544	NM_001244929.1	15185450,15185451,15185452,15185453,15185454,15185455,15185456,15185457,15185458
15185459	11	11	0	0	Ensembl_Sscrofa11.1||Refseq_ref_Sscrofa11.1	ENSSSCG00000037998(protein_coding)||LOC100737265(mRNA)	Small ubiquitin-related modifier 1-like	11	11	1	107108555-107108744	E1||E1		ENSSSCG00000037998(protein_coding)||LOC100737265(mRNA)	103030,397749,397942,479027,502096,606444,607873,1122532,1379223,1379529,1381458	ENSSSCG00000037998	ENSSSCG00000037998	XM_005659490.2	15185460
15185461	25	25	0	0	Ensembl_Sscrofa11.1||Refseq_ref_Sscrofa11.1	RBPMS2(protein_coding 201)||RBPMS2(mRNA X1)	RNA binding protein, mRNA processing factor 2||RNA binding protein with multiple splicing 2, transcript variant X1	25	5	1	107259642-107295159	E1-E7||E1-E7	||RBPMS2(mRNA X2),RBPMS2(mRNA X3)	RBPMS2(protein_coding 201)||RBPMS2(mRNA X1)	97379,154701,274214,299411,302744,371869,442603,513625,532584,583588,618145,618802,637359,666487,838779,844547,964034,1128782,1129250,1130781,1198957,1250100,1254698,1341812,1350513	RBPMS2	ENSSSCG00000004549	XM_005659494.3	15185462,15185463,15185464,15185465,15185466,15185467,15185468
15185469	30	18	0	12	Ensembl_Sscrofa11.1||Refseq_ref_Sscrofa11.1	OAZ2(protein_coding 201)||OAZ2(mRNA 1)	Ornithine decarboxylase antizyme 2||ornithine decarboxylase antizyme 2, transcript variant 1	18	7	1	107325279-107338216	E1-E5||E1-E5	||OAZ2(mRNA 2)	OAZ2(protein_coding 201)||OAZ2(mRNA 1)	62987,118669,127576,230562,296713,426029,439916,721279,821123,830224,985827,1072613,1084948,1126997,1208682,1219568,1245554,1391188	OAZ2	ENSSSCG00000004550	NM_001122995.2	15185470,15185471,15185472,15185473,15185474,15185475,15185476,15185477,15185478,15185479,15185480
15185481	24	24	0	0	DNA			24	2	1	107552379-107552039				115843,128825,136177,178234,180979,185178,187299,432883,438801,570452,587538,681717,724850,725346,730702,736223,749434,817681,847163,856416,998931,1071624,1345263,1346821				15185482,15185483,15185484,15185485
15185486	27	27	0	0	Ensembl_Sscrofa11.1||Refseq_ref_Sscrofa11.1	PCLAF(protein_coding 201)||PCLAF(mRNA)	PCNA clamp associated factor	27	8	1	107659527-107661640	E1-E3||E1-E3		PCLAF(protein_coding 201)||PCLAF(mRNA)	39964,51425,53724,212744,292074,313039,440058,592624,631096,631325,634976,664899,728162,914928,918887,968749,1024005,1025084,1054625,1065366,1094839,1096200,1106412,1115579,1177159,1219045,1220965	PCLAF	ENSSSCG00000004554	NM_001244997.1	15185487,15185488,15185489
15185490	27	27	0	0	Ensembl_Sscrofa11.1||Refseq_ref_Sscrofa11.1	CIAO2A(protein_coding 201)||FAM96A(mRNA X1)	Cytosolic iron-sulfur assembly component 2A||family with sequence similarity 96 member A, transcript variant X1	27	0	1	107951658-107968840	E1-E5||E1-E4		CIAO2A(protein_coding 201)||FAM96A(mRNA X1)	36262,73373,167670,214329,214712,231645,280018,295372,380121,443193,444088,448524,449604,606320,696182,705293,745653,794361,803788,806770,878525,885808,988249,1238835,1257414,1343552,1344222	CIAO2A	ENSSSCG00000034124	XM_021093917.1	15185491,15185492,15185493,15185494
15185495	19	13	0	6	Ensembl_Sscrofa11.1||Refseq_ref_Sscrofa11.1	DAPK2(protein_coding 203)||DAPK2(mRNA X1)	Death associated protein kinase 2||death associated protein kinase 2, transcript variant X1	13	2	1	108071142-108117625	E3-E10||E3-E10	||DAPK2(mRNA X2)	DAPK2(protein_coding 203)||DAPK2(mRNA X1)	18014,112546,149008,516258,637764,662766,741932,776833,829167,1045589,1085776,1216376,1357417	DAPK2	ENSSSCG00000021588	XM_021093314.1	15185496,15185497,15185498,15185499,15185500,15185501,15185502
15185503	73	73	0	0	Refseq_ref_Sscrofa11.1	HERC1(mRNA X1)	HECT and RLD domain containing E3 ubiquitin protein ligase family member 1, transcript variant X1	73	27	1	108249277-108403682	E2-E78	HERC1(mRNA X10),HERC1(mRNA X11),HERC1(mRNA X14),HERC1(mRNA X15),HERC1(mRNA X17),HERC1(mRNA X18),HERC1(mRNA X2),HERC1(mRNA X21),HERC1(mRNA X3),HERC1(mRNA X4),HERC1(mRNA X6),HERC1(mRNA X8),HERC1(mRNA X9)	HERC1(mRNA X1)	13035,27214,58506,59288,59927,88748,90182,90719,110355,130594,153284,174216,196003,246224,279322,293349,342990,351724,434635,441443,445724,458942,459506,459560,478999,512137,527294,537750,539882,540171,559615,563970,577948,588791,592335,623228,639674,657616,677265,679170,718798,730475,736406,818950,842092,845447,866740,903079,951608,969662,970809,987908,999420,1034969,1046157,1058615,1077098,1088…	HERC1		XM_021093938.1	15185504,15185505,15185506,15185507,15185508,15185509,15185510,15185511,15185512,15185513,15185514,15185515,15185516,15185517,15185518,15185519,15185520,15185521,15185522,15185523,15185524,15185525,15185526,15185527,15185528,15185529,15185530,15185531,15185532,15185533,15185534,15185535,15185536,15185537,15185538,15185539,15185540,15185541,15185542,15185543,15185544,15185545,15185546,15185547,151…
15185577	26	3	23	0	DNA			3	0	1	108464940-108464914				421491,421715,890802				15185578,15185579,15185580,15185581,15185582,15185583,15185584,15185585,15185586
15185587	18	14	4	0	DNA			14	4	1	108755791-108629215				65561,956019,988024,1016277,1080336,1155548,1155662,1159409,1197923,1256614,1266181,1294351,1295919,1308719				15185588,15185589,15185590,15185591
15185592	28	26	0	2	Ensembl_Sscrofa11.1	CA12(protein_coding 201)	Carbonic anhydrase 12	26	8	1	108649275-108707602	E1-E11		CA12(protein_coding 201)	7181,285709,320808,402708,421064,445274,485600,498100,523592,543799,581484,618316,647127,736911,775113,803981,827691,862781,1023783,1067882,1091691,1092088,1212501,1263282,1325366,1365174	CA12	ENSSSCG00000004565		15185593,15185594,15185595,15185596,15185597,15185598,15185599,15185600
15185601	22	3	19	0	DNA			3	0	1	108793215-108793131				432642,707668,855782				15185602,15185603,15185604,15185605,15185606,15185607,15185608
15185609	28	0	28	0															15185610,15185611,15185612,15185613
15185614	26	26	0	0	Refseq_ref_Sscrofa11.1	RPS27L(mRNA)	Ribosomal protein S27 like	26	11	1	108881357-108886333	E1-E4		RPS27L(mRNA)	103287,150740,201568,297461,364671,408128,415874,416592,588298,608643,625843,681932,749983,822011,862188,862370,874101,914982,995535,1009311,1163345,1178299,1217493,1291963,1307681,1331644	RPS27L		XM_003480338.3	15185615,15185616,15185617,15185618
15185619	24	24	0	0	Ensembl_Sscrofa11.1||Refseq_ref_Sscrofa11.1	ENSSSCG00000004572(protein_coding)||C2CD4B(mRNA)	C2 calcium dependent domain containing 4B	24	0	1	109825979-109827030	E2||E2		ENSSSCG00000004572(protein_coding)||C2CD4B(mRNA)	9451,11390,34842,131695,154930,364851,370449,372289,377769,392865,455416,512658,522510,553739,562387,779903,804259,869875,896149,992074,1037059,1132616,1251137,1316084	C2CD4B	ENSSSCG00000004572	XM_003480344.4	15185620
15185621	83	72	0	11	Refseq_ref_Sscrofa11.1	VPS13C(mRNA X1)	Vacuolar protein sorting 13 homolog C, transcript variant X1	72	31	1	109944956-110103892	E2-E85		VPS13C(mRNA X1)	28437,31399,42970,44013,68466,126578,156326,177690,208098,246204,341504,352099,357725,386369,428346,446008,452119,456166,462824,473041,480307,487881,510166,528674,529859,536346,541187,559001,601169,615120,625031,642399,652157,657991,684316,686580,701112,721692,731790,734363,768619,772426,814332,815311,817816,890421,895585,920182,957232,968904,996045,1005278,1006524,1010530,1019921,1026727,1060965…	VPS13C		XM_021094362.1	15185622,15185623,15185624,15185625,15185626,15185627,15185628,15185629,15185630,15185631,15185632,15185633,15185634,15185635,15185636,15185637,15185638,15185639,15185640,15185641,15185642,15185643,15185644,15185645,15185646,15185647,15185648,15185649,15185650,15185651,15185652,15185653,15185654,15185655,15185656,15185657,15185658,15185659,15185660,15185661,15185662,15185663,15185664,15185665,151…
15185705	23	23	0	0	Ensembl_Sscrofa11.1||Refseq_ref_Sscrofa11.1	RORA(protein_coding 201)||RORA(mRNA X1)	RAR related orphan receptor A||RAR related orphan receptor A, transcript variant X1	23	6	1	111457752-111473486	E4-E10||E5-E11	||RORA(mRNA X2),RORA(mRNA X3),RORA(mRNA X4)	RORA(protein_coding 201)||RORA(mRNA X1)	184363,203396,250544,281085,447141,461299,514636,570460,817458,837399,848531,1083907,1087794,1155014,1163529,1169225,1288921,1289298,1301770,1306776,1338182,1353671,1396264	RORA	ENSSSCG00000004576	XM_021073474.1	15185706,15185707,15185708,15185709,15185710,15185711,15185712
15185713	29	29	0	0	Ensembl_Sscrofa11.1||Refseq_ref_Sscrofa11.1	ICE2(protein_coding 201)||ICE2(misc_RNA X8)	Interactor of little elongation complex ELL subunit 2||interactor of little elongation complex ELL subunit 2, transcript variant X8	29	8	1	111490905-111559376	E2-E17||E2-E16	ICE2(protein_coding 202)||ICE2(mRNA X1),ICE2(mRNA X2),ICE2(mRNA X3),ICE2(mRNA X4),ICE2(mRNA X5)	ICE2(protein_coding 201)||ICE2(misc_RNA X8)	31193,44744,84534,96250,105410,215139,238061,290670,409002,409864,474413,531631,630764,658910,669691,694113,767024,852443,883384,923081,929204,1015956,1018328,1114236,1133728,1221308,1253733,1291181,1350393	ICE2	ENSSSCG00000004577	XR_002344664.1	15185714,15185715,15185716,15185717,15185718,15185719,15185720,15185721,15185722,15185723,15185724,15185725,15185726,15185727,15185728
15185729	23	23	0	0	Ensembl_Sscrofa11.1	ENSSSCG00000004578(protein_coding)	Annexin A2	23	12	1	111589217-111634937	E1-E14		ENSSSCG00000004578(protein_coding)	56711,175193,183895,301607,314963,368438,391675,512800,517380,535442,594810,623151,766043,785573,880571,1024905,1032300,1110942,1170269,1177173,1224847,1242048,1369838	ENSSSCG00000004578	ENSSSCG00000004578		15185730,15185731,15185732,15185733,15185734,15185735,15185736,15185737,15185738,15185739,15185740,15185741,15185742
15185743	11	11	0	0	Ensembl_Sscrofa11.1||Refseq_ref_Sscrofa11.1	BNIP2(protein_coding 201)||BNIP2(mRNA)	BCL2 interacting protein 2	11	5	1	112344224-112353415	E1-E3||E4-E6	BNIP2(protein_coding 202),BNIP2(protein_coding 203)||	BNIP2(protein_coding 201)||BNIP2(mRNA)	44590,177446,364985,425329,449892,520438,553623,719820,796035,813318,820458	BNIP2	ENSSSCG00000004582	XM_003121469.4	15185744,15185745,15185746
15185747	27	24	3	0	Refseq_ref_Sscrofa11.1	GTF2A2(mRNA X1)	General transcription factor IIA subunit 2, transcript variant X1	24	7	1	112371296-112399520	E1-E5	GTF2A2(mRNA X2)	GTF2A2(mRNA X1)	70218,131721,176555,182138,353564,366798,377835,404449,457439,544615,549305,557351,563008,670845,740490,750549,812659,816311,904174,905782,981398,1134140,1278819,1318531	GTF2A2		XM_003121470.4	15185748,15185749,15185750,15185751,15185752
15185753	20	20	0	0	Ensembl_Sscrofa11.1	SLTM(protein_coding 204)	SAFB like transcription modulator	20	10	1	113126320-113134950	E15-E22		SLTM(protein_coding 204)	65690,128527,162631,268387,269951,291822,305051,556985,613476,683842,714774,721012,758299,772917,826931,991720,993116,1030509,1227891,1320422	SLTM	ENSSSCG00000004592		15185754,15185755,15185756
15185757	27	27	0	0	Ensembl_Sscrofa11.1||Refseq_ref_Sscrofa11.1	SLTM(protein_coding 202)||SLTM(mRNA X1)	SAFB like transcription modulator||SAFB like transcription modulator, transcript variant X1	27	13	1	113085327-113120704	E1-E13||E1-E12	SLTM(protein_coding 204)||SLTM(mRNA X10),SLTM(mRNA X12),SLTM(mRNA X14),SLTM(mRNA X15),SLTM(mRNA X19),SLTM(mRNA X2),SLTM(mRNA X4),SLTM(mRNA X5),SLTM(mRNA X6),SLTM(mRNA X7),SLTM(mRNA X8)	SLTM(protein_coding 202)||SLTM(mRNA X1)	73667,105611,113492,114422,182044,289794,383036,394194,454319,456537,463782,562236,625884,713003,825859,851618,1013839,1074313,1074595,1177648,1180184,1197716,1317398,1368003,1388919,1395346,1400907	SLTM	ENSSSCG00000004592	XM_021073578.1	15185758,15185759,15185760,15185761,15185762,15185763,15185764,15185765,15185766
15185767	13	13	0	0	Refseq_ref_Sscrofa11.1	LOC106508984(pseudogene)	LOC106508984	13	35	1	113319170-113319482	E1		LOC106508984(pseudogene)	28288,28779,138802,408403,895491,1035476,1169777,1194119,1246328,1253736,1255651,1295961,1399512	LOC106508984			15185768,15185769
15185770	25	25	0	0	Ensembl_Sscrofa11.1||Refseq_ref_Sscrofa11.1	MNS1(protein_coding 201)||MNS1(mRNA)	Meiosis specific nuclear structural 1	25	0	1	115472031-115526177	E1-E10||E1-E11		MNS1(protein_coding 201)||MNS1(mRNA)	94369,146139,227276,291750,324280,325130,402248,404619,455129,477187,675870,677844,730400,909012,935740,1070230,1087160,1194449,1195118,1203727,1244157,1289834,1325858,1373174,1399014	MNS1	ENSSSCG00000004601	XM_013992959.2	15185771,15185772,15185773,15185774,15185775,15185776,15185777,15185778,15185779,15185780,15185781
15185782	25	24	1	0	Ensembl_Sscrofa11.1	ENSSSCG00000036021(misc_RNA)	ENSSSCG00000036021	22	0	1	115548681-115548997	E1		ENSSSCG00000036021(misc_RNA)	111970,166035,285634,414974,416688,428242,553283,591993,628400,814470,814648,1014446,1024548,1077882,1114574,1117714,1245200,1283748,1285786,1305740,1338342,1381754	ENSSSCG00000036021	ENSSSCG00000036021		15185783
15185784	25	24	1	0	Ensembl_Sscrofa11.1	ENSSSCG00000036021(misc_RNA)	ENSSSCG00000036021	22	0	1	115548681-115548997	E1		ENSSSCG00000036021(misc_RNA)	111970,166035,285634,414974,416688,428242,553283,591993,628400,814470,814648,1014446,1024548,1077882,1114574,1117714,1245200,1283748,1285786,1305740,1338342,1381754	ENSSSCG00000036021	ENSSSCG00000036021		15185785
15185786	24	24	0	0	Ensembl_Sscrofa11.1||Refseq_ref_Sscrofa11.1	RFX7(protein_coding 201)||RFX7(mRNA X6)	Regulatory factor X7||regulatory factor X7, transcript variant X6	24	5	1	115820705-115867988||115847462-115867988	E4-E9||E1-E11	RFX7(protein_coding 202),RFX7(protein_coding 203)||	RFX7(protein_coding 201)||RFX7(mRNA X6)	124836,133643,145297,285113,395824,429734,505822,621240,707598,761176,979539,991272,1060350,1067110,1143673,1153291,1239333,1265809,1278095,1322072,1322127,1322711,1344472,1370477	RFX7	ENSSSCG00000004603	XM_021094860.1	15185787,15185788,15185789,15185790,15185791
15185792	24	22	0	2	DNA			13	5	1	116051927-116130321				475734,499754,544321,604512,745989,855508,923853,927147,990573,1182460,1190685,1191932,1253657				15185793,15185794,15185795,15185796,15185797,15185798,15185799,15185800,15185801,15185802,15185803,15185804,15185805,15185806,15185807,15185808,15185809,15185810,15185811,15185812,15185813,15185814,15185815,15185816
15185817	23	23	0	0	Ensembl_Sscrofa11.1||Refseq_ref_Sscrofa11.1	NEDD4(protein_coding 203)||NEDD4(mRNA X1)	Neural precursor cell expressed, developmentally down-regulated 4, E3 ubiquitin protein ligase||neural precursor cell expressed, developmentally down-regulated 4, E3 ubiquitin protein ligase, transcript variant X1	23	6	1	115992683-115994132	E1||E1	NEDD4(protein_coding 204)||NEDD4(mRNA X2),NEDD4(mRNA X4)	NEDD4(protein_coding 203)||NEDD4(mRNA X1)	12900,38375,90738,198890,402344,403975,454287,486156,486269,515253,649782,668071,681610,816334,856795,877694,949657,993694,995453,1044387,1168736,1289946,1294485	NEDD4	ENSSSCG00000037499	XM_021094880.1	15185818,15185819,15185820
15185821	38	38	0	0	Ensembl_Sscrofa11.1||Refseq_ref_Sscrofa11.1	PRTG(protein_coding 201)||PRTG(mRNA X1)	Protogenin||protogenin, transcript variant X1	38	13	1	116132404-116268510	E1-E20||E1-E19		PRTG(protein_coding 201)||PRTG(mRNA X1)	148831,180955,235038,320138,323901,433248,437982,456437,468602,485749,519883,607352,646393,727042,897740,904665,950026,1015120,1043504,1076933,1101757,1125647,1133785,1144375,1179872,1198873,1234139,1234978,1306390,1312348,1313206,1314096,1316625,1323428,1339452,1344382,1355627,1403260	PRTG	ENSSSCG00000035798	XM_001928492.6	15185822,15185823,15185824,15185825,15185826,15185827,15185828,15185829,15185830,15185831,15185832,15185833,15185834,15185835,15185836,15185837,15185838,15185839,15185840,15185841
15185842	23	23	0	0	Ensembl_Sscrofa11.1||Refseq_ref_Sscrofa11.1	PYGO1(protein_coding 201)||PYGO1(mRNA)	Pygopus family PHD finger 1	23	3	1	116316796-116319315	E2-E3||E2-E3		PYGO1(protein_coding 201)||PYGO1(mRNA)	31738,46560,66895,123098,152126,209137,225674,385898,428509,448081,450943,497912,673768,674120,699843,731430,761205,857465,875206,985163,1069590,1178516,1337219	PYGO1	ENSSSCG00000004607	XM_005654441.3	15185843,15185844
15185845	26	26	0	0	Ensembl_Sscrofa11.1||Refseq_ref_Sscrofa11.1	DNAAF4(protein_coding 201)||DNAAF4(mRNA X1)	Dynein axonemal assembly factor 4||dynein axonemal assembly factor 4, transcript variant X1	26	16	1	116332644-116429956	E1-E9||E1-E10	||DNAAF4(mRNA X2)	DNAAF4(protein_coding 201)||DNAAF4(mRNA X1)	16428,167347,169231,219862,243577,407792,426246,465765,493899,536280,556848,604189,718672,728511,821100,832103,947484,974258,1001303,1079593,1146964,1161993,1210809,1321448,1354996,1383168	DNAAF4	ENSSSCG00000004608	XM_021094952.1	15185846,15185847,15185848,15185849,15185850,15185851,15185852,15185853,15185854
15185855	27	27	0	0	Refseq_ref_Sscrofa11.1	CCPG1(mRNA X1)	Cell cycle progression 1, transcript variant X1	27	10	1	116449093-116492889	E1-E11	CCPG1(mRNA X2),CCPG1(mRNA X3),CCPG1(mRNA X5),CCPG1(mRNA X6),CCPG1(mRNA X7),CCPG1(mRNA X8),CCPG1(mRNA X9),CCPG1(mRNA)	CCPG1(mRNA X1)	111072,182371,244666,284812,298393,305675,351074,404200,571745,621317,707182,768170,785307,802357,841495,881719,908267,930024,972204,1024417,1078177,1145221,1165419,1174094,1224779,1238333,1294378	CCPG1		XM_021099673.1	15185856,15185857,15185858,15185859,15185860,15185861,15185862,15185863,15185864,15185865
15185866	25	17	0	8	Ensembl_Sscrofa11.1||Refseq_ref_Sscrofa11.1	ENSSSCG00000018806(miRNA)||MIR628(precursor_RNA)	Ssc-mir-628||microRNA 628	17	7	1	116476859-116476933	E1||E1		ENSSSCG00000018806(miRNA)||MIR628(precursor_RNA)	68888,283455,380279,428415,521695,584952,675247,691337,712993,714369,725345,943121,1048530,1072859,1176536,1269214,1405271	MIR628	ENSSSCG00000018806	NR_035402.1	15185867
15185868	26	26	0	0	Ensembl_Sscrofa11.1||Refseq_ref_Sscrofa11.1	RAB27A(protein_coding 202)||RAB27A(mRNA X1)	RAB27A, member RAS oncogene family||RAB27A, member RAS oncogene family, transcript variant X1	26	9	1	116533067-116604982	E1-E6||E1-E7	RAB27A(protein_coding 203),RAB27A(protein_coding 205)||RAB27A(mRNA X2),RAB27A(mRNA X3),RAB27A(mRNA X4),RAB27A(mRNA X5),RAB27A(mRNA X6)	RAB27A(protein_coding 202)||RAB27A(mRNA X1)	23637,158600,174326,268417,382467,403102,426815,512575,581187,598543,716406,734911,755404,761315,775105,789128,863632,867887,944483,1141985,1210872,1292511,1352134,1376139,1376667,1382689	RAB27A	ENSSSCG00000004612	XM_005659581.3	15185869,15185870,15185871,15185872,15185873,15185874,15185875
15185876	27	27	0	0	Refseq_ref_Sscrofa11.1	RSL24D1(mRNA)	Ribosomal L24 domain containing 1	27	3	1	116612338-116628180	E1-E6		RSL24D1(mRNA)	44460,96256,96826,160799,241678,325174,372636,391765,413369,493788,541871,583796,705643,716559,815738,817087,847979,907664,974880,995134,1099272,1301961,1321935,1326537,1379054,1386549,1401971	RSL24D1		XM_003480359.4	15185877,15185878,15185879,15185880,15185881,15185882
15185883	36	36	0	0	Ensembl_Sscrofa11.1||Refseq_ref_Sscrofa11.1	WDR72(protein_coding 201)||WDR72(mRNA X1)	WD repeat domain 72||WD repeat domain 72, transcript variant X1	36	9	1	117966349-118153741	E2-E19||E2-E19	||WDR72(mRNA X2),WDR72(mRNA X3),WDR72(mRNA X6)	WDR72(protein_coding 201)||WDR72(mRNA X1)	48879,55894,106452,134677,140983,145052,201999,203861,255548,273625,288835,290094,359041,474128,514390,592984,643801,663340,687312,693926,711114,718435,757480,819314,829551,903401,904288,917997,928093,971170,978175,1118818,1158984,1241276,1246520,1317212	WDR72	ENSSSCG00000004615	XM_013992975.2	15185884,15185885,15185886,15185887,15185888,15185889,15185890,15185891,15185892,15185893,15185894,15185895,15185896,15185897,15185898,15185899,15185900,15185901,15185902
15185903	16	16	0	0	Ensembl_Sscrofa11.1||Refseq_ref_Sscrofa11.1	ONECUT1(protein_coding 201)||ONECUT1(mRNA X1)	One cut homeobox 1||one cut homeobox 1, transcript variant X1	16	5	1	118914044-118950403	E1-E2||E1-E3		ONECUT1(protein_coding 201)||ONECUT1(mRNA X1)	204872,448200,451313,467505,497360,548805,732206,785717,998586,1006329,1059375,1131104,1291033,1302404,1393576,1394740	ONECUT1	ENSSSCG00000004616	XM_001928991.5	15185904,15185905
15185906	30	30	0	0	Ensembl_Sscrofa11.1||Refseq_ref_Sscrofa11.1	FAM214A(protein_coding 202)||FAM214A(misc_RNA X10)	Family with sequence similarity 214 member A||family with sequence similarity 214 member A, transcript variant X10	30	12	1	119079869-119123729	E3-E13||E3-E13	FAM214A(protein_coding 203),FAM214A(protein_coding 204),FAM214A(protein_coding 205),FAM214A(protein_coding 206)||FAM214A(misc_RNA X11),FAM214A(misc_RNA X12),FAM214A(misc_RNA X13),FAM214A(misc_RNA X14),FAM214A(misc_RNA X15),FAM214A(misc_RNA X8),FAM214A(misc_RNA X9),FAM214A(mRNA X1),FAM214A(mRNA X2),FAM214A(mRNA X3),FAM214A(mRNA X4),FAM214A(mRNA X5),FAM214A(mRNA X6),FAM214A(mRNA X7)	FAM214A(protein_coding 202)||FAM214A(misc_RNA X10)	29944,37695,49438,57595,66840,138248,201137,300070,301684,334521,340385,387004,480394,531305,585182,710541,746278,927408,959308,979188,1043423,1097272,1128709,1158700,1181743,1243764,1257784,1352184,1388619,1396536	FAM214A	ENSSSCG00000004617	XR_002344852.1	15185907,15185908,15185909,15185910,15185911,15185912,15185913,15185914,15185915,15185916,15185917
15185918	24	24	0	0	Ensembl_Sscrofa11.1	MYO5A(protein_coding 202)	Myosin VA	19	22	1	119134818-119153210	E1-E3		ARPP19(mRNA X2),MYO5A(protein_coding 202),ARPP19(mRNA X2)	5860,7434,197621,201235,296210,423934,709108,730826,878209,884494,899662,947234,956594,1092728,1156832,1237757,1244485,1321519,1399052	MYO5A	ENSSSCG00000004620		15185919,15185920,15185921,15185922,15185923
15185924	18	18	0	0	Ensembl_Sscrofa11.1||Refseq_ref_Sscrofa11.1	MYO5A(protein_coding 203)||MYO5A(mRNA X1)	Myosin VA||myosin VA, transcript variant X1	18	5	1	119246200-119312776	E3-E17||E2-E16	MYO5A(protein_coding 205),MYO5A(protein_coding 206),MYO5A(protein_coding 207)||MYO5A(mRNA X2),MYO5A(mRNA X3),MYO5A(mRNA X4),MYO5A(mRNA X5),MYO5A(mRNA X6),MYO5A(mRNA X7),MYO5A(mRNA X8)	MYO5A(protein_coding 203)||MYO5A(mRNA X1)	42994,187495,260741,437475,475801,652033,664919,706353,901686,920902,1042660,1061530,1153200,1166402,1175792,1278207,1289477,1377089	MYO5A	ENSSSCG00000004620	XM_013992979.2	15185925,15185926,15185927,15185928,15185929,15185930,15185931,15185932,15185933,15185934,15185935,15185936,15185937
15185938	26	26	0	0	Ensembl_Sscrofa11.1||Refseq_ref_Sscrofa11.1	MYO5C(protein_coding 203)||MYO5C(mRNA X1)	Myosin VC||myosin VC, transcript variant X1	26	13	1	119424605-119534997	E2-E40||E2-E41	||MYO5C(mRNA X2)	MYO5C(protein_coding 203)||MYO5C(mRNA X1)	77113,81079,88609,135525,155007,180317,227726,282153,392468,393725,509489,746710,799994,803734,803828,971552,982406,1082711,1187308,1252988,1289802,1309457,1380127,1384537,1388623,1400313	MYO5C	ENSSSCG00000004621	XM_005659597.3	15185939,15185940,15185941,15185942,15185943,15185944,15185945,15185946,15185947,15185948,15185949,15185950,15185951,15185952,15185953,15185954,15185955,15185956,15185957,15185958,15185959,15185960,15185961,15185962,15185963,15185964
15185965	29	27	0	2	Ensembl_Sscrofa11.1	GNB5(protein_coding 201)	G protein subunit beta 5	27	3	1	119542574-119587859	E2-E13		GNB5(protein_coding 201)	6277,40936,193707,237256,242861,250904,319138,422794,530826,562050,618193,647458,691461,841617,882532,921832,963198,974547,1035943,1088006,1131236,1155944,1208911,1231859,1253582,1280667,1282914	GNB5	ENSSSCG00000004622		15185966,15185967,15185968,15185969,15185970,15185971,15185972,15185973,15185974,15185975,15185976,15185977
15185978	24	24	0	0	Refseq_ref_Sscrofa11.1	BCL2L10(mRNA X1)	BCL2 like 10, transcript variant X1	24	12	1	119597068-119599671	E1-E2		BCL2L10(mRNA X1)	160853,251875,310850,352610,399679,458133,523811,569284,683087,710591,761951,853808,872472,895894,978864,1005833,1010756,1021929,1028069,1076644,1139270,1227881,1273809,1401598	BCL2L10		XM_021095299.1	15185979,15185980
15185981	31	31	0	0	Ensembl_Sscrofa11.1||Refseq_ref_Sscrofa11.1	LEO1(protein_coding 202)||LEO1(mRNA X1)	LEO1 homolog, Paf1/RNA polymerase II complex component||LEO1 homolog, Paf1/RNA polymerase II complex component, transcript variant X1	31	7	1	119805087-119842317	E1-E12||E1-E12		LEO1(protein_coding 202)||LEO1(mRNA X1)	43358,93939,123008,164361,235592,238123,291541,348507,432563,436694,447221,460618,483393,496840,497237,537799,718713,807086,811288,828601,898149,937414,998278,1004507,1025958,1062790,1269423,1281390,1298935,1384446,1390277	LEO1	ENSSSCG00000004625	XM_003121504.4	15185982,15185983,15185984,15185985,15185986,15185987,15185988,15185989,15185990,15185991,15185992,15185993
15185994	26	26	0	0	Ensembl_Sscrofa11.1||Refseq_ref_Sscrofa11.1	LYSMD2(protein_coding 203)||LYSMD2(mRNA X1)	LysM domain containing 2||LysM domain containing 2, transcript variant X1	26	12	1	120026532-120042861	E1-E3||E2-E3		LYSMD2(protein_coding 203)||LYSMD2(mRNA X1)	56593,67582,119256,249355,283178,307145,440184,516391,516620,516840,614715,658277,752828,828811,833578,852305,1016089,1065958,1150695,1211339,1223810,1349704,1372507,1380253,1394544,1406622	LYSMD2	ENSSSCG00000004629	XM_005659606.3	15185995,15185996,15185997
15185998	34	34	0	0	Ensembl_Sscrofa11.1||Refseq_ref_Sscrofa11.1	DMXL2(protein_coding 206)||DMXL2(mRNA X1)	Dmx like 2||Dmx like 2, transcript variant X1	34	4	1	120227012-120298533	E12-E44||E14-E44	||DMXL2(mRNA X2),DMXL2(mRNA X4),DMXL2(mRNA X6),DMXL2(mRNA X7)	DMXL2(protein_coding 206)||DMXL2(mRNA X1)	75037,126744,148217,225616,249136,249755,266053,428159,511580,547641,549139,549162,578107,662198,669978,693949,713583,718561,787057,892496,895720,898100,1008467,1038729,1102231,1118105,1199492,1229395,1243338,1271765,1328154,1349404,1396713,1398325	DMXL2	ENSSSCG00000032517	XM_021095420.1	15185999,15186000,15186001,15186002,15186003,15186004,15186005,15186006,15186007,15186008,15186009,15186010,15186011,15186012,15186013,15186014,15186015,15186016,15186017,15186018,15186019,15186020,15186021,15186022,15186023,15186024,15186025,15186026,15186027,15186028,15186029,15186030,15186031,15186032
15186033	20	20	0	0	Ensembl_Sscrofa11.1||Refseq_ref_Sscrofa11.1	TNFAIP8L3(protein_coding 201)||TNFAIP8L3(mRNA X1)	TNF alpha induced protein 8 like 3||TNF alpha induced protein 8 like 3, transcript variant X1	20	5	1	120807558-120848878	E1-E4||E1-E4	TNFAIP8L3(protein_coding 202)||	TNFAIP8L3(protein_coding 201)||TNFAIP8L3(mRNA X1)	54709,71346,90283,257347,364482,374297,482466,587995,729596,757927,847561,850821,898591,974177,991713,1259082,1311558,1312013,1389338,1402678	TNFAIP8L3	ENSSSCG00000031794	XM_021095503.1	15186034,15186035
15186036	33	19	0	14	Ensembl_Sscrofa11.1||Refseq_ref_Sscrofa11.1	SPPL2A(protein_coding 201)||SPPL2A(mRNA X1)	Signal peptide peptidase like 2A||signal peptide peptidase like 2A, transcript variant X1	19	6	1	121096288-121130513	E2-E15||E2-E15	SPPL2A(protein_coding 203)||SPPL2A(mRNA X2)	SPPL2A(protein_coding 201)||SPPL2A(mRNA X1)	12745,71313,201429,249157,458639,499583,527057,538235,588392,802170,870457,982092,1053087,1109979,1142845,1146187,1260957,1275382,1321811	SPPL2A	ENSSSCG00000004635	XM_021095561.1	15186037,15186038,15186039,15186040,15186041,15186042,15186043,15186044,15186045,15186046,15186047,15186048,15186049,15186050,15186051,15186052,15186053,15186054
15186055	35	35	0	0	Refseq_ref_Sscrofa11.1	TRPM7(mRNA X1)	Transient receptor potential cation channel subfamily M member 7, transcript variant X1	35	10	1	121160778-121249183	E2-E39	TRPM7(mRNA X2)	TRPM7(mRNA X1)	71181,82372,165365,214798,258910,380850,409895,427120,488081,493375,493534,534771,557648,573269,606072,609882,643643,695081,768328,769832,776436,799343,817015,872233,884558,907249,907474,1092108,1121412,1201805,1286027,1342808,1344663,1377711,1407930	TRPM7		XM_013993003.1	15186056,15186057,15186058,15186059,15186060,15186061,15186062,15186063,15186064,15186065,15186066,15186067,15186068,15186069,15186070,15186071,15186072,15186073,15186074,15186075,15186076,15186077,15186078,15186079,15186080,15186081,15186082,15186083,15186084,15186085,15186086,15186087,15186088,15186089,15186090
15186091	23	23	0	0	Refseq_ref_Sscrofa11.1	USP50(mRNA)	Ubiquitin specific peptidase 50	23	4	1	121273065-121306920	E1-E7		USP50(mRNA)	86795,193316,243459,319402,336263,337729,471852,475392,487143,495493,563247,729461,744608,747259,893649,897678,901539,1072566,1082230,1246915,1248915,1304509,1307545	USP50		XM_001927656.4	15186092,15186093,15186094,15186095,15186096,15186097,15186098
15186099	30	30	0	0	Ensembl_Sscrofa11.1||Refseq_ref_Sscrofa11.1	GABPB1(protein_coding 201)||GABPB1(mRNA X1)	GA binding protein transcription factor subunit beta 1||GA binding protein transcription factor beta subunit 1, transcript variant X1	30	16	1	121462165-121486950	E3-E8||E4-E9	GABPB1(protein_coding 202),GABPB1(protein_coding 203),GABPB1(protein_coding 204)||GABPB1(mRNA X10),GABPB1(mRNA X11),GABPB1(mRNA X12),GABPB1(mRNA X2),GABPB1(mRNA X3),GABPB1(mRNA X4),GABPB1(mRNA X5),GABPB1(mRNA X6),GABPB1(mRNA X7),GABPB1(mRNA X8),GABPB1(mRNA X9)	GABPB1(protein_coding 201)||GABPB1(mRNA X1)	242506,343136,581341,589283,590899,618878,640788,643368,659500,754776,824505,832742,844218,883603,896751,918023,946711,955653,986878,987633,1012404,1028368,1147270,1150747,1175669,1200343,1200624,1236865,1292066,1386433	GABPB1	ENSSSCG00000004645	XM_013993007.2	15186100,15186101,15186102,15186103,15186104,15186105
15186106	27	27	0	0	Ensembl_Sscrofa11.1||Refseq_ref_Sscrofa11.1	HDC(protein_coding 201)||HDC(mRNA X1)	Histidine decarboxylase||histidine decarboxylase, transcript variant X1	27	4	1	121505762-121518245	E1-E9||E1-E9		HDC(protein_coding 201)||HDC(mRNA X1)	90078,111928,196065,282984,318756,368487,408600,460611,461985,508333,526662,585511,781621,821357,833337,842026,879461,1118635,1136223,1245126,1264770,1269442,1278974,1338205,1360711,1366800,1403903	HDC	ENSSSCG00000004644	XM_001925342.5	15186107,15186108,15186109,15186110,15186111,15186112,15186113,15186114,15186115
15186116	26	26	0	0	Ensembl_Sscrofa11.1||Refseq_ref_Sscrofa11.1	SLC27A2(protein_coding 201)||SLC27A2(mRNA)	Solute carrier family 27 member 2	26	2	1	121536889-121529169||121578732-121530471	E1-E10||E1-E10		SLC27A2(protein_coding 201)||SLC27A2(mRNA)	64851,85349,86861,88395,176367,230445,234790,406370,433081,466238,520755,539111,568877,613561,692724,757349,801901,863559,872078,921307,988272,1190853,1195469,1206435,1297896,1372102	SLC27A2	ENSSSCG00000004643	NM_001278777.1	15186117,15186118,15186119,15186120,15186121,15186122,15186123,15186124,15186125
15186126	22	22	0	0	Ensembl_Sscrofa11.1||Refseq_ref_Sscrofa11.1	ATP8B4(protein_coding 201)||ATP8B4(mRNA X1)	ATPase phospholipid transporting 8B4 (putative)||ATPase phospholipid transporting 8B4 (putative), transcript variant X1	22	0	1	121664135-121912602	E2-E28||E2-E28	||ATP8B4(mRNA X10),ATP8B4(mRNA X11),ATP8B4(mRNA X12),ATP8B4(mRNA X17),ATP8B4(mRNA X2),ATP8B4(mRNA X3),ATP8B4(mRNA X4),ATP8B4(mRNA X5),ATP8B4(mRNA X6),ATP8B4(mRNA X7),ATP8B4(mRNA X8),ATP8B4(mRNA X9)	ATP8B4(protein_coding 201)||ATP8B4(mRNA X1)	150746,161975,232202,438324,564011,564630,568472,577984,627717,653471,697236,714840,758621,771959,942923,1044840,1072182,1197927,1275514,1352653,1356946,1373302	ATP8B4	ENSSSCG00000004646	XM_021095763.1	15186127,15186128,15186129,15186130,15186131,15186132,15186133,15186134,15186135,15186136,15186137,15186138,15186139,15186140,15186141,15186142,15186143,15186144,15186145,15186146,15186147,15186148
15186149	23	23	0	0	Ensembl_Sscrofa11.1||Refseq_ref_Sscrofa11.1	FAM227B(protein_coding 201)||FAM227B(mRNA X5)	Family with sequence similarity 227 member B||family with sequence similarity 227 member B, transcript variant X5	23	13	1	122139390-122155488	E1-E5||E1-E5	FAM227B(protein_coding 202)||FAM227B(mRNA X6)	FAM227B(protein_coding 201)||FAM227B(mRNA X5)	6582,67934,99387,106054,169027,278958,372792,442346,588170,589923,689259,706296,706602,786625,886111,895374,958494,964330,1027615,1074396,1097330,1278029,1303033	FAM227B	ENSSSCG00000004648	XM_021073737.1	15186150,15186151,15186152,15186153,15186154
15186155	23	0	23	0															15186156,15186157
15186158	22	0	22	0															15186159
15186160	28	28	0	0	Ensembl_Sscrofa11.1||Refseq_ref_Sscrofa11.1	COPS2(protein_coding 201)||COPS2(mRNA X1)	COP9 signalosome subunit 2||COP9 signalosome subunit 2, transcript variant X1	28	3	1	122542414-122571072	E1-E11||E1-E11		COPS2(protein_coding 201)||COPS2(mRNA X1)	166615,332920,395610,401778,419157,424446,435989,436709,442441,460233,462664,538647,596041,712311,738902,776154,857251,880661,888127,893504,987747,1001709,1253813,1289071,1301494,1302836,1311333,1374071	COPS2	ENSSSCG00000004652	XM_021072083.1	15186161,15186162,15186163,15186164,15186165,15186166,15186167,15186168,15186169,15186170,15186171
15186172	33	33	0	0	Refseq_ref_Sscrofa11.1	SECISBP2L(mRNA)	SECIS binding protein 2 like	33	19	1	122633860-122684688	E1-E18		SECISBP2L(mRNA)	49410,126822,244769,287875,300570,330355,389789,416964,456246,508485,516070,521031,584179,603748,627100,707876,724316,751026,837531,919164,926282,974318,983805,987782,1052838,1107162,1143738,1338754,1342556,1364041,1369639,1386159,1391935	SECISBP2L		NM_001206341.1	15186173,15186174,15186175,15186176,15186177,15186178,15186179,15186180,15186181,15186182,15186183,15186184,15186185,15186186,15186187,15186188,15186189,15186190
15186191	33	33	0	0	Ensembl_Sscrofa11.1||Refseq_ref_Sscrofa11.1	CEP152(protein_coding 201)||SHC4(mRNA X1)	Centrosomal protein 152||SHC adaptor protein 4, transcript variant X1	33	13	1	122726748-122869188	E1-E12||E1-E11		CEP152(protein_coding 201)||SHC4(mRNA X1)	125717,150092,244332,288335,368479,398881,401843,403681,478693,553029,557389,594631,610255,617099,648800,718998,719531,729388,739351,746643,761002,837649,855143,868278,890044,967651,1202476,1256568,1298287,1307439,1348653,1373065,1377796	CEP152	ENSSSCG00000004657	XM_003121520.4	15186192,15186193,15186194,15186195,15186196,15186197,15186198,15186199,15186200,15186201,15186202,15186203
15186204	27	26	0	1	Ensembl_Sscrofa11.1||Refseq_ref_Sscrofa11.1	CEP152(protein_coding 204)||CEP152(mRNA X1)	Centrosomal protein 152||centrosomal protein 152, transcript variant X1	26	7	1	122876371-122979260	E1-E27||E1-E27	||CEP152(mRNA X3)	CEP152(protein_coding 204)||CEP152(mRNA X1)	68221,103882,226505,231512,281058,313560,343629,381554,392989,467842,532727,547374,553348,650745,829687,908034,972733,1025907,1047294,1054422,1122009,1173575,1199224,1341615,1344144,1353447	CEP152	ENSSSCG00000004657	XM_005659632.3	15186205,15186206,15186207,15186208,15186209,15186210,15186211,15186212,15186213,15186214,15186215,15186216,15186217,15186218,15186219,15186220,15186221,15186222,15186223,15186224,15186225,15186226,15186227,15186228,15186229,15186230,15186231
15186232	54	54	0	0	Ensembl_Sscrofa11.1||Refseq_ref_Sscrofa11.1	FBN1(protein_coding 201)||FBN1(mRNA)	Fibrillin 1	54	21	1	123132998-123342565	E3-E62||E2-E61		FBN1(protein_coding 201)||FBN1(mRNA)	8881,44854,52151,52185,56861,68133,101076,168331,215368,215898,290273,306767,314793,341119,384107,396618,396678,402689,418954,445295,485295,490088,496216,543276,547060,600596,627498,650914,666299,699206,739557,762667,824267,887486,904875,908669,939907,955806,981888,996193,1015856,1152570,1181608,1182245,1190874,1236550,1246578,1264545,1285868,1310800,1329396,1332266,1351393,1356257	FBN1	ENSSSCG00000004658	NM_001001771.1	15186233,15186234,15186235,15186236,15186237,15186238,15186239,15186240,15186241,15186242,15186243,15186244,15186245,15186246,15186247,15186248,15186249,15186250,15186251,15186252,15186253,15186254,15186255,15186256,15186257,15186258,15186259,15186260,15186261,15186262,15186263,15186264,15186265,15186266,15186267,15186268,15186269,15186270,15186271,15186272,15186273,15186274,15186275,15186276,151…
15186287	30	30	0	0	Ensembl_Sscrofa11.1||Refseq_ref_Sscrofa11.1	MYEF2(protein_coding 204)||MYEF2(mRNA X1)	Myelin expression factor 2||myelin expression factor 2, transcript variant X1	30	13	1	123600979-123634595	E1-E16||E1-E17		MYEF2(protein_coding 204)||MYEF2(mRNA X1)	8806,15469,34730,65665,126333,152944,200977,200984,219503,240820,322837,384372,428966,438638,451412,467371,469848,480421,494015,506285,566674,727681,728189,872269,875662,1069079,1070724,1168598,1345635,1393110	MYEF2	ENSSSCG00000004661	XM_005654449.3	15186288,15186289,15186290,15186291,15186292,15186293,15186294,15186295,15186296,15186297,15186298,15186299,15186300,15186301,15186302
15186303	17	17	0	0	Ensembl_Sscrofa11.1	ENSSSCG00000039033(snoRNA)	ENSSSCG00000039033	17	25	1	125195520-125195616	E1		ENSSSCG00000039033(snoRNA)	105797,110760,207439,207658,209095,210151,482747,590732,718748,974324,1035197,1040189,1147689,1171692,1220800,1313010,1314031	ENSSSCG00000039033	ENSSSCG00000039033		15186304
15186305	23	21	0	2	Refseq_ref_Sscrofa11.1	LOC100157010(pseudogene)	LOC100157010	21	12	1	125362207-125362729	E4		LOC100157010(pseudogene)	116691,150422,150724,157719,202930,248660,256520,383448,386169,399746,486404,609521,631713,948023,1060340,1136147,1209852,1294711,1295419,1341226,1357784	LOC100157010			15186306,15186307,15186308
15186309	27	7	20	0	DNA			7	2	1	126110618-126110544				254481,459048,765555,875869,927780,929194,1138433				15186310,15186311,15186312,15186313
15186314	24	6	11	7	Ensembl_Sscrofa11.1||Refseq_ref_Sscrofa11.1	BLOC1S6(protein_coding 202)||BLOC1S6(mRNA)	Biogenesis of lysosomal organelles complex 1 subunit 6	6	0	1	126168666-126168590||126174980-126172592	E4||E4		BLOC1S6(protein_coding 202)||BLOC1S6(mRNA)	426205,479858,481554,643107,1000559,1306919	BLOC1S6	ENSSSCG00000037384	NM_001098592.1	15186315,15186316,15186317,15186318
15186319	24	20	0	4	Ensembl_Sscrofa11.1||Refseq_ref_Sscrofa11.1	SLC30A4(protein_coding 201)||SLC30A4(mRNA X1)	Solute carrier family 30 member 4||solute carrier family 30 member 4, transcript variant X1	20	4	1	126237420-126263834	E2-E8||E1-E7	SLC30A4(protein_coding 202),SLC30A4(protein_coding 203),SLC30A4(protein_coding 204)||SLC30A4(mRNA)	SLC30A4(protein_coding 201)||SLC30A4(mRNA X1)	97709,448371,455942,587035,741726,787329,800306,884821,906835,926054,1030931,1093185,1121866,1186903,1213059,1214508,1253364,1306618,1322006,1383119	SLC30A4	ENSSSCG00000004668	XM_021089600.1	15186320,15186321,15186322,15186323,15186324,15186325,15186326,15186327
15186328	24	24	0	0	Ensembl_Sscrofa11.1||Refseq_ref_Sscrofa11.1	GATM(protein_coding 201)||GATM(mRNA)	Glycine amidinotransferase	24	6	1	126361980-126377879	E1-E9||E1-E9		GATM(protein_coding 201)||GATM(mRNA)	48740,120733,140940,372500,379568,387166,395142,413521,466249,509539,511169,573551,778911,816814,891116,893237,943989,951789,1035388,1131208,1287838,1301339,1357649,1359569	GATM	ENSSSCG00000004672	NM_001128442.1	15186329,15186330,15186331,15186332,15186333,15186334,15186335,15186336,15186337
15186338	17	16	1	0	Ensembl_Sscrofa11.1||Refseq_ref_Sscrofa11.1	ENSSSCG00000004674(protein_coding)||SHF(mRNA X1)	Src homology 2 domain containing F||Src homology 2 domain containing F, transcript variant X1	16	5	1	126560425-126570149	E2-E6||E2-E6	||SHF(mRNA X2)	ENSSSCG00000004674(protein_coding)||SHF(mRNA X1)	50631,63666,87938,328194,386021,396363,409894,445764,528019,588228,593571,713193,751475,812096,1173821,1285444	SHF	ENSSSCG00000004674	XM_005659641.3	15186339,15186340,15186341,15186342,15186343
15186344	28	7	21	0	Refseq_ref_Sscrofa11.1	DUOXA2(mRNA)	Dual oxidase maturation factor 2	7	3	1	126620263-126616779	E1-E6		DUOXA2(mRNA)	158008,381370,423567,926756,1098719,1131631,1226687	DUOXA2		NM_001243550.1	15186345,15186346,15186347,15186348,15186349,15186350
15186351	25	21	3	1	Ensembl_Sscrofa11.1||Refseq_ref_Sscrofa11.1	DUOX2(protein_coding 201)||DUOX2(mRNA X1)	Dual oxidase 2||dual oxidase 2, transcript variant X1	21	10	1	126624920-126640105	E9-E34||E9-E33	DUOX2(protein_coding 202),DUOX2(protein_coding 203)||DUOX2(mRNA)	DUOX2(protein_coding 201)||DUOX2(mRNA X1)	91215,112087,126977,176048,202521,257048,611011,724122,741523,764612,840482,886145,914347,1042911,1065063,1116812,1181604,1247271,1366084,1377697,1380088	DUOX2	ENSSSCG00000004678	XM_021082558.1	15186352,15186353,15186354,15186355,15186356,15186357,15186358,15186359,15186360,15186361,15186362,15186363,15186364,15186365,15186366,15186367,15186368,15186369,15186370,15186371,15186372,15186373,15186374,15186375,15186376
15186377	30	30	0	0	Refseq_ref_Sscrofa11.1	SPG11(misc_RNA X11)	SPG11, spatacsin vesicle trafficking associated, transcript variant X11	30	0	1	126890523-126898928	E1-E15	SPG11(misc_RNA X9),SPG11(mRNA X1),SPG11(mRNA X12),SPG11(mRNA X13),SPG11(mRNA X14),SPG11(mRNA X15),SPG11(mRNA X4),SPG11(mRNA X5)	SPG11(misc_RNA X11)	20875,33862,53204,72609,94584,130028,140202,204970,334454,350952,485049,548119,551205,557621,576247,653888,668996,686858,734199,777721,785089,943423,968217,1024587,1100540,1179210,1207258,1226022,1297900,1313683	SPG11		XR_002345138.1	15186378,15186379,15186380,15186381,15186382,15186383,15186384,15186385,15186386,15186387,15186388,15186389,15186390,15186391,15186392
15186393	27	27	0	0	Ensembl_Sscrofa11.1||Refseq_ref_Sscrofa11.1	SPG11(protein_coding 202)||SPG11(mRNA X10)	SPG11, spatacsin vesicle trafficking associated||SPG11, spatacsin vesicle trafficking associated, transcript variant X10	27	7	1	126902325-126975776	E1-E30||E1-E44		SPG11(protein_coding 202)||SPG11(mRNA X10)	27277,176441,191413,257822,265107,275745,388105,401276,512054,533626,726595,843808,945678,962972,1055141,1078325,1099202,1187969,1207462,1214625,1216818,1286592,1311210,1319064,1324941,1362738,1367690	SPG11	ENSSSCG00000004684	XM_021096453.1	15186394,15186395,15186396,15186397,15186398,15186399,15186400,15186401,15186402,15186403,15186404,15186405,15186406,15186407,15186408,15186409,15186410,15186411,15186412,15186413,15186414,15186415,15186416,15186417,15186418,15186419,15186420
15186421	28	6	22	0	Refseq_ref_Sscrofa11.1	EIF3J(mRNA)	Eukaryotic translation initiation factor 3 subunit J	6	3	1	127000086-126998622	E8		EIF3J(mRNA)	256404,544374,899370,934380,1060379,1094403	EIF3J		XM_003121533.6	15186422,15186423,15186424,15186425
15186426	29	4	25	0	NT||DNA	Sus scrofa mRNA. clone: BMWN10055A04. expressed in bone marrow||Sus scrofa mRNA. clone: BMWN10055A04. expressed in bone marrow		2	0	1	126865651-126865366		Sus scrofa mRNA. clone: LNG010006A05. expressed in lung,Sus scrofa mRNA. clone: LNG010031C01. expressed in lung,Sus scrofa mRNA. clone: SMG010085A03. expressed in submaxillary gland,Sus scrofa mRNA. clone: UTR010039C07. expressed in uterus,Sus scrofa mRNA. clone:ITT010010B01. expressed in small intestine,Sus scrofa mRNA. clone:LNG010031A08. expressed in lung,Sus scrofa mRNA. clone:LVRM10082B06. e…	Sus scrofa mRNA. clone: BMWN10055A04. expressed in bone marrow||Sus scrofa mRNA. clone: BMWN10055A04. expressed in bone marrow	537839,1085426	Sus scrofa mRNA. clone: BMWN10055A04. expressed in bone marrow			15186427,15186428,15186429,15186430,15186431,15186432
15186433	24	0	24	0															15186434,15186435,15186436,15186437,15186438,15186439,15186440,15186441,15186442
15186443	10	10	0	0	Refseq_ref_Sscrofa11.1	EIF3J(mRNA)	Eukaryotic translation initiation factor 3 subunit J	10	0	1	126999642-126999484	E1-E2		EIF3J(mRNA)	6758,17228,255950,310461,371977,574658,653574,1110903,1274021,1390256	EIF3J		XM_003121533.6	15186444,15186445
15186446	19	4	15	0	DNA			4	0	1	127174444-127174417				903990,904123,905418,1308604				15186447,15186448
15186449	25	1	24	0	DNA			1	0	1	127195688-127195664				803330				15186450,15186451,15186452,15186453,15186454,15186455,15186456,15186457
15186458	20	20	0	0	Refseq_ref_Sscrofa11.1	FRMD5(mRNA X1)	FERM domain containing 5, transcript variant X1	20	1	1	127601095-127647356	E2-E8	FRMD5(mRNA X5),FRMD5(mRNA X6),FRMD5(mRNA X7)	FRMD5(mRNA X1)	97911,199080,207661,401052,448201,551875,568134,593569,675500,716566,716991,871903,893229,953329,967904,999509,1007471,1177350,1266075,1328851	FRMD5		XM_021096590.1	15186459,15186460,15186461,15186462,15186463,15186464,15186465,15186466,15186467,15186468,15186469,15186470
15186471	27	27	0	0	Ensembl_Sscrofa11.1||Refseq_ref_Sscrofa11.1	MFAP1(protein_coding 201)||MFAP1(mRNA)	Microfibril associated protein 1||microfibrillar associated protein 1	27	10	1	127741468-127755793	E1-E9||E1-E9		MFAP1(protein_coding 201)||MFAP1(mRNA)	30305,32364,51677,81658,201327,221326,268229,296070,373602,374238,393155,441794,489615,594567,722360,726934,751617,763276,773176,884836,922291,1025610,1053274,1131597,1178504,1373668,1391825	MFAP1	ENSSSCG00000040383	XM_001928118.5	15186472,15186473,15186474,15186475,15186476,15186477,15186478,15186479,15186480
15186481	32	32	0	0	Ensembl_Sscrofa11.1	SERINC4(protein_coding 201)	Serine incorporator 4	30	0	1	127760440-127764749	E1-E12		SERINC4(protein_coding 201)	69002,70021,89865,91692,193550,261198,276510,290029,512561,528660,673393,683002,747005,829848,982954,1066923,1081434,1093270,1118118,1146015,1147630,1217545,1219048,1269620,1283303,1309491,1332749,1347488,1369211,1393840	SERINC4	ENSSSCG00000004698		15186482,15186483,15186484,15186485,15186486,15186487,15186488,15186489,15186490,15186491,15186492,15186493
15186494	13	13	0	0	Ensembl_Sscrofa11.1	MIR1282(miRNA 201)	MicroRNA 1282	13	20	1	127766052-127766147	E1		MIR1282(miRNA 201)	59324,59591,139159,729348,987677,1033092,1036769,1089486,1089612,1115894,1277884,1278579,1342462	MIR1282	ENSSSCG00000018734		15186495
15186496	30	30	0	0	Ensembl_Sscrofa11.1||Refseq_ref_Sscrofa11.1	ELL3(protein_coding 201)||ELL3(mRNA)	Elongation factor for RNA polymerase II 3	30	6	1	127781384-127784759	E1-E11||E1-E11		ELL3(protein_coding 201)||ELL3(mRNA)	44358,232728,289772,382259,386031,400018,490393,525141,527464,533081,592704,675207,685392,686729,772587,774161,794050,805796,814290,814809,860590,887671,953324,961498,995344,1038116,1199342,1205587,1306991,1328340	ELL3	ENSSSCG00000004699	XM_001928143.3	15186497,15186498,15186499,15186500,15186501,15186502,15186503,15186504,15186505,15186506,15186507
15186508	27	24	1	2	Refseq_ref_Sscrofa11.1	CATSPER2(mRNA X1)	Cation channel sperm associated 2, transcript variant X1	24	7	1	127814477-127828586	E1-E14		CATSPER2(mRNA X1)	45422,209511,276045,503969,703078,767245,878254,911428,949248,962214,981903,994569,1011269,1034849,1043291,1057692,1105067,1115142,1214862,1224273,1253332,1342704,1373344,1377908	CATSPER2		XM_005659660.1	15186509,15186510,15186511,15186512,15186513,15186514,15186515,15186516,15186517,15186518,15186519,15186520,15186521,15186522,15186523
15186524	26	26	0	0	Refseq_ref_Sscrofa11.1	STRC(mRNA)	Stereocilin	26	6	1	127836375-127852255	E4-E31		STRC(mRNA)	27287,47345,75804,80866,135777,161915,308891,320038,416089,563304,564358,569401,570685,584315,701180,732235,848677,992292,1041688,1070484,1086072,1219100,1222246,1328694,1373324,1401936	STRC		XM_013993078.2	15186525,15186526,15186527,15186528,15186529,15186530,15186531,15186532,15186533,15186534,15186535,15186536,15186537,15186538,15186539,15186540,15186541,15186542,15186543,15186544,15186545,15186546,15186547,15186548,15186549,15186550
15186551	29	29	0	0	Ensembl_Sscrofa11.1||Refseq_ref_Sscrofa11.1	PPIP5K1(protein_coding 202)||PPIP5K1(mRNA X1)	Diphosphoinositol pentakisphosphate kinase 1||diphosphoinositol pentakisphosphate kinase 1, transcript variant X1	29	5	1	127869899-127914075	E1-E32||E2-E32	PPIP5K1(protein_coding 203)||PPIP5K1(mRNA X10),PPIP5K1(mRNA X11),PPIP5K1(mRNA X13),PPIP5K1(mRNA X17),PPIP5K1(mRNA X2),PPIP5K1(mRNA X20),PPIP5K1(mRNA X24),PPIP5K1(mRNA X4),PPIP5K1(mRNA X5),PPIP5K1(mRNA X7)	PPIP5K1(protein_coding 202)||PPIP5K1(mRNA X1)	100088,141583,171843,230381,281840,287981,298088,311081,312607,353580,374400,376925,480234,605842,702266,770510,774860,791741,942366,956452,968596,1021007,1026022,1053354,1054875,1267070,1318779,1326423,1328168	PPIP5K1	ENSSSCG00000004704	XM_021096676.1	15186552,15186553,15186554,15186555,15186556,15186557,15186558,15186559,15186560,15186561,15186562,15186563,15186564,15186565,15186566,15186567,15186568,15186569,15186570,15186571,15186572,15186573,15186574,15186575,15186576,15186577,15186578,15186579,15186580
15186581	25	5	20	0	Ensembl_Sscrofa11.1||Refseq_ref_Sscrofa11.1	MAP1A(protein_coding 201)||MAP1A(mRNA X1)	Microtubule associated protein 1A||microtubule associated protein 1A, transcript variant X1	5	0	1	127917283-127917189||127917937-127917843	E2||E2		MAP1A(protein_coding 201)||MAP1A(mRNA X1)	71610,509936,605670,1049102,1346648	MAP1A	ENSSSCG00000004705	XM_005659678.3	15186582,15186583,15186584,15186585,15186586
15186587	28	28	0	0	Ensembl_Sscrofa11.1||Refseq_ref_Sscrofa11.1	TP53BP1(protein_coding 203)||TP53BP1(mRNA X1)	Tumor protein p53 binding protein 1||tumor protein p53 binding protein 1, transcript variant X1	28	0	1	127971378-128003577	E8-E15||E7-E15	TP53BP1(protein_coding 205)||TP53BP1(mRNA X3),TP53BP1(mRNA X5),TP53BP1(mRNA X7)	TP53BP1(protein_coding 203)||TP53BP1(mRNA X1)	39893,105208,106470,393827,496074,548989,558000,580498,639624,806546,810195,817991,825607,826164,828851,861096,875200,960142,960385,1025445,1027598,1030008,1038854,1188880,1193664,1265682,1266605,1318708	TP53BP1	ENSSSCG00000031949	XM_021096915.1	15186588,15186589,15186590,15186591,15186592,15186593,15186594,15186595,15186596,15186597,15186598
15186599	20	20	0	0	Refseq_ref_Sscrofa11.1	ZSCAN29(mRNA)	Zinc finger and SCAN domain containing 29	20	7	1	128085225-128094483	E2-E7		ZSCAN29(mRNA)	13755,88971,136069,147373,168929,181021,216863,236157,290614,322755,394378,444683,628422,677773,720744,753373,1051445,1136374,1174322,1226075	ZSCAN29		XM_005659684.3	15186600,15186601,15186602,15186603,15186604
15186605	22	22	0	0	Ensembl_Sscrofa11.1||Refseq_ref_Sscrofa11.1	LCMT2(protein_coding 201)||LCMT2(mRNA)	Leucine carboxyl methyltransferase 2	22	11	1	128126073-128127834	E1||E1		LCMT2(protein_coding 201)||LCMT2(mRNA)	23348,66921,145007,388778,537609,563569,607033,722342,748492,786749,824239,877525,929317,968330,972989,1051736,1092305,1093983,1099209,1178088,1309896,1347343	LCMT2	ENSSSCG00000004711	XM_003353380.4	15186606
15186607	28	28	0	0	Ensembl_Sscrofa11.1||Refseq_ref_Sscrofa11.1	TGM7(protein_coding 201)||TGM7(mRNA)	Transglutaminase 7	28	13	1	128169354-128184483	E2-E13||E2-E13		TGM7(protein_coding 201)||TGM7(mRNA)	28218,62853,63153,151254,160228,326990,371453,377093,556724,556767,592581,678262,683099,880852,883377,913388,1035860,1044351,1046339,1123115,1168256,1241643,1270863,1273646,1312657,1336287,1366164,1399286	TGM7	ENSSSCG00000004712	XM_013993107.2	15186608,15186609,15186610,15186611,15186612,15186613,15186614,15186615,15186616,15186617,15186618,15186619
15186620	30	29	1	0	Refseq_ref_Sscrofa11.1	TGM5(mRNA)	Transglutaminase 5	29	17	1	128196792-128217225	E2-E13		TGM5(mRNA)	75408,110021,224567,231203,287658,291411,299670,302710,304060,323142,503132,599983,634470,706679,750847,796500,801009,806626,834958,860125,930321,1015791,1043939,1082474,1154430,1159975,1250459,1268395,1327250	TGM5		XM_013993101.2	15186621,15186622,15186623,15186624,15186625,15186626,15186627,15186628,15186629,15186630,15186631,15186632
15186633	23	23	0	0	Ensembl_Sscrofa11.1||Refseq_ref_Sscrofa11.1	EPB42(protein_coding 201)||EPB42(mRNA X1)	Erythrocyte membrane protein band 4.2||erythrocyte membrane protein band 4.2, transcript variant X1	23	11	1	128231991-128252524	E1-E13||E1-E13		EPB42(protein_coding 201)||EPB42(mRNA X1)	58301,192509,258196,259739,266459,269207,303609,431389,494100,496632,502099,509326,582070,672025,791703,897739,913846,948888,1242866,1253260,1271616,1350880,1409898	EPB42	ENSSSCG00000004714	XM_013993102.2	15186634,15186635,15186636,15186637,15186638,15186639,15186640,15186641,15186642,15186643,15186644,15186645,15186646
15186647	27	27	0	0	Ensembl_Sscrofa11.1||Refseq_ref_Sscrofa11.1	UBR1(protein_coding 201)||UBR1(mRNA X1)	Ubiquitin protein ligase E3 component n-recognin 1||ubiquitin protein ligase E3 component n-recognin 1, transcript variant X1	27	13	1	128398334-128473115	E21-E48||E20-E47	||UBR1(mRNA X2),UBR1(mRNA X3),UBR1(mRNA X4)	UBR1(protein_coding 201)||UBR1(mRNA X1)	16620,78261,80121,98738,116005,149074,194096,329106,391585,395727,444499,569283,571033,601461,670164,723780,754074,774455,819342,839631,908220,1055696,1063035,1124675,1143746,1356695,1407456	UBR1	ENSSSCG00000004717	XM_021097089.1	15186648,15186649,15186650,15186651,15186652,15186653,15186654,15186655,15186656,15186657,15186658,15186659,15186660,15186661,15186662,15186663,15186664,15186665,15186666,15186667,15186668,15186669,15186670,15186671,15186672,15186673,15186674
15186675	26	25	0	1	Ensembl_Sscrofa11.1||Refseq_ref_Sscrofa11.1	TTBK2(protein_coding 201)||TTBK2(mRNA X1)	Tau tubulin kinase 2||tau tubulin kinase 2, transcript variant X1	25	1	1	128517478-128633645	E2-E15||E2-E14	||TTBK2(mRNA X3)	TTBK2(protein_coding 201)||TTBK2(mRNA X1)	51803,148921,226424,419839,466508,570575,668311,698464,781777,823677,825124,899692,916452,919599,934570,957470,959793,1017560,1057169,1137735,1312921,1333911,1346457,1362078,1401350	TTBK2	ENSSSCG00000004718	XM_003353383.5	15186676,15186677,15186678,15186679,15186680,15186681,15186682,15186683,15186684,15186685,15186686,15186687,15186688,15186689
15186690	41	39	0	2	Ensembl_Sscrofa11.1||Refseq_ref_Sscrofa11.1	CDAN1(protein_coding 201)||CDAN1(mRNA)	Codanin 1	39	9	1	128641981-128652041	E2-E24||E2-E24		CDAN1(protein_coding 201)||CDAN1(mRNA)	7141,23469,33699,124427,125316,142453,158129,246244,327754,403265,426488,478641,613931,692493,743957,772495,783414,788705,794454,794566,803697,822450,948685,959094,981489,981754,1000899,1020122,1023000,1027850,1054373,1148799,1189696,1191228,1192892,1216352,1234388,1239145,1335910	CDAN1	ENSSSCG00000004719	XM_021097154.1	15186691,15186692,15186693,15186694,15186695,15186696,15186697,15186698,15186699,15186700,15186701,15186702,15186703,15186704,15186705,15186706,15186707,15186708,15186709,15186710,15186711,15186712,15186713
15186714	25	2	23	0	Ensembl_Sscrofa11.1	ENSSSCG00000022039(protein_coding)	StAR related lipid transfer domain containing 9	2	0	1	128682357-128682237	E25		ENSSSCG00000022039(protein_coding)	544237,801380	ENSSSCG00000022039	ENSSSCG00000022039		15186715
15186716	28	22	5	1	Refseq_ref_Sscrofa11.1	STARD9(mRNA)	StAR related lipid transfer domain containing 9	21	13	1	128689007-128685853	E25		STARD9(mRNA)	79509,173674,175692,223777,282715,781198,781384,785480,840677,914562,964871,979555,982777,1083062,1141883,1172803,1175177,1188553,1276102,1321619,1323780	STARD9		XM_021097164.1	15186717,15186718,15186719,15186720
15186721	27	25	0	2	Ensembl_Sscrofa11.1||Refseq_ref_Sscrofa11.1	LRRC57(protein_coding 201)||LRRC57(mRNA)	Leucine rich repeat containing 57	25	1	1	128839199-128845402	E1-E6||E1-E6	LRRC57(protein_coding 202)||	LRRC57(protein_coding 201)||LRRC57(mRNA)	192730,210437,289216,358671,361215,393296,473826,488319,526048,535502,711372,772689,808288,813139,819434,844354,953851,1057645,1108873,1135840,1187988,1208932,1262795,1318516,1339036	LRRC57	ENSSSCG00000004726	NM_001244811.1	15186722,15186723,15186724,15186725,15186726,15186727
15186728	37	37	0	0	Ensembl_Sscrofa11.1||Refseq_ref_Sscrofa11.1	TMEM87A(protein_coding 201)||TMEM87A(mRNA X1)	Transmembrane protein 87A||transmembrane protein 87A, transcript variant X1	37	8	1	129098564-129141506	E1-E20||E1-E20		TMEM87A(protein_coding 201)||TMEM87A(mRNA X1)	2634,228050,388328,414166,422075,454204,474055,519069,519809,524751,530441,572751,579466,646137,653475,669876,707035,718768,936234,942771,1001196,1023730,1035801,1080119,1089436,1111064,1132997,1149405,1240763,1241693,1244787,1296026,1300493,1328015,1342700,1362932,1370417	TMEM87A	ENSSSCG00000004730	XM_001929220.5	15186729,15186730,15186731,15186732,15186733,15186734,15186735,15186736,15186737,15186738,15186739,15186740,15186741,15186742,15186743,15186744,15186745,15186746,15186747,15186748
15186749	25	25	0	0	Ensembl_Sscrofa11.1||Refseq_ref_Sscrofa11.1	VPS39(protein_coding 201)||VPS39(mRNA X1)	VPS39, HOPS complex subunit||VPS39, HOPS complex subunit, transcript variant X1	25	6	1	129144379-129196785	E1-E26||E1-E27	||VPS39(mRNA X2),VPS39(mRNA X3),VPS39(mRNA X4)	VPS39(protein_coding 201)||VPS39(mRNA X1)	86282,164390,282462,340131,383544,429388,446024,471847,554437,568220,696847,696908,787991,805621,814918,831293,839193,858860,979915,983192,1134686,1193521,1245127,1344253,1358382	VPS39	ENSSSCG00000004731	XM_013993126.2	15186750,15186751,15186752,15186753,15186754,15186755,15186756,15186757,15186758,15186759,15186760,15186761,15186762,15186763,15186764,15186765,15186766,15186767,15186768,15186769,15186770,15186771,15186772,15186773,15186774
15186775	28	21	0	7	Ensembl_Sscrofa11.1||Refseq_ref_Sscrofa11.1	PLA2G4F(protein_coding 201)||PLA2G4F(misc_RNA X2)	Phospholipase A2 group IVF||phospholipase A2 group IVF, transcript variant X2	21	13	1	129201150-129213967	E1-E18||E1-E18	||PLA2G4F(mRNA X1)	PLA2G4F(protein_coding 201)||PLA2G4F(misc_RNA X2)	16574,82927,94550,96385,172460,172959,311482,475882,633315,634888,662289,723884,872021,1049045,1114642,1171792,1217432,1254048,1358422,1360427,1373574	PLA2G4F	ENSSSCG00000004732	XR_002345366.1	15186776,15186777,15186778,15186779,15186780,15186781,15186782,15186783,15186784,15186785,15186786,15186787,15186788,15186789,15186790,15186791,15186792,15186793
15186794	20	19	0	1	Ensembl_Sscrofa11.1||Refseq_ref_Sscrofa11.1	PLA2G4D(protein_coding 201)||PLA2G4D(mRNA)	Phospholipase A2 group IVD	19	9	1	129266326-129270024	E12-E19||E13-E19		PLA2G4D(protein_coding 201)||PLA2G4D(mRNA)	69085,126009,161930,176753,203679,226621,247160,247424,255525,270057,410690,428965,579114,642248,792254,814088,1038191,1126155,1139862	PLA2G4D	ENSSSCG00000004733	XM_021097313.1	15186795,15186796,15186797,15186798,15186799,15186800,15186801
15186802	28	28	0	0	Ensembl_Sscrofa11.1||Refseq_ref_Sscrofa11.1	PLA2G4E(protein_coding 201)||PLA2G4E(mRNA X1)	Phospholipase A2 group IVE||phospholipase A2 group IVE, transcript variant X1	28	9	1	129342411-129361021	E8-E20||E9-E20	||PLA2G4E(mRNA X2),PLA2G4E(mRNA X3)	PLA2G4E(protein_coding 201)||PLA2G4E(mRNA X1)	26033,85930,94741,130387,144913,157644,159451,165527,171978,268645,360568,443397,524393,637782,712585,728235,729124,926007,1010744,1013237,1043846,1089517,1194167,1212927,1227931,1257735,1327394,1365017	PLA2G4E	ENSSSCG00000037292	XM_021097326.1	15186803,15186804,15186805,15186806,15186807,15186808,15186809,15186810,15186811,15186812,15186813,15186814
15186815	18	16	0	2	Ensembl_Sscrofa11.1||Refseq_ref_Sscrofa11.1	EHD4(protein_coding 201)||EHD4(mRNA)	EH domain containing 4	16	14	1	129374616-129440792	E1-E4||E1-E4		EHD4(protein_coding 201)||EHD4(mRNA)	153050,200128,239997,243624,365583,372666,443228,491742,711910,792653,796547,807167,816054,958886,1079550,1122425	EHD4	ENSSSCG00000020666	XM_021097351.1	15186816,15186817,15186818,15186819
15186820	57	56	0	1	Refseq_ref_Sscrofa11.1	SPTBN5(mRNA)	Spectrin beta, non-erythrocytic 5	55	19	1	129463794-129512744	E2-E69		SPTBN5(mRNA)	65291,95028,96859,97087,141266,148644,152565,172309,196638,198365,201516,220281,223148,233814,290093,306190,347328,354953,397989,431720,470554,533089,624298,628106,632021,665118,669711,684799,735447,735635,770619,787684,819694,828733,833288,849062,849280,911131,912549,925430,932108,944504,948737,952940,1011842,1031398,1041977,1052779,1064353,1097902,1188668,1189290,1230887,1375353,1409321	SPTBN5		XM_021084893.1	15186821,15186822,15186823,15186824,15186825,15186826,15186827,15186828,15186829,15186830,15186831,15186832,15186833,15186834,15186835,15186836,15186837,15186838,15186839,15186840,15186841,15186842,15186843,15186844,15186845,15186846,15186847,15186848,15186849,15186850,15186851,15186852,15186853,15186854,15186855,15186856,15186857,15186858,15186859,15186860,15186861,15186862,15186863,15186864,151…
15186878	9	9	0	0	DNA			9	0	1	129552168-129552201				145701,291941,592778,621939,717326,772940,773616,781085,1149894				15186879
15186880	21	0	21	0															15186881
15186882	15	9	6	0	DNA			8	0	1	129529085-129528605				36947,277392,277734,752855,756836,759069,760377,982250				15186883,15186884,15186885,15186886
15186887	29	2	25	2	NT||DNA	pRRL2:Newb:20080411:139963 USMARC Pig Breed SNP Discovery Sus scrofa STS genomic. sequence tagged site		1	0	1	129561961-129561937			pRRL2:Newb:20080411:398630 USMARC Pig Breed SNP Discovery Sus scrofa STS genomic. sequence tagged site,pRRL2:Newb:20080411:139963 USMARC Pig Breed SNP Discovery Sus scrofa STS genomic. sequence tagged site,pRRL2:Newb:20080411:398630 USMARC Pig Breed SNP Discovery Sus scrofa STS genomic. sequence tagged site	568716	pRRL2:Newb:20080411:139963 USMARC Pig Breed SNP Discovery Sus scrofa STS genomic. sequence tagged site			15186888,15186889,15186890,15186891,15186892,15186893,15186894,15186895,15186896,15186897,15186898,15186899,15186900,15186901,15186902,15186903,15186904,15186905,15186906,15186907,15186908,15186909,15186910,15186911,15186912,15186913,15186914,15186915,15186916
15186917	42	42	0	0	Ensembl_Sscrofa11.1||Refseq_ref_Sscrofa11.1	RPAP1(protein_coding 201)||RPAP1(mRNA X1)	RNA polymerase II associated protein 1||RNA polymerase II associated protein 1, transcript variant X1	42	6	1	129839533-129856984	E2-E24||E2-E24		RPAP1(protein_coding 201)||RPAP1(mRNA X1)	6752,19538,24079,69168,132594,139754,139774,225254,228896,237515,241071,251587,253523,394684,400164,461359,525074,584005,600134,612653,632586,756272,765470,808897,906710,939674,944793,1104092,1116457,1147464,1165724,1180481,1197046,1206881,1222796,1226189,1227908,1238624,1281839,1285090,1311859,1358290	RPAP1	ENSSSCG00000004745	XM_003121581.4	15186918,15186919,15186920,15186921,15186922,15186923,15186924,15186925,15186926,15186927,15186928,15186929,15186930,15186931,15186932,15186933,15186934,15186935,15186936,15186937,15186938,15186939,15186940,15186941
15186942	25	21	4	0	Ensembl_Sscrofa11.1	ENSSSCG00000040766(snRNA)	RNA, U6 small nuclear 636, pseudogene	21	0	1	129937964-129938048	E1		ENSSSCG00000040766(snRNA)	165465,166173,173575,240860,431413,432971,433415,481867,537968,606150,673796,676496,679202,686149,698429,909565,1317327,1369840,1370014,1374250,1401397	ENSSSCG00000040766	ENSSSCG00000040766		15186943
15186944	26	23	0	3	Ensembl_Sscrofa11.1||Refseq_ref_Sscrofa11.1	NDUFAF1(protein_coding 201)||NDUFAF1(mRNA)	NADH:ubiquinone oxidoreductase complex assembly factor 1||NADH	23	5	1	129974408-129979918	E2-E3||E2-E3	NDUFAF1(protein_coding 202)||	NDUFAF1(protein_coding 201)||NDUFAF1(mRNA)	12860,238617,239043,241336,310925,534923,650626,684310,696023,706841,765687,770675,820014,908594,925835,992147,998519,1058805,1180671,1314442,1385278,1386216,1401434	NDUFAF1	ENSSSCG00000004748	XM_021097468.1	15186945,15186946,15186947
15186948	27	26	0	1	Ensembl_Sscrofa11.1||Refseq_ref_Sscrofa11.1	OIP5(protein_coding 201)||OIP5(mRNA X1)	Opa interacting protein 5||Opa interacting protein 5, transcript variant X1	26	5	1	130036520-130039245	E1-E3||E1-E3		OIP5(protein_coding 201)||OIP5(mRNA X1)	98522,184325,184569,217887,279899,359776,370706,475707,500406,596740,674108,678224,701847,702919,734033,921232,921427,954078,1063852,1092933,1176356,1200948,1219027,1219984,1293258,1408925	OIP5	ENSSSCG00000004750	XM_003121583.5	15186949,15186950,15186951
15186952	30	30	0	0	Ensembl_Sscrofa11.1||Refseq_ref_Sscrofa11.1	EXD1(protein_coding 201)||EXD1(mRNA X1)	Exonuclease 3'-5' domain containing 1||exonuclease 3'-5' domain containing 1, transcript variant X1	30	8	1	130115745-130152621	E2-E12||E2-E12	||EXD1(mRNA X2),EXD1(mRNA X3)	EXD1(protein_coding 201)||EXD1(mRNA X1)	68261,89086,103102,291324,292061,310898,371742,405379,420101,434554,435959,440766,480303,480437,509888,521986,552310,572743,606293,774478,810252,915910,924048,972036,1143859,1152042,1331545,1363768,1372503,1401467	EXD1	ENSSSCG00000004752	XM_021097503.1	15186953,15186954,15186955,15186956,15186957,15186958,15186959,15186960,15186961,15186962,15186963
15186964	29	28	0	1	Ensembl_Sscrofa11.1||Refseq_ref_Sscrofa11.1	INO80(protein_coding 201)||INO80(mRNA)	INO80 complex subunit	28	5	1	130233651-130341401	E2-E36||E2-E36		INO80(protein_coding 201)||INO80(mRNA)	60959,72581,105606,201577,207742,213863,258466,540950,689362,696166,706439,708099,741977,760537,781199,808800,893170,898272,947147,1007919,1087319,1100094,1102607,1111986,1218026,1232406,1254513,1391489	INO80	ENSSSCG00000004753	XM_003121588.5	15186965,15186966,15186967,15186968,15186969,15186970,15186971,15186972,15186973,15186974,15186975,15186976,15186977,15186978,15186979,15186980,15186981,15186982,15186983,15186984,15186985,15186986,15186987,15186988,15186989,15186990,15186991,15186992,15186993
15186994	25	25	0	0	Ensembl_Sscrofa11.1	ENSSSCG00000025155(snRNA)	ENSSSCG00000025155	25	2	1	130346373-130346427	E1		ENSSSCG00000025155(snRNA)	75433,240374,416071,416776,428401,428502,429059,439553,629401,676894,677136,896148,896297,998977,1001793,1033222,1087827,1130297,1234144,1287029,1288771,1301131,1304170,1315880,1316438	ENSSSCG00000025155	ENSSSCG00000025155		15186995
15186996	25	25	0	0	Ensembl_Sscrofa11.1	ENSSSCG00000025155(snRNA)	ENSSSCG00000025155	25	2	1	130346373-130346427	E1		ENSSSCG00000025155(snRNA)	75433,240374,416071,416776,428401,428502,429059,439553,629401,676894,677136,896148,896297,998977,1001793,1033222,1087827,1130297,1234144,1287029,1288771,1301131,1304170,1315880,1316438	ENSSSCG00000025155	ENSSSCG00000025155		15186997
15186998	20	19	0	1	Refseq_ref_Sscrofa11.1	RHOV(mRNA)	Ras homolog family member V	19	2	1	130443618-130445030	E1-E3		RHOV(mRNA)	43126,62042,198024,271649,303592,378973,629219,786158,788751,863819,924187,988144,1131138,1132838,1134960,1215549,1280202,1382162,1388772	RHOV		NM_001244417.1	15186999,15187000,15187001
15187002	25	25	0	0	Ensembl_Sscrofa11.1||Refseq_ref_Sscrofa11.1	ENSSSCG00000004760(protein_coding)||PPP1R14D(mRNA X3)	Protein phosphatase 1 regulatory inhibitor subunit 14D||protein phosphatase 1 regulatory inhibitor subunit 14D, transcript variant X3	25	6	1	130485559-130509537	E1-E4||E1-E5	||PPP1R14D(mRNA X5),PPP1R14D(mRNA X6),PPP1R14D(mRNA)	ENSSSCG00000004760(protein_coding)||PPP1R14D(mRNA X3)	107538,112483,114152,124434,132885,197006,202061,254939,255117,431608,443853,445690,488573,713079,787220,807842,886128,1003371,1006370,1127023,1128010,1147433,1208248,1249873,1404796	PPP1R14D	ENSSSCG00000004760	XM_021062908.1	15187003,15187004,15187005
15187006	27	27	0	0	Ensembl_Sscrofa11.1||Refseq_ref_Sscrofa11.1	DNAJC17(protein_coding 201)||DNAJC17(mRNA)	DnaJ heat shock protein family (Hsp40) member C17	27	6	1	130516747-130559222	E1-E11||E1-E11	DNAJC17(protein_coding 202)||	DNAJC17(protein_coding 201)||DNAJC17(mRNA)	72314,119231,132465,167089,186670,191964,266422,311624,365812,391907,439029,460496,485380,491690,493787,601531,658908,715417,717021,807603,839189,937986,1025498,1081820,1091026,1103187,1251731	DNAJC17	ENSSSCG00000004762	XM_001929383.4	15187007,15187008,15187009,15187010,15187011,15187012,15187013,15187014,15187015,15187016
15187017	30	30	0	0	Ensembl_Sscrofa11.1||Refseq_ref_Sscrofa11.1	RMDN3(protein_coding 201)||RMDN3(mRNA X1)	Regulator of microtubule dynamics 3||regulator of microtubule dynamics 3, transcript variant X1	30	4	1	130574359-130591135	E1-E13||E1-E13	||RMDN3(mRNA X2)	RMDN3(protein_coding 201)||RMDN3(mRNA X1)	105044,148637,312746,349156,392121,405719,409550,439944,475297,475773,517923,659995,738948,794562,806795,839871,1007983,1017667,1020023,1022203,1031265,1082395,1111160,1158136,1217818,1219517,1260744,1268286,1319115,1405653	RMDN3	ENSSSCG00000004765	XM_003121593.4	15187018,15187019,15187020,15187021,15187022,15187023,15187024,15187025,15187026,15187027,15187028,15187029,15187030
15187031	32	0	28	4										NA,NA					15187032,15187033,15187034,15187035,15187036,15187037,15187038,15187039
15187040	5	4	1	0	Ensembl_Sscrofa11.1	ENSSSCG00000031544(snRNA)	ENSSSCG00000031544	4	0	1	130829234-130829261	E1		ENSSSCG00000031544(snRNA)	545593,547095,673670,845856	ENSSSCG00000031544	ENSSSCG00000031544		15187041
15187042	12	6	0	6	Refseq_ref_Sscrofa11.1	DISP2(mRNA)	Dispatched RND transporter family member 2	6	0	1	130939811-130939771	E4		DISP2(mRNA)	37523,380318,384020,401567,490193,490416	DISP2		XM_005659749.3	15187043,15187044
15187045	30	30	0	0	Refseq_ref_Sscrofa11.1	C1H15orf52(mRNA)	Chromosome 1 C15orf52 homolog	30	8	1	130974650-130980423	E1-E12		C1H15orf52(mRNA)	44645,94299,198015,248273,261298,287958,309104,322215,364265,378917,438850,444266,445100,468686,510284,537172,640249,685204,685766,688720,788254,788406,795677,1006216,1138895,1188486,1222398,1255371,1315044,1402270	C1H15orf52		XM_003353393.4	15187046,15187047,15187048,15187049,15187050,15187051,15187052,15187053,15187054,15187055
15187056	18	18	0	0	Ensembl_Sscrofa11.1||Refseq_ref_Sscrofa11.1	PLCB2(protein_coding 201)||PLCB2(mRNA X1)	Phospholipase C beta 2||phospholipase C beta 2, transcript variant X1	18	6	1	131017629-131027634	E8-E31||E8-E31	PLCB2(protein_coding 202)||PLCB2(mRNA X2),PLCB2(mRNA X3)	PLCB2(protein_coding 201)||PLCB2(mRNA X1)	30608,52770,198289,238511,263119,263120,281157,491891,535599,684228,715318,727085,815850,888672,956384,1020736,1056590,1261452	PLCB2	ENSSSCG00000004779	XM_021097762.1	15187057,15187058,15187059,15187060,15187061,15187062,15187063,15187064,15187065,15187066,15187067,15187068,15187069,15187070,15187071,15187072,15187073,15187074
15187075	20	0	20	0															15187076,15187077,15187078,15187079,15187080,15187081
15187082	25	2	23	0	DNA			2	0	1	131248218-131248193				593411,683271				15187083,15187084,15187085
15187086	20	20	0	0	Ensembl_Sscrofa11.1||Refseq_ref_Sscrofa11.1	GPR176(protein_coding 201)||GPR176(mRNA X1)	G protein-coupled receptor 176||G protein-coupled receptor 176, transcript variant X1	20	7	1	131486081-131493275	E4-E5||E4-E5	||GPR176(mRNA X2),GPR176(mRNA X3),GPR176(mRNA X5),GPR176(mRNA X6),GPR176(mRNA X7)	GPR176(protein_coding 201)||GPR176(mRNA X1)	7166,80018,121087,121921,191547,208323,320996,592011,691594,881145,926470,1038059,1169377,1177737,1204846,1209187,1227247,1245195,1347650,1389499	GPR176	ENSSSCG00000004787	XM_021097914.1	15187087,15187088
15187089	25	24	1	0	Ensembl_Sscrofa11.1||Refseq_ref_Sscrofa11.1	FSIP1(protein_coding 201)||FSIP1(mRNA X1)	Fibrous sheath interacting protein 1||fibrous sheath interacting protein 1, transcript variant X1	24	10	1	131539474-131699096	E5-E11||E5-E11	||FSIP1(mRNA X3)	FSIP1(protein_coding 201)||FSIP1(mRNA X1)	127676,389518,444620,469006,475603,500713,599348,676964,726824,773304,804488,885668,908670,917159,982317,1007614,1058751,1132577,1177995,1314592,1316328,1321856,1328323,1380790	FSIP1	ENSSSCG00000040418	XM_021097949.1	15187090,15187091,15187092,15187093,15187094,15187095
15187096	27	27	0	0	Ensembl_Sscrofa11.1||Refseq_ref_Sscrofa11.1	RASGRP1(protein_coding 201)||RASGRP1(mRNA X1)	RAS guanyl releasing protein 1||RAS guanyl releasing protein 1, transcript variant X1	27	2	1	132702623-132784105	E1-E19||E1-E17	RASGRP1(protein_coding 202)||RASGRP1(mRNA X3)	RASGRP1(protein_coding 201)||RASGRP1(mRNA X1)	9436,30167,93659,114890,127402,191890,254136,260261,323017,340137,451884,487203,499892,580491,590369,602779,645561,793536,818739,893765,977952,983650,1034185,1069446,1289300,1329158,1339150	RASGRP1	ENSSSCG00000004791	XM_003121603.4	15187097,15187098,15187099,15187100,15187101,15187102,15187103,15187104,15187105,15187106,15187107,15187108,15187109,15187110,15187111,15187112,15187113
15187114	12	12	0	0	Ensembl_Sscrofa11.1	ENSSSCG00000033300(snRNA)	ENSSSCG00000033300	12	0	1	133738552-133738627	E1		ENSSSCG00000033300(snRNA)	100338,247200,432851,442572,504950,506332,599804,657121,657595,725294,901606,1230880	ENSSSCG00000033300	ENSSSCG00000033300		15187115
15187116	21	21	0	0	DNA			21	0	1	134739056-134739105				430265,430670,434620,608044,697448,701213,774332,775335,885658,887769,950120,975380,1079886,1088096,1139000,1177879,1288868,1298686,1301853,1303858,1305212				15187117
15187118	25	25	0	0	DNA			25	12	1	135452334-135452193				651,1451,2488,121387,190178,190347,219233,219334,257874,402218,433328,434855,548868,582042,872668,895431,907716,930502,932021,933636,949737,1089696,1141116,1319282,1371222				15187119
15187120	24	24	0	0	Ensembl_Sscrofa11.1||Refseq_ref_Sscrofa11.1	DPH6(protein_coding 201)||DPH6(mRNA X1)	Diphthamine biosynthesis 6||diphthamine biosynthesis 6, transcript variant X1	24	0	1	135582075-135588849	E1-E2||E2-E3	DPH6(protein_coding 202),DPH6(protein_coding 203)||DPH6(mRNA X10),DPH6(mRNA X2),DPH6(mRNA X3),DPH6(mRNA X4),DPH6(mRNA X5),DPH6(mRNA X6),DPH6(mRNA X7),DPH6(mRNA X8),DPH6(mRNA X9)	DPH6(protein_coding 201)||DPH6(mRNA X1)	101688,291589,327529,363118,365131,507640,782014,805552,873833,918457,919079,919230,1086969,1156564,1205613,1209434,1261381,1265478,1265634,1307194,1336131,1345780,1364470,1374512	DPH6	ENSSSCG00000035254	XM_021098165.1	15187121,15187122
15187123	25	22	3	0	Ensembl_Sscrofa11.1||Refseq_ref_Sscrofa11.1	ENSSSCG00000030003(protein_coding)||LOC100514264(pseudogene)	ENSSSCG00000030003||LOC100514264	17	15	1	136096786-136097220	E1||E1		ENSSSCG00000030003(protein_coding)||LOC100514264(pseudogene)	1038,170459,254330,296142,365455,438792,443253,450801,504528,863440,991982,1046866,1172009,1359761,1376299,1380371,1381784	ENSSSCG00000030003	ENSSSCG00000030003		15187124
15187125	32	32	0	0	Ensembl_Sscrofa11.1||Refseq_ref_Sscrofa11.1	AQR(protein_coding 201)||AQR(mRNA X1)	Aquarius intron-binding spliceosomal factor||aquarius intron-binding spliceosomal factor, transcript variant X1	32	2	1	136136131-136229568	E3-E36||E1-E34		AQR(protein_coding 201)||AQR(mRNA X1)	50871,81165,87181,193347,197428,311517,335695,346738,365385,405646,406644,486081,488029,546179,577133,704064,706500,745783,757106,787796,830634,844459,865028,898967,1081182,1109138,1187266,1303047,1321655,1323863,1325844,1382324	AQR	ENSSSCG00000004802	XM_021098271.1	15187126,15187127,15187128,15187129,15187130,15187131,15187132,15187133,15187134,15187135,15187136,15187137,15187138,15187139,15187140,15187141,15187142,15187143,15187144,15187145,15187146,15187147,15187148,15187149,15187150,15187151,15187152,15187153,15187154,15187155,15187156,15187157
15187158	12	12	0	0	Ensembl_Sscrofa11.1||Refseq_ref_Sscrofa11.1	ACTC1(protein_coding 201)||ACTC1(mRNA)	Actin, alpha, cardiac muscle 1	12	1	1	136281893-136286484	E2-E7||E2-E7	ACTC1(protein_coding 202)||	ACTC1(protein_coding 201)||ACTC1(mRNA)	183591,373132,542085,825589,912798,953180,954956,968292,1012613,1271659,1286645,1299239	ACTC1	ENSSSCG00000004803	NM_001170517.2	15187159,15187160,15187161,15187162
15187163	25	22	3	0	Ensembl_Sscrofa11.1||Refseq_ref_Sscrofa11.1	ACTC1(protein_coding 201)||ACTC1(mRNA)	Actin, alpha, cardiac muscle 1	22	16	1	136283214-136283402	E3||E3	ACTC1(protein_coding 202)||	ACTC1(protein_coding 201)||ACTC1(mRNA)	16606,30291,92861,93063,184185,310934,315076,356417,358042,569273,614694,650693,680713,784921,948055,987047,1065179,1111164,1173876,1201476,1345660,1367764	ACTC1	ENSSSCG00000004803	NM_001170517.2	15187164
15187165	20	20	0	0	Ensembl_Sscrofa11.1||Refseq_ref_Sscrofa11.1	GJD2(protein_coding 201)||GJD2(mRNA X1)	Gap junction protein delta 2||gap junction protein delta 2, transcript variant X1	20	3	1	136324397-136326346	E1-E2||E5-E6	||GJD2(mRNA X10),GJD2(mRNA X11),GJD2(mRNA X2),GJD2(mRNA X3),GJD2(mRNA X4),GJD2(mRNA X5),GJD2(mRNA X6),GJD2(mRNA X7),GJD2(mRNA X8),GJD2(mRNA X9)	GJD2(protein_coding 201)||GJD2(mRNA X1)	57036,72310,449117,527920,605784,667528,668269,733090,735717,795032,850306,951847,1070290,1072883,1104282,1104554,1123688,1149145,1149671,1277606	GJD2	ENSSSCG00000036219	XM_021098274.1	15187166,15187167
15187168	26	23	0	3	Ensembl_Sscrofa11.1||Refseq_ref_Sscrofa11.1	ENSSSCG00000004806(protein_coding)||ARHGAP11A(mRNA)	Rho GTPase activating protein 11A	23	10	1	136498248-136520955	E1-E12||E1-E12		ENSSSCG00000004806(protein_coding)||ARHGAP11A(mRNA)	70891,71644,139297,174843,210982,244409,513344,519640,542420,571214,597595,612900,633820,670315,721041,848988,890439,896430,1001272,1004546,1054572,1056411,1287634	ARHGAP11A	ENSSSCG00000004806	XM_021098302.1	15187169,15187170,15187171,15187172,15187173,15187174,15187175,15187176,15187177,15187178,15187179,15187180,15187181
15187182	27	16	0	11	Ensembl_Sscrofa11.1||Refseq_ref_Sscrofa11.1	SCG5(protein_coding 201)||SCG5(mRNA X1)	Secretogranin V||secretogranin V, transcript variant X1	16	5	1	136573526-136589999	E3-E6||E3-E6		SCG5(protein_coding 201)||SCG5(mRNA X1)	171673,243430,328265,550549,652021,665707,692072,927407,973885,1009904,1073667,1117178,1147904,1168748,1231795,1235734	SCG5	ENSSSCG00000004807	XM_021082727.1	15187183,15187184,15187185,15187186,15187187,15187188
15187189	21	21	0	0	Ensembl_Sscrofa11.1||Refseq_ref_Sscrofa11.1	GREM1(protein_coding 201)||GREM1(mRNA X1)	Gremlin 1, DAN family BMP antagonist||gremlin 1, DAN family BMP antagonist, transcript variant X1	21	7	1	136625647-136626180	E3||E3	GREM1(protein_coding 202)||GREM1(mRNA X2)	GREM1(protein_coding 201)||GREM1(mRNA X1)	166719,193988,226564,273178,380384,380951,381193,542871,668160,680255,775749,828912,829113,1024839,1025755,1060795,1104948,1178282,1222988,1238009,1257201	GREM1	ENSSSCG00000033657	XM_021098305.1	15187190
15187191	26	26	0	0	Ensembl_Sscrofa11.1||Refseq_ref_Sscrofa11.1	PGPEP1L(protein_coding 201)||PGPEP1L(mRNA X1)	Pyroglutamyl-peptidase I like||pyroglutamyl-peptidase I-like, transcript variant X1	26	3	1	137349112-137379802||137316076-137379802	E2-E4||E2-E5	||PGPEP1L(mRNA X2)	PGPEP1L(protein_coding 201)||PGPEP1L(mRNA X1)	138891,187842,197377,200036,267075,354505,386878,406099,482688,557367,592694,593135,694688,745891,789071,796251,797648,1025281,1062051,1082532,1092032,1114441,1179360,1236357,1280226,1299146	PGPEP1L	ENSSSCG00000004811	XM_005659773.3	15187192,15187193,15187194
15187195	32	24	0	8	Ensembl_Sscrofa11.1||Refseq_ref_Sscrofa11.1	LRRC28(protein_coding 204)||LRRC28(mRNA X1)	Leucine rich repeat containing 28||leucine rich repeat containing 28, transcript variant X1	24	13	1	138002320-138189855	E2-E10||E2-E10	||LRRC28(mRNA X2),LRRC28(mRNA X3)	LRRC28(protein_coding 204)||LRRC28(mRNA X1)	11320,53157,102753,123205,141449,202419,397809,431572,432837,456454,486003,508669,516365,538959,588731,613396,629495,868861,915721,929716,933991,1201669,1301251,1330840	LRRC28	ENSSSCG00000004814	XM_001925096.7	15187196,15187197,15187198,15187199,15187200,15187201,15187202,15187203,15187204,15187205,15187206,15187207
15187208	22	22	0	0	Ensembl_Sscrofa11.1	MEF2A(protein_coding 201)	Myocyte enhancer factor 2A	20	13	1	138468462-138507530	E2-E9		MEF2A(protein_coding 202),MEF2A(protein_coding 203),MEF2A(mRNA 2),MEF2A(protein_coding 201),MEF2A(protein_coding 202),MEF2A(protein_coding 203),MEF2A(mRNA 2)	151485,169761,230004,417175,469211,560474,592816,597910,613927,705482,826949,967737,969301,988756,1014072,1049276,1111365,1117648,1311892,1344062	MEF2A	ENSSSCG00000028771		15187209,15187210,15187211,15187212,15187213,15187214,15187215,15187216,15187217
15187218	26	0	26	0															15187219,15187220
15187221	25	21	4	0	Ensembl_Sscrofa11.1	ENSSSCG00000025771(snRNA)	ENSSSCG00000025771	21	0	1	138602151-138602053	E1		ENSSSCG00000025771(snRNA)	240649,240861,416425,417934,420546,432972,544614,624052,624611,642867,685417,686150,846585,847054,1070935,1071175,1071917,1199163,1301664,1302415,1317326	ENSSSCG00000025771	ENSSSCG00000025771		15187222
15187223	24	0	24	0															15187224,15187225,15187226
15187227	25	21	4	0	Ensembl_Sscrofa11.1	ENSSSCG00000025771(snRNA)	ENSSSCG00000025771	21	0	1	138602151-138602053	E1		ENSSSCG00000025771(snRNA)	240649,240861,416425,417934,420546,432972,544614,624052,624611,642867,685417,686150,846585,847054,1070935,1071175,1071917,1199163,1301664,1302415,1317326	ENSSSCG00000025771	ENSSSCG00000025771		15187228
15187229	24	24	0	0	Ensembl_Sscrofa11.1||Refseq_ref_Sscrofa11.1	ASB7(protein_coding 201)||ASB7(mRNA X1)	Ankyrin repeat and SOCS box containing 7||ankyrin repeat and SOCS box containing 7, transcript variant X1	24	6	1	139191924-139236893	E1-E6||E1-E5	||ASB7(mRNA X2),ASB7(mRNA X3),ASB7(mRNA X4)	ASB7(protein_coding 201)||ASB7(mRNA X1)	36701,97091,166517,459383,460494,466224,513867,572643,671356,689174,689738,728039,749135,829537,936327,1038719,1050136,1137698,1175337,1204177,1256471,1290715,1327011,1401428	ASB7	ENSSSCG00000004821	XM_003121646.4	15187230,15187231,15187232,15187233,15187234,15187235
15187236	23	21	0	2	Ensembl_Sscrofa11.1||Refseq_ref_Sscrofa11.1	ALDH1A3(protein_coding 201)||ALDH1A3(mRNA)	Aldehyde dehydrogenase 1 family member A3	21	5	1	139451602-139489787	E1-E13||E2-E14		ALDH1A3(protein_coding 201)||ALDH1A3(mRNA)	153919,266942,281902,319481,399830,445871,581019,622684,672531,779930,797308,903321,928914,1038205,1107525,1185469,1187939,1189829,1256442,1301290,1410841	ALDH1A3	ENSSSCG00000004822	XM_021098574.1	15187237,15187238,15187239,15187240,15187241,15187242,15187243,15187244,15187245,15187246,15187247,15187248,15187249
15187250	13	13	0	0	Ensembl_Sscrofa11.1	ENSSSCG00000019106(snoRNA)	ENSSSCG00000019106	13	0	1	139539456-139539399	E1		ENSSSCG00000019106(snoRNA)	132171,337855,339746,380988,568425,585476,786209,1142666,1145350,1149502,1282953,1313495,1410434	ENSSSCG00000019106	ENSSSCG00000019106		15187251
15187252	30	30	0	0	Ensembl_Sscrofa11.1||Refseq_ref_Sscrofa11.1	LRRK1(protein_coding 201)||LRRK1(mRNA X1)	Leucine rich repeat kinase 1||leucine rich repeat kinase 1, transcript variant X1	30	4	1	139551500-139608747	E6-E26||E5-E25	LRRK1(protein_coding 202)||LRRK1(mRNA X2),LRRK1(mRNA X3),LRRK1(mRNA X4)	LRRK1(protein_coding 201)||LRRK1(mRNA X1)	20141,95781,138888,142369,163446,170824,171115,227739,389025,502644,572441,604301,650348,742459,745744,760988,830015,906436,960095,1023191,1024046,1027757,1047726,1121093,1136645,1204054,1244898,1346005,1348607,1365204	LRRK1	ENSSSCG00000004823	XM_021098586.1	15187253,15187254,15187255,15187256,15187257,15187258,15187259,15187260,15187261,15187262,15187263,15187264,15187265,15187266,15187267,15187268,15187269,15187270,15187271,15187272
15187273	14	14	0	0	Ensembl_Sscrofa11.1	ENSSSCG00000018906(snRNA)	ENSSSCG00000018906	14	1	1	140152238-140152321	E1		ENSSSCG00000018906(snRNA)	240945,241165,578929,624755,625592,627827,686918,790585,790931,1166668,1298789,1299028,1387629,1392007	ENSSSCG00000018906	ENSSSCG00000018906		15187274
15187275	21	20	0	1	Ensembl_Sscrofa11.1||Refseq_ref_Sscrofa11.1	GABRB3(protein_coding 201)||GABRB3(mRNA X1)	Gamma-aminobutyric acid type A receptor beta3 subunit||gamma-aminobutyric acid type A receptor beta3 subunit, transcript variant X1	20	7	1	140873607-140903466	E6-E9||E6-E9	GABRB3(protein_coding 202),GABRB3(protein_coding 203),GABRB3(protein_coding 204)||GABRB3(mRNA X2),GABRB3(mRNA X3),GABRB3(mRNA X4),GABRB3(mRNA X5)	GABRB3(protein_coding 201)||GABRB3(mRNA X1)	10609,20403,77387,94561,119328,179336,180664,344767,394847,715236,727658,748947,862738,916916,1062938,1163302,1257608,1341577,1368054,1378352	GABRB3	ENSSSCG00000038547	XM_021098607.1	15187276,15187277,15187278
15187279	29	29	0	0	Ensembl_Sscrofa11.1||Refseq_ref_Sscrofa11.1	CACHD1(protein_coding 201)||CACHD1(mRNA)	Cache domain containing 1	29	17	6	147793101-147775084||147774954-147802941	E1-E16||E1-E16		CACHD1(protein_coding 201)||CACHD1(mRNA)	24333,58024,106898,289613,297369,298531,311659,412224,434503,446431,522885,555867,577001,604085,783100,802734,901482,977220,1088269,1101641,1122203,1195464,1203986,1239238,1290383,1310751,1358999,1371399,1393724	CACHD1	ENSSSCG00000004829	XM_021096540.1	15187280,15187281,15187282,15187283,15187284,15187285,15187286,15187287,15187288,15187289,15187290,15187291,15187292,15187293,15187294
15187295	31	31	0	0	Refseq_ref_Sscrofa11.1	ATP10A(mRNA)	ATPase phospholipid transporting 10A (putative)	31	5	1	141616522-141666591	E3-E23		ATP10A(mRNA)	46659,64089,132055,175729,186655,282528,291147,317317,334685,445951,509704,509856,539402,552958,555752,635453,750485,802887,842647,844281,861482,871663,915376,1000623,1110967,1125283,1178983,1224697,1255677,1267398,1367909	ATP10A		XM_021098662.1	15187296,15187297,15187298,15187299,15187300,15187301,15187302,15187303,15187304,15187305,15187306,15187307,15187308,15187309,15187310,15187311,15187312,15187313
15187314	18	18	0	0	Ensembl_Sscrofa11.1||Refseq_ref_Sscrofa11.1	UBE3A(protein_coding 201)||UBE3A(mRNA 1)	Ubiquitin protein ligase E3A||ubiquitin protein ligase E3A, transcript variant 1	18	9	1	141887225-141959944	E1-E6||E1-E9	UBE3A(protein_coding 203)||UBE3A(mRNA X7)	UBE3A(protein_coding 201)||UBE3A(mRNA 1)	39545,434468,460722,530552,550482,766446,856972,860694,919537,1013405,1022514,1043252,1064947,1096433,1146088,1178929,1217077,1372186	UBE3A	ENSSSCG00000004832	NM_001243181.2	15187315,15187316,15187317,15187318,15187319,15187320
15187321	25	20	5	0	NT	Sus scrofa chromosome Y clone WTSI_1061-5G10. *** SEQUENCING IN PROGRESS ***. 3 ordered pieces		20					Sus scrofa pSNORD115-23 snoRNA. complete sequence	Sus scrofa chromosome Y clone WTSI_1061-5G10. *** SEQUENCING IN PROGRESS ***. 3 ordered pieces	30479,30585,30810,52702,242235,340651,380510,389157,403325,419883,439616,470706,471491,506143,530657,773946,1076071,1257439,1361821,1364070	Sus scrofa chromosome Y clone WTSI_1061-5G10. *** SEQUENCING IN PROGRESS ***. 3 ordered pieces			15187322
15187323	25	20	5	0	NT	Sus scrofa chromosome Y clone WTSI_1061-5G10. *** SEQUENCING IN PROGRESS ***. 3 ordered pieces		20					Sus scrofa pSNORD115-23 snoRNA. complete sequence	Sus scrofa chromosome Y clone WTSI_1061-5G10. *** SEQUENCING IN PROGRESS ***. 3 ordered pieces	30479,30585,30810,52702,242235,340651,380510,389157,403325,419883,439616,470706,471491,506143,530657,773946,1076071,1257439,1361821,1364070	Sus scrofa chromosome Y clone WTSI_1061-5G10. *** SEQUENCING IN PROGRESS ***. 3 ordered pieces			15187324
15187325	25	20	5	0	NT	Sus scrofa chromosome Y clone WTSI_1061-5G10. *** SEQUENCING IN PROGRESS ***. 3 ordered pieces		20					Sus scrofa pSNORD115-23 snoRNA. complete sequence	Sus scrofa chromosome Y clone WTSI_1061-5G10. *** SEQUENCING IN PROGRESS ***. 3 ordered pieces	30479,30585,30810,52702,242235,340651,380510,389157,403325,419883,439616,470706,471491,506143,530657,773946,1076071,1257439,1361821,1364070	Sus scrofa chromosome Y clone WTSI_1061-5G10. *** SEQUENCING IN PROGRESS ***. 3 ordered pieces			15187326
15187327	25	25	0	0	Ensembl_Sscrofa11.1	ENSSSCG00000026014(snoRNA)	ENSSSCG00000026014	25	0	1	142005894-142005835	E1		ENSSSCG00000026014(snoRNA)	109251,109749,242707,508081,566994,567698,612631,753842,755332,755638,759985,974517,974659,1023174,1126132,1229519,1234532,1236558,1267271,1327201,1347943,1350077,1399005,1401106,1401726	ENSSSCG00000026014	ENSSSCG00000026014		15187328
15187329	17	17	0	0	Ensembl_Sscrofa11.1||Refseq_ref_Sscrofa11.1	MAGEL2(protein_coding 201)||MAGEL2(mRNA)	MAGE family member L2	17	6	1	142452168-142452420	E2||E1		MAGEL2(protein_coding 201)||MAGEL2(mRNA)	18077,137563,139747,272652,345763,619115,627147,824067,830118,921266,1004684,1190477,1222177,1276819,1383777,1398504,1407693	MAGEL2	ENSSSCG00000004835	XM_021098674.1	15187330
15187331	25	24	0	1	Ensembl_Sscrofa11.1||Refseq_ref_Sscrofa11.1	MAGEL2(protein_coding 201)||MAGEL2(mRNA)	MAGE family member L2	24	5	1	142452521-142454082	E2||E1		MAGEL2(protein_coding 201)||MAGEL2(mRNA)	21143,27256,28117,101264,171609,212223,212502,333674,348356,392212,426271,433024,708367,740806,830171,997714,1036342,1055583,1073047,1105754,1142820,1226832,1393798,1395296	MAGEL2	ENSSSCG00000004835	XM_021098674.1	15187332
15187333	9	9	0	0	Ensembl_Sscrofa11.1	ENSSSCG00000019568(snRNA)	ENSSSCG00000019568	9	3	1	143256437-143256477	E1		ENSSSCG00000019568(snRNA)	908031,908942,1081062,1092521,1093433,1220878,1221843,1288590,1380609	ENSSSCG00000019568	ENSSSCG00000019568		15187334
15187335	23	23	0	0	Ensembl_Sscrofa11.1||Refseq_ref_Sscrofa11.1	OTUD7A(protein_coding 201)||OTUD7A(mRNA X1)	OTU deubiquitinase 7A||OTU deubiquitinase 7A, transcript variant X1	23	7	1	143380555-143418177	E4-E11||E8-E15	||OTUD7A(mRNA X2),OTUD7A(mRNA X3)	OTUD7A(protein_coding 201)||OTUD7A(mRNA X1)	30749,81937,140096,205359,258251,304583,319523,380366,441816,450246,507905,531158,560880,578302,645213,722320,771138,918025,928837,948337,996984,1006333,1093584	OTUD7A	ENSSSCG00000004840	XM_021098704.1	15187336,15187337,15187338,15187339,15187340,15187341,15187342,15187343,15187344,15187345,15187346,15187347
15187348	25	25	0	0	Ensembl_Sscrofa11.1||Refseq_ref_Sscrofa11.1	KLF13(protein_coding 201)||KLF13(mRNA)	Kruppel like factor 13	25	0	1	143540323-143540090||143539878-143539645	E2||E2		KLF13(protein_coding 201)||KLF13(mRNA)	238187,268335,287582,346605,367517,398632,457169,459803,461148,496968,497118,561634,652947,706992,707196,709095,768192,800432,923139,1002561,1082986,1127352,1387323,1393138,1409494	KLF13	ENSSSCG00000026006	NM_001011505.1	15187349
15187350	31	31	0	0	Refseq_ref_Sscrofa11.1	TRPM1(mRNA)	Transient receptor potential cation channel subfamily M member 1	31	6	1	143765179-143855329	E7-E32		TRPM1(mRNA)	22167,92623,94530,210479,243509,250587,256861,310680,346465,369005,388337,396364,430885,459604,495802,525224,531229,541386,552185,686388,800379,941745,975259,986774,1004789,1025783,1087068,1209800,1239425,1317249,1338177	TRPM1		XM_021084963.1	15187351,15187352,15187353,15187354,15187355,15187356,15187357,15187358,15187359,15187360,15187361,15187362,15187363,15187364,15187365,15187366,15187367,15187368,15187369,15187370,15187371,15187372
15187373	25	25	0	0	Ensembl_Sscrofa11.1	MIR211(miRNA 201)	MicroRNA 211	25	0	1	143786892-143786998	E1		MIR211(miRNA 201)	5759,26143,47935,83436,103074,103206,169333,174791,270226,325911,647022,809483,957048,965254,988703,1023963,1032869,1080093,1080539,1086770,1119523,1154485,1187055,1213045,1235980	MIR211	ENSSSCG00000019509		15187374
15187375	30	30	0	0	Ensembl_Sscrofa11.1||Refseq_ref_Sscrofa11.1	MTMR10(protein_coding 202)||MTMR10(mRNA)	Myotubularin related protein 10	30	7	1	143867928-143915053	E1-E16||E1-E16		MTMR10(protein_coding 202)||MTMR10(mRNA)	14140,86075,95430,217993,269656,314107,321279,367256,404659,441763,538540,565035,639343,656196,777993,848481,932147,935578,973580,975713,979277,979345,992113,1085993,1109347,1112179,1212765,1219583,1230667,1405108	MTMR10	ENSSSCG00000004844	XM_003121665.4	15187376,15187377,15187378,15187379,15187380,15187381,15187382,15187383,15187384,15187385,15187386,15187387,15187388,15187389,15187390,15187391
15187392	27	1	26	0	Ensembl_Sscrofa11.1||Refseq_ref_Sscrofa11.1	MPHOSPH10(protein_coding 201)||MPHOSPH10(mRNA)	M-phase phosphoprotein 10	1	0	1	144002958-144002934||143993209-143993185	E12||E11		MPHOSPH10(protein_coding 201)||MPHOSPH10(mRNA)	1377100	MPHOSPH10	ENSSSCG00000004847	XM_021098803.1	15187393,15187394,15187395,15187396,15187397,15187398,15187399
15187400	25	0	25	0															15187401,15187402,15187403,15187404,15187405
15187406	24	24	0	0	Ensembl_Sscrofa11.1||Refseq_ref_Sscrofa11.1	FAM189A1(protein_coding 201)||FAM189A1(mRNA)	Family with sequence similarity 189 member A1	24	11	1	144344269-144322555||144319147-144318862	E4-E6||E5-E7		FAM189A1(protein_coding 201)||FAM189A1(mRNA)	15861,165380,165607,280092,280741,286937,319895,341169,409949,675808,730727,736188,921494,949988,969348,969563,1152309,1153708,1170011,1170865,1214540,1371947,1374709,1387028	FAM189A1	ENSSSCG00000004850	XM_021098812.1	15187407,15187408
15187409	28	28	0	0	DNA			15	0	1	144295348-144297628				67412,86023,137785,169303,174144,691378,798473,865842,1134631,1204649,1231416,1239515,1244641,1320124,1392971				15187410,15187411,15187412,15187413,15187414,15187415,15187416,15187417
15187418	15	15	0	0	Refseq_ref_Sscrofa11.1	NSMCE3(mRNA)	NSE3 homolog, SMC5-SMC6 complex component	15	3	1	144473917-144473517	E1		NSMCE3(mRNA)	3525,6325,79940,319079,332613,432775,550228,738651,828555,1002986,1004878,1094884,1098059,1260085,1359001	NSMCE3		XM_005659809.3	15187419
15187420	25	5	20	0	DNA			5	0	1	144936659-144936631				180596,186153,731616,1212835,1213631				15187421,15187422,15187423,15187424,15187425
15187426	22	0	22	0															15187427,15187428,15187429,15187430,15187431,15187432
15187433	20	19	0	1	DNA			10	12	1	148080094-148086564				149567,294739,433733,448528,733104,848927,927785,958405,1028316,1028741				15187434,15187435,15187436,15187437,15187438,15187439,15187440,15187441,15187442
15187443	23	23	0	0	DNA			18	0	1	148049020-148049126				1024,114489,313062,379341,438733,677606,704303,863941,882863,926715,952183,962298,989224,994862,1050619,1091964,1140067,1366676				15187444
15187445	20	0	20	0															15187446
15187447	25	0	25	0															15187448
15187449	8	0	8	0															15187450,15187451
15187452	12	12	0	0	DNA			12	0	1	149537022-149534289				38704,423886,424617,486140,642176,807234,807964,956495,998705,1189729,1295886,1338790				15187453,15187454
15187455	21	21	0	0	Ensembl_Sscrofa11.1||Refseq_ref_Sscrofa11.1	DIPK1C(protein_coding 202)||FAM69C(mRNA X2)	Divergent protein kinase domain 1C||family with sequence similarity 69 member C, transcript variant X2	21	0	1	149611571-149617664	E1-E2||E1-E2		DIPK1C(protein_coding 202)||FAM69C(mRNA X2)	94453,127633,141486,148406,161332,462269,561849,616552,632781,671515,703986,716478,716955,817204,819000,1086202,1096446,1202695,1241132,1274985,1283987	DIPK1C	ENSSSCG00000039486	XM_021099166.1	15187456,15187457
15187458	23	23	0	0	Ensembl_Sscrofa11.1||Refseq_ref_Sscrofa11.1	FBXO15(protein_coding 201)||FBXO15(mRNA X1)	F-box protein 15||F-box protein 15, transcript variant X1	23	4	1	149856598-149894488	E1-E9||E1-E9	||FBXO15(mRNA X5)	FBXO15(protein_coding 201)||FBXO15(mRNA X1)	21693,35017,37854,202162,291863,292793,302060,346087,435401,471262,502046,523707,549504,654168,699176,735352,738462,853918,1053045,1250497,1282954,1318426,1364023	FBXO15	ENSSSCG00000004873	XM_021099181.1	15187459,15187460,15187461,15187462,15187463,15187464,15187465,15187466,15187467
15187468	24	24	0	0	Ensembl_Sscrofa11.1||Refseq_ref_Sscrofa11.1	CYB5A(protein_coding 201)||CYB5A(mRNA)	Cytochrome b5 type A (microsomal)	24	2	1	149737684-149773117	E1-E5||E1-E5		CYB5A(protein_coding 201)||CYB5A(mRNA)	29677,51354,88880,150038,150693,245092,396176,476219,565705,654261,752773,759956,763189,768479,1206347,1234215,1262393,1309992,1312624,1321356,1325174,1328756,1359061,1369910	CYB5A	ENSSSCG00000004875	NM_001001770.1	15187469,15187470,15187471,15187472,15187473
15187474	25	25	0	0	Ensembl_Sscrofa11.1||Refseq_ref_Sscrofa11.1	NETO1(protein_coding 201)||NETO1(mRNA X1)	Neuropilin and tolloid like 1||neuropilin and tolloid like 1, transcript variant X1	25	12	1	150713826-150718741	E2-E4||E2-E4	NETO1(protein_coding 202)||NETO1(mRNA X2),NETO1(mRNA X3),NETO1(mRNA X4),NETO1(mRNA X5),NETO1(mRNA X6),NETO1(mRNA X7)	NETO1(protein_coding 201)||NETO1(mRNA X1)	88572,286245,308931,394548,453063,453624,453981,472536,594897,597081,626637,711793,740880,785338,833546,873188,1079346,1111176,1222128,1222285,1315458,1321568,1326850,1359449,1368873	NETO1	ENSSSCG00000027654	XM_021099199.1	15187475,15187476,15187477
15187478	20	20	0	0	Ensembl_Sscrofa11.1||Refseq_ref_Sscrofa11.1	CBLN2(protein_coding 201)||CBLN2(mRNA X1)	Cerebellin 2 precursor||cerebellin 2 precursor, transcript variant X1	20	2	1	150975778-150979209	E3-E5||E2-E4	||CBLN2(mRNA X2),CBLN2(mRNA)	CBLN2(protein_coding 201)||CBLN2(mRNA X1)	99743,101057,107768,144001,302365,342188,361406,367096,469714,493290,516646,598571,610855,647388,666139,689300,887214,949861,1305468,1334912	CBLN2	ENSSSCG00000020859	XM_021073355.1	15187479,15187480,15187481
15187482	29	29	0	0	Ensembl_Sscrofa11.1||Refseq_ref_Sscrofa11.1	RTTN(protein_coding 201)||RTTN(mRNA X1)	Rotatin||rotatin, transcript variant X1	29	9	1	152689748-152705376	E1-E10||E1-E10	||RTTN(mRNA X12),RTTN(mRNA X2),RTTN(mRNA X3),RTTN(mRNA X4),RTTN(mRNA X5),RTTN(mRNA X6),RTTN(mRNA X8)	RTTN(protein_coding 201)||RTTN(mRNA X1)	16654,132742,142356,250254,320717,466570,501149,615147,654585,720094,775730,805721,807036,829204,842234,889189,935291,936703,980673,992060,1000102,1027626,1090173,1121293,1140756,1249082,1293404,1321435,1363416	RTTN	ENSSSCG00000032574	XM_021099245.1	15187483,15187484,15187485,15187486,15187487,15187488,15187489,15187490,15187491,15187492
15187493	26	25	0	1	Ensembl_Sscrofa11.1||Refseq_ref_Sscrofa11.1	CD226(protein_coding 201)||CD226(mRNA X1)	CD226 molecule||CD226 molecule, transcript variant X1	25	6	1	152891249-152969324	E3-E5||E2-E4	CD226(protein_coding 202)||CD226(mRNA X2),CD226(mRNA X3)	CD226(protein_coding 201)||CD226(mRNA X1)	96013,183134,418792,420753,425596,503530,504850,528274,567205,574671,717243,772314,793163,843646,920387,951640,1030791,1063497,1093994,1154255,1229549,1237363,1251420,1251780,1364538	CD226	ENSSSCG00000038398	XM_021099286.1	15187494,15187495
15187496	26	26	0	0	Ensembl_Sscrofa11.1||Refseq_ref_Sscrofa11.1	TMX3(protein_coding 201)||TMX3(misc_RNA X3)	Thioredoxin related transmembrane protein 3||thioredoxin related transmembrane protein 3, transcript variant X3	26	12	1	153989212-154027685	E2-E16||E2-E13	||TMX3(mRNA X1)	TMX3(protein_coding 201)||TMX3(misc_RNA X3)	107761,108728,325263,402892,424123,439065,479155,520314,532828,558551,594205,676574,687746,720258,740068,752252,806540,854000,859132,968613,985102,1145180,1210289,1210813,1315274,1325016	TMX3	ENSSSCG00000004884	XR_002345979.1	15187497,15187498,15187499,15187500,15187501,15187502,15187503,15187504,15187505,15187506,15187507,15187508,15187509,15187510
15187511	25	25	0	0	Ensembl_Sscrofa11.1||Refseq_ref_Sscrofa11.1	CDH19(protein_coding 201)||CDH19(mRNA X1)	Cadherin 19||cadherin 19, transcript variant X1	25	6	1	155697404-155757400	E2-E12||E2-E13	||CDH19(mRNA X2)	CDH19(protein_coding 201)||CDH19(mRNA X1)	84551,100943,128427,190913,477532,503124,510682,544565,567394,685084,700615,753714,816388,1013140,1048633,1061488,1079353,1116094,1163825,1167125,1183318,1185493,1196879,1374685,1380261	CDH19	ENSSSCG00000004885	XM_003121695.4	15187512,15187513,15187514,15187515,15187516,15187517,15187518,15187519,15187520,15187521,15187522
15187523	18	1	17	0	DNA			1	0	1	156424216-156424192				171104				15187524
15187525	26	26	0	0	Ensembl_Sscrofa11.1||Refseq_ref_Sscrofa11.1	KDSR(protein_coding 202)||KDSR(mRNA)	3-ketodihydrosphingosine reductase	26	7	1	158288814-158325698	E1-E10||E1-E10		KDSR(protein_coding 202)||KDSR(mRNA)	59735,106049,129605,198246,219684,223514,234551,502826,570742,575252,651479,652943,679397,701153,725397,956996,1017837,1041989,1051102,1065321,1157387,1178248,1216763,1292178,1307718,1405247	KDSR	ENSSSCG00000025744	XM_001925913.6	15187526,15187527,15187528,15187529,15187530,15187531,15187532,15187533,15187534
15187535	22	0	21	1										NA,NA					15187536,15187537,15187538,15187539,15187540,15187541,15187542,15187543,15187544,15187545,15187546,15187547,15187548
15187549	24	24	0	0	Ensembl_Sscrofa11.1||Refseq_ref_Sscrofa11.1	PIGN(protein_coding 202)||PIGN(mRNA X1)	Phosphatidylinositol glycan anchor biosynthesis class N||phosphatidylinositol glycan anchor biosynthesis class N, transcript variant X1	24	1	1	159317994-159333630	E1-E5||E1-E4	PIGN(protein_coding 203)||	PIGN(protein_coding 202)||PIGN(mRNA X1)	40126,116192,151338,209681,268632,392174,425708,463182,482090,524246,635315,657439,682828,710102,759005,908731,908814,921162,954699,1118097,1206939,1225547,1230016,1376035	PIGN	ENSSSCG00000004901	XM_021099768.1	15187550,15187551,15187552,15187553,15187554
15187555	19	18	0	1	Ensembl_Sscrofa11.1	ENSSSCG00000018100(misc_RNA)	RNA, 7SK small nuclear pseudogene 94	18	10	1	160111336-160111611	E1		ENSSSCG00000018100(misc_RNA)	139952,141851,413044,420390,421086,542810,543399,668165,990882,994016,995360,1046039,1067211,1100204,1393288,1393600,1394598,1406189	ENSSSCG00000018100	ENSSSCG00000018100		15187556
15187557	26	26	0	0	Ensembl_Sscrofa11.1||Refseq_ref_Sscrofa11.1	PMAIP1(protein_coding 201)||PMAIP1(mRNA)	Phorbol-12-myristate-13-acetate-induced protein 1	26	7	1	161185262-161184925||161185288-161184951	E1-E2||E1-E2		PMAIP1(protein_coding 201)||PMAIP1(mRNA)	2209,46663,55948,57059,147308,148235,148408,225523,348185,457524,498782,736487,756351,810541,861764,919641,920536,961975,965757,983147,992829,994915,1116474,1136001,1141569,1344441	PMAIP1	ENSSSCG00000026454	NM_214147.2	15187558,15187559
15187560	26	26	0	0	Ensembl_Sscrofa11.1||Refseq_ref_Sscrofa11.1	CCBE1(protein_coding 201)||CCBE1(mRNA X1)	Collagen and calcium binding EGF domains 1||collagen and calcium binding EGF domains 1, transcript variant X1	26	6	1	161514725-161551825	E3-E11||E4-E12	||CCBE1(mRNA X2),CCBE1(mRNA X3),CCBE1(mRNA X4),CCBE1(mRNA X5)	CCBE1(protein_coding 201)||CCBE1(mRNA X1)	22253,23182,33108,160293,174505,216911,237915,362934,412850,432698,463283,474267,551620,566777,621285,775407,964814,1014331,1064410,1091980,1199870,1218074,1223131,1263374,1382301,1383230	CCBE1	ENSSSCG00000004907	XM_005659840.3	15187561,15187562,15187563,15187564,15187565,15187566,15187567
15187568	25	25	0	0	Ensembl_Sscrofa11.1||Refseq_ref_Sscrofa11.1	LMAN1(protein_coding 201)||LMAN1(mRNA)	Lectin, mannose binding 1	25	13	1	161607162-161628197	E1-E13||E1-E13	LMAN1(protein_coding 202)||	LMAN1(protein_coding 201)||LMAN1(mRNA)	155279,197140,252403,339963,411151,439407,467713,514717,736096,737285,766056,873050,939917,970827,976823,1051743,1142807,1236991,1257029,1293577,1308318,1321701,1324902,1351638,1379209	LMAN1	ENSSSCG00000004908	XM_021099870.1	15187569,15187570,15187571,15187572,15187573,15187574,15187575,15187576,15187577,15187578,15187579,15187580,15187581
15187582	26	26	0	0	Ensembl_Sscrofa11.1||Refseq_ref_Sscrofa11.1	CPLX4(protein_coding 201)||CPLX4(mRNA)	Complexin 4	26	8	1	161634936-161661723	E1-E3||E1-E3		CPLX4(protein_coding 201)||CPLX4(mRNA)	7866,62518,193049,217333,330211,355104,387641,440544,489951,545793,553405,617152,656987,689285,697037,724669,742049,753080,757365,814172,830942,923979,924180,992201,1026907,1285821	CPLX4	ENSSSCG00000004909	XM_003121711.5	15187583,15187584,15187585
15187586	21	21	0	0	Refseq_ref_Sscrofa11.1	RAX(mRNA)	Retina and anterior neural fold homeobox	21	8	1	161679238-161683058	E1-E5		RAX(mRNA)	47659,115467,133941,232287,269961,292854,376375,380438,483052,508793,593356,626508,696396,769348,792181,1007521,1225546,1275825,1283479,1325520,1369088	RAX		XM_003121712.3	15187587,15187588,15187589,15187590
15187591	23	0	23	0															15187592,15187593,15187594,15187595,15187596,15187597,15187598,15187599,15187600,15187601,15187602,15187603,15187604
15187605	28	27	0	1	Ensembl_Sscrofa11.1||Refseq_ref_Sscrofa11.1	SEC11C(protein_coding 201)||SEC11C(mRNA)	SEC11 homolog C, signal peptidase complex subunit	27	6	1	161769511-161757995||161769607-161760173	E1-E6||E1-E7		SEC11C(protein_coding 201)||SEC11C(mRNA)	18227,22202,199699,212436,246042,274618,279270,294631,379881,395822,407043,430950,522305,606301,616309,678899,983102,985826,1023042,1036534,1045318,1122380,1142584,1259667,1318289,1349520,1384582	SEC11C	ENSSSCG00000004912	XM_003121713.3	15187606,15187607,15187608,15187609,15187610,15187611
15187612	13	0	13	0															15187613
15187614	29	5	24	0	DNA			5	0	1	162106720-162103011				509948,845605,892175,1120500,1228823				15187615,15187616,15187617,15187618,15187619,15187620,15187621,15187622,15187623,15187624,15187625,15187626,15187627,15187628
15187629	26	26	0	0	Ensembl_Sscrofa11.1||Refseq_ref_Sscrofa11.1	ALPK2(protein_coding 202)||ALPK2(misc_RNA X4)	Alpha kinase 2||alpha kinase 2, transcript variant X4	26	17	1	162185848-162304989	E2-E13||E2-E13	||ALPK2(mRNA X1),ALPK2(mRNA X2),ALPK2(mRNA X3)	ALPK2(protein_coding 202)||ALPK2(misc_RNA X4)	18719,103585,110506,125274,148503,214794,261679,311567,453317,635596,651509,692288,776017,845111,878736,888670,946888,973542,1025706,1029287,1074935,1085154,1093673,1146286,1164707,1212577	ALPK2	ENSSSCG00000004918	XR_002338854.1	15187630,15187631,15187632,15187633,15187634,15187635,15187636,15187637,15187638,15187639,15187640,15187641,15187642,15187643
15187644	25	23	2	0	Ensembl_Sscrofa11.1	ENSSSCG00000030647(misc_RNA)	ENSSSCG00000030647	21	49	1	162404492-162404776	E1		ENSSSCG00000030647(misc_RNA)	118156,164176,166652,261339,315001,380913,423621,450282,498845,520944,561649,626010,716069,738474,929069,946268,950208,1023793,1127078,1160880,1280026	ENSSSCG00000030647	ENSSSCG00000030647		15187645
15187646	19	0	19	0															15187647,15187648,15187649,15187650,15187651,15187652
15187653	25	24	0	1	Refseq_ref_Sscrofa11.1	ATP8B1(mRNA X1)	ATPase phospholipid transporting 8B1, transcript variant X1	24	4	1	162936475-163061570	E1-E28		ATP8B1(mRNA X1)	44399,145014,163987,201716,210856,210931,269308,316176,316644,402318,472554,566284,655934,689250,900904,921807,1026871,1035998,1211828,1276412,1302574,1348130,1385240,1398174	ATP8B1		XM_021100031.1	15187654,15187655,15187656,15187657,15187658,15187659,15187660,15187661,15187662,15187663,15187664,15187665,15187666,15187667,15187668,15187669,15187670,15187671,15187672,15187673,15187674,15187675,15187676,15187677,15187678
15187679	22	22	0	0	Ensembl_Sscrofa11.1||Refseq_ref_Sscrofa11.1	SLC51B(protein_coding 201)||SLC51B(mRNA X1)	Solute carrier family 51 beta subunit||solute carrier family 51 beta subunit, transcript variant X1	22	10	1	163081175-163089369	E1-E4||E1-E4	||SLC51B(mRNA X2)	SLC51B(protein_coding 201)||SLC51B(mRNA X1)	59997,64544,65776,82059,135296,141484,165810,190768,218770,241404,408671,428233,461518,780522,1084134,1086858,1091494,1205135,1258156,1267489,1299868,1394727	SLC51B	ENSSSCG00000004923	XM_005658570.3	15187680,15187681,15187682,15187683,15187684
15187685	21	21	0	0	Ensembl_Sscrofa11.1||Refseq_ref_Sscrofa11.1	KBTBD13(protein_coding 201)||KBTBD13(mRNA)	Kelch repeat and BTB domain containing 13	21	2	1	163113437-163114773	E1||E1		KBTBD13(protein_coding 201)||KBTBD13(mRNA)	15107,132705,169014,182294,228932,271147,316190,363114,379920,513614,549932,604997,667848,925425,992630,1012452,1034654,1171915,1280726,1286327,1306651	KBTBD13	ENSSSCG00000035667	XM_021100064.1	15187686
15187687	23	0	23	0															15187688,15187689,15187690,15187691,15187692,15187693,15187694,15187695,15187696,15187697,15187698,15187699,15187700,15187701,15187702
15187703	25	0	25	0															15187704,15187705,15187706,15187707,15187708,15187709,15187710,15187711,15187712,15187713,15187714,15187715,15187716
15187717	8	7	1	0	DNA			6	1	1	163245384-163243824				268393,505591,505696,593133,721704,1123118				15187718,15187719,15187720,15187721
15187722	31	31	0	0	Refseq_ref_Sscrofa11.1	HACD3(mRNA)	3-hydroxyacyl-CoA dehydratase 3	31	8	1	163526025-163565873	E1-E11		HACD3(mRNA)	36693,114868,145669,191555,195927,255535,284931,416841,453584,594716,650652,744260,762416,839825,843772,872340,918096,930509,959720,977560,994560,1053287,1062537,1152665,1157816,1158787,1277964,1306543,1355041,1376293,1377133	HACD3		XM_003121729.4	15187723,15187724,15187725,15187726,15187727,15187728,15187729,15187730,15187731,15187732,15187733
15187734	14	14	0	0	Ensembl_Sscrofa11.1	ENSSSCG00000019584(snRNA)	ENSSSCG00000019584	14	2	1	163534468-163534538	E1		ENSSSCG00000019584(snRNA)	27568,132599,133937,586197,658978,764264,765912,1111783,1253705,1307429,1353482,1390097,1390211,1392078	ENSSSCG00000019584	ENSSSCG00000019584		15187735
15187736	28	21	0	7	Ensembl_Sscrofa11.1||Refseq_ref_Sscrofa11.1	SLC24A1(protein_coding 201)||SLC24A1(mRNA X1)	Solute carrier family 24 member 1||solute carrier family 24 member 1, transcript variant X1	21	14	1	163631921-163656116	E1-E9||E2-E9	SLC24A1(protein_coding 202)||SLC24A1(mRNA X2),SLC24A1(mRNA X3),SLC24A1(mRNA X4)	SLC24A1(protein_coding 201)||SLC24A1(mRNA X1)	54536,87689,148522,304126,461054,467139,467557,477720,589427,595792,616283,676137,751167,773677,953319,973212,1172219,1186039,1202234,1226168,1328744	SLC24A1	ENSSSCG00000004937	XM_021100193.1	15187737,15187738,15187739,15187740,15187741,15187742,15187743,15187744
15187745	17	17	0	0	Ensembl_Sscrofa11.1||Refseq_ref_Sscrofa11.1	RAB11A(protein_coding 201)||RAB11A(mRNA)	RAB11A, member RAS oncogene family	17	2	1	163865644-163872228	E2-E4||E2-E4		RAB11A(protein_coding 201)||RAB11A(mRNA)	188650,287551,339595,440301,519985,741220,769850,820662,869366,898263,905714,999205,1028106,1087388,1240854,1268180,1313137	RAB11A	ENSSSCG00000032312	NM_001031788.1	15187746,15187747,15187748
15187749	16	16	0	0	Ensembl_Sscrofa11.1	ENSSSCG00000018330(snRNA)	RNA, U2 small nuclear 7, pseudogene	16	16	1	164089246-164089122	E1		ENSSSCG00000018330(snRNA)	116663,209843,284112,506552,506862,932281,934072,935571,1129731,1206380,1208001,1230323,1231050,1254696,1262102,1382370	ENSSSCG00000018330	ENSSSCG00000018330		15187750
15187751	31	27	0	4	Ensembl_Sscrofa11.1||Refseq_ref_Sscrofa11.1	DIS3L(protein_coding 201)||DIS3L(mRNA X1)	DIS3 like exosome 3'-5' exoribonuclease||DIS3 like exosome 3'-5' exoribonuclease, transcript variant X1	27	15	1	164310590-164351911	E1-E17||E1-E10		DIS3L(protein_coding 201)||DIS3L(mRNA X1)	54278,123537,153533,191512,234389,235562,259696,263498,335913,352920,353521,725904,771738,879477,914106,987901,994425,1067499,1121910,1128408,1133657,1163380,1219703,1302175,1334490,1372238,1395216	DIS3L	ENSSSCG00000004941	XM_021100270.1	15187752,15187753,15187754,15187755,15187756,15187757,15187758,15187759,15187760,15187761,15187762,15187763,15187764,15187765,15187766,15187767,15187768,15187769
15187770	26	26	0	0	Ensembl_Sscrofa11.1	MAP2K1(protein_coding 201)	Mitogen-activated protein kinase kinase 1	26	12	1	164382013-164468988	E1-E11		MAP2K1(protein_coding 201)	11692,15373,83897,127320,177674,185677,338716,463688,479496,519459,612452,618129,625414,694441,727229,736815,774541,796371,874294,936091,980576,1060084,1131509,1162986,1195495,1260384	MAP2K1	ENSSSCG00000004943		15187771,15187772,15187773,15187774,15187775,15187776,15187777,15187778,15187779,15187780,15187781
15187782	29	27	0	2	Ensembl_Sscrofa11.1||Refseq_ref_Sscrofa11.1	ZWILCH(protein_coding 201)||ZWILCH(mRNA X2)	Zwilch kinetochore protein||zwilch kinetochore protein, transcript variant X2	27	15	1	164498521-164526590	E4-E19||E4-E19		ZWILCH(protein_coding 201)||ZWILCH(mRNA X2)	60742,95384,100963,104817,315433,316702,319204,340633,400376,403724,404137,452480,509356,511607,535904,585474,661341,746731,839811,875215,880302,887781,1124270,1187082,1340168,1363138,1367202	ZWILCH	ENSSSCG00000004946	XM_021100319.1	15187783,15187784,15187785,15187786,15187787,15187788,15187789,15187790,15187791,15187792,15187793,15187794,15187795,15187796,15187797,15187798
15187799	24	23	0	1	Ensembl_Sscrofa11.1||Refseq_ref_Sscrofa11.1	SMAD6(protein_coding 201)||SMAD6(mRNA)	SMAD family member 6	23	15	1	164657425-164734690	E1-E4||E1-E4		SMAD6(protein_coding 201)||SMAD6(mRNA)	159789,160189,222529,224192,266576,296903,328520,353297,372564,524197,541114,659430,683986,694861,791374,791539,945045,1100298,1113546,1194624,1195107,1336775,1359750	SMAD6	ENSSSCG00000004948	XM_003480446.4	15187800,15187801,15187802,15187803
15187804	24	0	24	0															15187805,15187806,15187807,15187808,15187809,15187810,15187811,15187812,15187813
15187814	28	28	0	0	Ensembl_Sscrofa11.1	IQCH(protein_coding 202)	IQ motif containing H	28	6	1	165296967-165326801	E9-E14		IQCH(protein_coding 202)	98192,114402,170458,206913,377873,386522,396404,465149,468000,480957,488787,505725,598502,609831,617136,629908,647755,658138,768729,941740,994255,1072145,1174820,1219955,1226829,1230987,1321143,1365545	IQCH	ENSSSCG00000034963		15187815,15187816,15187817,15187818,15187819,15187820
15187821	24	24	0	0	Ensembl_Sscrofa11.1||Refseq_ref_Sscrofa11.1	ENSSSCG00000004954(protein_coding)||C1H15orf61(misc_RNA X2)	Chromosome 1 C15orf61 homolog||chromosome 1 C15orf61 homolog, transcript variant X2	24	6	1	165436953-165441692	E1-E2||E1-E2	||C1H15orf61(mRNA X1)	ENSSSCG00000004954(protein_coding)||C1H15orf61(misc_RNA X2)	185057,204412,255052,334823,354550,375704,471335,563289,648904,730159,887067,903298,913130,923187,950268,1027558,1068936,1126216,1143014,1202640,1207385,1277063,1360139,1376110	C1H15orf61	ENSSSCG00000004954	XR_297238.2	15187822,15187823
15187824	28	28	0	0	Ensembl_Sscrofa11.1||Refseq_ref_Sscrofa11.1	MAP2K5(protein_coding 203)||MAP2K5(mRNA X1)	Mitogen-activated protein kinase kinase 5||mitogen-activated protein kinase kinase 5, transcript variant X1	28	2	1	165458884-165630703	E1-E15||E1-E16	MAP2K5(protein_coding 204),MAP2K5(protein_coding 205),MAP2K5(protein_coding 206)||MAP2K5(mRNA X10),MAP2K5(mRNA X11),MAP2K5(mRNA X12),MAP2K5(mRNA X13),MAP2K5(mRNA X2),MAP2K5(mRNA X3),MAP2K5(mRNA X4),MAP2K5(mRNA X5),MAP2K5(mRNA X6),MAP2K5(mRNA X7),MAP2K5(mRNA X8),MAP2K5(mRNA X9)	MAP2K5(protein_coding 203)||MAP2K5(mRNA X1)	14805,141885,146965,253822,289758,303162,419004,444271,455641,492518,545340,607147,623402,626612,643833,695895,736874,827748,900126,948625,1057229,1148666,1148860,1197870,1223671,1300359,1302805,1395420	MAP2K5	ENSSSCG00000004955	XM_021100434.1	15187825,15187826,15187827,15187828,15187829,15187830,15187831,15187832,15187833,15187834,15187835,15187836,15187837,15187838
15187839	22	22	0	0	Ensembl_Sscrofa11.1||Refseq_ref_Sscrofa11.1	SKOR1(protein_coding 201)||SKOR1(mRNA)	SKI family transcriptional corepressor 1	22	7	1	165753604-165761599	E2-E10||E1-E9		SKOR1(protein_coding 201)||SKOR1(mRNA)	16682,157946,348310,371702,446632,484546,488541,507290,621725,711570,724353,815213,847199,885372,885499,887724,900404,936302,1237109,1286957,1329475,1346622	SKOR1	ENSSSCG00000004956	XM_021100496.1	15187840,15187841,15187842,15187843,15187844,15187845,15187846,15187847
15187848	35	34	1	0	Ensembl_Sscrofa11.1||Refseq_ref_Sscrofa11.1	PIAS1(protein_coding 201)||PIAS1(mRNA)	Protein inhibitor of activated STAT 1	34	9	1	165996128-166083242	E2-E14||E2-E14	PIAS1(protein_coding 202)||	PIAS1(protein_coding 201)||PIAS1(mRNA)	30309,43598,80398,100273,105508,111550,139720,212392,332804,343174,402729,407598,455718,547971,569203,604929,607835,664048,723391,799296,806633,809921,811178,863019,943394,988115,1004642,1096846,1156139,1195642,1234707,1370746,1373007,1399282	PIAS1	ENSSSCG00000004958	XM_003121749.6	15187849,15187850,15187851,15187852,15187853,15187854,15187855,15187856,15187857,15187858,15187859,15187860,15187861
15187862	26	13	0	13	Refseq_ref_Sscrofa11.1	CALML4(mRNA)	Calmodulin like 4	13	2	1	166099794-166092801	E4-E5		CALML4(mRNA)	106345,226665,234186,503032,527682,626275,678248,1045592,1116097,1193989,1302863,1367683,1387897	CALML4		NM_001244619.1	15187863,15187864
15187865	20	20	0	0	Refseq_ref_Sscrofa11.1	CORO2B(mRNA X2)	Coronin 2B, transcript variant X2	20	5	1	166465975-166601392	E1-E11		CORO2B(mRNA X2)	219171,230839,337639,482435,570554,678849,752551,762880,822719,877948,983645,1025031,1053026,1138636,1204993,1217069,1228041,1259427,1283138,1383742	CORO2B		XM_003121757.5	15187866,15187867,15187868,15187869,15187870,15187871,15187872,15187873,15187874
15187875	28	13	15	0	Ensembl_Sscrofa11.1||Refseq_ref_Sscrofa11.1	ENSSSCG00000004963(protein_coding)||ANP32A(mRNA X1)	Acidic nuclear phosphoprotein 32 family member A||acidic nuclear phosphoprotein 32 family member A, transcript variant X1	13	10	1	166664486-166664065||166702423-166702002	E5-E7||E5-E6		ENSSSCG00000004963(protein_coding)||ANP32A(mRNA X1)	150117,186294,448186,484083,492924,688915,704558,721981,940332,942383,1163854,1175270,1205077	ANP32A	ENSSSCG00000004963	XM_003121759.6	15187876,15187877,15187878,15187879,15187880,15187881
15187882	33	33	0	0	Ensembl_Sscrofa11.1||Refseq_ref_Sscrofa11.1	NOX5(protein_coding 201)||NOX5(mRNA X1)	NADPH oxidase 5||NADPH oxidase 5, transcript variant X1	33	18	1	166871495-166900691	E2-E16||E3-E17	||NOX5(mRNA X2)	NOX5(protein_coding 201)||NOX5(mRNA X1)	89562,93728,96762,164630,245138,367941,397423,504686,524989,572920,588567,649348,664383,761521,791769,828937,875179,876543,881910,913236,917055,942864,978553,991462,1070789,1091741,1095060,1107919,1177994,1178851,1287152,1374918,1398410	NOX5	ENSSSCG00000004966	XM_021100544.1	15187883,15187884,15187885,15187886,15187887,15187888,15187889,15187890,15187891,15187892,15187893,15187894,15187895,15187896
15187897	23	23	0	0	Ensembl_Sscrofa11.1||Refseq_ref_Sscrofa11.1	GLCE(protein_coding 202)||GLCE(mRNA)	Glucuronic acid epimerase	23	7	1	167106468-167118896	E2-E4||E2-E4		GLCE(protein_coding 202)||GLCE(mRNA)	173372,199014,216329,258658,295098,357872,372710,512882,532569,535320,675803,711871,752730,760629,844665,847202,946014,1046673,1092004,1142643,1191886,1297112,1306996	GLCE	ENSSSCG00000026078	XM_001927959.7	15187898,15187899,15187900
15187901	24	24	0	0	Refseq_ref_Sscrofa11.1	PAQR5(mRNA X11)	Progestin and adipoQ receptor family member 5, transcript variant X11	24	11	1	167209354-167231122	E1-E9		PAQR5(mRNA X11)	38428,49974,108247,112684,123923,126273,145840,217775,295379,320699,428652,626848,671128,741164,765389,869457,906969,968333,1026413,1054065,1066739,1223767,1257344,1346523	PAQR5		XM_021100643.1	15187902,15187903,15187904,15187905,15187906,15187907,15187908
15187909	41	40	0	1	Ensembl_Sscrofa11.1||Refseq_ref_Sscrofa11.1	ENSSSCG00000004969(protein_coding)||KIF23(mRNA X1)	Kinesin family member 23||kinesin family member 23, transcript variant X1	40	11	1	167242465-167280817	E2-E24||E2-E23	||KIF23(mRNA X2)	ENSSSCG00000004969(protein_coding)||KIF23(mRNA X1)	61735,65345,206237,259263,269623,392391,396884,428757,434830,465049,469675,476617,491255,538408,602882,627806,631994,646752,679875,711768,718684,731711,761508,783050,799312,890586,941929,956511,981093,998140,1007133,1089834,1124786,1190785,1223262,1251608,1262481,1288181,1307138,1351181	KIF23	ENSSSCG00000004969	XM_013993340.2	15187910,15187911,15187912,15187913,15187914,15187915,15187916,15187917,15187918,15187919,15187920,15187921,15187922,15187923,15187924,15187925,15187926,15187927,15187928,15187929,15187930,15187931
15187932	9	9	0	0	Ensembl_Sscrofa11.1	ENSSSCG00000038310(snoRNA)	ENSSSCG00000038310	9	39	1	168429380-168429458	E1		ENSSSCG00000038310(snoRNA)	22708,86481,264217,500693,505690,568228,628302,802677,1248935	ENSSSCG00000038310	ENSSSCG00000038310		15187933
15187934	28	28	0	0	Ensembl_Sscrofa11.1||Refseq_ref_Sscrofa11.1	LRRC49(protein_coding 201)||LRRC49(mRNA X1)	Leucine rich repeat containing 49||leucine rich repeat containing 49, transcript variant X1	28	5	1	168553649-168700227	E1-E16||E1-E17	||LRRC49(mRNA X2)	LRRC49(protein_coding 201)||LRRC49(mRNA X1)	64014,98075,258697,301390,496325,525850,583447,618680,735541,774027,775782,804163,823006,854046,864037,875679,952286,998285,1058911,1067181,1077884,1109252,1128341,1229832,1243593,1279468,1301389,1382499	LRRC49	ENSSSCG00000004976	XM_005659880.3	15187935,15187936,15187937,15187938,15187939,15187940,15187941,15187942,15187943,15187944,15187945,15187946,15187947,15187948,15187949,15187950
15187951	16	12	4	0	Ensembl_Sscrofa11.1	ENSSSCG00000033989(snRNA)	RNA, U6 small nuclear 187, pseudogene	12	0	1	168597572-168597649	E1		ENSSSCG00000033989(snRNA)	431885,528995,624401,624664,774588,774911,775221,1068804,1075010,1076798,1308557,1355625	ENSSSCG00000033989	ENSSSCG00000033989		15187952
15187953	22	1	21	0	Ensembl_Sscrofa11.1||Refseq_ref_Sscrofa11.1	ENSSSCG00000040403(protein_coding)||NANOG(mRNA)	Nanog homeobox	1	0	5||1	62932698-62932722||169064450-169064474	E1||E1		ENSSSCG00000040403(protein_coding)||NANOG(mRNA)	343100	NANOG	ENSSSCG00000040403	NM_001129971.1	15187954
15187955	8	8	0	0	Refseq_ref_Sscrofa11.1	NR2E3(mRNA)	Nuclear receptor subfamily 2 group E member 3	8	2	1	169360693-169366078	E3-E10		NR2E3(mRNA)	54971,214635,229770,279358,371277,964936,1132928,1158387	NR2E3		XM_021085005.1	15187956,15187957
15187958	28	28	0	0	Refseq_ref_Sscrofa11.1	NR2E3(mRNA)	Nuclear receptor subfamily 2 group E member 3	28	8	1	169360711-169363798	E3-E9		NR2E3(mRNA)	24504,69292,86421,95283,118533,141275,141434,233723,249434,327035,378439,461409,462084,473148,476481,541264,773715,852277,993064,1070598,1183172,1198682,1233660,1251376,1271972,1280698,1387683,1389007	NR2E3		XM_021085005.1	15187959,15187960,15187961,15187962,15187963,15187964,15187965
15187966	27	27	0	0	Ensembl_Sscrofa11.1||Refseq_ref_Sscrofa11.1	ENSSSCG00000004983(protein_coding)||MIA2(mRNA X1)	MIA SH3 domain ER export factor 2||melanoma inhibitory activity 2, transcript variant X1	27	2	1	169777815-169867862	E1-E30||E1-E23	||MIA2(mRNA X2)	ENSSSCG00000004983(protein_coding)||MIA2(mRNA X1)	55374,100353,112012,174912,383197,463511,601685,603407,645318,645827,680451,695337,712760,762745,771167,926345,946645,974153,1051508,1067143,1069339,1120240,1206128,1268688,1292673,1326301,1331025	MIA2	ENSSSCG00000004983	XM_021073967.1	15187967,15187968,15187969,15187970,15187971,15187972,15187973,15187974,15187975,15187976,15187977,15187978,15187979,15187980,15187981,15187982,15187983,15187984,15187985,15187986,15187987,15187988,15187989,15187990,15187991,15187992,15187993
15187994	29	29	0	0	Ensembl_Sscrofa11.1||Refseq_ref_Sscrofa11.1	GEMIN2(protein_coding 201)||GEMIN2(mRNA X1)	Gem nuclear organelle associated protein 2||gem nuclear organelle associated protein 2, transcript variant X1	29	4	1	169676177-169700175	E1-E10||E1-E10	||GEMIN2(mRNA X2)	GEMIN2(protein_coding 201)||GEMIN2(mRNA X1)	28263,417023,423346,434424,477219,481084,586761,600340,619427,653141,696207,711661,776327,807078,868448,880849,912850,918210,922623,956721,1058763,1062693,1085198,1151330,1159269,1167905,1168073,1325317,1351961	GEMIN2	ENSSSCG00000004985	XM_003121777.5	15187995,15187996,15187997,15187998,15187999,15188000,15188001,15188002,15188003,15188004
15188005	27	26	0	1	Ensembl_Sscrofa11.1	PNN(protein_coding 201)	Pinin, desmosome associated protein	26	13	1	169725439-169732829	E1-E9		PNN(protein_coding 201)	114439,158761,216124,461797,514134,558228,573142,714024,724184,748650,754162,755442,755613,801073,820979,872642,918460,954836,973386,1044575,1094609,1146423,1166068,1241692,1263243,1389979	PNN	ENSSSCG00000022828		15188006,15188007,15188008,15188009,15188010,15188011,15188012,15188013,15188014
15188015	25	25	0	0	Ensembl_Sscrofa11.1||Refseq_ref_Sscrofa11.1	ENSSSCG00000004983(protein_coding)||MIA2(mRNA X6)	MIA SH3 domain ER export factor 2||melanoma inhibitory activity 2, transcript variant X6	25	0	1	169802176-169867862	E1-E30||E1-E23	||MIA2(mRNA X8)	ENSSSCG00000004983(protein_coding)||MIA2(mRNA X6)	55374,100353,112012,174912,383197,463511,603407,645827,680451,695337,712760,762745,771167,926345,929255,974153,1051508,1067143,1069339,1120240,1178301,1206128,1241231,1268688,1331025	MIA2	ENSSSCG00000004983	XM_005659906.3	15188016,15188017,15188018,15188019,15188020,15188021,15188022,15188023,15188024,15188025,15188026,15188027,15188028,15188029,15188030,15188031,15188032,15188033,15188034,15188035,15188036,15188037,15188038
15188039	4	4	0	0	Ensembl_Sscrofa11.1	ENSSSCG00000040733(snRNA)	ENSSSCG00000040733	4	4	1	171270806-171270833	E1		ENSSSCG00000040733(snRNA)	672325,1351822,1353629,1398494	ENSSSCG00000040733	ENSSSCG00000040733		15188040
15188041	21	21	0	0	DNA			21	0	1	172016256-172016348				147851,483726,503358,503386,566317,578691,599920,708030,709054,736189,767025,785701,872780,879030,880428,978473,1045324,1046701,1085248,1161825,1165986				15188042
15188043	27	27	0	0	Ensembl_Sscrofa11.1||Refseq_ref_Sscrofa11.1	LRFN5(protein_coding 201)||LRFN5(mRNA X4)	Leucine rich repeat and fibronectin type III domain containing 5||leucine rich repeat and fibronectin type III domain containing 5, transcript variant X4	27	0	1	172158757-172177632	E3-E6||E3-E6	||LRFN5(mRNA X5),LRFN5(mRNA X6)	LRFN5(protein_coding 201)||LRFN5(mRNA X4)	29525,84102,126094,202383,287969,359506,377915,395311,445644,517015,546507,568317,614524,618521,693854,780457,792388,892624,893089,923971,1137456,1161975,1224692,1249901,1249991,1287527,1374518	LRFN5	ENSSSCG00000004990	XM_021101081.1	15188044,15188045,15188046,15188047
15188048	23	23	0	0	Refseq_ref_Sscrofa11.1	LOC102166446(pseudogene)	LOC102166446	23	8	1	175130348-175131046	E3		LOC102166446(pseudogene)	12486,12718,14134,32328,408477,415335,442216,442542,491867,520554,672736,713060,714901,731738,740753,741475,768292,886370,888501,1084439,1154079,1304337,1320679	LOC102166446			15188049,15188050,15188051
15188052	28	28	0	0	Ensembl_Sscrofa11.1||Refseq_ref_Sscrofa11.1	ENSSSCG00000030679(protein_coding)||C1H14orf28(mRNA)	Chromosome 1 C14orf28 homolog	28	0	1	175149262-175154610	E2-E5||E2-E5		ENSSSCG00000030679(protein_coding)||C1H14orf28(mRNA)	103400,130486,151500,342700,518402,562978,691670,726187,827713,895465,921822,1034062,1048534,1061277,1074190,1096556,1161676,1174752,1203165,1222258,1230923,1239131,1288454,1310786,1348241,1376575,1379746,1389972	C1H14orf28	ENSSSCG00000030679	XM_003480458.4	15188053,15188054,15188055,15188056
15188057	12	12	0	0	DNA			12	6	1	175185751-175185786				185854,187642,187981,699181,699340,807794,930814,931299,941160,941690,1179169,1341184				15188058
15188059	28	28	0	0	Ensembl_Sscrofa11.1||Refseq_ref_Sscrofa11.1	PRPF39(protein_coding 201)||PRPF39(misc_RNA X6)	Pre-mRNA processing factor 39||pre-mRNA processing factor 39, transcript variant X6	28	6	1	175285326-175316994	E1-E16||E1-E17	PRPF39(protein_coding 202),PRPF39(protein_coding 204),PRPF39(protein_coding 206)||PRPF39(misc_RNA X7),PRPF39(mRNA X3),PRPF39(mRNA X4)	PRPF39(protein_coding 201)||PRPF39(misc_RNA X6)	211518,213293,244424,272752,392725,465960,520032,566021,621757,696408,703968,802467,820115,858320,880201,908968,1056882,1071894,1078797,1104018,1137031,1163675,1165519,1196641,1214216,1295634,1308331,1351284	PRPF39	ENSSSCG00000004997	XR_002346636.1	15188060,15188061,15188062,15188063,15188064,15188065,15188066,15188067,15188068,15188069,15188070,15188071,15188072,15188073,15188074
15188075	25	25	0	0	Ensembl_Sscrofa11.1	ENSSSCG00000019885(snoRNA)	Small nucleolar RNA, C/D box 127	25	0	1	175312934-175313019	E1		ENSSSCG00000019885(snoRNA)	30534,205464,242234,382837,383502,384271,386828,389872,418268,422876,504748,505552,710509,1009389,1012774,1075636,1104056,1105965,1186598,1245574,1298750,1318770,1369332,1375485,1376322	ENSSSCG00000019885	ENSSSCG00000019885		15188076
15188077	25	0	25	0															15188078,15188079,15188080,15188081,15188082,15188083,15188084,15188085,15188086
15188087	11	11	0	0	Ensembl_Sscrofa11.1	ENSSSCG00000033970(snRNA)	ENSSSCG00000033970	11	1	1	178944948-178945034	E1		ENSSSCG00000033970(snRNA)	250637,396633,692571,819223,1175328,1175640,1176093,1196623,1197196,1317292,1409549	ENSSSCG00000033970	ENSSSCG00000033970		15188088
15188089	28	23	0	5	Ensembl_Sscrofa11.1||Refseq_ref_Sscrofa11.1	LRR1(protein_coding 201)||LRR1(mRNA X1)	Leucine rich repeat protein 1||leucine rich repeat protein 1, transcript variant X1	23	5	1	179462253-179473140	E1-E4||E1-E3		LRR1(protein_coding 201)||LRR1(mRNA X1)	134265,181572,257416,319752,320721,355794,389828,401032,452784,500701,666095,691702,705982,733990,760428,857922,904221,945565,1217093,1282074,1292690,1328979,1330419	LRR1	ENSSSCG00000005004	XM_021101338.1	15188090,15188091,15188092,15188093,15188094,15188095
15188096	21	20	0	1	Ensembl_Sscrofa11.1	ENSSSCG00000035611(pseudogene)	ENSSSCG00000035611	20	13	1	179478082-179479643	E1-E2		ENSSSCG00000035611(pseudogene)	68366,85967,199791,313694,342526,508511,582551,611480,650065,657693,677135,752561,916574,950674,962240,1072136,1108388,1270271,1278469,1344375	ENSSSCG00000035611	ENSSSCG00000035611		15188097
15188098	32	32	0	0	Refseq_ref_Sscrofa11.1	KLHDC2(mRNA X1)	Kelch domain containing 2, transcript variant X1	32	4	1	179615912-179622959	E3-E13	KLHDC2(mRNA X2)	KLHDC2(mRNA X1)	132150,179794,199778,387496,415856,418780,432966,446010,469272,574781,586772,613517,637015,637235,681356,730627,887828,891416,895919,990751,1029700,1146984,1171857,1219957,1237197,1292217,1299214,1331297,1342165,1354260,1387382,1403711	KLHDC2		XM_021101417.1	15188099,15188100,15188101,15188102,15188103,15188104,15188105,15188106,15188107,15188108,15188109
15188110	24	24	0	0	Ensembl_Sscrofa11.1||Refseq_ref_Sscrofa11.1	KLHDC1(protein_coding 202)||KLHDC1(mRNA X1)	Kelch domain containing 1||kelch domain containing 1, transcript variant X1	24	1	1	179540693-179604494	E1-E13||E1-E13	||KLHDC1(mRNA X3)	KLHDC1(protein_coding 202)||KLHDC1(mRNA X1)	41959,44764,66063,66828,74228,133586,254119,596229,648555,656749,749063,830645,838019,874298,888731,893664,998186,1034918,1059027,1090309,1120743,1296648,1298136,1352241	KLHDC1	ENSSSCG00000032489	XM_021101378.1	15188111,15188112,15188113,15188114,15188115,15188116,15188117,15188118,15188119,15188120,15188121,15188122,15188123
15188124	18	18	0	0	Ensembl_Sscrofa11.1||Refseq_ref_Sscrofa11.1	ARF6(protein_coding 201)||ARF6(mRNA X1)	ADP ribosylation factor 6||ADP ribosylation factor 6, transcript variant X1	18	15	1	179714032-179714695	E2||E1-E2	||ARF6(mRNA X2)	ARF6(protein_coding 201)||ARF6(mRNA X1)	15803,117897,150805,162892,188639,200343,346358,394510,486898,523448,544469,570778,637039,744655,902573,986259,1245603,1323862	ARF6	ENSSSCG00000005012	XM_005659939.3	15188125
15188126	21	14	0	7	Ensembl_Sscrofa11.1||Refseq_ref_Sscrofa11.1	VCPKMT(protein_coding 201)||VCPKMT(mRNA)	Valosin containing protein lysine methyltransferase	14	0	1	179900215-179900028||179903879-179899661	E3-E5||E3-E5		VCPKMT(protein_coding 201)||VCPKMT(mRNA)	147017,382896,388313,528377,528593,534247,536216,642408,781122,808280,852030,1043248,1390747,1405525	VCPKMT	ENSSSCG00000036735	XM_021101519.1	15188127,15188128
15188129	29	29	0	0	Ensembl_Sscrofa11.1	DMAC2L(protein_coding 202)	Distal membrane arm assembly complex 2 like	28	9	1	180069248-180080158	E1-E6		DMAC2L(protein_coding 202)	110784,119783,169882,306406,442099,463542,471086,493120,497992,501565,556589,697915,725034,854570,890572,891229,944536,947995,969482,1036004,1082903,1101209,1118820,1156835,1180451,1372084,1378042,1411109	DMAC2L	ENSSSCG00000031354		15188130,15188131,15188132,15188133,15188134,15188135
15188136	15	15	0	0	Ensembl_Sscrofa11.1||Refseq_ref_Sscrofa11.1	ATL1(protein_coding 201)||ATL1(mRNA X1)	Atlastin GTPase 1||atlastin GTPase 1, transcript variant X1	15	6	1	180316600-180375093	E2-E7||E1-E6	ATL1(protein_coding 202)||ATL1(mRNA X2),ATL1(mRNA X3)	ATL1(protein_coding 201)||ATL1(mRNA X1)	226566,319422,393198,542062,655929,672191,748210,780897,815939,888110,949176,1014083,1019365,1164192,1244996	ATL1	ENSSSCG00000005020	XM_013993393.2	15188137,15188138,15188139,15188140,15188141,15188142
15188143	23	23	0	0	Refseq_ref_Sscrofa11.1	ABHD12B(mRNA X1)	Abhydrolase domain containing 12B, transcript variant X1	23	2	1	180635983-180661701	E1-E13		ABHD12B(mRNA X1)	167631,245415,255384,273496,397632,490273,510597,525951,543139,598811,627786,726189,907193,911790,1000161,1166996,1226077,1245334,1292002,1313818,1383452,1398111,1400368	ABHD12B		XM_003121809.5	15188144,15188145,15188146,15188147,15188148,15188149,15188150,15188151,15188152,15188153,15188154,15188155
15188156	30	30	0	0	Refseq_ref_Sscrofa11.1	TMX1(mRNA X1)	Thioredoxin related transmembrane protein 1, transcript variant X1	30	2	1	180933773-180947628	E1-E8		TMX1(mRNA X1)	66741,75770,102161,161642,195144,326911,381196,403679,489855,678783,698052,835126,848850,871674,882307,883622,901890,904425,989746,996223,1016077,1028641,1065866,1077545,1087221,1149369,1150862,1151619,1186785,1201487	TMX1		XM_001928249.4	15188157,15188158,15188159,15188160,15188161,15188162,15188163,15188164
15188165	26	26	0	0	Ensembl_Sscrofa11.1||Refseq_ref_Sscrofa11.1	FRMD6(protein_coding 201)||FRMD6(mRNA X1)	FERM domain containing 6||FERM domain containing 6, transcript variant X1	26	10	1	181374842-181414062	E2-E14||E2-E14	FRMD6(protein_coding 202)||FRMD6(mRNA X2),FRMD6(mRNA X3),FRMD6(mRNA X4)	FRMD6(protein_coding 201)||FRMD6(mRNA X1)	26037,27326,57316,181075,190509,254270,279517,370999,406613,481897,538123,544266,587409,651734,821452,903507,1031017,1061946,1143481,1183996,1190682,1191803,1266948,1329363,1340531,1340899	FRMD6	ENSSSCG00000005027	XM_021101841.1	15188166,15188167,15188168,15188169,15188170,15188171,15188172,15188173,15188174,15188175,15188176,15188177,15188178
15188179	25	25	0	0	Refseq_ref_Sscrofa11.1	GNG2(misc_RNA X2)	G protein subunit gamma 2, transcript variant X2	25	10	1	181516136-181649231	E1-E5		GNG2(misc_RNA X2)	86541,130509,161978,190150,213571,487398,519827,534621,544347,544939,594976,672444,766107,778819,785645,786533,860772,923946,941070,1005786,1094778,1096052,1168857,1222783,1275339	GNG2		XR_002346914.1	15188180,15188181,15188182,15188183
15188184	31	31	0	0	Ensembl_Sscrofa11.1||Refseq_ref_Sscrofa11.1	RTRAF(protein_coding 201)||C1H14orf166(mRNA)	RNA transcription, translation and transport factor||chromosome 1 C14orf166 homolog	31	16	1	181681444-181698892	E1-E8||E1-E8		RTRAF(protein_coding 201)||C1H14orf166(mRNA)	42465,55872,64233,118205,202121,202479,242266,283782,407941,417510,438288,458498,510504,553560,647400,711886,723341,794956,833981,867536,869119,899070,975971,995743,1082547,1091270,1094993,1142950,1302033,1315383,1340617	RTRAF	ENSSSCG00000005029	NM_001243494.1	15188185,15188186,15188187,15188188,15188189,15188190,15188191,15188192
15188193	21	21	0	0	Ensembl_Sscrofa11.1||Refseq_ref_Sscrofa11.1	PTGER2(protein_coding 201)||PTGDR(misc_RNA X2)	Prostaglandin E receptor 2||prostaglandin D2 receptor, transcript variant X2	21	3	1	181955600-181963144	E1-E2||E1-E2	||PTGDR(mRNA X1),PTGDR(mRNA X3),PTGDR(mRNA X4),PTGDR(mRNA X5)	PTGER2(protein_coding 201)||PTGDR(misc_RNA X2)	33867,54361,232419,256455,319413,327001,336707,509249,558135,563847,670063,693869,779795,859250,954616,1074799,1220178,1221174,1267279,1276408,1352389	PTGER2	ENSSSCG00000021862	XR_001306371.2	15188194,15188195
15188196	26	26	0	0	Ensembl_Sscrofa11.1||Refseq_ref_Sscrofa11.1	PTGER2(protein_coding 203)||PTGER2(mRNA)	Prostaglandin E receptor 2	26	2	1	181995492-182006481	E1-E2||E1-E3		PTGER2(protein_coding 203)||PTGER2(mRNA)	27126,47966,151043,163811,217109,270392,322141,505149,519793,535290,634989,706900,726792,742693,772677,809541,877473,932441,984261,1000551,1043845,1055894,1131266,1135976,1362751,1398885	PTGER2	ENSSSCG00000021862	XM_003353488.4	15188197,15188198
15188199	26	26	0	0	Ensembl_Sscrofa11.1||Refseq_ref_Sscrofa11.1	PTGER2(protein_coding 203)||PTGER2(mRNA)	Prostaglandin E receptor 2	26	2	1	181995492-182006483	E1-E2||E1-E3		PTGER2(protein_coding 203)||PTGER2(mRNA)	27126,47966,151043,163811,217109,270392,270551,505149,519793,535290,634989,706900,726792,742693,772677,809541,877473,932441,984261,1000551,1043845,1055894,1131266,1135976,1362751,1398885	PTGER2	ENSSSCG00000021862	XM_003353488.4	15188200,15188201
15188202	27	21	0	6	Ensembl_Sscrofa11.1||Refseq_ref_Sscrofa11.1	GPR137C(protein_coding 201)||GPR137C(mRNA)	G protein-coupled receptor 137C	21	0	1	182257869-182259626	E4-E6||E4-E6		GPR137C(protein_coding 201)||GPR137C(mRNA)	215356,462762,467335,522348,526118,689333,859647,860886,900788,922867,950964,959249,969575,1060008,1109650,1141269,1220176,1319060,1319746,1353738,1368157	GPR137C	ENSSSCG00000005036	XM_005659957.3	15188203,15188204,15188205,15188206,15188207
15188208	11	11	0	0	Ensembl_Sscrofa11.1||Refseq_ref_Sscrofa11.1	GPR137C(protein_coding 201)||GPR137C(mRNA)	G protein-coupled receptor 137C	11	4	1	182260875-182261046	E7||E7		GPR137C(protein_coding 201)||GPR137C(mRNA)	92014,102018,271861,543067,552449,891912,894890,895182,1140147,1182041,1381339	GPR137C	ENSSSCG00000005036	XM_005659957.3	15188209
15188210	24	24	0	0	Ensembl_Sscrofa11.1||Refseq_ref_Sscrofa11.1	PSMC6(protein_coding 202)||PSMC6(mRNA)	Proteasome 26S subunit, ATPase 6	24	3	1	182329198-182354756	E2-E14||E1-E14		PSMC6(protein_coding 202)||PSMC6(mRNA)	168233,174934,185345,216916,249956,347297,419436,439264,541226,598521,768581,774215,884340,940802,1005383,1067834,1134253,1146873,1206733,1304815,1320073,1320184,1363932,1373267	PSMC6	ENSSSCG00000005038	XM_001928747.5	15188211,15188212,15188213,15188214,15188215,15188216,15188217,15188218,15188219,15188220,15188221,15188222,15188223,15188224
15188225	29	29	0	0	Ensembl_Sscrofa11.1||Refseq_ref_Sscrofa11.1	STYX(protein_coding 202)||STYX(mRNA X1)	Serine/threonine/tyrosine interacting protein||serine/threonine/tyrosine interacting protein, transcript variant X1	29	5	1	182357748-182404447	E2-E14||E1-E10		STYX(protein_coding 202)||STYX(mRNA X1)	77893,107195,199852,394362,438396,445433,458302,469061,469879,540676,627755,675009,761739,778969,824998,829546,854093,887033,906070,926409,932856,1073506,1081584,1123818,1223395,1275218,1299117,1303880,1382894	STYX	ENSSSCG00000005039	XM_003121793.4	15188226,15188227,15188228,15188229,15188230,15188231,15188232,15188233,15188234,15188235,15188236
15188237	25	5	19	1	DNA			5	3	1	182605079-182604943				225980,328171,563476,783125,1310733				15188238,15188239,15188240
15188241	20	20	0	0	DNA			20	4	1	182979100-182979195				1254,102925,210785,250592,566893,738875,751160,853270,854112,857304,861005,863784,872659,921288,992995,1039938,1146571,1250951,1252303,1254025				15188242
15188243	22	7	0	15	NT||DNA	pRRL2:Newb:20080411:21968 USMARC Pig Breed SNP Discovery Sus scrofa STS genomic. sequence tagged site		7	6	1	183515019-183514962			pRRL2:Newb:20080411:21968 USMARC Pig Breed SNP Discovery Sus scrofa STS genomic. sequence tagged site	456162,456572,538423,791779,827593,950180,1166208	pRRL2:Newb:20080411:21968 USMARC Pig Breed SNP Discovery Sus scrofa STS genomic. sequence tagged site			15188244,15188245,15188246,15188247
15188248	21	20	0	1	Refseq_ref_Sscrofa11.1	CDKN3(mRNA X1)	Cyclin dependent kinase inhibitor 3, transcript variant X1	20	4	1	183793796-183808863	E2-E8	CDKN3(mRNA X11),CDKN3(mRNA X3),CDKN3(mRNA X5),CDKN3(mRNA X6),CDKN3(mRNA X7)	CDKN3(mRNA X1)	98503,157036,221227,398178,416800,481818,482156,529445,617933,698069,754536,903713,907766,979952,1050632,1145724,1217730,1290170,1353122,1378420	CDKN3		XM_021083270.1	15188249,15188250,15188251,15188252,15188253,15188254
15188255	25	0	24	1										NA,NA					15188256,15188257,15188258,15188259,15188260,15188261,15188262
15188263	24	24	0	0	Ensembl_Sscrofa11.1||Refseq_ref_Sscrofa11.1	CGRRF1(protein_coding 201)||CGRRF1(misc_RNA X5)	Cell growth regulator with ring finger domain 1||cell growth regulator with ring finger domain 1, transcript variant X5	24	12	1	183902027-183902639	E5-E6||E5-E6	||CGRRF1(mRNA X1),CGRRF1(mRNA X2),CGRRF1(mRNA X3),CGRRF1(mRNA X4)	CGRRF1(protein_coding 201)||CGRRF1(misc_RNA X5)	2356,75023,183984,184805,185063,281034,286042,289226,618496,667794,684577,729281,812724,826476,847736,947118,1023683,1024658,1112267,1119054,1180632,1212492,1288646,1290282	CGRRF1	ENSSSCG00000021451	XR_002346942.1	15188264,15188265
15188266	23	23	0	0	Ensembl_Sscrofa11.1||Refseq_ref_Sscrofa11.1	SAMD4A(protein_coding 201)||SAMD4A(mRNA X1)	Sterile alpha motif domain containing 4A||sterile alpha motif domain containing 4A, transcript variant X1	23	8	1	184049164-184123069	E2-E9||E3-E11	SAMD4A(protein_coding 202)||SAMD4A(mRNA X2),SAMD4A(mRNA X3),SAMD4A(mRNA X4)	SAMD4A(protein_coding 201)||SAMD4A(mRNA X1)	8207,15269,22967,96522,197090,255716,318803,460486,639394,688984,714261,723571,724650,745466,831892,840706,843283,1120742,1148591,1268740,1296611,1336022,1349837	SAMD4A	ENSSSCG00000023408	XM_021102232.1	15188267,15188268,15188269,15188270,15188271,15188272,15188273,15188274,15188275
15188276	19	19	0	0	Ensembl_Sscrofa11.1||Refseq_ref_Sscrofa11.1	SOCS4(protein_coding 201)||SOCS4(mRNA X1)	Suppressor of cytokine signaling 4||suppressor of cytokine signaling 4, transcript variant X1	19	10	1	184392969-184394114	E2||E2	||SOCS4(mRNA)	SOCS4(protein_coding 201)||SOCS4(mRNA X1)	73354,96612,116729,171792,195980,230678,325539,525048,674153,817283,841627,853176,933535,1038714,1095956,1136620,1231099,1280503,1378257	SOCS4	ENSSSCG00000032332	XM_005659980.3	15188277
15188278	26	26	0	0	Ensembl_Sscrofa11.1||Refseq_ref_Sscrofa11.1	MAPK1IP1L(protein_coding 201)||MAPK1IP1L(mRNA X1)	Mitogen-activated protein kinase 1 interacting protein 1 like||mitogen-activated protein kinase 1 interacting protein 1 like, transcript variant X1	26	10	1	184401425-184411102	E1-E3||E1-E3	MAPK1IP1L(protein_coding 202)||MAPK1IP1L(mRNA X2),MAPK1IP1L(mRNA X3)	MAPK1IP1L(protein_coding 201)||MAPK1IP1L(mRNA X1)	28201,30849,56586,83918,114506,117552,142777,145448,200649,297701,347179,359950,376477,514202,529252,546701,632249,636113,693232,698355,843620,921415,962077,996726,1034651,1041154	MAPK1IP1L	ENSSSCG00000005054	XM_021102275.1	15188279,15188280
15188281	25	25	0	0	Ensembl_Sscrofa11.1||Refseq_ref_Sscrofa11.1	LGALS3(protein_coding 201)||LGALS3(mRNA X1)	Galectin 3||galectin 3, transcript variant X1	25	12	1	184478707-184496004	E1-E6||E1-E6		LGALS3(protein_coding 201)||LGALS3(mRNA X1)	38868,46730,60162,124450,176339,359330,393139,420910,436765,631464,658650,729626,731957,829787,876263,959275,1096479,1134965,1192351,1203291,1226196,1228128,1228261,1271042,1320101	LGALS3	ENSSSCG00000005055	XM_005659974.3	15188282,15188283,15188284,15188285,15188286
15188287	24	24	0	0	Ensembl_Sscrofa11.1||Refseq_ref_Sscrofa11.1	FBXO34(protein_coding 201)||FBXO34(mRNA X1)	F-box protein 34||F-box protein 34, transcript variant X1	24	23	1	184688388-184688805	E2||E3	FBXO34(protein_coding 202),FBXO34(protein_coding 203)||FBXO34(mRNA X2),FBXO34(mRNA X3),FBXO34(mRNA X4),FBXO34(mRNA X5),FBXO34(mRNA X6),FBXO34(mRNA X7),FBXO34(mRNA X8),FBXO34(mRNA X9),FBXO34(mRNA)	FBXO34(protein_coding 201)||FBXO34(mRNA X1)	60074,175382,175985,181497,199019,365456,385137,408557,464618,573794,601481,631909,678018,692455,734978,735696,954790,1043757,1082921,1180076,1193001,1202856,1259523,1385303	FBXO34	ENSSSCG00000005057	XM_021067261.1	15188288
15188289	13	13	0	0	DNA			12	0	1	184776402-184776449				101019,402213,408502,409544,519579,520981,542014,615580,715348,739982,740496,1364414				15188290
15188291	37	37	0	0	Ensembl_Sscrofa11.1||Refseq_ref_Sscrofa11.1	KTN1(protein_coding 202)||KTN1(mRNA X1)	Kinectin 1||kinectin 1, transcript variant X1	37	3	1	184914446-184983406	E1-E42||E2-E41	||KTN1(mRNA)	KTN1(protein_coding 202)||KTN1(mRNA X1)	162038,240688,266451,292928,337473,396777,448410,481613,531577,537527,545981,600844,660969,681642,728204,791592,807648,819772,832197,953013,970016,981856,1005271,1045938,1070600,1080218,1092754,1124332,1164123,1164621,1173464,1175359,1192187,1244193,1314385,1318200,1410485	KTN1	ENSSSCG00000005060	XM_021085505.1	15188292,15188293,15188294,15188295,15188296,15188297,15188298,15188299,15188300,15188301,15188302,15188303,15188304,15188305,15188306,15188307,15188308,15188309,15188310,15188311,15188312,15188313,15188314,15188315,15188316,15188317,15188318,15188319,15188320,15188321,15188322,15188323,15188324,15188325,15188326,15188327,15188328
15188329	21	21	0	0	Refseq_ref_Sscrofa11.1	PELI2(mRNA)	Pellino E3 ubiquitin protein ligase family member 2	21	10	1	185398133-185599604	E1-E7		PELI2(mRNA)	24149,86998,180916,203795,229212,254619,379883,582390,600544,606027,644885,658119,730534,1022375,1103887,1148540,1154071,1206056,1301810,1318167,1384427	PELI2		XM_013993445.2	15188330,15188331,15188332,15188333,15188334,15188335
15188336	31	31	0	0	Ensembl_Sscrofa11.1||Refseq_ref_Sscrofa11.1	TMEM260(protein_coding 203)||TMEM260(mRNA X1)	Transmembrane protein 260||transmembrane protein 260, transcript variant X1	31	7	1	185821585-185882840	E1-E15||E1-E14		TMEM260(protein_coding 203)||TMEM260(mRNA X1)	94607,155797,193232,252512,254048,374871,467310,482144,491868,551049,580374,645135,657434,658714,663837,690935,699412,757800,799917,808532,1040800,1072821,1078812,1106728,1197082,1230287,1244980,1254846,1277042,1318884,1404345	TMEM260	ENSSSCG00000005062	XM_003121823.5	15188337,15188338,15188339,15188340,15188341,15188342,15188343,15188344,15188345,15188346,15188347,15188348,15188349,15188350,15188351,15188352
15188353	35	1	34	0	Ensembl_Sscrofa11.1||Refseq_ref_Sscrofa11.1	NAA30(protein_coding 201)||NAA30(mRNA)	N(alpha)-acetyltransferase 30, NatC catalytic subunit	1	0	1	186552162-186552186	E5||E5		NAA30(protein_coding 201)||NAA30(mRNA)	998110	NAA30	ENSSSCG00000031332	XM_021102575.1	15188354,15188355,15188356,15188357,15188358,15188359,15188360,15188361,15188362,15188363,15188364,15188365,15188366,15188367,15188368,15188369,15188370,15188371
15188372	24	0	24	0															15188373,15188374,15188375,15188376
15188377	28	28	0	0	Ensembl_Sscrofa11.1||Refseq_ref_Sscrofa11.1	PSMA3(protein_coding 201)||PSMA3(mRNA)	Proteasome subunit alpha 3	28	12	1	187343512-187370556	E1-E11||E1-E11		PSMA3(protein_coding 201)||PSMA3(mRNA)	15629,46211,150476,165501,215199,288873,474027,481421,505744,522828,546779,675947,725350,741738,778423,866450,891295,897281,916977,977419,1011386,1034345,1044263,1118086,1152806,1293235,1374416,1385014	PSMA3	ENSSSCG00000005072	XM_001927990.5	15188378,15188379,15188380,15188381,15188382,15188383,15188384,15188385,15188386,15188387,15188388
15188389	29	29	0	0	Refseq_ref_Sscrofa11.1	ARID4A(mRNA X1)	AT-rich interaction domain 4A, transcript variant X1	29	10	1	187385363-187451021	E1-E24	ARID4A(mRNA X2),ARID4A(mRNA)	ARID4A(mRNA X1)	69161,76550,88282,319032,321970,387110,401882,420312,489420,511940,589904,674780,693906,732140,744748,759944,1013603,1065791,1069627,1070759,1176744,1221403,1259909,1276606,1295527,1297534,1354418,1372534,1390098	ARID4A		XM_005659998.3	15188390,15188391,15188392,15188393,15188394,15188395,15188396,15188397,15188398,15188399,15188400,15188401,15188402,15188403,15188404,15188405,15188406,15188407,15188408,15188409,15188410,15188411,15188412
15188413	8	7	1	0	Ensembl_Sscrofa11.1	ENSSSCG00000033354(snRNA)	ENSSSCG00000033354	7	0	1	187407753-187407803	E1		ENSSSCG00000033354(snRNA)	419525,419846,420064,460411,461946,480327,1380466	ENSSSCG00000033354	ENSSSCG00000033354		15188414
15188415	22	21	0	1	Refseq_ref_Sscrofa11.1	TOMM20L(misc_RNA X4)	Translocase of outer mitochondrial membrane 20 like, transcript variant X4	21	1	1	187475057-187485819	E1-E5	TOMM20L(mRNA X2)	TOMM20L(misc_RNA X4)	109556,231175,250366,274761,340748,412075,537299,540847,619324,623512,627012,683372,758992,832281,865124,947450,970650,1140584,1237731,1265149,1306553	TOMM20L		XR_301237.3	15188416,15188417,15188418,15188419,15188420
15188421	27	27	0	0	Ensembl_Sscrofa11.1||Refseq_ref_Sscrofa11.1	KIAA0586(protein_coding 201)||KIAA0586(mRNA)	KIAA0586 ortholog	27	8	1	187542790-187595284	E14-E28||E16-E31	KIAA0586(protein_coding 202),KIAA0586(protein_coding 203),KIAA0586(protein_coding 204)||	KIAA0586(protein_coding 201)||KIAA0586(mRNA)	100913,325854,390662,403026,425905,566203,575765,596501,680234,702989,802312,841798,842863,867647,900139,982221,1084644,1104744,1113585,1167713,1230704,1233767,1290609,1365053,1375910,1384836,1389504	KIAA0586	ENSSSCG00000005076	XM_021102647.1	15188422,15188423,15188424,15188425,15188426,15188427,15188428,15188429,15188430,15188431,15188432,15188433,15188434,15188435,15188436
15188437	23	23	0	0	DNA			23	4	1	188411556-188411347				18778,102954,149616,167075,214143,478280,504569,587645,588263,598071,696964,697416,697611,755625,776799,826673,871656,895022,923231,974532,1104354,1354580,1410831				15188438
15188439	28	28	0	0	Ensembl_Sscrofa11.1||Refseq_ref_Sscrofa11.1	PCNX4(protein_coding 201)||PCNX4(misc_RNA X1)	Pecanex 4||pecanex homolog 4 (Drosophila), transcript variant X1	28	7	1	189121098-189150214	E2-E11||E2-E11	||PCNX4(misc_RNA X2)	PCNX4(protein_coding 201)||PCNX4(misc_RNA X1)	115557,156233,238751,291402,349479,464622,518759,524603,587020,692220,729241,906212,934210,1013182,1021001,1028878,1032590,1049947,1053963,1057001,1128395,1138577,1168782,1182917,1202851,1233059,1329266,1336029	PCNX4	ENSSSCG00000005082	XR_001306411.2	15188440,15188441,15188442,15188443,15188444,15188445,15188446,15188447,15188448,15188449,15188450,15188451,15188452,15188453
15188454	23	23	0	0	Ensembl_Sscrofa11.1||Refseq_ref_Sscrofa11.1	PPM1A(protein_coding 202)||PPM1A(misc_RNA X1)	Protein phosphatase, Mg2+/Mn2+ dependent 1A||protein phosphatase, Mg2+/Mn2+ dependent 1A, transcript variant X1	23	17	1	189279964-189290596	E3-E7||E2-E7	PPM1A(protein_coding 203),PPM1A(protein_coding 204),PPM1A(protein_coding 205),PPM1A(protein_coding 206),PPM1A(protein_coding 207)||PPM1A(misc_RNA X4),PPM1A(misc_RNA X5),PPM1A(misc_RNA X6),PPM1A(mRNA X2),PPM1A(mRNA X3),PPM1A(mRNA X7),PPM1A(mRNA X8)	PPM1A(protein_coding 202)||PPM1A(misc_RNA X1)	15625,38311,275643,336831,442992,566134,572701,589821,689212,703848,726241,741005,841840,851361,1008958,1045094,1196795,1203413,1271287,1304079,1331397,1331402,1407907	PPM1A	ENSSSCG00000005084	XR_002335514.1	15188455,15188456,15188457,15188458,15188459
15188460	20	20	0	0	Ensembl_Sscrofa11.1||Refseq_ref_Sscrofa11.1	SIX6(protein_coding 201)||SIX6(mRNA)	SIX homeobox 6	20	9	1	189497910-189499941	E1-E2||E1-E2		SIX6(protein_coding 201)||SIX6(mRNA)	72185,85777,87086,89256,103183,113228,113452,182521,263134,350255,350876,358174,449502,772714,776726,837127,1048345,1287065,1289644,1409259	SIX6	ENSSSCG00000005086	XM_005660024.3	15188461,15188462
15188463	25	25	0	0	Ensembl_Sscrofa11.1||Refseq_ref_Sscrofa11.1	MNAT1(protein_coding 201)||MNAT1(misc_RNA X3)	MNAT1, CDK activating kinase assembly factor||MNAT1, CDK activating kinase assembly factor, transcript variant X3	25	6	1	189690500-189908102	E1-E8||E1-E9	||MNAT1(mRNA X2)	MNAT1(protein_coding 201)||MNAT1(misc_RNA X3)	105636,229705,243700,245973,324191,324403,407920,426441,436720,519583,533834,603662,632094,676473,688489,712712,785337,873263,880098,898786,966814,971315,1062910,1093951,1143780	MNAT1	ENSSSCG00000005090	XR_002336325.1	15188464,15188465,15188466,15188467,15188468,15188469,15188470,15188471
15188472	17	16	0	1	Ensembl_Sscrofa11.1||Refseq_ref_Sscrofa11.1	ENSSSCG00000005092(protein_coding)||SLC38A6(mRNA X1)	Solute carrier family 38 member 6||solute carrier family 38 member 6, transcript variant X1	16	2	1	189924751-189987776	E2-E16||E2-E16	||SLC38A6(mRNA)	ENSSSCG00000005092(protein_coding)||SLC38A6(mRNA X1)	175942,256252,410491,521326,692563,852874,902129,904653,962631,982579,1008432,1059800,1141821,1305101,1377410,1377962	SLC38A6	ENSSSCG00000005092	XM_013993473.2	15188473,15188474,15188475,15188476,15188477,15188478,15188479,15188480,15188481,15188482,15188483,15188484,15188485,15188486,15188487,15188488,15188489
15188490	28	0	28	0															15188491,15188492,15188493,15188494
15188495	28	27	0	1	Ensembl_Sscrofa11.1||Refseq_ref_Sscrofa11.1	ENSSSCG00000005095(protein_coding)||PRKCH(mRNA)	Protein kinase C eta	27	4	1	190326803-190438585	E3-E14||E3-E14		ENSSSCG00000005095(protein_coding)||PRKCH(mRNA)	92524,267378,303928,366583,435081,437757,548352,583793,619961,631432,727251,741946,759827,821856,864325,903988,909807,963755,1049356,1092449,1143248,1155239,1187278,1201924,1224720,1275243,1355669	PRKCH	ENSSSCG00000005095	XM_021062478.1	15188496,15188497,15188498,15188499,15188500,15188501,15188502,15188503,15188504,15188505,15188506,15188507
15188508	25	25	0	0	Ensembl_Sscrofa11.1	HIF1A(protein_coding 201)	Hypoxia inducible factor 1 subunit alpha	23	17	1	190649005-190674135	E4-E16	HIF1A(protein_coding 203),HIF1A(protein_coding 204)	HIF1A(mRNA),HIF1A(protein_coding 201),HIF1A(mRNA)	306564,340767,470023,502406,539680,545286,595747,611536,626930,661893,710539,751530,820278,861597,865366,883319,977943,1034589,1226767,1253541,1255982,1297769,1375330	HIF1A	ENSSSCG00000005096		15188509,15188510,15188511,15188512,15188513,15188514,15188515,15188516,15188517,15188518,15188519,15188520,15188521,15188522
15188523	21	21	0	0	Ensembl_Sscrofa11.1||Refseq_ref_Sscrofa11.1	ENSSSCG00000018427(misc_RNA)||SNAPC1(mRNA X1)	ENSSSCG00000018427||small nuclear RNA activating complex polypeptide 1, transcript variant X1	21	1	1	190679193-190679405	E1||E2	||SNAPC1(mRNA X2),SNAPC1(mRNA X4),SNAPC1(mRNA X8)	ENSSSCG00000018427(misc_RNA)||SNAPC1(mRNA X1)	76992,237881,285186,288481,421564,430452,434446,606096,618751,714039,731680,732018,732718,860683,894220,897417,897903,975357,1016621,1033846,1292669	SNAPC1	ENSSSCG00000018427	XM_013988720.2	15188524
15188525	30	30	0	0	Ensembl_Sscrofa11.1||Refseq_ref_Sscrofa11.1	SNAPC1(protein_coding 201)||SNAPC1(mRNA X1)	Small nuclear RNA activating complex polypeptide 1||small nuclear RNA activating complex polypeptide 1, transcript variant X1	30	11	1	190686582-190712543	E4-E14||E4-E13	||SNAPC1(mRNA X2),SNAPC1(mRNA X3),SNAPC1(mRNA X4),SNAPC1(mRNA X5),SNAPC1(mRNA X6),SNAPC1(mRNA X7),SNAPC1(mRNA X8)	SNAPC1(protein_coding 201)||SNAPC1(mRNA X1)	121105,191330,206480,327941,396476,433139,462719,464184,609396,625537,661059,698617,724702,732191,733396,791383,830892,881657,907802,926416,997783,1024484,1257408,1271156,1322760,1329255,1353009,1397739,1400790,1406003	SNAPC1	ENSSSCG00000005097	XM_013988720.2	15188526,15188527,15188528,15188529,15188530,15188531,15188532,15188533,15188534,15188535
15188536	28	28	0	0	Ensembl_Sscrofa11.1||Refseq_ref_Sscrofa11.1	SYT16(protein_coding 201)||SYT16(mRNA X1)	Synaptotagmin 16||synaptotagmin 16, transcript variant X1	28	10	1	190906251-191026116	E3-E8||E2-E7	||SYT16(mRNA X2),SYT16(mRNA X3)	SYT16(protein_coding 201)||SYT16(mRNA X1)	33085,51736,118046,192276,328131,368745,477494,482558,537167,538527,559055,654002,660616,790008,864423,880377,901603,994102,1104707,1131406,1138944,1176394,1184622,1301457,1322825,1355964,1363525,1393406	SYT16	ENSSSCG00000005098	XM_021062535.1	15188537,15188538,15188539,15188540,15188541,15188542
15188543	4	3	1	0	DNA			3	1	1	190936642-190936669				593609,595113,716978				15188544
15188545	25	25	0	0	Ensembl_Sscrofa11.1||Refseq_ref_Sscrofa11.1	ENSSSCG00000037043(protein_coding)||SYT16(mRNA X1)	ENSSSCG00000037043||synaptotagmin 16, transcript variant X1	25	7	1	191053969-191054108	E1||E10	||SYT16(mRNA X2),SYT16(mRNA X3),SYT16(mRNA X4),SYT16(mRNA X5)	ENSSSCG00000037043(protein_coding)||SYT16(mRNA X1)	198856,270369,318686,319514,319708,469338,469468,482181,748265,779016,810846,848446,848816,931940,968051,979379,1001114,1015549,1051559,1088661,1089467,1118308,1126874,1260810,1396534	SYT16	ENSSSCG00000037043	XM_021062535.1	15188546
15188547	26	26	0	0	Ensembl_Sscrofa11.1||Refseq_ref_Sscrofa11.1	ENSSSCG00000005103(protein_coding)||DET1(mRNA X1)	DET1, COP1 ubiquitin ligase partner||de-etiolated homolog 1 (Arabidopsis), transcript variant X1	26	11	1	191269848-191284748	E2-E5||E3-E6	||DET1(mRNA X2),DET1(mRNA X3)	ENSSSCG00000005103(protein_coding)||DET1(mRNA X1)	108255,168085,264182,300604,340319,363390,374055,437793,472026,511701,699621,802422,813609,854237,875985,885448,896284,939300,1009958,1057786,1094376,1095194,1139335,1155358,1376966,1396420	DET1	ENSSSCG00000005103	XM_005660034.3	15188548,15188549,15188550,15188551
15188552	26	26	0	0	Ensembl_Sscrofa11.1||Refseq_ref_Sscrofa11.1	MRPL46(protein_coding 201)||MRPL46(mRNA)	Mitochondrial ribosomal protein L46	26	11	1	191322028-191331256	E1-E4||E1-E4		MRPL46(protein_coding 201)||MRPL46(mRNA)	143813,154922,204035,220995,221187,226450,260129,327892,344340,362344,376144,508295,689378,752932,755018,765054,824712,887344,888509,904950,922413,1119786,1131546,1144445,1315691,1402951	MRPL46	ENSSSCG00000005105	XM_003121860.4	15188553,15188554,15188555,15188556
15188557	29	29	0	0	Ensembl_Sscrofa11.1||Refseq_ref_Sscrofa11.1	NTRK3(protein_coding 201)||NTRK3(mRNA X1)	Neurotrophic receptor tyrosine kinase 3||neurotrophic receptor tyrosine kinase 3, transcript variant X1	29	9	1	191606215-191925069	E2-E18||E3-E19	NTRK3(protein_coding 202),NTRK3(protein_coding 203)||NTRK3(mRNA X2),NTRK3(mRNA)	NTRK3(protein_coding 201)||NTRK3(mRNA X1)	18565,20351,86963,216257,239001,277852,359781,492268,602612,604749,638313,734371,765310,778811,801606,806745,836254,970858,978626,1005208,1009398,1031540,1036160,1180276,1201435,1278941,1345456,1374316,1404925	NTRK3	ENSSSCG00000005106	XM_021083214.1	15188558,15188559,15188560,15188561,15188562,15188563,15188564,15188565,15188566,15188567,15188568,15188569,15188570,15188571,15188572,15188573
15188574	22	22	0	0	Ensembl_Sscrofa11.1||Refseq_ref_Sscrofa11.1	NTRK3(protein_coding 205)||NTRK3(mRNA X3)	Neurotrophic receptor tyrosine kinase 3||neurotrophic receptor tyrosine kinase 3, transcript variant X3	22	6	1	191819611-191819739	E13||E13		NTRK3(protein_coding 205)||NTRK3(mRNA X3)	336,3203,43305,52113,52296,80993,228300,488814,608237,723328,734747,851984,852676,909476,1006164,1006871,1018379,1047105,1073804,1077208,1122934,1182696	NTRK3	ENSSSCG00000005106	XM_021083229.1	15188575
15188576	28	28	0	0	Ensembl_Sscrofa11.1||Refseq_ref_Sscrofa11.1	ESR2(protein_coding 201)||ESR2(mRNA X1)	Estrogen receptor 2||estrogen receptor 2, transcript variant X1	28	10	1	193844405-193904576	E3-E10||E1-E8	||ESR2(mRNA X2),ESR2(mRNA X3),ESR2(mRNA)	ESR2(protein_coding 201)||ESR2(mRNA X1)	33842,117148,204009,209651,233848,259430,290840,334568,362219,404819,484834,506213,558833,649132,651894,676958,707457,723166,733839,979939,1006809,1049033,1099702,1129756,1194856,1222406,1269163,1395295	ESR2	ENSSSCG00000005109	XM_021081294.1	15188577,15188578,15188579,15188580,15188581,15188582,15188583,15188584
15188585	25	25	0	0	Ensembl_Sscrofa11.1||Refseq_ref_Sscrofa11.1	SGPP1(protein_coding 201)||SGPP1(mRNA X1)	Sphingosine-1-phosphate phosphatase 1||sphingosine-1-phosphate phosphatase 1, transcript variant X1	25	0	1	194369292-194378990	E2-E3||E2-E3		SGPP1(protein_coding 201)||SGPP1(mRNA X1)	215615,216807,658443,703906,775561,854877,902214,913627,929817,972424,973411,978495,979255,1034801,1077565,1078636,1116192,1202294,1251879,1294093,1310906,1331476,1337194,1358015,1394724	SGPP1	ENSSSCG00000028558	XM_003353501.4	15188586,15188587
15188588	25	25	0	0	Ensembl_Sscrofa11.1||Refseq_ref_Sscrofa11.1	PPP2R5E(protein_coding 201)||PPP2R5E(mRNA)	Protein phosphatase 2 regulatory subunit B'epsilon	25	5	1	194507751-194612003	E2-E4||E2-E4	PPP2R5E(protein_coding 202)||	PPP2R5E(protein_coding 201)||PPP2R5E(mRNA)	12620,13532,51442,144821,172029,277145,435718,457652,585992,600518,612035,766986,845690,846280,890580,902168,1108191,1119648,1122915,1125335,1164326,1195982,1291103,1338399,1349608	PPP2R5E	ENSSSCG00000026382	NM_001244062.1	15188589,15188590,15188591
15188592	25	9	16	0	Ensembl_Sscrofa11.1	ENSSSCG00000025904(snoRNA)	ENSSSCG00000025904	9	6	1	194681549-194681432	E1		ENSSSCG00000025904(snoRNA)	51471,85575,109123,538013,701705,753066,1063094,1063927,1244567	ENSSSCG00000025904	ENSSSCG00000025904		15188593
15188594	25	9	16	0	Ensembl_Sscrofa11.1	ENSSSCG00000025904(snoRNA)	ENSSSCG00000025904	9	6	1	194681549-194681432	E1		ENSSSCG00000025904(snoRNA)	51471,85575,109123,538013,701705,753066,1063094,1063927,1244567	ENSSSCG00000025904	ENSSSCG00000025904		15188595
15188596	25	10	14	1	Ensembl_Sscrofa11.1	RHOJ(protein_coding 201)	Ras homolog family member J	10	0	1	194760899-194760602	E4-E5		RHOJ(protein_coding 201)	401141,516345,548203,745039,806188,875616,913872,953487,1207829,1263295	RHOJ	ENSSSCG00000022804		15188597,15188598,15188599,15188600
15188601	23	23	0	0	Ensembl_Sscrofa11.1||Refseq_ref_Sscrofa11.1	GPHB5(protein_coding 201)||GPHB5(mRNA)	Glycoprotein hormone beta 5	23	16	1	194737085-194742037	E1-E2||E1-E2		GPHB5(protein_coding 201)||GPHB5(mRNA)	93224,100217,133086,511945,512857,633886,735259,739577,873403,889906,925279,963179,985497,1002683,1039161,1145371,1237773,1261501,1262302,1262505,1270179,1327174,1356413	GPHB5	ENSSSCG00000005116	XM_021075408.1	15188602,15188603
15188604	24	24	0	0	Ensembl_Sscrofa11.1||Refseq_ref_Sscrofa11.1	KCNH5(protein_coding 201)||KCNH5(mRNA X1)	Potassium voltage-gated channel subfamily H member 5||potassium voltage-gated channel subfamily H member 5, transcript variant X1	24	5	1	194966550-195055887	E1-E7||E1-E7		KCNH5(protein_coding 201)||KCNH5(mRNA X1)	144898,163900,218041,242070,242346,265490,345884,365876,373570,391618,505164,531730,551546,582950,691769,712957,720792,823518,876899,877011,1302787,1311549,1311796,1396262	KCNH5	ENSSSCG00000034726	XM_021062620.1	15188605,15188606,15188607,15188608,15188609,15188610,15188611
15188612	12	12	0	0	Refseq_ref_Sscrofa11.1	LOC102166000(mRNA)	Spermatogenesis-associated protein 31A6-like	12	1	1	195852210-195854554	E4		LOC102166000(mRNA)	17919,29005,169708,215473,758428,758638,782944,787758,980434,1098142,1379347,1383362	LOC102166000		XM_021085060.1	15188613,15188614
15188615	26	22	0	4	Refseq_ref_Sscrofa11.1	EQTN(mRNA)	Equatorin	19	1	1	195880052-195893890	E1-E7		EQTN(mRNA)	83279,260757,334142,572102,599354,599624,606539,782197,811731,947602,1051103,1055163,1095634,1196797,1216705,1235386,1284853,1379020,1388366	EQTN		XM_021085066.1	15188616,15188617,15188618,15188619,15188620,15188621,15188622,15188623,15188624,15188625,15188626,15188627
15188628	26	26	0	0	Ensembl_Sscrofa11.1||Refseq_ref_Sscrofa11.1	LRRC19(protein_coding 201)||LRRC19(mRNA)	Leucine rich repeat containing 19	26	9	1	196136303-196140617	E2-E5||E2-E5		LRRC19(protein_coding 201)||LRRC19(mRNA)	7585,147341,271311,480517,540283,671190,763235,774439,872427,882330,895852,969310,988266,1059118,1070645,1075999,1092554,1110835,1124214,1145018,1145915,1149074,1280036,1304924,1320002,1355520	LRRC19	ENSSSCG00000005125	XM_001928301.4	15188629,15188630,15188631,15188632
15188633	28	28	0	0	Ensembl_Sscrofa11.1||Refseq_ref_Sscrofa11.1	PLAA(protein_coding 201)||PLAA(mRNA X1)	Phospholipase A2 activating protein||phospholipase A2 activating protein, transcript variant X1	28	12	1	196176736-196219179	E1-E14||E1-E13		PLAA(protein_coding 201)||PLAA(mRNA X1)	51424,107998,211166,220820,242702,253357,327478,420743,435214,514194,551951,567050,580746,641723,795418,810475,846645,874122,882844,1070163,1138470,1162920,1248777,1256707,1267069,1307538,1308893,1337959	PLAA	ENSSSCG00000005126	XM_003121873.6	15188634,15188635,15188636,15188637,15188638,15188639,15188640,15188641,15188642,15188643,15188644,15188645,15188646,15188647
15188648	29	29	0	0	Ensembl_Sscrofa11.1||Refseq_ref_Sscrofa11.1	CAAP1(protein_coding 201)||CAAP1(mRNA X1)	Caspase activity and apoptosis inhibitor 1||caspase activity and apoptosis inhibitor 1, transcript variant X1	29	5	1	196229594-196272808	E1-E6||E1-E7	||CAAP1(mRNA X2)	CAAP1(protein_coding 201)||CAAP1(mRNA X1)	318208,332953,336115,387134,428078,457486,525318,530858,535958,564530,604874,637561,673286,769230,851037,864053,889857,901186,918468,923729,924778,1045248,1188534,1203809,1252332,1254093,1256580,1317716,1409048	CAAP1	ENSSSCG00000005127	XM_021062724.1	15188649,15188650,15188651,15188652,15188653,15188654
15188655	15	15	0	0	Ensembl_Sscrofa11.1	ENSSSCG00000037763(snRNA)	ENSSSCG00000037763	15	0	1	196598060-196598008	E1		ENSSSCG00000037763(snRNA)	43459,255592,255904,405733,454925,558215,564739,710149,712779,812863,845770,846720,1224354,1234735,1323371	ENSSSCG00000037763	ENSSSCG00000037763		15188656
15188657	20	20	0	0	Ensembl_Sscrofa11.1||Refseq_ref_Sscrofa11.1	TUSC1(protein_coding 201)||TUSC1(mRNA)	Tumor suppressor candidate 1	20	4	1	197309407-197309815	E1||E3		TUSC1(protein_coding 201)||TUSC1(mRNA)	23868,253910,254847,274797,294724,343045,357056,373426,378601,379077,488266,489157,535751,612201,751474,782297,1054984,1137965,1139709,1408928	TUSC1	ENSSSCG00000005128	XM_013993494.2	15188658
15188659	22	18	0	4	Ensembl_Sscrofa11.1||Refseq_ref_Sscrofa11.1	IZUMO3(protein_coding 201)||IZUMO3(mRNA)	IZUMO family member 3	18	0	1	198357138-198359936	E1-E7||E1-E6		IZUMO3(protein_coding 201)||IZUMO3(mRNA)	50764,55720,233170,284739,410053,453990,454110,457219,464945,551847,676079,758680,762982,1085878,1127287,1165137,1250831,1264520	IZUMO3	ENSSSCG00000005129	XM_021075436.1	15188660,15188661,15188662,15188663,15188664,15188665,15188666
15188667	15	15	0	0	Ensembl_Sscrofa11.1	ENSSSCG00000038736(snRNA)	RNA, U6 small nuclear 735, pseudogene	15	5	1	198628435-198628513	E1		ENSSSCG00000038736(snRNA)	27794,50843,51111,212423,533403,605551,605812,659931,660070,685728,992441,1003624,1004110,1039578,1039700	ENSSSCG00000038736	ENSSSCG00000038736		15188668
15188669	10	10	0	0	Ensembl_Sscrofa11.1	ENSSSCG00000033275(snRNA)	ENSSSCG00000033275	10	20	1	198709623-198709712	E1		ENSSSCG00000033275(snRNA)	199707,238356,238800,239115,239746,779196,903317,904352,1353418,1386002	ENSSSCG00000033275	ENSSSCG00000033275		15188670
15188671	19	19	0	0	Ensembl_Sscrofa11.1||Refseq_ref_Sscrofa11.1	ELAVL2(protein_coding 201)||ELAVL2(mRNA X1)	ELAV like RNA binding protein 2||ELAV like RNA binding protein 2, transcript variant X1	19	8	1	199058947-199133357	E3-E8||E3-E8	ELAVL2(protein_coding 202),ELAVL2(protein_coding 203),ELAVL2(protein_coding 204),ELAVL2(protein_coding 205)||ELAVL2(mRNA X10),ELAVL2(mRNA X11),ELAVL2(mRNA X12),ELAVL2(mRNA X13),ELAVL2(mRNA X14),ELAVL2(mRNA X15),ELAVL2(mRNA X16),ELAVL2(mRNA X17),ELAVL2(mRNA X18),ELAVL2(mRNA X19),ELAVL2(mRNA X2),ELAVL2(mRNA X20),ELAVL2(mRNA X21),ELAVL2(mRNA X22),ELAVL2(mRNA X23),ELAVL2(mRNA X24),ELAVL2(mRNA X25),EL…	ELAVL2(protein_coding 201)||ELAVL2(mRNA X1)	14936,32210,200960,250653,579851,607731,679109,801814,818075,833646,872147,958709,1008226,1010091,1025392,1048413,1086966,1162746,1285646	ELAVL2	ENSSSCG00000005130	XM_021062750.1	15188672,15188673,15188674,15188675,15188676
15188677	21	21	0	0	Ensembl_Sscrofa11.1||Refseq_ref_Sscrofa11.1	CDKN2B(protein_coding 201)||CDKN2B(misc_RNA X2)	Cyclin dependent kinase inhibitor 2B||cyclin dependent kinase inhibitor 2B, transcript variant X2	21	1	1	200761410-200764185	E1-E2||E2-E3	CDKN2B(protein_coding 202)||CDKN2B(mRNA X1),CDKN2B(mRNA)	CDKN2B(protein_coding 201)||CDKN2B(misc_RNA X2)	57363,280703,295208,355574,360367,498223,503167,586896,611139,672428,774976,776269,910064,982373,983756,1045829,1093296,1114143,1130348,1275670,1370476	CDKN2B	ENSSSCG00000034120	XR_301271.3	15188678,15188679,15188680
15188681	25	19	0	6	Ensembl_Sscrofa11.1||Refseq_ref_Sscrofa11.1	ENSSSCG00000018175(miRNA)||MIR31(precursor_RNA)	Ssc-mir-31||microRNA 31	19	0	1	201198742-201198795	E1||E1		ENSSSCG00000018175(miRNA)||MIR31(precursor_RNA)	42634,294478,389388,421282,457334,487721,488584,505455,505887,760527,891598,931530,1089776,1095257,1251248,1260187,1261702,1271612,1396187	MIR31	ENSSSCG00000018175	NR_128414.1	15188682
15188683	21	21	0	0	Ensembl_Sscrofa11.1||Refseq_ref_Sscrofa11.1	IFNE(protein_coding 201)||IFNE(mRNA X1)	Interferon epsilon||interferon epsilon, transcript variant X1	21	10	1	201223624-201224140	E1||E1	||IFNE(mRNA)	IFNE(protein_coding 201)||IFNE(mRNA X1)	19226,78230,231449,246769,386313,392415,402383,408777,666586,724098,758794,877007,889892,922300,961949,1034921,1158493,1263490,1335572,1368008,1406672	IFNE	ENSSSCG00000005136	XM_005660060.3	15188684
15188685	8	4	0	4	Ensembl_Sscrofa11.1||Refseq_ref_Sscrofa11.1	IFN-ALPHA-17(protein_coding 201)||IFN-ALPHA-17(mRNA)	Interferon-alpha-17	4	0	1	201322375-201322345	E1||E1		IFN-ALPHA-17(protein_coding 201)||IFN-ALPHA-17(mRNA)	772810,1228978,1347677,1350775	IFN-ALPHA-17	ENSSSCG00000037797	NM_001195375.1	15188686,15188687
15188688	8	8	0	0	Ensembl_Sscrofa11.1||Refseq_ref_Sscrofa11.1	IFN-OMEGA-7(protein_coding 201)||IFN-OMEGA-7(mRNA)	Interferon omega 7	8	0	1	201317075-201317020	E1||E1		IFN-OMEGA-7(protein_coding 201)||IFN-OMEGA-7(mRNA)	420485,556692,556942,603571,704849,711390,712174,904361	IFN-OMEGA-7	ENSSSCG00000040054	NM_001130232.1	15188689
15188690	25	5	20	0	Ensembl_Sscrofa11.1	ENSSSCG00000038419(protein_coding)	ENSSSCG00000038419	4	0	6	50029153-50029126	E4		ENSSSCG00000038419(protein_coding)	126139,661036,838717,839040	ENSSSCG00000038419	ENSSSCG00000038419		15188691
15188692	9	9	0	0	Ensembl_Sscrofa11.1||Refseq_ref_Sscrofa11.1	IFN-OMEGA-3(protein_coding 201)||IFN-OMEGA-3(mRNA)	Interferon omega 3	9	0	1	201369721-201369686	E1||E1		IFN-OMEGA-3(protein_coding 201)||IFN-OMEGA-3(mRNA)	406155,425392,425798,533068,625308,674293,1210051,1286528,1287089	IFN-OMEGA-3	ENSSSCG00000040502	NM_001164844.1	15188693
15188694	12	11	1	0	Ensembl_Sscrofa11.1||Refseq_ref_Sscrofa11.1	IFN-ALPHA-10(protein_coding 201)||IFN-ALPHA-10(mRNA)	Interferon-alpha-10	11	0	1	201354276-201354239	E1||E1		IFN-ALPHA-10(protein_coding 201)||IFN-ALPHA-10(mRNA)	226634,227025,403275,404904,458907,553584,562635,674892,818013,878222,1043224	IFN-ALPHA-10	ENSSSCG00000034800	NM_001166310.1	15188695
15188696	8	8	0	0	Ensembl_Sscrofa11.1||Refseq_ref_Sscrofa11.1	IFN-OMEGA-4(protein_coding 201)||IFN-OMEGA-4(mRNA)	Sus scrofa interferon omega 5 (LOC100157354), mRNA.||interferon omega 4	8	0	1	201334430-201334396	E1||E1		IFN-OMEGA-4(protein_coding 201)||IFN-OMEGA-4(mRNA)	425797,453906,472785,625307,625864,711660,711905,1210052	IFN-OMEGA-4	ENSSSCG00000031850	NM_001164852.1	15188697
15188698	25	25	0	0	Ensembl_Sscrofa11.1	ENSSSCG00000032089(snRNA)	ENSSSCG00000032089	25	0	1	201642122-201642019	E1		ENSSSCG00000032089(snRNA)	114943,478753,578816,582171,582513,719150,758976,765327,775928,816313,824062,824216,887543,904709,975027,1158178,1198289,1199014,1199686,1307490,1312837,1352996,1354810,1382302,1393917	ENSSSCG00000032089	ENSSSCG00000032089		15188699
15188700	8	8	0	0	Ensembl_Sscrofa11.1||Refseq_ref_Sscrofa11.1	IFN-ALPHA-4(protein_coding 201)||IFN-ALPHA-4(mRNA)	Interferon-alpha-4	8	12	1	201616549-201616588	E1||E1		IFN-ALPHA-4(protein_coding 201)||IFN-ALPHA-4(mRNA)	230273,230492,449326,450184,579592,713635,812295,1279227	IFN-ALPHA-4	ENSSSCG00000032868	NM_001166319.1	15188701
15188702	24	9	15	0	Ensembl_Sscrofa11.1||Refseq_ref_Sscrofa11.1	IFN-DELTA-1(protein_coding 201)||IFN-DELTA-1(mRNA)	Sus scrofa interferon-delta-2 (IFN-DELTA-2), mRNA.||interferon-delta-1	9	0	1	201655208-201655567	E1||E1		IFN-DELTA-1(protein_coding 201)||IFN-DELTA-1(mRNA)	177662,225656,469142,474534,490456,1050886,1224413,1323305,1325219	IFN-DELTA-1	ENSSSCG00000005152	NM_001002832.1	15188703
15188704	25	4	21	0	Ensembl_Sscrofa11.1||Refseq_ref_Sscrofa11.1	ENSSSCG00000039623(protein_coding)||LOC100156936(mRNA)	Interferon alpha-11	4	0	1	201456978-201456482	E1||E1		ENSSSCG00000039623(protein_coding)||LOC100156936(mRNA)	465328,1093595,1106712,1218870	ENSSSCG00000039623	ENSSSCG00000039623	NM_001130246.1	15188705
15188706	18	0	18	0															15188707
15188708	8	8	0	0	Ensembl_Sscrofa11.1||Refseq_ref_Sscrofa11.1	IFN-ALPHA-16(protein_coding 201)||IFN-ALPHA-16(mRNA)	Interferon-alpha-16	8	40	1	201678433-201678471	E1||E1		IFN-ALPHA-16(protein_coding 201)||IFN-ALPHA-16(mRNA)	5452,15964,177705,295206,553214,556335,556580,993819	IFN-ALPHA-16	ENSSSCG00000039065	NM_001164855.1	15188709
15188710	11	11	0	0	Ensembl_Sscrofa11.1||Refseq_ref_Sscrofa11.1	IFN-ALPHA-15(protein_coding 201)||IFN-ALPHA-15(mRNA)	Interferon-alpha-15	11	0	1	201694290-201694437	E1||E1		IFN-ALPHA-15(protein_coding 201)||IFN-ALPHA-15(mRNA)	211167,247501,418959,600729,601768,670028,670667,760997,1217440,1227093,1381190	IFN-ALPHA-15	ENSSSCG00000031149	NM_001164845.1	15188711
15188712	20	20	0	0	Ensembl_Sscrofa11.1||Refseq_ref_Sscrofa11.1	IFN-OMEGA-6(protein_coding 201)||IFN-OMEGA-6(mRNA)	Interferon omega 6	20	0	1	201715841-201715951	E1||E1		IFN-OMEGA-6(protein_coding 201)||IFN-OMEGA-6(mRNA)	39267,63318,69873,71281,74469,76669,149136,149943,190095,191494,191752,195433,222078,506382,624850,1041128,1098044,1134701,1147594,1272962	IFN-OMEGA-6	ENSSSCG00000032368	NM_001164850.1	15188713
15188714	16	16	0	0	Ensembl_Sscrofa11.1||Refseq_ref_Sscrofa11.1	ENSSSCG00000038797(pseudogene)||LOC100153661(mRNA)	Interferon alpha-14	16	1	1	201736742-201737205	E1-E2||E1-E2		ENSSSCG00000038797(pseudogene)||LOC100153661(mRNA)	73123,73451,178023,178876,209455,210297,211168,307247,648104,718500,1003090,1095293,1217575,1225303,1226770,1227350	ENSSSCG00000038797	ENSSSCG00000038797	NM_001130230.1	15188715
15188716	14	4	10	0	Ensembl_Sscrofa11.1||Refseq_ref_Sscrofa11.1	IFN-ALPHA-14(protein_coding 201)||IFN-ALPHA-14(mRNA)	Interferon-alpha-14	4	0	1	201749704-201749779	E1||E1		IFN-ALPHA-14(protein_coding 201)||IFN-ALPHA-14(mRNA)	73452,493170,646260,1218871	IFN-ALPHA-14	ENSSSCG00000034088	NM_001166318.1	15188717
15188718	11	10	1	0	Ensembl_Sscrofa11.1||Refseq_ref_Sscrofa11.1	IFN-DELTA-4(protein_coding 201)||IFN-DELTA-4(mRNA)	Interferon-delta-4	10	0	1	201757617-201757961	E1||E1		IFN-DELTA-4(protein_coding 201)||IFN-DELTA-4(mRNA)	277271,524150,916980,1031386,1050807,1058141,1084790,1148858,1149385,1207020	IFN-DELTA-4	ENSSSCG00000038862	NM_001164846.1	15188719
15188720	25	4	21	0	Ensembl_Sscrofa11.1||Refseq_ref_Sscrofa11.1	IFN-ALPHA-13(protein_coding 201)||IFN-ALPHA-13(mRNA)	Interferon-alpha-13	4	0	1	201771178-201771205	E1||E1		IFN-ALPHA-13(protein_coding 201)||IFN-ALPHA-13(mRNA)	153553,155410,156115,189656	IFN-ALPHA-13	ENSSSCG00000033254	NM_001164843.1	15188721
15188722	9	9	0	0	Ensembl_Sscrofa11.1||Refseq_ref_Sscrofa11.1	IFN-OMEGA-5(protein_coding 201)||IFN-OMEGA-5(mRNA)	Interferon omega 7	9	0	1	201781341-201781633	E1||E1		IFN-OMEGA-5(protein_coding 201)||IFN-OMEGA-5(mRNA)	155487,156118,196143,196281,767311,1117257,1119224,1240120,1243930	IFN-OMEGA-5	ENSSSCG00000038075	NM_001130533.1	15188723
15188724	8	8	0	0	Ensembl_Sscrofa11.1	ENSSSCG00000019900(snRNA)	ENSSSCG00000019900	8	0	1	201847635-201847670	E1		ENSSSCG00000019900(snRNA)	411444,411684,718726,769029,1199317,1258657,1261318,1321497	ENSSSCG00000019900	ENSSSCG00000019900		15188725
15188726	23	23	0	0	Ensembl_Sscrofa11.1||Refseq_ref_Sscrofa11.1	IFNB1(protein_coding 201)||IFNB1(mRNA)	Interferon beta 1	23	7	1	201850937-201851494	E1||E1		IFNB1(protein_coding 201)||IFNB1(mRNA)	78703,212829,241809,320471,343965,439577,478982,501794,511478,572802,579457,618231,634327,693966,864735,961928,992449,1096057,1109298,1130106,1289359,1313031,1326377	IFNB1	ENSSSCG00000005163	NM_001003923.1	15188727
15188728	32	32	0	0	Ensembl_Sscrofa11.1||Refseq_ref_Sscrofa11.1	HACD4(protein_coding 201)||HACD4(mRNA X1)	3-hydroxyacyl-CoA dehydratase 4||3-hydroxyacyl-CoA dehydratase 4, transcript variant X1	32	12	1	201886343-201909101	E1-E7||E1-E6		HACD4(protein_coding 201)||HACD4(mRNA X1)	63607,97692,98393,105199,256702,257390,278385,358278,397199,447165,555038,572955,786144,859176,860581,904236,930531,932713,936748,968005,1027765,1043041,1080456,1099054,1143947,1164374,1185855,1186397,1252941,1310992,1324583,1326099	HACD4	ENSSSCG00000005164	XM_003121884.6	15188729,15188730,15188731,15188732,15188733,15188734,15188735,15188736
15188737	25	0	24	1										NA,NA					15188738,15188739,15188740,15188741,15188742,15188743,15188744,15188745,15188746
15188747	24	24	0	0	Refseq_ref_Sscrofa11.1	MLLT3(mRNA X3)	MLLT3, super elongation complex subunit, transcript variant X3	24	6	1	202319424-202602924	E1-E11		MLLT3(mRNA X3)	42701,104261,205453,212264,232326,248479,333329,407105,407126,412324,463938,572170,633918,710024,770491,804463,815074,880293,894502,960516,997574,1034017,1197217,1206906	MLLT3		XM_013993520.2	15188748,15188749,15188750,15188751,15188752,15188753,15188754,15188755,15188756,15188757
15188758	33	33	0	0	Ensembl_Sscrofa11.1||Refseq_ref_Sscrofa11.1	SLC24A2(protein_coding 201)||SLC24A2(mRNA X1)	Solute carrier family 24 member 2||solute carrier family 24 member 2, transcript variant X1	33	5	1	203061818-203328925	E2-E11||E2-E9	||SLC24A2(mRNA)	SLC24A2(protein_coding 201)||SLC24A2(mRNA X1)	65106,84405,136110,208351,273175,338020,347556,412287,420254,446367,536072,548465,553286,608648,795792,796239,854122,1012978,1089558,1101809,1111561,1175744,1228308,1232894,1245301,1263999,1284873,1315671,1341279,1366166,1367158,1381211,1382031	SLC24A2	ENSSSCG00000005167	XM_021078223.1	15188759,15188760,15188761,15188762,15188763,15188764,15188765,15188766,15188767,15188768,15188769,15188770
15188771	8	5	0	3	Ensembl_Sscrofa11.1||Refseq_ref_Sscrofa11.1	RPS6(protein_coding 201)||RPS6(mRNA X1)	Ribosomal protein S6||ribosomal protein S6, transcript variant X1	5	0	1	203444419-203444469	E1||E1	RPS6(protein_coding 202)||	RPS6(protein_coding 201)||RPS6(mRNA X1)	274463,325288,326657,688942,762380	RPS6	ENSSSCG00000005169	XM_003121890.4	15188772,15188773
15188774	30	30	0	0	Refseq_ref_Sscrofa11.1	PLIN2(mRNA)	Perilipin 2	30	22	1	203684048-203694597	E1-E8		PLIN2(mRNA)	50536,241995,454628,562110,564697,642440,690125,706318,844659,875276,885421,886771,890740,895150,921241,925537,935408,1012662,1018320,1071696,1072100,1079519,1109127,1127348,1171604,1207872,1209185,1308221,1375041,1381716	PLIN2		NM_214200.2	15188775,15188776,15188777,15188778,15188779,15188780,15188781,15188782
15188783	33	33	0	0	Ensembl_Sscrofa11.1||Refseq_ref_Sscrofa11.1	HAUS6(protein_coding 201)||HAUS6(mRNA X1)	HAUS augmin like complex subunit 6||HAUS augmin like complex subunit 6, transcript variant X1	33	9	1	203720646-203767221	E1-E17||E1-E17		HAUS6(protein_coding 201)||HAUS6(mRNA X1)	87359,88708,145738,383971,391017,425774,489774,504520,517487,522963,536278,589040,688690,712531,720066,782586,791187,810236,845889,874850,887626,887669,887943,1036349,1106338,1182083,1206343,1208370,1276108,1338391,1340835,1344132,1380556	HAUS6	ENSSSCG00000005173	XM_001928749.6	15188784,15188785,15188786,15188787,15188788,15188789,15188790,15188791,15188792,15188793,15188794,15188795,15188796,15188797,15188798,15188799,15188800
15188801	24	24	0	0	Ensembl_Sscrofa11.1	ENSSSCG00000020562(scaRNA)	Small Cajal body-specific RNA 8	24	1	1	203758786-203758916	E1		ENSSSCG00000020562(scaRNA)	21327,153991,160916,224371,252252,295563,295978,436010,436260,526925,571086,572869,601594,731564,737314,1077046,1095409,1135675,1168838,1192159,1236451,1258672,1292580,1393267	ENSSSCG00000020562	ENSSSCG00000020562		15188802
15188803	24	24	0	0	Refseq_ref_Sscrofa11.1	SAXO1(mRNA)	Stabilizer of axonemal microtubules 1	24	0	1	203922762-203923510	E4-E5		SAXO1(mRNA)	32175,82430,310753,335905,342451,381608,484794,544863,595914,655038,672215,725431,768965,819307,1037369,1097611,1116521,1147354,1164598,1169558,1169671,1177454,1354965,1384912	SAXO1		XM_021063236.1	15188804
15188805	23	22	0	1	Ensembl_Sscrofa11.1||Refseq_ref_Sscrofa11.1	BNC2(protein_coding 201)||BNC2(mRNA X11)	Basonuclin 2||basonuclin 2, transcript variant X11	22	6	1	205925127-206371663	E1-E6||E1-E7	||BNC2(mRNA X2),BNC2(mRNA X3),BNC2(mRNA X6),BNC2(mRNA X7)	BNC2(protein_coding 201)||BNC2(mRNA X11)	79052,93775,97257,99217,126888,161434,234216,495522,711129,753971,770477,934482,968360,1024461,1065336,1165967,1183268,1223298,1353387,1370460,1375927,1407841	BNC2	ENSSSCG00000005180	XM_021063358.1	15188806,15188807,15188808,15188809,15188810,15188811
15188812	22	22	0	0	DNA			22	14	1	206582924-206591654				68923,464827,541206,545409,548706,629012,655478,840047,872285,873644,873851,874020,1029149,1063030,1070413,1113956,1114717,1155967,1199793,1324040,1324338,1324892				15188813,15188814
15188815	27	27	0	0	Ensembl_Sscrofa11.1||Refseq_ref_Sscrofa11.1	PSIP1(protein_coding 202)||PSIP1(mRNA X1)	PC4 and SFRS1 interacting protein 1||PC4 and SFRS1 interacting protein 1, transcript variant X1	27	11	1	207173577-207215180	E1-E17||E1-E16		PSIP1(protein_coding 202)||PSIP1(mRNA X1)	152389,230134,308673,383981,431285,472796,486762,530809,540043,646016,702344,719671,732696,992858,1045558,1062359,1127394,1150955,1163638,1164553,1276838,1292465,1317613,1333150,1333620,1355485,1396637	PSIP1	ENSSSCG00000005183	XM_005660092.3	15188816,15188817,15188818,15188819,15188820,15188821,15188822,15188823,15188824,15188825,15188826,15188827,15188828,15188829
15188830	27	27	0	0	Ensembl_Sscrofa11.1||Refseq_ref_Sscrofa11.1	TTC39B(protein_coding 201)||TTC39B(mRNA)	Tetratricopeptide repeat domain 39B	27	4	1	207436136-207488624	E4-E20||E5-E21	TTC39B(protein_coding 203),TTC39B(protein_coding 204)||	TTC39B(protein_coding 201)||TTC39B(mRNA)	46511,67370,154122,225356,228561,314505,379547,490009,524504,526899,564425,629387,639686,647189,709543,747655,759303,844037,905656,1034889,1062815,1064818,1070089,1154763,1267916,1294317,1303758	TTC39B	ENSSSCG00000005186	XM_021063500.1	15188831,15188832,15188833,15188834,15188835,15188836,15188837,15188838,15188839,15188840,15188841,15188842,15188843,15188844,15188845,15188846
15188847	29	28	0	1	Ensembl_Sscrofa11.1||Refseq_ref_Sscrofa11.1	FREM1(protein_coding 201)||FREM1(mRNA X1)	FRAS1 related extracellular matrix 1||FRAS1 related extracellular matrix 1, transcript variant X1	28	12	1	207640913-207659594	E3-E8||E2-E7	||FREM1(mRNA X11),FREM1(mRNA X2),FREM1(mRNA X3),FREM1(mRNA X4),FREM1(mRNA X5),FREM1(mRNA X6),FREM1(mRNA X7),FREM1(mRNA X8)	FREM1(protein_coding 201)||FREM1(mRNA X1)	72851,107556,208044,281634,345215,374097,393301,393348,477346,507186,544401,558488,581377,581786,661225,721745,723508,733873,745133,889280,957099,987168,987634,1054965,1251304,1314373,1345830,1380610	FREM1	ENSSSCG00000039025	XM_021063514.1	15188848,15188849,15188850,15188851,15188852,15188853
15188854	21	21	0	0	Ensembl_Sscrofa11.1||Refseq_ref_Sscrofa11.1	CER1(protein_coding 201)||CER1(mRNA)	Cerberus 1, DAN family BMP antagonist	21	0	1	207820492-207820796	E2||E2		CER1(protein_coding 201)||CER1(mRNA)	49642,71880,87544,109574,109850,191298,192645,247522,483350,531638,666103,669341,792978,919984,922730,964917,966550,990953,1000289,1140048,1232298	CER1	ENSSSCG00000039169	XM_021063603.1	15188855
15188856	25	23	0	2	Ensembl_Sscrofa11.1||Refseq_ref_Sscrofa11.1	NFIB(protein_coding 203)||NFIB(mRNA X1)	Nuclear factor I B||nuclear factor I B, transcript variant X1	23	4	1	208183458-208421591	E1-E12||E1-E10		NFIB(protein_coding 203)||NFIB(mRNA X1)	81196,175596,250530,562326,574626,574857,575223,601271,646249,744853,765372,910925,982808,1038007,1065347,1190040,1194967,1212648,1230420,1240565,1256008,1272228,1383254	NFIB	ENSSSCG00000005190	XM_005660096.3	15188857,15188858,15188859,15188860,15188861,15188862,15188863,15188864,15188865,15188866,15188867,15188868,15188869
15188870	43	43	0	0	Ensembl_Sscrofa11.1||Refseq_ref_Sscrofa11.1	MPDZ(protein_coding 201)||MPDZ(mRNA X1)	Multiple PDZ domain crumbs cell polarity complex component||multiple PDZ domain crumbs cell polarity complex component, transcript variant X1	43	16	1	209302858-209348101	E4-E27||E25-E48	MPDZ(protein_coding 205),MPDZ(protein_coding 206),MPDZ(protein_coding 207)||MPDZ(mRNA X10),MPDZ(mRNA X14),MPDZ(mRNA X2),MPDZ(mRNA X3),MPDZ(mRNA X4),MPDZ(mRNA X6),MPDZ(mRNA X8)	MPDZ(protein_coding 201)||MPDZ(mRNA X1)	12764,164994,171378,196434,244192,253618,302811,394715,451706,509883,529471,559937,618195,652134,687615,698172,699235,704646,714141,759670,785090,812957,824808,831363,892605,922437,927724,943207,945507,979796,992199,1064618,1074114,1107659,1166724,1211573,1327830,1345050,1391102,1395531,1398456,1399998,1410865	MPDZ	ENSSSCG00000005191	XM_021063703.1	15188871,15188872,15188873,15188874,15188875,15188876,15188877,15188878,15188879,15188880,15188881,15188882,15188883,15188884,15188885,15188886,15188887,15188888,15188889,15188890,15188891,15188892,15188893
15188894	15	3	10	2	Ensembl_Sscrofa11.1	ENSSSCG00000038736(snRNA)	RNA, U6 small nuclear 735, pseudogene	3	0	1	198628493-198628520	E1		ENSSSCG00000038736(snRNA)	546568,585080,1392610	ENSSSCG00000038736	ENSSSCG00000038736		15188895
15188896	26	26	0	0	Ensembl_Sscrofa11.1||Refseq_ref_Sscrofa11.1	PTPRD(protein_coding 201)||PTPRD(mRNA X1)	Protein tyrosine phosphatase, receptor type D||protein tyrosine phosphatase, receptor type D, transcript variant X1	26	3	1	213997581-214009348	E26-E32||E41-E47	PTPRD(protein_coding 202),PTPRD(protein_coding 206)||PTPRD(mRNA X10),PTPRD(mRNA X11),PTPRD(mRNA X12),PTPRD(mRNA X13),PTPRD(mRNA X14),PTPRD(mRNA X2),PTPRD(mRNA X3),PTPRD(mRNA X4),PTPRD(mRNA X5),PTPRD(mRNA X6),PTPRD(mRNA X7),PTPRD(mRNA X8),PTPRD(mRNA X9)	PTPRD(protein_coding 201)||PTPRD(mRNA X1)	94702,105300,108168,278216,334028,405007,513088,532398,551284,616200,678118,736011,780441,784253,797861,971767,999197,1049493,1152602,1195561,1241319,1322978,1379073,1396456,1399761,1408281	PTPRD	ENSSSCG00000005194	XM_021074296.1	15188897,15188898,15188899,15188900,15188901,15188902,15188903
15188904	25	25	0	0	Ensembl_Sscrofa11.1	ENSSSCG00000027398(misc_RNA)	RNA, 7SK small nuclear pseudogene 268	25	17	1	214257035-214257351	E1		ENSSSCG00000027398(misc_RNA)	1132,50165,75708,229520,279748,538287,553351,722123,733399,769384,769943,793341,860670,1015040,1016527,1094322,1180117,1213018,1224484,1235495,1284706,1304350,1317055,1368916,1390951	ENSSSCG00000027398	ENSSSCG00000027398		15188905
15188906	10	10	0	0	Ensembl_Sscrofa11.1	ENSSSCG00000035782(snRNA)	RNA, U6 small nuclear 206, pseudogene	10	38	1	214374293-214374359	E1		ENSSSCG00000035782(snRNA)	407707,408202,420547,470904,474581,623081,767716,1265329,1320987,1382225	ENSSSCG00000035782	ENSSSCG00000035782		15188907
15188908	24	8	0	16	Refseq_ref_Sscrofa11.1	TMEM261(mRNA)	Transmembrane protein 261	5	1	1	214453928-214454022	E3		TMEM261(mRNA)	154939,887565,887792,1293376,1294815	TMEM261		XM_001926626.4	15188909,15188910
15188911	11	11	0	0	Ensembl_Sscrofa11.1	ENSSSCG00000038377(snRNA)	ENSSSCG00000038377	11	0	1	215232951-215232986	E1		ENSSSCG00000038377(snRNA)	106816,433596,469606,469976,604359,605880,653794,712206,712773,1098671,1301911	ENSSSCG00000038377	ENSSSCG00000038377		15188912
15188913	25	25	0	0	Ensembl_Sscrofa11.1||Refseq_ref_Sscrofa11.1	ENSSSCG00000021136(protein_coding)||TPD52L3(mRNA)	TPD52 like 3||tumor protein D52 like 3	25	1	1	215842176-215841621	E1||E1		ENSSSCG00000021136(protein_coding)||TPD52L3(mRNA)	11650,88332,140492,192208,410755,562676,583576,588990,619546,707430,709226,733374,798658,819451,823928,831484,964580,998052,1011485,1056758,1232991,1260926,1292175,1379355,1395092	TPD52L3	ENSSSCG00000021136	XM_003121910.4	15188914
15188915	15	15	0	0	Ensembl_Sscrofa11.1||Refseq_ref_Sscrofa11.1	RANBP6(protein_coding 201)||RANBP6(mRNA X1)	RAN binding protein 6||RAN binding protein 6, transcript variant X1	15	8	1	216107733-216110888	E1||E1-E2		RANBP6(protein_coding 201)||RANBP6(mRNA X1)	95112,100780,438061,473000,494138,495972,556172,709337,906995,953766,1068304,1145553,1180806,1328974,1396612	RANBP6	ENSSSCG00000005204	XM_021063932.1	15188916
15188917	28	28	0	0	Ensembl_Sscrofa11.1||Refseq_ref_Sscrofa11.1	KIAA2026(protein_coding 201)||KIAA2026(mRNA X1)	KIAA2026 ortholog||KIAA2026 ortholog, transcript variant X1	28	4	1	216116226-216225117	E1-E8||E1-E7		KIAA2026(protein_coding 201)||KIAA2026(mRNA X1)	107583,169576,171720,254318,255369,264674,314997,382949,405785,418564,420681,520783,546682,587753,647908,654474,729848,737982,795421,1045941,1056304,1115806,1168608,1240587,1319745,1361987,1386918,1404535	KIAA2026	ENSSSCG00000005205	XM_003121915.5	15188918,15188919,15188920,15188921,15188922,15188923,15188924,15188925
15188926	27	27	0	0	Ensembl_Sscrofa11.1||Refseq_ref_Sscrofa11.1	ERMP1(protein_coding 201)||ERMP1(mRNA X1)	Endoplasmic reticulum metallopeptidase 1||endoplasmic reticulum metallopeptidase 1, transcript variant X1	27	7	1	216312979-216376077	E1-E15||E1-E15		ERMP1(protein_coding 201)||ERMP1(mRNA X1)	66168,72015,115121,192179,244984,260409,413035,497894,541867,586226,628392,673198,764829,802983,831588,866278,897322,908526,925977,974293,988096,1038860,1078369,1145043,1220403,1276019,1407106	ERMP1	ENSSSCG00000005207	XM_001924217.5	15188927,15188928,15188929,15188930,15188931,15188932,15188933,15188934,15188935,15188936,15188937,15188938,15188939,15188940,15188941
15188942	23	23	0	0	Ensembl_Sscrofa11.1	PLGRKT(protein_coding 201)	Plasminogen receptor with a C-terminal lysine	23	12	1	216692059-216739728	E1-E5		PLGRKT(protein_coding 201)	36984,85209,215400,281441,290651,299206,352627,401766,444654,488790,527877,528735,738352,762701,762807,868405,923827,973385,1041105,1143893,1309118,1343055,1407547	PLGRKT	ENSSSCG00000005212		15188943,15188944,15188945,15188946,15188947
15188948	15	15	0	0	Ensembl_Sscrofa11.1	ENSSSCG00000005216(protein_coding)	Relaxin 2	15	13	1	216763438-216763550	E1		ENSSSCG00000005216(protein_coding)	168197,240321,274388,292577,393865,547191,602955,658181,766000,792391,1004591,1091766,1257317,1311113,1311244	ENSSSCG00000005216	ENSSSCG00000005216		15188949
15188950	24	24	0	0	Ensembl_Sscrofa11.1||Refseq_ref_Sscrofa11.1	INSL6(protein_coding 201)||INSL6(mRNA)	Insulin like 6	24	3	1	216819587-216819834	E2||E2		INSL6(protein_coding 201)||INSL6(mRNA)	459064,575414,604693,625815,711933,726751,821626,823599,832867,953441,967557,1020244,1056277,1124703,1159349,1164902,1169438,1198726,1201213,1206701,1289512,1292614,1308850,1367056	INSL6	ENSSSCG00000005214	XM_001926013.5	15188951
15188952	25	25	0	0	Ensembl_Sscrofa11.1	ENSSSCG00000027893(snRNA)	ENSSSCG00000027893	25	15	1	217077145-217077251	E1		ENSSSCG00000027893(snRNA)	61945,99043,327121,381514,414382,424499,425291,449933,475923,580223,583480,670812,777736,847660,901877,952825,1029357,1031167,1192150,1194312,1194749,1323399,1338109,1376019,1406220	ENSSSCG00000027893	ENSSSCG00000027893		15188953
15188954	27	27	0	0	Ensembl_Sscrofa11.1||Refseq_ref_Sscrofa11.1	ENSSSCG00000023595(protein_coding)||AK3(mRNA X1)	Adenylate kinase 3||adenylate kinase 3, transcript variant X1	27	8	1	217237450-217258645	E1-E5||E1-E5		ENSSSCG00000023595(protein_coding)||AK3(mRNA X1)	58778,66658,121726,195628,214859,268225,354387,386982,426678,467455,599520,665185,709270,785741,805557,842526,876628,1017261,1046938,1072819,1136836,1252214,1271950,1305418,1379203,1392626,1409433	AK3	ENSSSCG00000023595	XM_001924679.5	15188955,15188956,15188957,15188958,15188959
15188960	27	27	0	0	Ensembl_Sscrofa11.1||Refseq_ref_Sscrofa11.1	SPATA6L(protein_coding 202)||SPATA6L(misc_RNA X2)	Spermatogenesis associated 6 like||spermatogenesis associated 6 like, transcript variant X2	27	8	1	217334559-217346694	E7-E12||E6-E11	||SPATA6L(mRNA X1),SPATA6L(mRNA X12),SPATA6L(mRNA X13),SPATA6L(mRNA X4),SPATA6L(mRNA X5),SPATA6L(mRNA X6),SPATA6L(mRNA X7),SPATA6L(mRNA X8),SPATA6L(mRNA X9)	SPATA6L(protein_coding 202)||SPATA6L(misc_RNA X2)	123364,136649,416834,427365,459152,579326,584838,585874,691974,708897,758061,759703,792825,832348,837771,852490,865710,940412,960150,1040602,1043763,1050124,1138385,1164181,1194335,1254941,1389457	SPATA6L	ENSSSCG00000005221	XR_002336112.1	15188961,15188962,15188963,15188964,15188965,15188966
15188967	16	14	0	2	Ensembl_Sscrofa11.1||Refseq_ref_Sscrofa11.1	GLIS3(protein_coding 201)||GLIS3(mRNA X1)	GLIS family zinc finger 3||GLIS family zinc finger 3, transcript variant X1	14	4	1	217793472-217794182	E4||E4	||GLIS3(mRNA X2),GLIS3(mRNA X3),GLIS3(mRNA X4),GLIS3(mRNA X5),GLIS3(mRNA X6)	GLIS3(protein_coding 201)||GLIS3(mRNA X1)	186379,240994,291318,294160,532260,731909,745747,782993,814975,884231,896726,1114249,1141724,1302513	GLIS3	ENSSSCG00000005224	XM_021074379.1	15188968
15188969	21	18	0	3	Ensembl_Sscrofa11.1||Refseq_ref_Sscrofa11.1	GLIS3(protein_coding 201)||GLIS3(mRNA X1)	GLIS family zinc finger 3||GLIS family zinc finger 3, transcript variant X1	18	2	1	218008783-218113220	E5-E11||E5-E11	||GLIS3(mRNA X2),GLIS3(mRNA X3),GLIS3(mRNA X4),GLIS3(mRNA X5),GLIS3(mRNA X6)	GLIS3(protein_coding 201)||GLIS3(mRNA X1)	108746,140332,157378,458376,660577,761803,824000,851518,859698,920784,1096913,1204834,1224435,1245998,1326526,1331056,1340211,1399987	GLIS3	ENSSSCG00000005224	XM_021074379.1	15188970,15188971,15188972,15188973,15188974,15188975,15188976,15188977,15188978
15188979	27	27	0	0	Ensembl_Sscrofa11.1||Refseq_ref_Sscrofa11.1	ENSSSCG00000039823(protein_coding)||LOC106509183(mRNA X1)	Histone-arginine methyltransferase CARM1-like||histone-arginine methyltransferase CARM1-like, transcript variant X1	27	7	1	218831519-218939892	E3-E12||E3-E11	||LOC106509183(mRNA X2)	ENSSSCG00000039823(protein_coding)||LOC106509183(mRNA X1)	37626,91430,138121,205757,231734,247127,334653,481396,510142,518450,581926,636166,679026,693454,698864,744049,796725,805003,841028,1091966,1123029,1125873,1152948,1228194,1260458,1310576,1399063	ENSSSCG00000039823	ENSSSCG00000039823	XM_021064249.1	15188980,15188981,15188982,15188983,15188984,15188985,15188986,15188987,15188988,15188989
15188990	31	31	0	0	Ensembl_Sscrofa11.1||Refseq_ref_Sscrofa11.1	PUM3(protein_coding 201)||PUM3(mRNA)	Pumilio RNA binding family member 3	31	7	1	219000460-219037076	E2-E18||E2-E18	PUM3(protein_coding 202)||	PUM3(protein_coding 201)||PUM3(mRNA)	58089,131126,197769,200620,318547,328558,382447,392746,409767,461199,465373,597332,606231,658097,683157,707932,832425,850908,852995,864439,945623,1025918,1125067,1131156,1188914,1197980,1232133,1296297,1359622,1372159,1402920	PUM3	ENSSSCG00000005227	XM_001927669.7	15188991,15188992,15188993,15188994,15188995,15188996,15188997,15188998,15188999,15189000,15189001,15189002,15189003,15189004,15189005,15189006,15189007
15189008	25	0	25	0															15189009,15189010
15189011	30	0	30	0															15189012,15189013,15189014,15189015,15189016,15189017,15189018,15189019,15189020,15189021
15189022	25	7	18	0	DNA			7	2	1	221024442-221023875				541834,609039,654188,745971,793252,934909,1355076				15189023,15189024,15189025,15189026,15189027,15189028,15189029,15189030,15189031,15189032
15189033	25	25	0	0	Ensembl_Sscrofa11.1||Refseq_ref_Sscrofa11.1	DMRT1(protein_coding 201)||DMRT1(mRNA)	Doublesex and mab-3 related transcription factor 1	25	0	1	220841967-220841555||220842612-220841487	E3-E4||E3-E4		DMRT1(protein_coding 201)||DMRT1(mRNA)	37882,50204,52752,85690,125259,169557,207801,229358,239358,262993,330636,393602,511656,513067,547020,549396,553933,557906,665089,780409,800535,962212,1033819,1057341,1299544	DMRT1	ENSSSCG00000005236	NM_214111.1	15189034,15189035
15189036	30	0	30	0															15189037,15189038,15189039,15189040,15189041,15189042,15189043,15189044,15189045,15189046,15189047,15189048
15189049	25	25	0	0	Ensembl_Sscrofa11.1||Refseq_ref_Sscrofa11.1	ENSSSCG00000005241(protein_coding)||LOC100156293(mRNA X1)	COBW domain-containing protein 2||COBW domain-containing protein 2, transcript variant X1	25	13	1	221521396-221570863	E1-E15||E1-E14		ENSSSCG00000005241(protein_coding)||LOC100156293(mRNA X1)	18136,60308,85616,165584,214303,250793,402145,414315,476041,491829,618313,641979,644065,759447,872044,906848,1001804,1025901,1048470,1135199,1146863,1164436,1261815,1297989,1310265	ENSSSCG00000005241	ENSSSCG00000005241	XM_001924392.7	15189050,15189051,15189052,15189053,15189054,15189055,15189056,15189057,15189058,15189059,15189060,15189061,15189062,15189063,15189064
15189065	20	20	0	0	Refseq_ref_Sscrofa11.1	LOC100155087(mRNA)	Forkhead box protein D4-like 1	20	9	1	221578147-221579389	E1		LOC100155087(mRNA)	6782,8880,119161,127014,221281,490742,514107,517916,630028,741117,769868,782035,832543,858001,883998,959266,970395,1088911,1304566,1338316	LOC100155087		XM_021075468.1	15189066
15189067	24	24	0	0	Ensembl_Sscrofa11.1||Refseq_ref_Sscrofa11.1	PGM5(protein_coding 201)||PGM5(mRNA)	Phosphoglucomutase 5	24	10	1	221655436-221799327	E3-E11||E2-E10		PGM5(protein_coding 201)||PGM5(mRNA)	136761,257646,262628,263397,273032,283282,335342,402441,464730,578443,580703,604819,678105,739676,757549,823459,855390,925286,984470,1065460,1101215,1119393,1334185,1384289	PGM5	ENSSSCG00000005243	XM_003121933.6	15189068,15189069,15189070,15189071,15189072,15189073,15189074,15189075,15189076
15189077	24	21	0	3	Refseq_ref_Sscrofa11.1	FXN(mRNA)	Frataxin	21	7	1	222412523-222433222	E1-E7		FXN(mRNA)	90943,121748,178892,220765,226862,370643,398068,427542,501777,602897,700750,833389,876483,987722,1071311,1111301,1196540,1258619,1311032,1313940,1338305	FXN		XM_021064638.1	15189078,15189079,15189080,15189081,15189082
15189083	46	46	0	0	Ensembl_Sscrofa11.1||Refseq_ref_Sscrofa11.1	ENSSSCG00000005247(protein_coding)||TJP2(mRNA X3)	Tight junction protein 2||tight junction protein 2, transcript variant X3	46	22	1	222474659-222612244	E1-E24||E1-E23		ENSSSCG00000005247(protein_coding)||TJP2(mRNA X3)	54385,98517,103147,154253,167878,297091,302145,360573,438907,449972,452851,472571,481346,488834,569705,635264,643768,678239,717943,722165,727879,756550,765564,770595,821914,826913,831859,833893,837633,878308,884235,889737,910094,978172,988522,1031655,1035362,1134911,1135889,1159845,1160963,1224455,1252172,1272576,1317536,1327581	TJP2	ENSSSCG00000005247	XM_005660146.3	15189084,15189085,15189086,15189087,15189088,15189089,15189090,15189091,15189092,15189093,15189094,15189095,15189096,15189097,15189098,15189099,15189100,15189101,15189102,15189103,15189104,15189105,15189106,15189107
15189108	26	22	0	4	Ensembl_Sscrofa11.1||Refseq_ref_Sscrofa11.1	FAM189A2(protein_coding 201)||FAM189A2(mRNA X1)	Family with sequence similarity 189 member A2||family with sequence similarity 189 member A2, transcript variant X1	22	6	1	222694552-222724647	E3-E11||E3-E11	||FAM189A2(mRNA X2)	FAM189A2(protein_coding 201)||FAM189A2(mRNA X1)	97704,120773,150300,328654,482526,501239,569174,574311,656718,665983,701254,730935,811279,818469,834685,1031262,1085130,1098360,1149883,1191804,1208215,1249338	FAM189A2	ENSSSCG00000005249	XM_021064669.1	15189109,15189110,15189111,15189112,15189113,15189114,15189115,15189116,15189117,15189118,15189119
15189120	32	0	32	0															15189121,15189122,15189123,15189124,15189125,15189126,15189127,15189128
15189129	24	24	0	0	DNA			12	4	1	223466367-223611270				273381,368969,528761,829274,882222,907306,978421,993493,1147262,1187485,1308587,1403431				15189130,15189131,15189132,15189133,15189134,15189135,15189136,15189137,15189138,15189139
15189140	10	10	0	0	NT	Sus scrofa Kruppel-like factor 9 [KLF9] mRNA. complete cds		10						Sus scrofa Kruppel-like factor 9 [KLF9] mRNA. complete cds	562578,562747,563581,878797,1045228,1153908,1156529,1156752,1185775,1186428	Sus scrofa Kruppel-like factor 9 [KLF9] mRNA. complete cds			15189141
15189142	6	6	0	0	DNA			6	0	1	223662014-223661985				625410,697141,1184066,1184248,1190623,1191088				15189143
15189144	23	2	8	13	NT||DNA	pRRL2:Newb:20080411:135449 USMARC Pig Breed SNP Discovery Sus scrofa STS genomic. sequence tagged site		1	1	1	225007454-225007430			pRRL2:Newb:20080411:135449 USMARC Pig Breed SNP Discovery Sus scrofa STS genomic. sequence tagged site	1207103	pRRL2:Newb:20080411:135449 USMARC Pig Breed SNP Discovery Sus scrofa STS genomic. sequence tagged site			15189145,15189146,15189147,15189148,15189149,15189150,15189151,15189152,15189153,15189154,15189155,15189156,15189157,15189158,15189159,15189160,15189161,15189162,15189163,15189164,15189165,15189166,15189167
15189168	27	0	27	0															15189169,15189170,15189171
15189172	26	0	26	0															15189173,15189174,15189175,15189176,15189177,15189178
15189179	25	25	0	0	Refseq_ref_Sscrofa11.1	ANXA1(mRNA)	Annexin A1	24	16	1	226414251-226431700	E1-E13		ANXA1(mRNA)	31074,63877,102223,140111,284765,477202,480750,480978,481714,487858,534915,551854,580750,623746,743342,904860,929314,966403,979237,1001307,1083951,1124919,1247813,1342882	ANXA1		NM_001163998.1	15189180,15189181,15189182,15189183,15189184,15189185,15189186,15189187,15189188,15189189,15189190,15189191,15189192
15189193	13	13	0	0	DNA			13	7	1	226427665-226427737				247142,248447,248604,274315,686647,688787,702278,851590,858913,871351,1128667,1140277,1140420				15189194
15189195	29	28	0	1	Ensembl_Sscrofa11.1||Refseq_ref_Sscrofa11.1	RORB(protein_coding 203)||RORB(mRNA X2)	RAR related orphan receptor B||RAR related orphan receptor B, transcript variant X2	28	5	1	227694494-227769696	E1-E10||E1-E10		RORB(protein_coding 203)||RORB(mRNA X2)	14980,25047,54642,77342,82998,88020,149970,254161,314294,392817,412716,475395,508489,518278,566668,607655,613091,628213,650890,661523,851378,956716,1134208,1138646,1309113,1310602,1365591,1379270	RORB	ENSSSCG00000005268	XM_021064942.1	15189196,15189197,15189198,15189199,15189200,15189201,15189202,15189203,15189204,15189205,15189206
15189207	26	26	0	0	Ensembl_Sscrofa11.1	OSTF1(protein_coding 202)	Osteoclast stimulating factor 1	26	9	1	228142100-228196572	E1-E10		OSTF1(protein_coding 202)	82258,107730,136007,284093,353396,428072,435249,505221,548841,549651,576013,679531,822366,831023,876707,882293,889103,912581,962545,1049205,1086775,1124518,1203763,1254111,1264083,1347209	OSTF1	ENSSSCG00000005273		15189208,15189209,15189210,15189211,15189212,15189213,15189214,15189215,15189216,15189217
15189218	11	11	0	0	Refseq_ref_Sscrofa11.1	LOC102157535(pseudogene)	LOC102157535	11	38	1	228956421-228956611	E1		LOC102157535(pseudogene)	402786,421278,526754,949725,950469,1158133,1218335,1218626,1226263,1294203,1297291	LOC102157535			15189219,15189220
15189221	36	36	0	0	Ensembl_Sscrofa11.1||Refseq_ref_Sscrofa11.1	PCSK5(protein_coding 201)||PCSK5(mRNA X1)	Proprotein convertase subtilisin/kexin type 5||proprotein convertase subtilisin/kexin type 5, transcript variant X1	36	20	1	229216675-229306637	E23-E38||E23-E38	||PCSK5(mRNA X3)	PCSK5(protein_coding 201)||PCSK5(mRNA X1)	16509,42205,65954,74557,76726,81204,96518,144453,151609,219486,298238,322224,339945,493150,546966,591749,593961,601340,621697,635244,688389,718735,729483,766411,813857,822142,922006,938916,1030341,1060802,1061150,1192139,1205912,1219716,1279068,1280715	PCSK5	ENSSSCG00000023520	XM_021064998.1	15189222,15189223,15189224,15189225,15189226,15189227,15189228,15189229,15189230,15189231,15189232,15189233,15189234,15189235,15189236,15189237,15189238
15189239	23	23	0	0	Ensembl_Sscrofa11.1||Refseq_ref_Sscrofa11.1	GCNT1(protein_coding 201)||GCNT1(mRNA X1)	Glucosaminyl (N-acetyl) transferase 1||glucosaminyl (N-acetyl) transferase 1, core 2, transcript variant X1	23	12	1	229465777-229466874	E3||E4	||GCNT1(mRNA X2),GCNT1(mRNA X3),GCNT1(mRNA X4),GCNT1(mRNA X5),GCNT1(mRNA X6)	GCNT1(protein_coding 201)||GCNT1(mRNA X1)	29483,127274,157708,169224,326063,336040,342481,451605,514515,555498,645160,660389,706253,706433,770221,774769,798361,837477,982914,996301,1156863,1191616,1310271	GCNT1	ENSSSCG00000005277	XM_021065059.1	15189240
15189241	21	21	0	0	Ensembl_Sscrofa11.1	ENSSSCG00000037206(protein_coding)	ENSSSCG00000037206	21	4	1	229791469-229768982	E2-E6		ENSSSCG00000037206(protein_coding)	17234,27493,116670,226323,249532,259239,284459,601232,728902,754560,754853,776493,876451,985682,1027707,1056430,1172969,1175418,1238385,1252446,1267711	ENSSSCG00000037206	ENSSSCG00000037206		15189242,15189243,15189244,15189245,15189246
15189247	26	25	0	1	Ensembl_Sscrofa11.1||Refseq_ref_Sscrofa11.1	FOXB2(protein_coding 201)||FOXB2(mRNA)	Forkhead box B2	25	10	1	229956248-229957519	E1-E2||E1-E2		FOXB2(protein_coding 201)||FOXB2(mRNA)	10954,46188,124475,178221,199364,323156,329076,372578,373518,376901,395471,584107,615285,624510,671232,703188,1018606,1082380,1104110,1170318,1213943,1221683,1253639,1362268,1400456	FOXB2	ENSSSCG00000005279	XM_001925158.4	15189248,15189249
15189250	70	65	0	5	Refseq_ref_Sscrofa11.1	VPS13A(mRNA)	Vacuolar protein sorting 13 homolog A	65	18	1	230069460-230329863	E1-E73		VPS13A(mRNA)	12130,23279,100797,237737,240405,255672,255674,356187,383074,416935,423256,427278,433063,447843,476136,507911,508414,645244,690295,694162,699982,709858,712205,721833,724640,743585,746212,748184,778046,787468,796087,804500,839874,884055,897291,908339,944601,956504,1034164,1055399,1069033,1078958,1079249,1084360,1148027,1165110,1183542,1198282,1199641,1231048,1255900,1293222,1293767,1301243,1302447…	VPS13A		XM_021065108.1	15189251,15189252,15189253,15189254,15189255,15189256,15189257,15189258,15189259,15189260,15189261,15189262,15189263,15189264,15189265,15189266,15189267,15189268,15189269,15189270,15189271,15189272,15189273,15189274,15189275,15189276,15189277,15189278,15189279,15189280,15189281,15189282,15189283,15189284,15189285,15189286,15189287,15189288,15189289,15189290,15189291,15189292,15189293,15189294,151…
15189321	25	0	25	0															15189322,15189323,15189324,15189325,15189326,15189327,15189328
15189329	11	11	0	0	Ensembl_Sscrofa11.1	ENSSSCG00000018266(snRNA)	ENSSSCG00000018266	11	9	1	230466114-230466186	E1		ENSSSCG00000018266(snRNA)	242097,586025,657563,658312,658977,659082,778588,826340,1308323,1352920,1390800	ENSSSCG00000018266	ENSSSCG00000018266		15189330
15189331	21	19	2	0	Ensembl_Sscrofa11.1	ENSSSCG00000033440(snRNA)	RNA, U6 small nuclear 945, pseudogene	19	17	1	231045154-231045246	E1		ENSSSCG00000033440(snRNA)	119637,280378,280927,426943,483059,528653,626734,643157,643838,657785,657940,658752,686822,686985,1070575,1126713,1388109,1406349,1409371	ENSSSCG00000033440	ENSSSCG00000033440		15189332
15189333	32	32	0	0	Ensembl_Sscrofa11.1||Refseq_ref_Sscrofa11.1	CEP78(protein_coding 203)||CEP78(mRNA X1)	Centrosomal protein 78||centrosomal protein 78, transcript variant X1	32	17	1	231081493-231112762	E1-E15||E1-E17	||CEP78(mRNA X2)	CEP78(protein_coding 203)||CEP78(mRNA X1)	19188,72935,74888,108862,114996,201083,206324,268391,349794,408380,416885,432832,437152,459726,489328,575343,622538,664038,688509,699307,780615,897922,948420,953135,961464,1001223,1012904,1053009,1070619,1112148,1331509,1396650	CEP78	ENSSSCG00000005286	XM_013993628.2	15189334,15189335,15189336,15189337,15189338,15189339,15189340,15189341,15189342,15189343,15189344,15189345,15189346,15189347,15189348,15189349
15189350	24	24	0	0	Refseq_ref_Sscrofa11.1	PSAT1(mRNA)	Phosphoserine aminotransferase 1	24	10	1	231142695-231171363	E1-E10		PSAT1(mRNA)	205116,270931,276553,309276,353977,401307,403580,467050,494846,517288,670206,824048,843025,884036,924893,1068017,1112398,1148106,1151159,1310817,1324250,1367542,1403885,1404494	PSAT1		XM_021065150.1	15189351,15189352,15189353,15189354,15189355,15189356,15189357,15189358,15189359
15189360	14	14	0	0	Ensembl_Sscrofa11.1||Refseq_ref_Sscrofa11.1	TLE4(protein_coding 202)||TLE4(mRNA X1)	TLE family member 4, transcriptional corepressor||transducin like enhancer of split 4, transcript variant X1	14	0	1	232433095-232503211	E8-E20||E7-E20	TLE4(protein_coding 203),TLE4(protein_coding 206)||TLE4(mRNA X2),TLE4(mRNA X3),TLE4(mRNA X4),TLE4(mRNA X5),TLE4(mRNA X6),TLE4(mRNA X7),TLE4(mRNA X8),TLE4(mRNA X9)	TLE4(protein_coding 202)||TLE4(mRNA X1)	18123,156062,544937,571422,604185,727815,731005,744885,778183,1031495,1098338,1099509,1156685,1352041	TLE4	ENSSSCG00000005288	XM_005660175.3	15189361,15189362,15189363,15189364,15189365,15189366,15189367,15189368,15189369,15189370
15189371	21	21	0	0	Ensembl_Sscrofa11.1	ENSSSCG00000019939(snoRNA)	ENSSSCG00000019939	21	14	1	232489763-232489887	E1		ENSSSCG00000019939(snoRNA)	108225,184619,280112,362338,384560,521907,777918,792066,794919,863271,911696,941990,961382,1118650,1184238,1184392,1185686,1186420,1229131,1229895,1230112	ENSSSCG00000019939	ENSSSCG00000019939		15189372
15189373	28	22	0	6	Ensembl_Sscrofa11.1||Refseq_ref_Sscrofa11.1	ENSSSCG00000033805(protein_coding)||SPATA31D1(mRNA)	SPATA31 subfamily D member 1	22	5	1	234556047-234561997	E1-E4||E4-E7		ENSSSCG00000033805(protein_coding)||SPATA31D1(mRNA)	6763,17427,26816,77762,150356,203636,443470,473585,541403,570376,589189,765407,769309,947406,963608,1004227,1028571,1052157,1199652,1239141,1344014,1345746	SPATA31D1	ENSSSCG00000033805	XM_005660180.3	15189374,15189375,15189376,15189377,15189378,15189379,15189380,15189381,15189382,15189383
15189384	24	24	0	0	Ensembl_Sscrofa11.1||Refseq_ref_Sscrofa11.1	PHF24(protein_coding 202)||PHF24(mRNA X1)	PHD finger protein 24||PHD finger protein 24, transcript variant X1	24	3	1	235771531-235778611	E3-E8||E2-E8	PHF24(protein_coding 203)||PHF24(mRNA X2),PHF24(mRNA X3),PHF24(mRNA X4)	PHF24(protein_coding 202)||PHF24(mRNA X1)	52130,73646,74663,113822,187171,323436,402877,659355,686323,770631,819448,848199,914228,965650,997824,1046833,1050260,1059459,1080606,1087093,1148967,1149889,1249750,1351719	PHF24	ENSSSCG00000005296	XM_005654511.3	15189385,15189386,15189387,15189388,15189389,15189390,15189391
15189392	19	19	0	0	Ensembl_Sscrofa11.1||Refseq_ref_Sscrofa11.1	DNAJB5(protein_coding 201)||DNAJB5(mRNA X1)	DnaJ heat shock protein family (Hsp40) member B5||DnaJ heat shock protein family (Hsp40) member B5, transcript variant X1	19	3	1	235790735-235798285	E1-E5||E1-E5	DNAJB5(protein_coding 203),DNAJB5(protein_coding 204)||DNAJB5(mRNA X2),DNAJB5(mRNA X4)	DNAJB5(protein_coding 201)||DNAJB5(mRNA X1)	3395,50892,94178,136600,282339,399188,455485,492814,655229,662976,688371,838767,843670,878668,954942,964916,1067862,1194649,1386780	DNAJB5	ENSSSCG00000005297	XM_005654514.2	15189393,15189394,15189395,15189396
15189397	25	25	0	0	Refseq_ref_Sscrofa11.1	C1H9orf131(mRNA)	Chromosome 1 C9orf131 homolog	25	11	1	235844965-235848963	E1-E2		C1H9orf131(mRNA)	71454,84890,125753,127792,142224,239245,248958,320425,501624,581850,600507,631551,644987,667955,765131,824658,912164,1008943,1018029,1020908,1029474,1092628,1243208,1257057,1279554	C1H9orf131		XM_013986268.2	15189398,15189399,15189400,15189401
15189402	23	0	23	0															15189403,15189404,15189405,15189406,15189407,15189408,15189409
15189410	28	28	0	0	Refseq_ref_Sscrofa11.1	STOML2(mRNA)	Stomatin like 2	28	17	1	235894944-235891591	E1-E10		STOML2(mRNA)	59239,66368,97793,167718,255869,278484,285501,297967,320057,348956,493112,521691,595585,630495,715368,738802,767950,769132,814914,821656,892754,984949,1167862,1214765,1230148,1239004,1263572,1394888	STOML2		XM_013986316.2	15189411,15189412,15189413,15189414,15189415,15189416,15189417,15189418,15189419,15189420
15189421	29	0	29	0															15189422,15189423,15189424,15189425,15189426,15189427,15189428,15189429,15189430,15189431
15189432	26	0	26	0															15189433,15189434,15189435,15189436,15189437,15189438,15189439,15189440,15189441,15189442,15189443,15189444,15189445,15189446
15189447	26	25	0	1	Ensembl_Sscrofa11.1||Refseq_ref_Sscrofa11.1	UNC13B(protein_coding 201)||UNC13B(mRNA X10)	Unc-13 homolog B||unc-13 homolog B, transcript variant X10	25	13	1	236043383-236156708	E8-E35||E9-E40	UNC13B(protein_coding 202)||UNC13B(mRNA X11),UNC13B(mRNA X12),UNC13B(mRNA X13),UNC13B(mRNA X14),UNC13B(mRNA X15),UNC13B(mRNA X9)	UNC13B(protein_coding 201)||UNC13B(mRNA X10)	39001,64756,89191,151407,227453,234334,344804,447244,562577,602723,744463,791568,835684,875343,879385,894988,983344,1051951,1057174,1078152,1079574,1110635,1122932,1156196,1201045	UNC13B	ENSSSCG00000005305	XM_021065570.1	15189448,15189449,15189450,15189451,15189452,15189453,15189454,15189455,15189456,15189457,15189458,15189459,15189460,15189461,15189462,15189463,15189464,15189465,15189466,15189467,15189468,15189469,15189470,15189471,15189472,15189473
15189474	16	16	0	0	Ensembl_Sscrofa11.1||Refseq_ref_Sscrofa11.1	ENSSSCG00000005307(protein_coding)||LOC100156421(mRNA)	Phospholipid-transporting ATPase FetA-like	16	3	1	236209113-236255251	E6-E25||E11-E29		ENSSSCG00000005307(protein_coding)||LOC100156421(mRNA)	28703,58745,173142,505730,535647,746104,961565,992598,1019898,1025909,1030840,1065326,1103853,1109648,1147896,1299354	ENSSSCG00000005307	ENSSSCG00000005307	XM_005660209.2	15189475,15189476,15189477,15189478,15189479,15189480,15189481,15189482,15189483,15189484,15189485,15189486,15189487,15189488,15189489,15189490
15189491	30	30	0	0	Ensembl_Sscrofa11.1||Refseq_ref_Sscrofa11.1	RUSC2(protein_coding 201)||RUSC2(mRNA X1)	RUN and SH3 domain containing 2||RUN and SH3 domain containing 2, transcript variant X1	30	14	1	236309808-236322905	E2-E13||E2-E11	RUSC2(protein_coding 202),RUSC2(protein_coding 204),RUSC2(protein_coding 205)||RUSC2(mRNA X2),RUSC2(mRNA X3)	RUSC2(protein_coding 201)||RUSC2(mRNA X1)	42487,89925,97649,147428,174610,178148,205236,267633,276149,279648,284104,299167,308021,450596,464227,492761,630466,723567,734113,747472,779317,808231,923331,935553,961495,1104966,1139849,1244264,1250072,1264147	RUSC2	ENSSSCG00000005308	XM_005660219.3	15189492,15189493,15189494,15189495,15189496,15189497,15189498,15189499,15189500,15189501,15189502
15189503	27	27	0	0	Ensembl_Sscrofa11.1||Refseq_ref_Sscrofa11.1	TESK1(protein_coding 201)||TESK1(mRNA X1)	Testis associated actin remodelling kinase 1||testis-specific kinase 1, transcript variant X1	27	3	1	236341610-236345066	E1-E10||E1-E6	||TESK1(mRNA X2)	TESK1(protein_coding 201)||TESK1(mRNA X1)	23212,31015,110307,172107,190405,192729,220771,221220,238243,258530,282457,328527,331602,352752,378723,524065,558735,622263,641462,807712,814321,1248324,1269154,1271601,1273396,1312987,1372286	TESK1	ENSSSCG00000005310	XM_003121984.4	15189504,15189505,15189506,15189507,15189508,15189509,15189510,15189511,15189512,15189513,15189514
15189515	26	26	0	0	Ensembl_Sscrofa11.1||Refseq_ref_Sscrofa11.1	CCDC107(protein_coding 201)||CCDC107(mRNA X1)	Coiled-coil domain containing 107||coiled-coil domain containing 107, transcript variant X1	26	7	1	236380629-236383650	E1-E6||E1-E6	||CCDC107(mRNA X2)	CCDC107(protein_coding 201)||CCDC107(mRNA X1)	16909,85654,233162,251285,264511,281183,325988,378023,466653,534275,553936,603768,701669,733930,771466,798775,824372,861427,961095,1013947,1045091,1092208,1260026,1266769,1276273,1279071	CCDC107	ENSSSCG00000005313	XM_005660222.3	15189516,15189517,15189518,15189519,15189520,15189521
15189522	28	28	0	0	Refseq_ref_Sscrofa11.1	CA9(mRNA X1)	Carbonic anhydrase 9, transcript variant X1	28	8	1	236394464-236400904	E1-E11	CA9(mRNA X2),CA9(mRNA X5)	CA9(mRNA X1)	9104,69401,72373,87470,138988,265335,439539,518629,534913,647133,730334,734955,745578,748598,841518,849890,863846,989836,1024956,1041435,1041930,1129602,1151129,1151243,1203651,1204816,1264601,1330470	CA9		XM_013993646.2	15189523,15189524,15189525,15189526,15189527,15189528,15189529,15189530,15189531,15189532,15189533
15189534	28	27	0	1	Refseq_ref_Sscrofa11.1	CREB3(mRNA X2)	CAMP responsive element binding protein 3, transcript variant X2	27	15	1	236451075-236456253	E1-E10		CREB3(mRNA X2)	8864,67927,84348,154758,249476,250851,262952,322156,429281,510990,513378,689272,717457,733197,735526,739029,795753,898102,923304,939130,996683,1097088,1131882,1186493,1233971,1239752,1313563	CREB3		XM_005660190.3	15189535,15189536,15189537,15189538,15189539,15189540,15189541,15189542,15189543,15189544
15189545	25	25	0	0	Ensembl_Sscrofa11.1||Refseq_ref_Sscrofa11.1	RGP1(protein_coding 201)||RGP1(mRNA X1)	RGP1 homolog, RAB6A GEF complex partner 1||RGP1 homolog, RAB6A GEF complex partner 1, transcript variant X1	25	14	1	236468306-236472464	E1-E8||E1-E9	||RGP1(mRNA X3)	RGP1(protein_coding 201)||RGP1(mRNA X1)	7649,53359,274311,279782,298301,550467,559550,726863,736608,783592,789927,848587,873777,965984,978246,1000526,1009408,1026604,1042421,1104935,1129132,1179077,1217064,1307547,1349261	RGP1	ENSSSCG00000005320	XM_003480545.4	15189546,15189547,15189548,15189549,15189550,15189551,15189552,15189553,15189554
15189555	24	24	0	0	Ensembl_Sscrofa11.1||Refseq_ref_Sscrofa11.1	NPR2(protein_coding 201)||NPR2(mRNA X1)	Natriuretic peptide receptor 2||natriuretic peptide receptor 2, transcript variant X1	24	10	1	236510130-236510431	E1||E1	NPR2(protein_coding 202)||NPR2(mRNA X2),NPR2(mRNA X3),NPR2(mRNA)	NPR2(protein_coding 201)||NPR2(mRNA X1)	12697,133528,134855,137906,167310,169496,197614,205521,294509,305725,321068,345835,493149,572432,854421,879369,957665,968053,1203571,1225474,1244947,1259397,1267967,1331700	NPR2	ENSSSCG00000005322	XM_005660201.3	15189556
15189557	34	34	0	0	Ensembl_Sscrofa11.1||Refseq_ref_Sscrofa11.1	NPR2(protein_coding 201)||NPR2(mRNA X1)	Natriuretic peptide receptor 2||natriuretic peptide receptor 2, transcript variant X1	34	10	1	236511476-236529074	E2-E22||E2-E21	||NPR2(mRNA)	NPR2(protein_coding 201)||NPR2(mRNA X1)	48571,72213,202150,209434,272807,274583,282707,295074,340889,399662,467510,514304,519114,556226,563136,585472,830267,875077,879950,885059,907111,915355,915620,952470,965567,1039223,1052530,1088541,1091291,1097308,1098762,1293039,1294374,1378662	NPR2	ENSSSCG00000005322	XM_005660201.3	15189558,15189559,15189560,15189561,15189562,15189563,15189564,15189565,15189566,15189567,15189568,15189569,15189570,15189571,15189572,15189573,15189574,15189575,15189576,15189577
15189578	29	29	0	0	Ensembl_Sscrofa11.1||Refseq_ref_Sscrofa11.1	TMEM8B(protein_coding 201)||TMEM8B(mRNA X1)	Transmembrane protein 8B||transmembrane protein 8B, transcript variant X1	29	11	1	236556694-236582998	E2-E13||E2-E12	TMEM8B(protein_coding 203)||TMEM8B(mRNA X2),TMEM8B(mRNA X5)	TMEM8B(protein_coding 201)||TMEM8B(mRNA X1)	45016,57437,59876,195264,250076,256961,320070,365527,441853,445348,501431,571964,601111,840061,866853,911043,911726,968657,978260,980806,1030439,1095055,1123702,1185943,1235744,1283329,1285889,1376428,1396645	TMEM8B	ENSSSCG00000005325	XM_005660230.3	15189579,15189580,15189581,15189582,15189583,15189584,15189585,15189586,15189587,15189588,15189589,15189590
15189591	11	4	7	0	Ensembl_Sscrofa11.1||Refseq_ref_Sscrofa11.1	ENSSSCG00000037273(pseudogene)||LOC100622874(pseudogene)	ENSSSCG00000037273||LOC100622874	4	4	1	236763437-236763225||236763441-236762537	E1-E2||E1		ENSSSCG00000037273(pseudogene)||LOC100622874(pseudogene)	697210,820045,843534,1342264	ENSSSCG00000037273	ENSSSCG00000037273		15189592
15189593	17	17	0	0	Refseq_ref_Sscrofa11.1	LOC100513390(mRNA)	Olfactory receptor 13C7	17	0	1	236742178-236741233	E1		LOC100513390(mRNA)	62126,210445,212050,275247,398524,459870,584610,697303,745761,914876,988905,993131,1028559,1041472,1093203,1207561,1384379	LOC100513390		XM_003121991.2	15189594
15189595	25	11	14	0	Ensembl_Sscrofa11.1||Refseq_ref_Sscrofa11.1	ENSSSCG00000005335(protein_coding)||LOC100514941(mRNA)	Olfactory receptor 13C7-like	10	16	1	236728584-236727646	E1||E1		ENSSSCG00000005335(protein_coding)||LOC100514941(mRNA)	1445,93323,189142,286520,625463,1068292,1092504,1103879,1148244,1244385	ENSSSCG00000005335	ENSSSCG00000005335	XM_003121996.3	15189596
15189597	25	14	11	0	Ensembl_Sscrofa11.1||Refseq_ref_Sscrofa11.1	OR2S2(protein_coding 201)||LOC100519461(mRNA)	Olfactory receptor 2S2	13	0	1	236710602-236709677	E1||E1		OR2S2(protein_coding 201)||LOC100519461(mRNA)	74708,217306,286521,418444,531869,625462,656885,832721,863235,1039299,1068416,1074852,1221870	OR2S2	ENSSSCG00000039114	XM_021065950.1	15189598
15189599	20	20	0	0	Ensembl_Sscrofa11.1||Refseq_ref_Sscrofa11.1	ENSSSCG00000038365(pseudogene)||LOC100514385(pseudogene)	ENSSSCG00000038365||LOC100514385	20	29	1	236783411-236784349	E1-E2||E1		ENSSSCG00000038365(pseudogene)||LOC100514385(pseudogene)	151041,151325,505491,584343,663173,663482,663763,702008,821387,947244,947983,999389,1063772,1067510,1080147,1203433,1294655,1298045,1365398,1366411	ENSSSCG00000038365	ENSSSCG00000038365		15189600
15189601	22	11	4	7	Ensembl_Sscrofa11.1	ENSSSCG00000039737(snoRNA)	ENSSSCG00000039737	10	8	1	236793099-236793229	E1		ENSSSCG00000039737(snoRNA)	342118,633005,647557,855383,880677,953903,1051701,1310901,1342792,1350940	ENSSSCG00000039737	ENSSSCG00000039737		15189602
15189603	14	13	0	1	Ensembl_Sscrofa11.1||Refseq_ref_Sscrofa11.1	ENSSSCG00000034362(pseudogene)||LOC100514559(pseudogene)	ENSSSCG00000034362||LOC100514559	13	6	1	236799772-236800706	E1-E2||E1		ENSSSCG00000034362(pseudogene)||LOC100514559(pseudogene)	186837,391988,643517,761038,827576,864156,866306,934033,947298,947856,948175,983371,984401	ENSSSCG00000034362	ENSSSCG00000034362		15189604
15189605	25	11	14	0	Ensembl_Sscrofa11.1||Refseq_ref_Sscrofa11.1	ENSSSCG00000005335(protein_coding)||LOC100514941(mRNA)	Olfactory receptor 13C7-like	10	16	1	236728584-236727646	E1||E1		ENSSSCG00000005335(protein_coding)||LOC100514941(mRNA)	1445,93323,189142,286520,625463,1068292,1092504,1103879,1148244,1244385	ENSSSCG00000005335	ENSSSCG00000005335	XM_003121996.3	15189606
15189607	25	14	11	0	Ensembl_Sscrofa11.1||Refseq_ref_Sscrofa11.1	OR2S2(protein_coding 201)||LOC100519461(mRNA)	Olfactory receptor 2S2	13	0	1	236710602-236709677	E1||E1		OR2S2(protein_coding 201)||LOC100519461(mRNA)	74708,217306,286521,418444,531869,625462,656885,832721,863235,1039299,1068416,1074852,1221870	OR2S2	ENSSSCG00000039114	XM_021065950.1	15189608
15189609	31	31	0	0	Ensembl_Sscrofa11.1||Refseq_ref_Sscrofa11.1	RECK(protein_coding 201)||RECK(mRNA X2)	Reversion inducing cysteine rich protein with kazal motifs||reversion inducing cysteine rich protein with kazal motifs, transcript variant X2	31	10	1	236837639-236896845	E3-E21||E3-E19	||RECK(mRNA X3)	RECK(protein_coding 201)||RECK(mRNA X2)	28712,98789,197960,242168,261143,284007,309849,391144,399255,410602,525594,798794,815763,830200,875173,875674,970658,1024682,1090487,1191008,1201471,1211336,1211987,1237959,1255568,1291858,1293570,1302039,1309133,1351868,1405913	RECK	ENSSSCG00000005338	XM_013993655.2	15189610,15189611,15189612,15189613,15189614,15189615,15189616,15189617,15189618,15189619,15189620,15189621,15189622,15189623,15189624,15189625,15189626,15189627,15189628
15189629	21	21	0	0	Ensembl_Sscrofa11.1||Refseq_ref_Sscrofa11.1	GLIPR2(protein_coding 201)||GLIPR2(mRNA)	GLI pathogenesis related 2	21	5	1	236919993-236942701	E1-E5||E1-E5		GLIPR2(protein_coding 201)||GLIPR2(mRNA)	108856,124275,240151,244872,259032,265805,296257,545541,558272,572901,609154,688090,965255,1012894,1045723,1065205,1104082,1225242,1316582,1377141,1402398	GLIPR2	ENSSSCG00000031236	XM_003121998.4	15189630,15189631,15189632,15189633,15189634
15189635	22	22	0	0	Ensembl_Sscrofa11.1||Refseq_ref_Sscrofa11.1	CCIN(protein_coding 201)||CCIN(mRNA)	Calicin	22	11	1	236948899-236950381	E1||E1		CCIN(protein_coding 201)||CCIN(mRNA)	92735,172106,178884,251947,253955,271559,298475,360126,480497,549631,553701,568109,655855,671172,673215,757895,769284,921916,976021,1022829,1079026,1288298	CCIN	ENSSSCG00000005340	XM_003121999.6	15189636
15189637	22	22	0	0	Ensembl_Sscrofa11.1||Refseq_ref_Sscrofa11.1	CLTA(protein_coding 201)||CLTA(misc_RNA X5)	Clathrin light chain A||clathrin light chain A, transcript variant X5	22	7	1	236971538-236993258	E1-E7||E1-E6	CLTA(protein_coding 202),CLTA(protein_coding 203)||CLTA(mRNA X1),CLTA(mRNA X2),CLTA(mRNA X3),CLTA(mRNA X4)	CLTA(protein_coding 201)||CLTA(misc_RNA X5)	10437,280580,295359,339103,355972,450235,451034,465202,483591,704723,724964,804296,812417,866589,867971,923271,999795,1145569,1244430,1327271,1335172,1372094	CLTA	ENSSSCG00000037131	XR_002336806.1	15189638,15189639,15189640,15189641,15189642
15189643	34	31	1	2	Refseq_ref_Sscrofa11.1	MELK(mRNA X3)	Maternal embryonic leucine zipper kinase, transcript variant X3	31	17	1	237317205-237431294	E1-E19	MELK(mRNA X4)	MELK(mRNA X3)	124594,153545,167820,232901,252565,286112,292191,390888,397658,410784,434633,445708,462526,480824,617642,626841,650288,698872,712776,734829,754206,793929,802166,960858,1061023,1081549,1186231,1306481,1356870,1382338,1398200	MELK		XM_021066072.1	15189644,15189645,15189646,15189647,15189648,15189649,15189650,15189651,15189652,15189653,15189654,15189655,15189656,15189657,15189658,15189659,15189660,15189661,15189662
15189663	31	31	0	0	Ensembl_Sscrofa11.1||Refseq_ref_Sscrofa11.1	ZCCHC7(protein_coding 201)||ZCCHC7(mRNA X1)	Zinc finger CCHC-type containing 7||zinc finger CCHC-type containing 7, transcript variant X1	31	4	1	237825735-238067094	E3-E11||E2-E10	ZCCHC7(protein_coding 203)||ZCCHC7(mRNA X2),ZCCHC7(mRNA X3)	ZCCHC7(protein_coding 201)||ZCCHC7(mRNA X1)	35799,36773,61363,177576,185179,252543,266886,289603,313378,383717,491586,504901,581253,584455,585239,598103,627297,630627,716726,729216,735452,824312,876917,934842,1056777,1062243,1095210,1131780,1196481,1240329,1361590	ZCCHC7	ENSSSCG00000005346	XM_021066106.1	15189664,15189665,15189666,15189667,15189668,15189669,15189670,15189671
15189672	31	31	0	0	Ensembl_Sscrofa11.1	FRMPD1(protein_coding 201)	FERM and PDZ domain containing 1	31	13	1	238348755-238510719	E1-E16		FRMPD1(protein_coding 201)	49282,84651,180070,192349,250010,303095,445063,464891,523910,526638,539513,558008,567372,653517,656318,659611,663137,709391,743852,877653,888550,913964,929117,983908,1032896,1040620,1118939,1201738,1293922,1303236,1365184	FRMPD1	ENSSSCG00000005352		15189673,15189674,15189675,15189676,15189677,15189678,15189679,15189680,15189681,15189682,15189683,15189684,15189685,15189686,15189687,15189688
15189689	24	24	0	0	DNA			24	7	1	238475757-238476259				1942,100281,240754,240913,413387,427680,585765,636271,637582,637828,761847,762039,886000,935204,1076375,1077039,1199519,1206835,1255933,1302636,1304538,1310008,1344934,1382092				15189690,15189691
15189692	23	23	0	0	Ensembl_Sscrofa11.1||Refseq_ref_Sscrofa11.1	TRMT10B(protein_coding 202)||TRMT10B(mRNA X1)	TRNA methyltransferase 10B||tRNA methyltransferase 10B, transcript variant X1	23	10	1	238516080-238534740	E1-E9||E1-E9		TRMT10B(protein_coding 202)||TRMT10B(mRNA X1)	246342,428830,447282,451688,475917,494768,534852,572576,650106,721072,807501,819723,819776,891523,896550,924890,1040417,1077709,1084785,1125934,1231995,1253662,1325359	TRMT10B	ENSSSCG00000005354	XM_001928975.4	15189693,15189694,15189695,15189696,15189697,15189698,15189699,15189700,15189701
15189702	25	25	0	0	Ensembl_Sscrofa11.1||Refseq_ref_Sscrofa11.1	DCAF10(protein_coding 201)||DCAF10(misc_RNA X3)	DDB1 and CUL4 associated factor 10||DDB1 and CUL4 associated factor 10, transcript variant X3	25	9	1	238567921-238628408	E1-E6||E1-E6	||DCAF10(mRNA X1)	DCAF10(protein_coding 201)||DCAF10(misc_RNA X3)	154485,178502,319654,428054,454688,456195,534804,587287,699986,936993,953371,956853,972985,991647,1004332,1041450,1110773,1120754,1160582,1168154,1207189,1239533,1257577,1289371,1382123	DCAF10	ENSSSCG00000005356	XR_002336817.1	15189703,15189704,15189705,15189706,15189707,15189708,15189709
15189710	27	27	0	0	Ensembl_Sscrofa11.1||Refseq_ref_Sscrofa11.1	ALDH1B1(protein_coding 201)||ALDH1B1(mRNA)	Aldehyde dehydrogenase 1 family member B1	27	13	1	239112339-239113618	E2||E2		ALDH1B1(protein_coding 201)||ALDH1B1(mRNA)	87469,121263,197534,222808,250776,254762,273921,473540,532843,533183,539375,542909,613469,743664,795520,800384,820215,833324,839658,892665,1025998,1259459,1329529,1342120,1358974,1359746,1405741	ALDH1B1	ENSSSCG00000005361	XM_003353586.5	15189711,15189712,15189713
15189714	19	19	0	0	Ensembl_Sscrofa11.1||Refseq_ref_Sscrofa11.1	ALDH1B1(protein_coding 201)||ALDH1B1(mRNA)	Aldehyde dehydrogenase 1 family member B1	19	16	1	239112914-239113009	E2||E2		ALDH1B1(protein_coding 201)||ALDH1B1(mRNA)	102391,102711,206383,331701,490174,490697,511987,533711,591508,596951,729594,731464,813347,974546,1074156,1120087,1120380,1196718,1316653	ALDH1B1	ENSSSCG00000005361	XM_003353586.5	15189715
15189716	34	34	0	0	Ensembl_Sscrofa11.1||Refseq_ref_Sscrofa11.1	ENSSSCG00000040711(protein_coding)||LOC102168060(mRNA X1)	Stimulated by retinoic acid gene 6 protein-like||stimulated by retinoic acid gene 6 protein-like, transcript variant X1	34	19	1	239152057-239201302	E1-E18||E2-E19		ENSSSCG00000040711(protein_coding)||LOC102168060(mRNA X1)	87311,135146,156178,167952,172235,183406,227513,246709,290118,370795,491656,503178,604483,726014,737225,813195,829209,829609,832808,871662,968803,969572,999698,1030902,1032064,1038585,1039400,1088413,1093457,1094644,1097494,1215954,1317611,1400817	ENSSSCG00000040711	ENSSSCG00000040711	XM_021066260.1	15189717,15189718,15189719,15189720,15189721,15189722,15189723,15189724,15189725,15189726,15189727,15189728,15189729,15189730,15189731,15189732,15189733,15189734
15189735	23	23	0	0	Ensembl_Sscrofa11.1||Refseq_ref_Sscrofa11.1	ENSSSCG00000025655(protein_coding)||CCDC180(mRNA)	ENSSSCG00000025655||coiled-coil domain containing 180	23	13	1	239234657-239235041	E18||E21		ENSSSCG00000025655(protein_coding)||CCDC180(mRNA)	31315,232976,233382,240713,267000,385839,394007,506282,626613,679153,714310,735973,774167,793506,806944,829315,835737,845148,846922,922979,1008898,1122313,1387181	CCDC180	ENSSSCG00000025655	XM_021085122.1	15189736
15189737	30	30	0	0	Ensembl_Sscrofa11.1||Refseq_ref_Sscrofa11.1	TDRD7(protein_coding 201)||TDRD7(mRNA X1)	Tudor domain containing 7||tudor domain containing 7, transcript variant X1	30	9	1	239300801-239368412	E2-E16||E2-E17	TDRD7(protein_coding 202)||TDRD7(mRNA X2)	TDRD7(protein_coding 201)||TDRD7(mRNA X1)	109042,136593,325408,420836,463376,525194,550405,591564,655756,777717,819376,821070,829729,897683,935775,984830,989383,994874,1125322,1134798,1170262,1187134,1193345,1199130,1222244,1245165,1284361,1368068,1389743,1405506	TDRD7	ENSSSCG00000005364	XM_013993677.2	15189738,15189739,15189740,15189741,15189742,15189743,15189744,15189745,15189746,15189747,15189748,15189749,15189750,15189751,15189752,15189753
15189754	20	20	0	0	Refseq_ref_Sscrofa11.1	TMOD1(mRNA X2)	Tropomodulin 1, transcript variant X2	20	10	1	239394672-239435596	E1-E6		TMOD1(mRNA X2)	180990,244972,247850,289741,302238,369459,427844,443378,496200,593643,655567,706222,729071,787129,1028928,1049518,1277098,1334833,1340643,1383124	TMOD1		XM_021066359.1	15189755,15189756,15189757,15189758
15189759	32	32	0	0	Ensembl_Sscrofa11.1||Refseq_ref_Sscrofa11.1	NCBP1(protein_coding 201)||NCBP1(misc_RNA X2)	Nuclear cap binding protein subunit 1||nuclear cap binding protein subunit 1, transcript variant X2	32	11	1	239508168-239532187	E7-E23||E7-E23	||NCBP1(mRNA X1)	NCBP1(protein_coding 201)||NCBP1(misc_RNA X2)	8227,98687,113760,230041,272469,277809,280669,371673,505218,508659,534017,566845,569577,575364,581650,587694,604855,659012,743129,747586,816727,817074,833314,842141,874425,994297,1068303,1197671,1293291,1298122,1313048,1348319	NCBP1	ENSSSCG00000005366	XR_002336867.1	15189760,15189761,15189762,15189763,15189764,15189765,15189766,15189767,15189768,15189769,15189770,15189771,15189772,15189773,15189774,15189775,15189776
15189777	24	0	24	0															15189778,15189779,15189780,15189781,15189782,15189783,15189784,15189785,15189786
15189787	19	19	0	0	Ensembl_Sscrofa11.1||Refseq_ref_Sscrofa11.1	FOXE1(protein_coding 201)||FOXE1(mRNA)	Forkhead box E1	19	5	1	239728010-239728976	E1||E1		FOXE1(protein_coding 201)||FOXE1(mRNA)	86840,129827,132441,174204,191272,198248,288265,296269,322541,395982,514199,701521,893131,968951,1169500,1189045,1292839,1375835,1394518	FOXE1	ENSSSCG00000005369	XM_001925232.4	15189788
15189789	17	16	0	1	Refseq_ref_Sscrofa11.1	ANP32B(mRNA)	Acidic nuclear phosphoprotein 32 family member B	16	22	1	239852887-239868192	E2-E7		ANP32B(mRNA)	32406,43926,92653,139667,256712,407270,430461,541456,584935,692536,804630,834841,857260,963874,1099406,1263307	ANP32B		XM_021066477.1	15189790,15189791,15189792,15189793,15189794
15189795	29	29	0	0	Ensembl_Sscrofa11.1	NANS(protein_coding 202)	Acidic nuclear phosphoprotein 32 family member B	29	21	1	239881898-239913012	E1-E6		NANS(protein_coding 202)	18917,46112,100232,119678,180122,193656,196319,220706,246975,249662,260250,281125,436681,472589,554824,595483,606463,644322,652370,670082,711546,775696,813883,814616,834145,864497,1028624,1251642,1282803	NANS	ENSSSCG00000005373		15189796,15189797,15189798,15189799,15189800,15189801
15189802	28	25	0	3	Refseq_ref_Sscrofa11.1	GALNT12(mRNA)	Polypeptide N-acetylgalactosaminyltransferase 12	25	16	1	240595673-240639565	E1-E11		GALNT12(mRNA)	18334,18528,50318,109258,156734,173530,228303,248711,318607,324690,532991,554511,576613,670230,691028,813392,910483,943219,1114633,1119520,1168909,1235906,1239730,1281899,1371541	GALNT12		XM_021066576.1	15189803,15189804,15189805,15189806,15189807,15189808,15189809,15189810,15189811,15189812
15189813	28	27	0	1	Ensembl_Sscrofa11.1||Refseq_ref_Sscrofa11.1	COL15A1(protein_coding 201)||COL15A1(mRNA)	Collagen type XV alpha 1 chain	27	16	1	240782336-240814793	E4-E36||E14-E34	COL15A1(protein_coding 202),COL15A1(protein_coding 203),COL15A1(protein_coding 204),COL15A1(protein_coding 205)||	COL15A1(protein_coding 201)||COL15A1(mRNA)	7627,19279,47525,60771,188339,223634,252357,326619,446960,489460,569247,570721,627102,675528,689888,800658,807968,838158,975217,1133978,1198398,1214749,1226847,1250369,1255431,1355893,1358312	COL15A1	ENSSSCG00000005380	XM_021066594.1	15189814,15189815,15189816,15189817,15189818,15189819,15189820,15189821,15189822,15189823,15189824,15189825,15189826,15189827,15189828,15189829
15189830	17	17	0	0	Ensembl_Sscrofa11.1||Refseq_ref_Sscrofa11.1	TGFBR1(protein_coding 202)||TGFBR1(mRNA X1)	Transforming growth factor beta receptor 1||transforming growth factor beta receptor 1, transcript variant X1	17	11	1	240889411-240914329	E2-E10||E2-E9	TGFBR1(protein_coding 204)||TGFBR1(mRNA X2)	TGFBR1(protein_coding 202)||TGFBR1(mRNA X1)	40379,74113,207453,245011,268492,398635,429927,628115,681685,708387,723737,879270,902544,1087635,1147723,1245109,1389811	TGFBR1	ENSSSCG00000005382	XM_005660270.3	15189831,15189832,15189833,15189834,15189835,15189836,15189837,15189838
15189839	26	26	0	0	Ensembl_Sscrofa11.1	SEC61B(protein_coding 202)	Sec61 translocon beta subunit	26	5	1	240985162-240991865	E1-E4		SEC61B(protein_coding 202)	27485,39600,54842,70135,87269,116916,172032,528016,530943,541340,591363,623897,658133,658789,813204,844939,987769,1009694,1122680,1123468,1131034,1294194,1330719,1331647,1349253,1362518	SEC61B	ENSSSCG00000038914		15189840,15189841,15189842,15189843
15189844	20	20	0	0	Refseq_ref_Sscrofa11.1	NR4A3(mRNA X2)	Nuclear receptor subfamily 4 group A member 3, transcript variant X2	20	5	1	241573764-241610737	E2-E8		NR4A3(mRNA X2)	36107,609971,610174,710311,718844,766354,811290,903423,949225,1013261,1026238,1038232,1126822,1149357,1249675,1264939,1279589,1310015,1316335,1318775	NR4A3		XM_021083198.1	15189845,15189846,15189847,15189848,15189849,15189850,15189851,15189852,15189853
15189854	26	26	0	0	Ensembl_Sscrofa11.1||Refseq_ref_Sscrofa11.1	STX17(protein_coding 201)||STX17(misc_RNA X1)	Syntaxin 17||syntaxin 17, transcript variant X1	26	3	1	241671479-241761220	E2-E8||E2-E8	STX17(protein_coding 203)||STX17(mRNA X2)	STX17(protein_coding 201)||STX17(misc_RNA X1)	63442,96566,311933,312489,440629,441211,461917,474777,576206,590714,612651,741939,750223,825871,892615,978932,992082,1030834,1031131,1059492,1063258,1116173,1139312,1167712,1292225,1382323	STX17	ENSSSCG00000005386	XR_002336997.1	15189855,15189856,15189857,15189858,15189859,15189860,15189861
15189862	24	24	0	0	Ensembl_Sscrofa11.1||Refseq_ref_Sscrofa11.1	INVS(protein_coding 201)||INVS(mRNA X10)	Inversin||inversin, transcript variant X10	24	13	1	241974966-242056511	E5-E18||E5-E19	INVS(protein_coding 203)||INVS(mRNA X5),INVS(mRNA X9)	INVS(protein_coding 201)||INVS(mRNA X10)	74057,99157,105437,181563,193384,279491,312571,410631,521409,741110,834223,953760,953872,1036061,1050969,1063658,1065973,1105885,1198637,1218306,1257084,1277271,1361684,1386349	INVS	ENSSSCG00000005388	XM_021066655.1	15189863,15189864,15189865,15189866,15189867,15189868,15189869,15189870,15189871,15189872,15189873,15189874,15189875
15189876	23	23	0	0	Ensembl_Sscrofa11.1||Refseq_ref_Sscrofa11.1	MSANTD3-TMEFF1(protein_coding 202)||MSANTD3(mRNA X1)	Myb/SANT DNA binding domain containing 3||Myb/SANT DNA binding domain containing 3, transcript variant X1	23	10	1	242184018-242194170	E2-E3||E2-E3	MSANTD3-TMEFF1(protein_coding 204)||MSANTD3(mRNA X2),MSANTD3(mRNA X3),MSANTD3(mRNA X4),MSANTD3(mRNA X5)	MSANTD3-TMEFF1(protein_coding 202)||MSANTD3(mRNA X1)	90424,155951,162650,253115,351407,395691,407119,416352,456501,468132,490396,543601,600142,766682,842057,887002,900227,951064,1004699,1086682,1104940,1203604,1261628	MSANTD3-TMEFF1	ENSSSCG00000005391	XM_003353591.5	15189877,15189878
15189879	25	25	0	0	Ensembl_Sscrofa11.1||Refseq_ref_Sscrofa11.1	MSANTD3-TMEFF1(protein_coding 206)||TMEFF1(mRNA X1)	Myb/SANT DNA binding domain containing 3||transmembrane protein with EGF like and two follistatin like domains 1, transcript variant X1	25	6	1	242215452-242309327	E1-E10||E1-E10		MSANTD3-TMEFF1(protein_coding 206)||TMEFF1(mRNA X1)	85755,142093,150932,217901,305234,410515,448938,507165,509670,569347,624927,652716,661637,692313,730408,802782,814082,856211,875023,929235,1005125,1041231,1148535,1233719,1315882	MSANTD3-TMEFF1	ENSSSCG00000005391	XM_005660298.3	15189880,15189881,15189882,15189883,15189884,15189885,15189886,15189887,15189888
15189889	22	11	0	11	Ensembl_Sscrofa11.1||Refseq_ref_Sscrofa11.1	CAVIN4(protein_coding 201)||CAVIN4(mRNA)	Caveolae associated protein 4	11	2	1	242310467-242310790	E2||E1	CAVIN4(protein_coding 202),MSANTD3-TMEFF1(protein_coding 205),MSANTD3-TMEFF1(protein_coding 206)||	CAVIN4(protein_coding 201)||CAVIN4(mRNA)	202606,403953,478173,510080,623423,769032,804313,811042,1006481,1222879,1345697	CAVIN4	ENSSSCG00000037954	XM_021066698.1	15189890,15189891
15189892	27	25	2	0	Ensembl_Sscrofa11.1||Refseq_ref_Sscrofa11.1	PLPPR1(protein_coding 201)||PLPPR1(mRNA X1)	Phospholipid phosphatase related 1||phospholipid phosphatase related 1, transcript variant X1	25	7	1	242682603-242963980	E1-E7||E1-E6	||PLPPR1(mRNA X4)	PLPPR1(protein_coding 201)||PLPPR1(mRNA X1)	6959,113070,114135,130720,155714,198272,296191,309476,310083,379359,387922,495949,572241,801484,1034328,1069560,1127341,1191650,1263232,1292536,1328430,1342507,1351219,1358236,1405111	PLPPR1	ENSSSCG00000005393	XM_021066742.1	15189893,15189894,15189895,15189896,15189897,15189898,15189899,15189900
15189901	23	1	22	0	DNA			1	0	1	243136878-243136854				1325865				15189902,15189903
15189904	24	0	23	1										NA,NA					15189905
15189906	21	3	18	0	Ensembl_Sscrofa11.1||Refseq_ref_Sscrofa11.1	ENSSSCG00000038171(protein_coding)||LOC100515185(mRNA)	Acyl-coenzyme A amino acid N-acyltransferase 2	2	0	1	242983347-242983107||242983476-242983236	E2-E3||E1-E2		ENSSSCG00000038171(protein_coding)||LOC100515185(mRNA)	203515,899672	ENSSSCG00000038171	ENSSSCG00000038171	XM_003122044.5	15189907,15189908,15189909
15189910	36	36	0	0	Ensembl_Sscrofa11.1||Refseq_ref_Sscrofa11.1	RNF20(protein_coding 201)||RNF20(mRNA)	Ring finger protein 20	36	11	1	243225802-243253676	E1-E20||E1-E20		RNF20(protein_coding 201)||RNF20(mRNA)	14299,22322,33124,64440,67165,142830,187897,212788,220024,245447,253219,278676,342595,462168,462614,551334,557535,647642,725075,776056,791981,802329,870882,955179,1086428,1126999,1146837,1164092,1166845,1213520,1258700,1335296,1370018,1374954,1389722,1392521	RNF20	ENSSSCG00000005399	XM_001926594.6	15189911,15189912,15189913,15189914,15189915,15189916,15189917,15189918,15189919,15189920,15189921,15189922,15189923,15189924,15189925,15189926,15189927,15189928,15189929,15189930
15189931	22	22	0	0	Ensembl_Sscrofa11.1	ENSSSCG00000005401(protein_coding)	ENSSSCG00000005401	22	0	1	244396829-244400733	E1-E3		ENSSSCG00000005401(protein_coding)	47182,117569,187682,307927,396428,438254,562279,591436,607894,705920,799747,866147,897855,946791,1047278,1225914,1288313,1289910,1290397,1319740,1377850,1378303	ENSSSCG00000005401	ENSSSCG00000005401		15189932,15189933,15189934,15189935
15189936	27	27	0	0	Ensembl_Sscrofa11.1||Refseq_ref_Sscrofa11.1	SMC2(protein_coding 201)||SMC2(mRNA X1)	Structural maintenance of chromosomes 2||structural maintenance of chromosomes 2, transcript variant X1	27	6	1	245431535-245457536	E15-E25||E16-E25	SMC2(protein_coding 202)||SMC2(mRNA X2),SMC2(mRNA X3)	SMC2(protein_coding 201)||SMC2(mRNA X1)	32337,87596,182124,187576,272951,384710,385238,386583,407508,461799,632022,720093,901265,908639,939553,993102,1057787,1060194,1071916,1130285,1178166,1179261,1228839,1237675,1301890,1375289,1382141	SMC2	ENSSSCG00000005403	XM_021066940.1	15189937,15189938,15189939,15189940,15189941,15189942,15189943,15189944,15189945,15189946
15189947	25	22	0	3	Ensembl_Sscrofa11.1	ENSSSCG00000039237(protein_coding)	ENSSSCG00000039237	22	2	1	245605077-245606980	E1		ENSSSCG00000039237(protein_coding)	193272,389993,645697,647212,707717,717753,728645,789683,797140,805052,841369,909633,922454,926699,959041,1025366,1033441,1067134,1143532,1143832,1165032,1265701	ENSSSCG00000039237	ENSSSCG00000039237		15189948
15189949	25	7	18	0	Ensembl_Sscrofa11.1||Refseq_ref_Sscrofa11.1	ENSSSCG00000028838(protein_coding)||LOC100518052(mRNA)	Olfactory receptor 13F1	7	6	1	245828861-245829794	E1||E1		ENSSSCG00000028838(protein_coding)||LOC100518052(mRNA)	25497,64186,115627,127035,174363,886773,987763	ENSSSCG00000028838	ENSSSCG00000028838	XM_003122053.2	15189950
15189951	19	19	0	0	Refseq_ref_Sscrofa11.1	LOC100152911(mRNA)	Olfactory receptor 13C4	19	0	1	245856221-245856177	E1		LOC100152911(mRNA)	219660,321613,424086,441083,528489,528615,573312,574730,768889,823480,890650,930760,932674,1049880,1050588,1206027,1259846,1261321,1265213	LOC100152911		XM_001924713.5	15189952
15189953	25	5	20	0	Ensembl_Sscrofa11.1||Refseq_ref_Sscrofa11.1	ENSSSCG00000028838(protein_coding)||LOC100518052(mRNA)	Olfactory receptor 13F1	5	6	1	245828861-245829639	E1||E1		ENSSSCG00000028838(protein_coding)||LOC100518052(mRNA)	115627,127035,174363,886773,987763	ENSSSCG00000028838	ENSSSCG00000028838	XM_003122053.2	15189954
15189955	18	18	0	0	Ensembl_Sscrofa11.1||Refseq_ref_Sscrofa11.1	OR13C8(protein_coding 201)||LOC100152489(mRNA)	Olfactory receptor 13C8	18	9	1	245919768-245920716	E1||E1		OR13C8(protein_coding 201)||LOC100152489(mRNA)	193362,382251,384255,585854,743846,812003,902128,903916,923274,1093913,1105183,1240264,1296723,1310033,1369882,1372605,1385206,1401300	OR13C8	ENSSSCG00000031355	XM_001924498.2	15189956
15189957	15	15	0	0	Ensembl_Sscrofa11.1||Refseq_ref_Sscrofa11.1	ENSSSCG00000005413(protein_coding)||LOC100520168(mRNA)	Olfactory receptor 13D1-like	15	5	1	245942193-245943016	E1||E1		ENSSSCG00000005413(protein_coding)||LOC100520168(mRNA)	199983,249428,278794,285370,384320,584081,665318,867678,870306,997823,1000348,1123314,1154855,1161193,1321553	ENSSSCG00000005413	ENSSSCG00000005413	XM_021075669.1	15189958
15189959	12	12	0	0	Ensembl_Sscrofa11.1||Refseq_ref_Sscrofa11.1	ENSSSCG00000005419(protein_coding)||LOC100739563(mRNA)	Olfactory receptor 13D1	12	13	1	246062495-246062979	E1||E1		ENSSSCG00000005419(protein_coding)||LOC100739563(mRNA)	399093,521019,574435,597294,949662,980229,981106,1047175,1050332,1080835,1116808,1296411	ENSSSCG00000005419	ENSSSCG00000005419	XM_003480562.4	15189960
15189961	21	21	0	0	Ensembl_Sscrofa11.1||Refseq_ref_Sscrofa11.1	ENSSSCG00000005420(protein_coding)||LOC100739528(mRNA)	Olfactory receptor 13D1-like	21	21	1	246078788-246079489	E1||E1		ENSSSCG00000005420(protein_coding)||LOC100739528(mRNA)	2909,122968,534341,557079,621559,641986,642511,644696,698729,884070,897022,907259,907460,933769,1049072,1154497,1178864,1180908,1210269,1239663,1353184	ENSSSCG00000005420	ENSSSCG00000005420	XM_021066997.1	15189962
15189963	26	24	2	0	Ensembl_Sscrofa11.1||Refseq_ref_Sscrofa11.1	ENSSSCG00000005424(protein_coding)||LOC100154081(mRNA X1)	Protein NipSnap homolog 3A||protein NipSnap homolog 3A, transcript variant X1	24	13	1	246105265-246117303	E1-E7||E2-E7	||LOC100154081(mRNA X2)	ENSSSCG00000005424(protein_coding)||LOC100154081(mRNA X1)	61970,170535,190647,209208,272551,276087,276631,294568,336792,348904,433206,483086,531751,629633,645512,676454,721022,728591,813706,855183,1140645,1145604,1214633,1310830	ENSSSCG00000005424	ENSSSCG00000005424	XM_003480559.4	15189964,15189965,15189966,15189967,15189968,15189969
15189970	25	25	0	0	Ensembl_Sscrofa11.1||Refseq_ref_Sscrofa11.1	SLC44A1(protein_coding 203)||SLC44A1(misc_RNA X3)	Solute carrier family 44 member 1||solute carrier family 44 member 1, transcript variant X3	25	9	1	246608517-246712756	E2-E16||E2-E16	||SLC44A1(mRNA X2)	SLC44A1(protein_coding 203)||SLC44A1(misc_RNA X3)	19412,40804,75973,88427,228893,253288,426192,426644,509798,607600,624061,638785,697344,741569,806315,855004,955131,955246,986954,1135868,1138275,1189699,1256743,1283608,1373773	SLC44A1	ENSSSCG00000005425	XR_002337141.1	15189971,15189972,15189973,15189974,15189975,15189976,15189977,15189978,15189979,15189980,15189981,15189982,15189983,15189984
15189985	17	17	0	0	DNA			17	4	1	246733004-246733080				260569,397927,454170,466813,467508,468809,479028,586371,587422,814305,822121,823101,852519,1261266,1299528,1327043,1391515				15189986
15189987	31	27	1	3	Ensembl_Sscrofa11.1||Refseq_ref_Sscrofa11.1	FSD1L(protein_coding 201)||FSD1L(mRNA X1)	Fibronectin type III and SPRY domain containing 1 like||fibronectin type III and SPRY domain containing 1 like, transcript variant X1	27	5	1	246786389-246843870	E2-E12||E2-E13	FSD1L(protein_coding 202),FSD1L(protein_coding 205)||FSD1L(mRNA X2),FSD1L(mRNA X3)	FSD1L(protein_coding 201)||FSD1L(mRNA X1)	43703,43846,157350,182580,219405,220726,436020,524914,546745,547790,637527,677944,759530,779013,921675,948879,950301,976874,1034786,1052978,1105621,1108678,1128972,1141600,1141912,1176325,1350652	FSD1L	ENSSSCG00000005426	XM_005660313.3	15189988,15189989,15189990,15189991,15189992,15189993,15189994,15189995,15189996,15189997,15189998
15189999	27	26	0	1	Ensembl_Sscrofa11.1||Refseq_ref_Sscrofa11.1	FKTN(protein_coding 201)||FKTN(mRNA)	Fukutin	26	14	1	246866781-246913558	E1-E10||E2-E11	FKTN(protein_coding 202)||	FKTN(protein_coding 201)||FKTN(mRNA)	43059,107369,145571,163817,275549,286284,448099,449819,471016,487363,517372,650493,755305,766755,777314,783704,817049,889134,908947,924121,950870,1290707,1315352,1329167,1377988,1379344	FKTN	ENSSSCG00000005427	XM_013993732.2	15190000,15190001,15190002,15190003,15190004,15190005,15190006,15190007,15190008
15190009	26	26	0	0	Ensembl_Sscrofa11.1||Refseq_ref_Sscrofa11.1	TMEM38B(protein_coding 201)||TMEM38B(mRNA)	Transmembrane protein 38B	26	1	1	246973496-247023790	E1-E6||E1-E6		TMEM38B(protein_coding 201)||TMEM38B(mRNA)	221110,283325,319348,324476,327978,478950,488127,513927,563543,650966,865330,917763,921057,932157,975783,1061939,1073655,1089864,1097943,1112600,1174219,1185901,1245053,1275503,1383406,1395466	TMEM38B	ENSSSCG00000039896	NM_001190164.1	15190010,15190011,15190012,15190013,15190014,15190015,15190016
15190017	25	22	0	3	Ensembl_Sscrofa11.1||Refseq_ref_Sscrofa11.1	HDAC9(protein_coding 201)||HDAC9(mRNA X1)	Histone deacetylase 9||histone deacetylase 9, transcript variant X1	22	0	9	87766503-87840470	E8-E14||E9-E15	HDAC9(protein_coding 202),HDAC9(protein_coding 203),HDAC9(protein_coding 204),HDAC9(protein_coding 206)||HDAC9(mRNA X10),HDAC9(mRNA X11),HDAC9(mRNA X14),HDAC9(mRNA X15),HDAC9(mRNA X16),HDAC9(mRNA X17),HDAC9(mRNA X18),HDAC9(mRNA X19),HDAC9(mRNA X2),HDAC9(mRNA X20),HDAC9(mRNA X21),HDAC9(mRNA X22),HDAC9(mRNA X23),HDAC9(mRNA X24),HDAC9(mRNA X25),HDAC9(mRNA X26),HDAC9(mRNA X27),HDAC9(mRNA X28),HDAC9(m…	HDAC9(protein_coding 201)||HDAC9(mRNA X1)	69237,140302,140982,167856,353052,369925,431033,459109,549415,647098,677985,754834,852640,876112,946643,966537,997881,1003397,1050040,1100971,1199337,1220582	HDAC9	ENSSSCG00000015368	XM_021102459.1	15190018,15190019,15190020,15190021,15190022,15190023,15190024
15190025	9	9	0	0	Ensembl_Sscrofa11.1	ENSSSCG00000019308(snRNA)	ENSSSCG00000019308	9	4	1	247840451-247840483	E1		ENSSSCG00000019308(snRNA)	393036,430660,438367,438692,538482,1300595,1306872,1308502,1352719	ENSSSCG00000019308	ENSSSCG00000019308		15190026
15190027	11	11	0	0	Ensembl_Sscrofa11.1||Refseq_ref_Sscrofa11.1	ENSSSCG00000005432(protein_coding)||LOC100154893(pseudogene)	ENSSSCG00000005432||LOC100154893	11	19	1	247880865-247880921	E1||E1		ENSSSCG00000005432(protein_coding)||LOC100154893(pseudogene)	219181,318674,544970,556347,559658,926208,968031,1074977,1075526,1077169,1105476	ENSSSCG00000005432	ENSSSCG00000005432		15190028
15190029	30	30	0	0	Ensembl_Sscrofa11.1||Refseq_ref_Sscrofa11.1	ZNF462(protein_coding 201)||ZNF462(misc_RNA X10)	Zinc finger protein 462||zinc finger protein 462, transcript variant X10	30	11	1	248092435-248147634	E2-E9||E4-E11	ZNF462(protein_coding 202),ZNF462(protein_coding 204)||ZNF462(misc_RNA X13),ZNF462(misc_RNA X14),ZNF462(misc_RNA X8),ZNF462(mRNA X1),ZNF462(mRNA X11),ZNF462(mRNA X12),ZNF462(mRNA X2),ZNF462(mRNA X3),ZNF462(mRNA X4),ZNF462(mRNA X5),ZNF462(mRNA X6),ZNF462(mRNA X7),ZNF462(mRNA X9)	ZNF462(protein_coding 201)||ZNF462(misc_RNA X10)	10434,15170,85506,99987,110631,149937,196154,285028,307142,450579,515943,573772,597763,629319,696025,793258,809771,835308,973006,992447,1004528,1018920,1034628,1052006,1134679,1158748,1208483,1214046,1275068,1367039	ZNF462	ENSSSCG00000031592	XR_002337179.1	15190030,15190031,15190032,15190033,15190034,15190035,15190036,15190037
15190038	23	23	0	0	Ensembl_Sscrofa11.1||Refseq_ref_Sscrofa11.1	ENSSSCG00000005436(protein_coding)||RAD23B(mRNA)	RAD23 homolog B, nucleotide excision repair protein	23	15	1	248448305-248492741	E1-E10||E1-E10		ENSSSCG00000005436(protein_coding)||RAD23B(mRNA)	108126,113460,132637,178181,186431,207112,210257,229498,383800,463272,589982,662258,850105,874009,919932,950484,1113844,1119665,1164053,1272742,1279946,1312350,1328976	RAD23B	ENSSSCG00000005436	XM_001927866.6	15190039,15190040,15190041,15190042,15190043,15190044,15190045,15190046,15190047,15190048
15190049	22	22	0	0	Ensembl_Sscrofa11.1||Refseq_ref_Sscrofa11.1	ACTL7A(protein_coding 201)||ACTL7A(mRNA)	Actin like 7A	22	11	1	249883344-249884618	E1||E1		ACTL7A(protein_coding 201)||ACTL7A(mRNA)	2289,117880,163710,286293,336926,425112,462437,480827,518212,557180,584252,639868,714223,848075,852213,863694,964256,968279,1013694,1186070,1231016,1395187	ACTL7A	ENSSSCG00000005439	XM_001924313.5	15190050
15190051	33	33	0	0	Refseq_ref_Sscrofa11.1	ELP1(mRNA)	Elongator complex protein 1	33	22	1	249910067-249979046	E2-E37		ELP1(mRNA)	31124,42464,47252,86593,101205,112198,158346,162378,242825,245694,319962,484936,504462,567602,574300,582443,722078,723624,742078,863995,875751,906635,931210,979581,1084667,1145241,1146194,1207346,1242592,1276779,1284136,1350721,1395536	ELP1		XM_001924394.6	15190052,15190053,15190054,15190055,15190056,15190057,15190058,15190059,15190060,15190061,15190062,15190063,15190064,15190065,15190066,15190067,15190068,15190069,15190070,15190071,15190072,15190073,15190074,15190075,15190076,15190077,15190078,15190079,15190080,15190081,15190082,15190083,15190084
15190085	19	16	3	0	DNA			16	33	1	249900141-250001836				314382,383648,383772,412823,413249,526949,603564,638336,719816,802147,824410,949990,954886,1171695,1238522,1239706				15190086,15190087,15190088,15190089,15190090,15190091
15190092	34	0	34	0															15190093,15190094,15190095,15190096,15190097,15190098,15190099,15190100,15190101,15190102,15190103,15190104
15190105	28	28	0	0	Ensembl_Sscrofa11.1||Refseq_ref_Sscrofa11.1	PALM2(protein_coding 204)||AKAP2(mRNA X1)	A-kinase anchoring protein 2||A-kinase anchoring protein 2, transcript variant X1	28	26	1	251155335-251186283	E4-E9||E3-E6	PALM2(protein_coding 207)||AKAP2(mRNA X2),AKAP2(mRNA X5),AKAP2(mRNA X6)	PALM2(protein_coding 204)||AKAP2(mRNA X1)	38244,50549,88858,118571,128604,152036,187189,187412,194032,276085,317451,325508,502662,579262,594882,682702,752775,831145,852154,892304,1177594,1192593,1192930,1209999,1213048,1327729,1339094,1402250	PALM2	ENSSSCG00000033120	XM_021087641.1	15190106,15190107,15190108,15190109
15190110	24	19	0	5	Ensembl_Sscrofa11.1||Refseq_ref_Sscrofa11.1	TXNDC8(protein_coding 201)||TXNDC8(mRNA)	Thioredoxin domain containing 8 (spermatozoa)	19	8	1	251335989-251326382	E3-E5||E3-E5		TXNDC8(protein_coding 201)||TXNDC8(mRNA)	21602,33986,61835,252428,313337,329758,445313,493586,502018,511052,822736,907917,907977,1044776,1044981,1175401,1187246,1330738,1336347	TXNDC8	ENSSSCG00000005454	NM_001195372.1	15190111,15190112,15190113,15190114
15190115	20	20	0	0	Refseq_ref_Sscrofa11.1	GNG10(mRNA X1)	G protein subunit gamma 10, transcript variant X1	20	12	1	252453111-252459717	E1-E3	GNG10(mRNA X2),GNG10(mRNA X3)	GNG10(mRNA X1)	32378,182507,186458,190144,197972,428290,437339,478476,591953,847869,929036,946144,946536,947015,965492,1056300,1086974,1237415,1305118,1379732	GNG10		XM_021067487.1	15190116,15190117,15190118
15190119	25	25	0	0	Ensembl_Sscrofa11.1||Refseq_ref_Sscrofa11.1	UGCG(protein_coding 201)||UGCG(mRNA X1)	UDP-glucose ceramide glucosyltransferase||UDP-glucose ceramide glucosyltransferase, transcript variant X1	25	13	1	252652335-252688335	E1-E9||E1-E8		UGCG(protein_coding 201)||UGCG(mRNA X1)	2703,59020,63708,136753,280482,343039,460547,506702,642794,657895,770107,862890,924284,948287,985599,1000763,1091443,1156759,1203642,1218469,1247564,1309008,1344979,1363289,1405252	UGCG	ENSSSCG00000022780	XM_001925267.7	15190120,15190121,15190122,15190123,15190124,15190125,15190126,15190127,15190128
15190129	31	31	0	0	Ensembl_Sscrofa11.1	HSDL2(protein_coding 201)	Hydroxysteroid dehydrogenase like 2	31	14	1	253124404-253190857	E1-E11		HSDL2(protein_coding 201)	121916,129298,148631,292340,346869,418267,481117,497271,529027,545412,558152,597997,610262,747518,749951,751397,815059,923532,935211,949397,972509,975889,1084844,1154945,1184592,1206774,1286705,1299196,1327978,1330043,1404231	HSDL2	ENSSSCG00000005467		15190130,15190131,15190132,15190133,15190134,15190135,15190136,15190137,15190138,15190139,15190140
15190141	26	25	0	1	Ensembl_Sscrofa11.1||Refseq_ref_Sscrofa11.1	KIAA1958(protein_coding 201)||KIAA1958(mRNA X1)	KIAA1958 ortholog||KIAA1958 ortholog, transcript variant X1	25	0	1	253275215-253351353	E2-E4||E2-E5	||KIAA1958(mRNA X2)	KIAA1958(protein_coding 201)||KIAA1958(mRNA X1)	2002,26576,30008,71760,95410,124624,134088,143780,187077,272285,306521,516164,581106,692965,790156,803906,826718,924407,948357,1137554,1151592,1164977,1224555,1257396,1394465	KIAA1958	ENSSSCG00000005469	XM_003122070.5	15190142,15190143,15190144
15190145	24	21	3	0	DNA			20	0	1	253283691-253283643				108242,173927,175685,200330,384475,413689,421476,421590,518244,677624,799839,972253,973709,975021,975169,977798,1079497,1286534,1287581,1375500				15190146
15190147	28	27	1	0	Ensembl_Sscrofa11.1||Refseq_ref_Sscrofa11.1	SNX30(protein_coding 201)||SNX30(mRNA)	Sorting nexin family member 30	27	2	1	253483091-253549606	E2-E8||E2-E9	SNX30(protein_coding 202),SNX30(protein_coding 205)||	SNX30(protein_coding 201)||SNX30(mRNA)	72218,87228,93549,196876,221121,224522,272332,339906,454395,464861,474988,478240,493415,649720,874191,944509,950596,990170,990621,1166000,1289730,1304392,1327322,1327861,1355780,1361870,1365026	SNX30	ENSSSCG00000005471	XM_003122081.6	15190148,15190149,15190150,15190151,15190152,15190153,15190154,15190155
15190156	9	9	0	0	Ensembl_Sscrofa11.1	ENSSSCG00000005473(protein_coding)	ENSSSCG00000005473	9	4	1	253618552-253618946	E1-E3		ENSSSCG00000005473(protein_coding)	378124,460696,687745,692912,795856,1313413,1333658,1369409,1390006	ENSSSCG00000005473	ENSSSCG00000005473		15190157,15190158,15190159
15190160	25	25	0	0	Ensembl_Sscrofa11.1||Refseq_ref_Sscrofa11.1	SLC31A2(protein_coding 201)||SLC31A2(mRNA)	Solute carrier family 31 member 2	25	15	1	253795006-253804368	E1-E4||E1-E4		SLC31A2(protein_coding 201)||SLC31A2(mRNA)	33037,54492,106403,145018,172773,173492,189668,238173,239178,250221,259773,412751,600215,693202,703623,744076,784683,934113,938986,983135,1114154,1143462,1151370,1169126,1214487	SLC31A2	ENSSSCG00000023714	NM_001244427.1	15190161,15190162,15190163,15190164
15190165	24	22	0	2	Ensembl_Sscrofa11.1	ENSSSCG00000005479(protein_coding)	Chromosome 1 C9orf43 homolog	18	9	1	254039382-254056689	E1-E12		ENSSSCG00000005479(protein_coding)	42404,180586,214672,312748,408391,434455,442098,458725,514627,682857,701287,755130,804668,1136767,1144195,1293770,1300597,1335046	ENSSSCG00000005479	ENSSSCG00000005479		15190166,15190167,15190168,15190169,15190170,15190171,15190172,15190173,15190174,15190175,15190176,15190177,15190178
15190179	34	34	0	0	Ensembl_Sscrofa11.1	ENSSSCG00000005480(protein_coding)	Regulator of G protein signaling 3	33	12	1	254078807-254153416	E1-E18		ENSSSCG00000005480(protein_coding)	20158,66195,74147,101092,213771,226273,235942,272698,290846,308823,314398,457518,496040,522559,525402,570711,664980,666633,692274,711301,744421,767431,819034,1025194,1026092,1068234,1075038,1123545,1174304,1189399,1199805,1245991,1362179	ENSSSCG00000005480	ENSSSCG00000005480		15190180,15190181,15190182,15190183,15190184,15190185,15190186,15190187,15190188,15190189,15190190,15190191,15190192,15190193,15190194,15190195,15190196,15190197
15190198	27	19	8	0	Refseq_ref_Sscrofa11.1	LOC100518353(pseudogene)	LOC100518353	19	7	1	254373471-254372523	E1		LOC100518353(pseudogene)	98551,125258,137832,337161,337339,358570,373711,375949,460831,469861,621382,663352,675677,760551,822956,849524,1277803,1283819,1368691	LOC100518353			15190199,15190200,15190201,15190202,15190203,15190204,15190205,15190206,15190207
15190208	22	22	0	0	Refseq_ref_Sscrofa11.1	ZNF618(mRNA)	Zinc finger protein 618	22	8	1	254477954-254672578	E1-E16		ZNF618(mRNA)	48251,169778,223153,339336,415536,440430,536449,541159,564857,598472,796041,834995,843847,848908,873167,920110,924706,930232,939627,1017549,1041646,1175537	ZNF618		XM_021067808.1	15190209,15190210,15190211,15190212,15190213,15190214,15190215,15190216,15190217,15190218,15190219,15190220,15190221
15190222	32	29	0	3	Ensembl_Sscrofa11.1||Refseq_ref_Sscrofa11.1	COL27A1(protein_coding 201)||COL27A1(misc_RNA X4)	Collagen type XXVII alpha 1 chain||collagen type XXVII alpha 1 chain, transcript variant X4	29	4	1	254777256-254922825	E2-E61||E2-E61	||COL27A1(mRNA X1),COL27A1(mRNA X2)	COL27A1(protein_coding 201)||COL27A1(misc_RNA X4)	31898,41813,54255,89190,110902,111181,156181,200815,213239,234787,258402,282692,288223,310556,408890,560707,608146,624427,681632,732096,795136,822134,963425,1151857,1220794,1228249,1240454,1259070,1375080	COL27A1	ENSSSCG00000005487	XR_001306592.2	15190223,15190224,15190225,15190226,15190227,15190228,15190229,15190230,15190231,15190232,15190233,15190234,15190235,15190236,15190237,15190238,15190239,15190240,15190241,15190242,15190243,15190244,15190245,15190246,15190247,15190248,15190249,15190250,15190251,15190252,15190253,15190254
15190255	25	25	0	0	Ensembl_Sscrofa11.1	MIR455(miRNA 201)	MicroRNA 455	25	0	1	254824196-254824291	E1		MIR455(miRNA 201)	117562,148718,175740,242809,266065,327460,330002,451277,451549,451842,549283,549766,562621,665550,666896,765363,846447,1034974,1066810,1141637,1172900,1174287,1204527,1351837,1358170	MIR455	ENSSSCG00000018765		15190256
15190257	24	24	0	0	Refseq_ref_Sscrofa11.1	ORM1(mRNA X1)	Orosomucoid 1, transcript variant X1	24	5	1	254939348-254943063	E1-E6	ORM1(mRNA X2)	ORM1(mRNA X1)	31340,123268,161652,181566,204573,254398,266735,307407,315104,336094,375249,457044,459039,636327,807106,944921,1004523,1009643,1041375,1070171,1128301,1142316,1261396,1324536	ORM1		XM_005660371.3	15190258,15190259,15190260,15190261,15190262,15190263
15190264	26	2	24	0	DNA			2	1	1	255031378-255031318				661594,1209949				15190265,15190266,15190267,15190268,15190269,15190270,15190271,15190272
15190273	26	23	3	0	Ensembl_Sscrofa11.1	ATP6V1G1(protein_coding 202)	ATPase H+ transporting V1 subunit G1	23	14	1	255154755-255159160	E2-E3		ATP6V1G1(protein_coding 202)	22697,124530,173966,267652,308575,450709,456978,461784,461862,510786,651200,745693,799368,823058,828630,877644,898574,899468,941204,943008,1138218,1246755,1281304	ATP6V1G1	ENSSSCG00000031577		15190274,15190275
15190276	31	31	0	0	Ensembl_Sscrofa11.1||Refseq_ref_Sscrofa11.1	TMEM268(protein_coding 201)||TMEM268(mRNA X1)	Transmembrane protein 268||transmembrane protein 268, transcript variant X1	31	20	1	255171254-255192344	E2-E9||E2-E9	TMEM268(protein_coding 202)||TMEM268(mRNA X2)	TMEM268(protein_coding 201)||TMEM268(mRNA X1)	28854,32457,42711,69954,73824,107142,109375,123839,131596,165880,266724,299644,480864,539340,560495,573629,575544,604205,632168,657452,719786,753136,777697,780110,850169,850667,919208,924038,946527,1064145,1242752	TMEM268	ENSSSCG00000032835	XM_013993790.2	15190277,15190278,15190279,15190280,15190281,15190282,15190283,15190284
15190285	6	6	0	0	DNA			6	26	1	256479884-256479913				1178829,1181975,1182292,1183038,1221927,1224583				15190286
15190287	36	36	0	0	Ensembl_Sscrofa11.1||Refseq_ref_Sscrofa11.1	PAPPA(protein_coding 201)||PAPPA(mRNA)	Pappalysin 1	36	7	1	256545280-256767327	E1-E21||E2-E22		PAPPA(protein_coding 201)||PAPPA(mRNA)	43456,47307,70603,124656,161427,201957,267466,316041,337132,416912,502373,531695,543944,580071,601390,628558,669559,793565,796523,830357,835870,836380,875570,891195,919622,1029544,1093374,1188847,1235015,1253543,1261238,1279855,1299701,1330701,1375675,1393148	PAPPA	ENSSSCG00000005498	XM_001926753.7	15190288,15190289,15190290,15190291,15190292,15190293,15190294,15190295,15190296,15190297,15190298,15190299,15190300,15190301,15190302,15190303,15190304,15190305,15190306,15190307,15190308,15190309,15190310
15190311	23	23	0	0	Ensembl_Sscrofa11.1||Refseq_ref_Sscrofa11.1	TRIM32(protein_coding 201)||TRIM32(mRNA X1)	Tripartite motif containing 32||tripartite motif containing 32, transcript variant X1	23	4	1	257063948-257065840	E2||E2	TRIM32(protein_coding 202)||TRIM32(mRNA X2),TRIM32(mRNA X3),TRIM32(mRNA X4),TRIM32(mRNA X5),TRIM32(mRNA X6),TRIM32(mRNA X7)	TRIM32(protein_coding 201)||TRIM32(mRNA X1)	29108,72822,127700,166128,269395,276245,327218,346570,610146,652596,679605,685375,689325,843195,875726,956368,1067338,1099685,1144107,1165743,1199168,1315042,1326241	TRIM32	ENSSSCG00000005501	XM_005660379.3	15190312
15190313	28	28	0	0	Ensembl_Sscrofa11.1||Refseq_ref_Sscrofa11.1	TLR4(protein_coding 201)||TLR4(mRNA 1)	Toll like receptor 4||toll like receptor 4, transcript variant 1	28	11	1	258044783-258054369	E1-E3||E1-E2		TLR4(protein_coding 201)||TLR4(mRNA 1)	113303,124206,141437,188907,252491,342067,354586,406204,482211,566318,568607,649710,666956,795959,814419,844982,863180,898449,983173,987254,989747,1030185,1086461,1095645,1114371,1257023,1362474,1365988	TLR4	ENSSSCG00000005503	NM_001113039.2	15190314,15190315,15190316,15190317,15190318,15190319,15190320,15190321
15190322	25	0	25	0															15190323,15190324,15190325,15190326
15190327	20	20	0	0	Ensembl_Sscrofa11.1||Refseq_ref_Sscrofa11.1	ENSSSCG00000039972(protein_coding)||LOC102164650(mRNA X1)	Protein CutA homolog||protein CutA homolog, transcript variant X1	20	12	1	260876605-260894240	E2-E7||E2-E5	||LOC102164650(mRNA X2),LOC102164650(mRNA X3),LOC102164650(mRNA X4)	ENSSSCG00000039972(protein_coding)||LOC102164650(mRNA X1)	51119,139538,146304,298916,471204,642526,707699,765290,792172,852312,870322,875617,1001847,1018686,1175839,1206639,1236294,1248152,1252981,1253721	ENSSSCG00000039972	ENSSSCG00000039972	XM_005660390.3	15190328,15190329,15190330,15190331,15190332
15190333	29	1	28	0	Ensembl_Sscrofa11.1||Refseq_ref_Sscrofa11.1	ENSSSCG00000038679(protein_coding)||LOC102166678(mRNA)	Centriolin-like	1	0	AEMK02000153.1||NW_018085123.1	11221-11197||5495-5471	E11||E11		ENSSSCG00000038679(protein_coding)||LOC102166678(mRNA)	1338613	ENSSSCG00000038679	ENSSSCG00000038679	XM_021081915.1	15190334,15190335,15190336,15190337,15190338,15190339,15190340,15190341,15190342,15190343,15190344,15190345,15190346,15190347,15190348,15190349,15190350,15190351,15190352,15190353,15190354,15190355,15190356,15190357,15190358,15190359,15190360,15190361,15190362
15190363	27	0	27	0															15190364,15190365,15190366,15190367,15190368,15190369,15190370,15190371
15190372	23	23	0	0	Ensembl_Sscrofa11.1||Refseq_ref_Sscrofa11.1	GSN(protein_coding 201)||GSN(ncRNA X1)	Gelsolin||gelsolin, transcript variant X1	23	0	1	261362107-261372800	E10-E16||E11-E18	GSN(protein_coding 202),GSN(protein_coding 203),GSN(protein_coding 204),GSN(protein_coding 205),GSN(protein_coding 206),GSN(protein_coding 207)||GSN(ncRNA X2),GSN(ncRNA X3),GSN(ncRNA X4),GSN(ncRNA X5),GSN(ncRNA X6),GSN(ncRNA X7),GSN(ncRNA X8),GSN(ncRNA X9)	GSN(protein_coding 201)||GSN(ncRNA X1)	65040,75093,84230,119711,155006,192135,214214,218778,413837,442675,502592,515879,592440,603850,643083,764982,827962,830089,1006475,1215177,1233102,1324863,1389443	GSN	ENSSSCG00000037508	XR_002337462.1	15190373,15190374,15190375,15190376,15190377,15190378,15190379,15190380,15190381
15190382	23	22	0	1	Ensembl_Sscrofa11.1	ENSSSCG00000036338(protein_coding)	ENSSSCG00000036338	22	15	1	261382130-261388299	E1-E2		ENSSSCG00000036338(protein_coding)	2074,34362,34471,64144,260096,315308,316243,649335,781293,782065,820784,821030,893648,979140,998981,1003531,1035315,1228567,1289253,1354534,1395871,1397601	ENSSSCG00000036338	ENSSSCG00000036338		15190383,15190384
15190385	30	30	0	0	Refseq_ref_Sscrofa11.1	SLC36A2(mRNA X1)	Solute carrier family 36 member 2, transcript variant X1	30	20	16	71662031-71689334	E1-E11	SLC36A2(mRNA X2)	SLC36A2(mRNA X1)	9767,47259,76798,120136,187245,189090,217783,320620,447660,463901,468831,562761,635116,662527,710044,710159,724377,838495,839074,863863,866601,870795,923112,981585,1051572,1053088,1146870,1241893,1277284,1350349	SLC36A2		XM_021077077.1	15190386,15190387,15190388,15190389,15190390,15190391,15190392,15190393,15190394,15190395
15190396	26	26	0	0	Refseq_ref_Sscrofa11.1	SLC36A3(mRNA X1)	Solute carrier family 36 member 3, transcript variant X1	26	23	16	71699332-71731484	E1-E10		SLC36A3(mRNA X1)	18935,150294,198671,212869,226052,310608,356288,392630,443549,489239,495507,569608,582966,649923,745903,841098,859762,931398,980752,1053345,1063175,1071796,1152196,1360605,1376580,1387588	SLC36A3		XM_021077075.1	15190397,15190398,15190399,15190400,15190401,15190402,15190403,15190404,15190405,15190406
15190407	9	9	0	0	Ensembl_Sscrofa11.1||Refseq_ref_Sscrofa11.1	CCDC69(protein_coding 201)||CCDC69(mRNA X1)	Coiled-coil domain containing 69||coiled-coil domain containing 69, transcript variant X1	9	13	16	71799200-71815446	E3-E7||E4-E8	CCDC69(protein_coding 203)||CCDC69(mRNA X2),CCDC69(mRNA X3),CCDC69(mRNA X4),CCDC69(mRNA X5),CCDC69(mRNA X6)	CCDC69(protein_coding 201)||CCDC69(mRNA X1)	409627,446863,451750,452057,572213,682246,1047214,1391267,1406474	CCDC69	ENSSSCG00000040411	XM_021077102.1	15190408,15190409,15190410
15190411	20	19	0	1	Refseq_ref_Sscrofa11.1	DAB2IP(mRNA)	DAB2 interacting protein	19	6	1	261842963-261857036	E11-E18		DAB2IP(mRNA)	89368,308958,332384,428695,467494,480317,496842,567249,589374,592795,624107,659437,696835,703462,1091746,1165506,1215071,1270105,1410573	DAB2IP		XM_003353636.5	15190412,15190413,15190414,15190415,15190416,15190417,15190418
15190419	24	24	0	0	Refseq_ref_Sscrofa11.1	MORN5(mRNA X3)	MORN repeat containing 5, transcript variant X3	24	17	1	262258312-262295132	E1-E4		MORN5(mRNA X3)	6324,28833,162105,237151,304216,306791,331365,506533,509492,704607,723101,740756,780348,780532,868960,869513,877344,914522,916461,977618,982431,1114156,1219488,1334222	MORN5		XM_003480598.4	15190420,15190421,15190422,15190423,15190424
15190425	27	27	0	0	Ensembl_Sscrofa11.1||Refseq_ref_Sscrofa11.1	MRRF(protein_coding 201)||MRRF(mRNA)	Mitochondrial ribosome recycling factor	27	10	1	262356305-262416030	E2-E8||E1-E7	MRRF(protein_coding 202)||	MRRF(protein_coding 201)||MRRF(mRNA)	13945,31047,94154,94327,116296,142314,204639,216869,216882,228496,274777,365431,442553,489531,510859,555873,626274,663809,701891,714017,743728,982426,1147457,1193513,1225052,1232223,1332947	MRRF	ENSSSCG00000005532	XM_003480599.4	15190426,15190427,15190428,15190429,15190430,15190431,15190432
15190433	25	25	0	0	Refseq_ref_Sscrofa11.1	PTGS1(mRNA)	Prostaglandin-endoperoxide synthase 1	25	14	1	262456160-262481359	E1-E11		PTGS1(mRNA)	108232,127900,158521,198951,228433,272054,358138,476865,514949,564405,617652,637879,650331,738803,793433,793883,936075,980691,1199843,1201300,1279252,1327386,1328255,1375602,1394272	PTGS1		XM_001926129.6	15190434,15190435,15190436,15190437,15190438,15190439,15190440,15190441,15190442,15190443
15190444	25	3	22	0	Ensembl_Sscrofa11.1||Refseq_ref_Sscrofa11.1	ENSSSCG00000033158(protein_coding)||LOC100621729(mRNA)	Olfactory receptor 1L8-like	2	0	AEMK02000620.1||NW_018085301.1	164834-23996||23761-23690	NA||NA	ENSSSCG00000036678(protein_coding)||LOC110258404(pseudogene),LOC110258969(pseudogene)	ENSSSCG00000033158(protein_coding)||LOC100621729(mRNA)	529696,971655	ENSSSCG00000033158	ENSSSCG00000033158	XM_003353646.2	15190445
15190446	9	5	4	0	Ensembl_Sscrofa11.1||Refseq_ref_Sscrofa11.1	ENSSSCG00000035787(protein_coding)||LOC106504191(mRNA)	Olfactory receptor 1J4	3	0	AEMK02000598.1||NW_018085257.1	1810437-1810101	E1||E1		ENSSSCG00000035787(protein_coding)||LOC106504191(mRNA)	804174,821254,1062615	ENSSSCG00000035787	ENSSSCG00000035787	XM_013993822.2	15190447
15190448	25	10	15	0	Ensembl_Sscrofa11.1||Refseq_ref_Sscrofa11.1	ENSSSCG00000032940(pseudogene)||LOC100152864(pseudogene)	ENSSSCG00000032940||LOC100152864	7	0	1	262923521-262922627||262923097-262922706	E2||E1		ENSSSCG00000032940(pseudogene)||LOC100152864(pseudogene)	92176,227209,581879,855519,911618,1015497,1062616	ENSSSCG00000032940	ENSSSCG00000032940		15190449
15190450	25	10	15	0	Ensembl_Sscrofa11.1||Refseq_ref_Sscrofa11.1	ENSSSCG00000032940(pseudogene)||LOC100152864(pseudogene)	ENSSSCG00000032940||LOC100152864	7	0	1	262923521-262922627||262923097-262922706	E2||E1		ENSSSCG00000032940(pseudogene)||LOC100152864(pseudogene)	92176,227209,581879,855519,911618,1015497,1062616	ENSSSCG00000032940	ENSSSCG00000032940		15190451
15190452	25	11	14	0	Ensembl_Sscrofa11.1	ENSSSCG00000038595(pseudogene)	ENSSSCG00000038595	9	0	1	262877890-262877175	E1-E2		ENSSSCG00000038595(pseudogene)	178916,195807,478253,610357,735740,897413,1019545,1037784,1101500	ENSSSCG00000038595	ENSSSCG00000038595		15190453
15190454	8	8	0	0	Ensembl_Sscrofa11.1||Refseq_ref_Sscrofa11.1	ENSSSCG00000031832(protein_coding)||LOC100524066(mRNA)	Olfactory receptor 1L4	8	0	AEMK02000598.1||NW_018085257.1	1121889-1121785||262976858-1121850	E1||NA		ENSSSCG00000031832(protein_coding)||LOC100524066(mRNA)	51896,356606,360907,407879,770541,1020378,1344750,1407241	ENSSSCG00000031832	ENSSSCG00000031832	XM_003122131.3	15190455
15190456	12	12	0	0	Ensembl_Sscrofa11.1||Refseq_ref_Sscrofa11.1	ENSSSCG00000032733(protein_coding)||LOC100524234(mRNA)	Olfactory receptor 1J4-like	12	0	AEMK02000598.1||NW_018085257.1	1224116-1224808	E1||E1		ENSSSCG00000032733(protein_coding)||LOC100524234(mRNA)	103603,116334,594121,707809,826415,959419,960913,1019566,1020225,1064547,1297526,1404119	ENSSSCG00000032733	ENSSSCG00000032733	XM_003122132.2	15190457
[truncated: 24,925 more rows]
