# Supplementary material for: rePROBE: Workflow for Revised Probe Assignment and Updated Probe-set Annotation in Microarrays
Source: Genomics Proteomics Bioinformatics. 2021 Feb 11;19(6):1043–9. doi: 10.1016/j.gpb.2020.06.007 (PMC9402582; doi:10.1016/j.gpb.2020.06.007)
Supplement: Supplementary Table S3 — Information related to the probe sets represented in the cattle microarray (BovGene-1_0-st) after using rePROBE [file mmc3.xlsx]

## Sheet: BovGene-1_0-st
Table S3 Information related to the probe sets represented in the cattle microarray (BovGene-1_0-st) after using rePROBE
Note: Each result line represents a probe set and provides information about its initial identifier (column 1) and number of initially defined probes (2). Probe mapping results for annotated RNAs are summarized by the number of (i) single, (ii) multi-, and (iii) no-hit occurrences (columns 3-5). Columns 6-18 describe the best-choice probe set that is used within the revised probe-set assignment b…
Probe.set	N.probe	N.probe.sh	Nn.probe.mh	N.probe.nh	Res.db	Res.name	Res.longname	Res.mapping	Res.nSNP	Res.chr.name	Res.chr.pos	Res.chr.exon	Res.variant	Res.alternative	Res.probes	Res.symbol	Res.id.ensembl_ARS-UCD1.2	Probe.subsets
12678162	26	26	0	0	Ensembl_ARS-UCD1.2||Refseq_ref_UMD_3.1.1	CCDC54(protein_coding 201)||CCDC54(mRNA)	Coiled-coil domain containing 54	26	47	1	51940577-51941804||52363682-52364909	E1||E1		CCDC54(protein_coding 201)||CCDC54(mRNA)	120696,144330,237248,251713,329533,378629,404482,406083,420576,549382,596256,617457,704974,728318,755726,773093,780469,785695,787213,1008057,1054746,1250425,1260269,1316686,1362218,1376381	CCDC54	ENSBTAG00000046313	12678163,12678164,12678165
12678166	22	22	0	0	Ensembl_ARS-UCD1.2||Refseq_ref_UMD_3.1.1	PLSCR1(protein_coding 201)||PLSCR1(mRNA)	Phospholipid scramblase 1	22	37	1	122041899-122092743||123009141-123060082	E1-E7||E1-E8		PLSCR1(protein_coding 201)||PLSCR1(mRNA)	12065,108658,215160,234945,303523,470873,500938,642710,664713,709645,731387,897117,935264,1032860,1110398,1124087,1137198,1141301,1194246,1234617,1279680,1300948	PLSCR1	ENSBTAG00000031306	12678167,12678168,12678169,12678170,12678171,12678172,12678173,12678174
12678175	21	21	0	0	DNA			13		1	42325133-42325189				77061,166514,247997,318822,504137,558721,580007,797221,869425,993867,1040030,1217295,1320610			12678176,12678177
12678178	28	25	3	0	NT||DNA	Bos taurus cDNA clone IMAGE:8066625||Bos taurus cDNA clone IMAGE:8066625		25		1	73855903-73859558		PREDICTED: Bos taurus uncharacterized LOC112447410 [LOC112447410]. mRNA||PREDICTED: Bos taurus uncharacterized LOC112447410 [LOC112447410]. mRNA	Bos taurus cDNA clone IMAGE:8066625||Bos taurus cDNA clone IMAGE:8066625	69927,99599,189771,258571,298954,336542,415276,446605,516025,518126,576196,637264,710737,831250,1035227,1062829,1071283,1121799,1123865,1194109,1196048,1240809,1340111,1368507,1413286	Bos taurus cDNA clone IMAGE:8066625		12678179,12678180,12678181,12678182
12678183	22	21	0	1	Refseq_ref_UMD_3.1.1	LOC100138320(mRNA)	Keratin-associated protein 24-1	21	34	1	4955548-4956415	E1		LOC100138320(mRNA)	36220,41890,64286,103019,109199,247636,249080,329347,394054,515018,612664,635702,735831,869060,916070,980316,1005090,1133034,1141550,1168328,1407913	LOC100138320		12678184,12678185
12678186	23	22	0	1	DNA			22		1	65114381-65116037				91824,99186,192381,218573,335083,339550,414487,439131,459534,470783,562950,609502,636372,712938,780636,803772,814134,874934,882783,943625,1110897,1393947			12678187,12678188
12678189	23	21	0	2	Ensembl_ARS-UCD1.2||Refseq_ref_UMD_3.1.1	MCF2L2(protein_coding 201)||MCF2L2(mRNA X1)	MCF.2 cell line derived transforming sequence-like 2||MCF.2 cell line derived transforming sequence-like 2, transcript variant X1	21	20	1	83711996-83911155||84326136-84525265	E2-E28||E2-E27		MCF2L2(protein_coding 201)||MCF2L2(mRNA X1)	162626,255220,270297,342155,360744,394064,462094,515074,516739,545169,607539,724909,776169,819841,1019613,1106281,1112846,1137475,1137955,1363005,1372646	MCF2L2	ENSBTAG00000010394	12678190,12678191,12678192,12678193,12678194,12678196,12678198,12678199,12678200,12678201,12678202,12678203,12678204,12678205,12678208,12678209,12678210,12678212,12678213,12678214,12678215,12678216,12678217
12678219	24	24	0	0	Refseq_ref_UMD_3.1.1	C1H3orf30(mRNA)	Chromosome 1 open reading frame, human C3orf30	24	20	1	64552442-64556955	E1-E3		C1H3orf30(mRNA)	112501,158138,179750,207940,213366,252572,450578,486501,575350,594796,689417,784270,811543,859571,1078084,1086260,1099573,1124449,1149963,1179793,1261630,1279650,1324179,1357506	C1H3orf30		12678220,12678221,12678222
12678223	27	16	0	11	Refseq_ref_UMD_3.1.1	GMNC(mRNA X1)	Geminin coiled-coil domain containing, transcript variant X1	16	7	1	76994737-77001452	E1-E5		GMNC(mRNA X1)	206947,230581,247754,254207,596272,718662,761996,815965,869949,874613,906456,927037,961370,1216355,1244721,1369597	GMNC		12678224,12678226,12678227,12678228,12678229,12678230,12678231
12678232	18	18	0	0	DNA			18		1	156429384-156430233				102985,116632,154677,243285,401802,449835,479008,554751,616565,665206,887567,954481,965657,997947,1190605,1249312,1282453,1407525			12678233,12678234
12678235	23	8	8	7	Ensembl_ARS-UCD1.2||Refseq_ref_UMD_3.1.1	ZSCAN23(protein_coding 201)||ZSCAN23(mRNA X1)	Zinc finger and SCAN domain containing 23||zinc finger and SCAN domain containing 23, transcript variant X1	8	18	1	158075414-158076181||95205031-95205798	E1-E2||E3-E4	||ZSCAN23(mRNA X2)	ZSCAN23(protein_coding 201)||ZSCAN23(mRNA X1)	43321,220487,375761,665172,837968,1069229,1275678,1395058	ZSCAN23	ENSBTAG00000037965	12678236,12678237,12678238,12678239
12678240	10	10	0	0	DNA			10		1	81950665-81950746				67559,200809,524520,540996,603270,671947,899172,1113472,1114561,1414397			12678241
12678244	25	25	0	0	Ensembl_ARS-UCD1.2||Refseq_ref_UMD_3.1.1	KLF3(protein_coding 201)||KLF3(mRNA X1)	Kruppel like factor 3||Kruppel-like factor 3 (basic), transcript variant X1	25	14	6	57957731-57965906||59593863-59602038	E2-E4||E2-E4	KLF3(protein_coding 202),KLF3(protein_coding 203)||KLF3(mRNA X2),KLF3(mRNA)	KLF3(protein_coding 201)||KLF3(mRNA X1)	104876,108261,148753,293591,302261,334758,450919,505417,534379,546670,732720,746538,772255,891574,905599,1020681,1046450,1047147,1051767,1056996,1098379,1255015,1262578,1272574,1415853	KLF3	ENSBTAG00000017488	12678245
12678246	23	23	0	0	Ensembl_ARS-UCD1.2||Refseq_ref_UMD_3.1.1	TIGIT(protein_coding 201)||TIGIT(mRNA X1)	T cell immunoreceptor with Ig and ITIM domains||T-cell immunoreceptor with Ig and ITIM domains, transcript variant X1	23	43	1	58926916-58942984||59371403-59387471	E1-E4||E1-E5	||TIGIT(mRNA X2)	TIGIT(protein_coding 201)||TIGIT(mRNA X1)	101201,251719,333239,412520,467289,469988,533748,651726,685208,699613,712195,730344,758691,1009001,1042512,1067663,1093774,1101620,1113645,1175934,1239843,1338262,1340787	TIGIT	ENSBTAG00000011921	12678247,12678248,12678249,12678250
12678251	24	24	0	0	Refseq_ref_UMD_3.1.1	KRTAP27-1(mRNA)	Keratin associated protein 27-1	24	56	1	4893295-4894926	E1		KRTAP27-1(mRNA)	12547,72341,220849,258087,270534,322201,437238,499476,515661,572909,573592,690202,691765,708057,801961,821955,843411,946604,952396,999527,1086975,1285980,1295147,1360082	KRTAP27-1		12678252,12678253
12678254	8	1	6	1	DNA			1		1	157536259-157536235				156100			12678258,12678259,12678263,12678264,12678265
12678266	10	5	0	5	Refseq_ref_UMD_3.1.1	LOC100294973(mRNA)	Multidrug resistance-associated protein 4	3	0	1	93795008-93795049	E3		LOC100294973(mRNA)	596579,658961,808356	LOC100294973		12678269,12678270
12678271	28	28	0	0	Ensembl_ARS-UCD1.2||Refseq_ref_UMD_3.1.1	TMEM207(protein_coding 201)||TMEM207(mRNA X1)	Transmembrane protein 207||transmembrane protein 207, transcript variant X1	28	34	1	76794919-76815678||77415804-77436561	E1-E6||E1-E6	TMEM207(protein_coding 202)||TMEM207(mRNA X2)	TMEM207(protein_coding 201)||TMEM207(mRNA X1)	154589,175988,251278,285095,286773,368572,374816,443238,467188,472970,502004,536251,589434,707698,708721,734474,854050,855434,942377,987243,991746,1026962,1056088,1226743,1257561,1287643,1313124,1388974	TMEM207	ENSBTAG00000013456	12678272,12678273,12678274,12678275,12678276,12678277,12678278
12678279	17	5	0	12	NT||DNA	Sequence 64666 from Patent WO2009089296		5		1	151187713-151187880			Sequence 64666 from Patent WO2009089296	86744,148756,189327,344597,912918	Sequence 64666 from Patent WO2009089296		12678280
12678281	8	6	0	2	Ensembl_ARS-UCD1.2	ENSBTAG00000053953(protein_coding)	ENSBTAG00000053953	5	0	1	5448271-5448365	E1		ENSBTAG00000053953(protein_coding)	390938,715408,924857,1336341,1381132	ENSBTAG00000053953	ENSBTAG00000053953	12678282
12678284	25	25	0	0	Ensembl_ARS-UCD1.2||Refseq_ref_UMD_3.1.1	KRTAP7-1(protein_coding 201)||KRTAP7-1(mRNA)	Keratin associated protein 7-1	25	18	1	4736889-4737126||4036042-4036279	E1||E1		KRTAP7-1(protein_coding 201)||KRTAP7-1(mRNA)	200089,250864,273039,276814,381722,389196,515949,527583,598301,622506,705911,707937,807694,942894,943310,1035428,1064389,1094695,1099246,1185298,1219382,1268387,1316107,1343242,1351882	KRTAP7-1	ENSBTAG00000046804	12678285
12678286	13	13	0	0	Ensembl_ARS-UCD1.2	ENSBTAG00000053953(protein_coding)	ENSBTAG00000053953	13	27	1	5448264-5448417	E1		ENSBTAG00000053953(protein_coding)	8767,82878,96662,97440,189287,579244,630810,797535,849737,1032049,1139374,1163933,1401997	ENSBTAG00000053953	ENSBTAG00000053953	12678287
12678289	20	14	0	6	Ensembl_ARS-UCD1.2	ENSBTAG00000052575(lncRNA)	ENSBTAG00000052575	14	1	1	22093956-22141729	E1-E2		ENSBTAG00000052575(lncRNA)	27691,361012,451095,609800,626342,787353,854363,894013,965694,986976,1012234,1230858,1241118,1412401	ENSBTAG00000052575	ENSBTAG00000052575	12678290,12678291,12678292,12678293
12678294	12	11	1	0	Ensembl_ARS-UCD1.2	ENSBTAG00000054173(protein_coding)	Keratin-associated protein 6-2-like	11	43	1	4857333-4857471	E1		ENSBTAG00000054173(protein_coding)	152562,266293,569824,575879,765431,861483,932774,1083585,1225671,1242566,1402823	ENSBTAG00000054173	ENSBTAG00000054173	12678295
12678296	19	16	0	3	NT||DNA	Bos taurus cDNA clone IMAGE:8235626		16		1	5350741-5351022			Bos taurus cDNA clone IMAGE:8235626	10762,27255,36198,50905,180624,370078,512829,613296,930315,936176,942632,963147,984782,1060590,1134722,1388660	Bos taurus cDNA clone IMAGE:8235626		12678297,12678298
12678299	25	14	0	11	Ensembl_ARS-UCD1.2||Refseq_ref_UMD_3.1.1	ENSBTAG00000050173(lncRNA)||LOC100297006(mRNA X1)	Chromosome 1 C3orf85 homolog||uncharacterized LOC100297006, transcript variant X1	14	9	1	53901982-53919545||54320145-54337709	E1-E3||E2-E4	||LOC100297006(mRNA X2)	ENSBTAG00000050173(lncRNA)||LOC100297006(mRNA X1)	21707,53354,168309,468978,488356,590508,591191,683003,816886,832872,860586,960886,1069946,1331966	ENSBTAG00000050173	ENSBTAG00000050173	12678300,12678301,12678302,12678303,12678304,12678305,12678306
12678307	24	10	0	14	NT||DNA	PREDICTED: Bos taurus keratin-associated protein 13-1-like [LOC112447012]. mRNA		10		1	5613682-5614039			PREDICTED: Bos taurus keratin-associated protein 13-1-like [LOC112447012]. mRNA	224844,247955,271590,453117,594693,851389,975657,1042511,1095242,1269706	PREDICTED: Bos taurus keratin-associated protein 13-1-like [LOC112447012]. mRNA		12678308,12678309
12678310	28	28	0	0	Refseq_ref_UMD_3.1.1	SENP5(mRNA X1)	SUMO1/sentrin specific peptidase 5, transcript variant X1	28	32	1	71980712-72009985	E2-E9		SENP5(mRNA X1)	9103,166480,267507,326037,333375,396173,452631,453360,512048,607244,650854,679666,815025,875743,886435,1020147,1060243,1113583,1115733,1131894,1226276,1278046,1278947,1285957,1335550,1356140,1358917,1384149	SENP5		12678311,12678312,12678313,12678314,12678315,12678316,12678317,12678318,12678319,12678320
12678321	27	23	0	4	Refseq_ref_UMD_3.1.1	PIGX(mRNA X1)	Phosphatidylinositol glycan anchor biosynthesis class X, transcript variant X1	23	29	1	71839856-71861727	E1-E7		PIGX(mRNA X1)	217215,248068,287714,311566,400915,454200,538860,552017,582048,759660,790213,827832,887527,900444,951940,988769,1037130,1093740,1124422,1296874,1356737,1365680,1395508	PIGX		12678322,12678323,12678324,12678325,12678326,12678327,12678328,12678329,12678330,12678331
12678332	8	5	3	0	Refseq_ref_UMD_3.1.1	LOC100299102(mRNA)	Keratin-associated protein 10-11	5	19	1	145922641-145922669	E1		LOC100299102(mRNA)	183140,259783,488700,982828,1102513	LOC100299102		12678333
12678334	28	26	0	2	NT||DNA	PREDICTED: Bos taurus MINDY family member 4B [MINDY4B]. mRNA		26		1	117238242-117268812			PREDICTED: Bos taurus MINDY family member 4B [MINDY4B]. mRNA	66833,89761,116485,189978,263078,337448,339709,432777,530682,703581,721639,733617,746032,767373,786143,847630,913499,943947,1036357,1076412,1119887,1139517,1264711,1278876,1293396,1301250	PREDICTED: Bos taurus MINDY family member 4B [MINDY4B]. mRNA		12678335,12678336,12678337,12678338,12678339,12678340,12678341,12678342,12678343,12678344
12678345	11	11	0	0	Refseq_ref_UMD_3.1.1	OR5K4(mRNA)	Olfactory receptor, family 5, subfamily K, member 4	11	10	1	42284308-42299597	E1-E2		OR5K4(mRNA)	31515,71038,164189,411638,610371,834704,1003316,1021980,1055621,1137286,1269116	OR5K4		12678346,12678347
12678348	33	33	0	0	Ensembl_ARS-UCD1.2||Refseq_ref_UMD_3.1.1	MAATS1(protein_coding 201)||MAATS1(mRNA X1)	MYCBP associated and testis expressed 1||MYCBP-associated, testis expressed 1, transcript variant X1	33	31	1	64451410-64545454||65050488-65144537	E1-E17||E1-E16		MAATS1(protein_coding 201)||MAATS1(mRNA X1)	5011,137633,141983,164974,316132,331728,370134,423166,435473,440090,447423,482019,558402,658942,683895,761179,780715,787091,795162,798757,831385,863243,979996,1061544,1065104,1126275,1170593,1171649,1293291,1341230,1358471,1394826,1410916	MAATS1	ENSBTAG00000001293	12678349,12678350,12678351,12678352,12678353,12678354,12678355,12678356,12678357,12678358,12678359,12678360,12678361,12678362,12678363,12678364,12678365,12678366
12678367	24	23	0	1	Refseq_ref_UMD_3.1.1	CEP70(misc_RNA X1)	Centrosomal protein 70kDa, transcript variant X1	23	51	1	131588897-131620765	E1-E7	CEP70(misc_RNA X4),CEP70(mRNA X3),CEP70(mRNA X6)	CEP70(misc_RNA X1)	13020,88973,105206,110462,143189,157664,175711,302623,318307,382233,482862,509816,597891,653661,679825,904590,945124,952718,971495,1175267,1191708,1254009,1351150	CEP70		12678368,12678369,12678370,12678371,12678372,12678373,12678374
12678375	18	9	9	0	Ensembl_ARS-UCD1.2	ENSBTAG00000049468(protein_coding)	Keratin-associated protein 21-1-like	9	43	1	4913815-4914029	E1		ENSBTAG00000049468(protein_coding)	2882,12064,91371,319344,466221,672090,673919,1046259,1119645	ENSBTAG00000049468	ENSBTAG00000049468	12678376
12678377	23	23	0	0	Ensembl_ARS-UCD1.2||Refseq_ref_UMD_3.1.1	ENSBTAG00000044299(miRNA)||MIR2284I(precursor_RNA)	Bta-mir-2284i||microRNA mir-2284i	23	64	1	4288068-4288124||3580210-3580266	E1||E1		ENSBTAG00000044299(miRNA)||MIR2284I(precursor_RNA)	1773,23424,81972,124089,366112,374245,428805,489906,491276,622214,676748,702696,734953,741775,747179,883976,893304,1029682,1056268,1196777,1296320,1326635,1374064	MIR2284I	ENSBTAG00000044299	12678378
12678379	39	31	0	8	Refseq_ref_UMD_3.1.1	EPHA6(mRNA X1)	EPH receptor A6, transcript variant X1	31	38	1	40608689-41623752	E1-E20	EPHA6(mRNA X2)	EPHA6(mRNA X1)	70337,86884,100019,157418,175274,228189,264778,307847,357179,358564,369600,376312,397877,430829,449503,450162,572852,634430,710345,778496,811977,813109,1046100,1098176,1259748,1269756,1282436,1303961,1331263,1344133,1388864	EPHA6		12678380,12678381,12678382,12678383,12678384,12678385,12678386,12678387,12678388,12678389,12678390,12678391,12678392,12678393,12678394,12678395,12678396,12678397,12678398,12678399,12678400,12678401
12678402	23	23	0	0	Ensembl_ARS-UCD1.2||Refseq_ref_UMD_3.1.1	KCNH8(protein_coding 201)||KCNH8(mRNA)	Potassium voltage-gated channel subfamily H member 8||potassium voltage-gated channel, subfamily H (eag-related), member 8;potassium channel, voltage gated eag related subfamily H, member 8	23	30	1	156612957-156841652||138455331-138676522	E4-E16||E2-E14		KCNH8(protein_coding 201)||KCNH8(mRNA)	6812,89003,96496,99869,190091,261654,275154,336251,464977,556379,560701,606645,684901,742485,777653,799255,842222,963006,1103598,1109671,1153310,1341360,1398523	KCNH8	ENSBTAG00000012798	12678404,12678405,12678406,12678408,12678409,12678410,12678411,12678412,12678413,12678414,12678415,12678416
12678417	9	9	0	0	Refseq_ref_UMD_3.1.1	LOC100336639(mRNA)	Keratin-associated protein 10-7	9	70	1	146022692-146022997	E1		LOC100336639(mRNA)	112905,151171,278315,301110,426949,550811,864947,1141049,1351575	LOC100336639		12678418,12678419
12678420	21	21	0	0	Refseq_ref_UMD_3.1.1	CPNE4(mRNA)	Copine IV	21	15	1	139786945-139842293	E1-E9		CPNE4(mRNA)	53290,72594,293849,325998,376858,389645,406560,407078,618125,716730,731784,737810,900749,1013071,1017702,1101031,1153235,1192535,1243657,1247549,1395033	CPNE4		12678421,12678422,12678423,12678425,12678426,12678427,12678428,12678429,12678430
12678431	13	0	0	13														12678432
12678433	19	19	0	0	Refseq_ref_UMD_3.1.1	LOC100337155(pseudogene)	LOC100337155	19	78	1	150065763-150073576	E1-E3		LOC100337155(pseudogene)	113071,123726,252712,337575,387885,509311,564822,578351,609453,630301,674573,696119,745537,811946,926956,956897,996461,1046006,1232048	LOC100337155		12678434,12678435,12678436
12678437	20	20	0	0	Refseq_ref_UMD_3.1.1	NMNAT3(mRNA)	Nicotinamide nucleotide adenylyltransferase 3	20	65	1	130412859-130518063	E1-E5		NMNAT3(mRNA)	5724,90209,190213,282512,324811,392615,482473,570006,685870,710086,713155,738554,810061,914631,1145075,1215494,1287960,1295644,1312108,1369262	NMNAT3		12678438,12678439,12678440,12678441,12678442
12678443	18	15	1	2	Refseq_ref_UMD_3.1.1	LOC107131261(mRNA)	Leukocyte immunoglobulin-like receptor subfamily A member 5	8	0	1	30285826-30301242	E1-E4		LOC107131261(mRNA)	66958,228128,481532,513243,621108,735569,873032,911863	LOC107131261		12678444,12678445,12678447,12678449,12678450,12678451
12678452	8	7	0	1	Ensembl_ARS-UCD1.2	ENSBTAG00000053953(protein_coding)	ENSBTAG00000053953	7	11	1	5448265-5448397	E1		ENSBTAG00000053953(protein_coding)	7577,82111,103754,610683,752340,1033239,1362629	ENSBTAG00000053953	ENSBTAG00000053953	12678453
12678454	22	21	0	1	NT||DNA	Bos taurus carbonyl reductase [NADPH] 1 pseudogene [LOC100337384] on chromosome 1		20		1	148410857-148411471			Bos taurus carbonyl reductase [NADPH] 1 pseudogene [LOC100337384] on chromosome 1	5631,12874,25188,168363,211462,266584,304977,310382,325015,337301,391083,420941,782655,796154,948148,958684,1174250,1209355,1326571,1357646	Bos taurus carbonyl reductase [NADPH] 1 pseudogene [LOC100337384] on chromosome 1		12678455
12678456	25	25	0	0	Refseq_ref_UMD_3.1.1	VEPH1(mRNA X1)	Ventricular zone expressed PH domain containing 1, transcript variant X1	25	27	1	110945715-111211499	E2-E14	VEPH1(mRNA X2),VEPH1(mRNA X3)	VEPH1(mRNA X1)	106855,126053,172766,203068,235143,312375,319854,387100,606511,652960,686076,687007,771793,791080,901114,945465,999444,1003814,1099915,1131448,1154267,1189229,1258036,1283050,1328803	VEPH1		12678457,12678458,12678459,12678460,12678461,12678462,12678463,12678464,12678465,12678466,12678467,12678468,12678469
12678470	24	15	0	9	Ensembl_ARS-UCD1.2	SIM2(protein_coding 203)	SIM bHLH transcription factor 2	15	35	1	148992468-149024421	E4-E11	SIM2(protein_coding 204)	SIM2(protein_coding 203)	17553,141222,283821,337374,538711,581552,592709,769954,921149,928157,1000468,1092105,1272699,1322794,1380736	SIM2	ENSBTAG00000021447	12678471,12678472,12678473,12678474,12678475,12678476,12678479,12678480,12678481
12678482	25	17	0	8	Refseq_ref_UMD_3.1.1	LOC107131228(mRNA)	Multiple epidermal growth factor-like domains protein 6	15	13	1	99421617-99452552	E1-E11		LOC107131228(mRNA)	23329,366583,388173,453576,537395,608710,732283,746089,900534,963711,969912,1050949,1109069,1147006,1305199	LOC107131228		12678483,12678484,12678485,12678486,12678487,12678489,12678490,12678491,12678492,12678493,12678494,12678495,12678496,12678497
12678498	30	30	0	0	Ensembl_ARS-UCD1.2||Refseq_ref_UMD_3.1.1	APP(protein_coding 201)||APP(mRNA X1)	Amyloid beta precursor protein||amyloid beta precursor protein, transcript variant X1	30	56	1	10231862-10543867||9607459-9920897	E1-E17||E1-E15	APP(protein_coding 203),APP(protein_coding 204)||APP(mRNA X3),APP(mRNA X5),APP(mRNA)	APP(protein_coding 201)||APP(mRNA X1)	53496,99695,159577,201046,279119,279662,319331,371964,393114,404694,451862,484522,596158,606143,624492,627938,658408,811798,872139,876843,922006,942277,1010889,1040110,1128771,1152192,1166696,1187817,1203835,1256422	APP	ENSBTAG00000017753	12678499,12678501,12678502,12678503,12678504,12678505,12678506,12678507,12678508,12678509,12678510,12678511,12678512,12678513,12678514,12678515,12678516
12678517	23	23	0	0	Refseq_ref_UMD_3.1.1	MX1(mRNA X1)	MX dynamin-like GTPase 1, transcript variant X1	23	39	1	143175326-143204659	E2-E16	MX1(mRNA X2),MX1(mRNA X3),MX1(mRNA X4),MX1(mRNA)	MX1(mRNA X1)	152853,200118,201932,216524,331507,352129,464651,478038,564586,567112,586089,601456,684116,712632,764263,904451,987070,1102348,1212904,1242706,1276322,1305223,1370728	MX1		12678518,12678519,12678520,12678521,12678523,12678524,12678525,12678526,12678527,12678528,12678529,12678530,12678531,12678532
12678533	22	22	0	0	Ensembl_ARS-UCD1.2||Refseq_ref_UMD_3.1.1	MX2(protein_coding 201)||MX2(mRNA X1)	MX dynamin like GTPase 2||MX dynamin-like GTPase 2, transcript variant X1	22	29	1	141627415-141656869||143125508-143154961	E2-E15||E2-E15	||MX2(mRNA)	MX2(protein_coding 201)||MX2(mRNA X1)	118010,207198,240900,402624,476025,479152,612227,626524,675645,708525,774767,781965,826774,852759,929436,1007948,1011919,1021408,1049607,1072785,1149887,1260683	MX2	ENSBTAG00000008471	12678534,12678535,12678536,12678537,12678538,12678541,12678542,12678543,12678544,12678545,12678546,12678547,12678548,12678549
12678550	20	20	0	0	Ensembl_ARS-UCD1.2||Refseq_ref_UMD_3.1.1	SST(protein_coding 201)||SST(mRNA)	Somatostatin	20	56	1	79657923-79659328||80250206-80251612	E1-E2||E1-E2		SST(protein_coding 201)||SST(mRNA)	44380,138407,143402,176276,196904,230869,258283,335122,541512,563275,637248,649282,745186,915889,1217352,1219662,1231386,1286030,1317392,1325083	SST	ENSBTAG00000017312	12678551,12678552,12678553,12678554
12678555	22	22	0	0	Ensembl_ARS-UCD1.2||Refseq_ref_UMD_3.1.1	CASR(protein_coding 202)||CASR(mRNA)	Calcium sensing receptor||calcium-sensing receptor	22	33	1	66655711-66744301||67255634-67344234	E1-E7||E1-E7		CASR(protein_coding 202)||CASR(mRNA)	189437,296809,306191,339204,474853,528960,570431,575967,592065,630280,648038,733584,750617,782396,790463,866557,977521,1012758,1026413,1136117,1206875,1360673	CASR	ENSBTAG00000003865	12678556,12678557,12678558,12678559,12678560,12678561,12678562,12678563,12678564
12678565	11	11	0	0	Ensembl_ARS-UCD1.2||Refseq_ref_UMD_3.1.1	CCT8(protein_coding 201)||CCT8(mRNA X1)	Chaperonin containing TCP1 subunit 8||chaperonin containing TCP1 subunit 8, transcript variant X1	11	7	1	7114222-7127939||6475479-6489196	E1-E15||E1-E16	||CCT8(mRNA)	CCT8(protein_coding 201)||CCT8(mRNA X1)	158474,164203,336748,388753,478246,559954,577910,665075,1074461,1122847,1305302	CCT8	ENSBTAG00000014233	12678566,12678571,12678582
12678583	23	23	0	0	Ensembl_ARS-UCD1.2||Refseq_ref_UMD_3.1.1	ETS2(protein_coding 202)||ETS2(mRNA)	ETS proto-oncogene 2, transcription factor||v-ets avian erythroblastosis virus E26 oncogene homolog 2	23	43	1	151170001-151181421||152880474-152891753	E2-E9||E2-E9		ETS2(protein_coding 202)||ETS2(mRNA)	53560,91687,108607,160215,299764,478563,492059,539367,592547,616946,637470,646174,729231,801026,843085,856692,859846,980849,1039022,1121864,1261142,1272480,1274256	ETS2	ENSBTAG00000009214	12678584,12678585,12678586,12678587,12678588,12678589,12678590,12678591,12678592
12678593	41	41	0	0	Ensembl_ARS-UCD1.2||Refseq_ref_UMD_3.1.1	GART(protein_coding 201)||GART(mRNA)	Phosphoribosylglycinamide formyltransferase, phosphoribosylglycinamide synthetase, phosphoribosylaminoimidazole synthetase	41	53	1	1986098-2011949||1265743-1291594	E1-E22||E1-E22		GART(protein_coding 201)||GART(mRNA)	68727,82307,94579,127428,174398,258565,282801,330030,338355,354059,364151,375210,377165,409147,413675,423302,511146,515974,597259,608568,662917,691841,710805,765955,776677,792219,799262,832232,837370,890047,926889,1016444,1047545,1064768,1068132,1081497,1130167,1141610,1236588,1242569,1327342	GART	ENSBTAG00000009188	12678594,12678595,12678596,12678597,12678598,12678599,12678600,12678601,12678602,12678603,12678604,12678605,12678606,12678607,12678608,12678609,12678610,12678611,12678612,12678613,12678614,12678615,12678616,12678617
12678618	27	27	0	0	Ensembl_ARS-UCD1.2||Refseq_ref_UMD_3.1.1	UMPS(protein_coding 201)||UMPS(mRNA)	Uridine monophosphate synthetase	27	8	1	69127870-69177758||69732819-69782706	E1-E6||E1-E6		UMPS(protein_coding 201)||UMPS(mRNA)	59807,178067,192640,230683,245853,319927,401737,405258,467313,492169,571188,579622,586963,625802,742000,743775,843485,967930,998116,1061677,1075258,1117782,1200958,1277757,1283616,1284632,1411396	UMPS	ENSBTAG00000013727	12678619,12678620,12678621,12678622,12678623,12678624,12678625
12678626	26	26	0	0	Ensembl_ARS-UCD1.2||Refseq_ref_UMD_3.1.1	ALCAM(protein_coding 201)||ALCAM(mRNA X1)	Activated leukocyte cell adhesion molecule||activated leukocyte cell adhesion molecule, transcript variant X1	26	35	1	49931503-50158000||50332297-50558798	E1-E15||E1-E14	||ALCAM(mRNA)	ALCAM(protein_coding 201)||ALCAM(mRNA X1)	14146,55728,133687,166794,172578,182450,199976,222336,345970,346280,381634,404043,454627,470681,483121,701955,809361,829778,856706,964269,1004001,1032857,1052502,1242610,1247984,1318932	ALCAM	ENSBTAG00000000088	12678627,12678628,12678629,12678630,12678631,12678632,12678633,12678634,12678635,12678636,12678637,12678638,12678639,12678640,12678641
12678642	20	20	0	0	Ensembl_ARS-UCD1.2||Refseq_ref_UMD_3.1.1	ATP5PO(protein_coding 201)||ATP5O(mRNA)	ATP synthase peripheral stalk subunit OSCP||ATP synthase, H+ transporting, mitochondrial F1 complex, O subunit	20	12	1	1643714-1651015||922669-929970	E1-E7||E1-E7		ATP5PO(protein_coding 201)||ATP5O(mRNA)	200555,244935,269080,320804,337752,385053,385432,472480,616077,664578,714155,782943,804134,821606,872959,917300,953724,1002284,1143844,1258229	ATP5PO	ENSBTAG00000018278	12678644,12678645,12678646,12678647,12678648,12678649,12678650,12678651
12678652	31	31	0	0	Ensembl_ARS-UCD1.2||Refseq_ref_UMD_3.1.1	COPB2(protein_coding 201)||COPB2(mRNA)	Coatomer protein complex subunit beta 2||coatomer protein complex subunit beta 2 (beta prime)	31	19	1	129707573-129736829||130765760-130819841	E1-E17||E1-E17		COPB2(protein_coding 201)||COPB2(mRNA)	80409,89207,170853,190849,231300,288553,399441,452034,546839,553905,628971,671829,679838,706268,729247,760324,780348,912637,927080,987876,988399,1036165,1136965,1178756,1194823,1207576,1240785,1358747,1363809,1364840,1372867	COPB2	ENSBTAG00000014843	12678653,12678654,12678655,12678656,12678657,12678658,12678659,12678660,12678661,12678662,12678664,12678665,12678666,12678667,12678668,12678669
12678670	13	13	0	0	Ensembl_ARS-UCD1.2||Refseq_ref_UMD_3.1.1	CRYAA(protein_coding 201)||CRYAA(mRNA)	Crystallin alpha A	13	48	1	143317210-143319891||144887733-144890414	E1-E3||E1-E3		CRYAA(protein_coding 201)||CRYAA(mRNA)	11221,41507,209045,217113,288923,393494,588655,596355,675877,783158,882784,1044867,1048993	CRYAA	ENSBTAG00000003134	12678671,12678672,12678673,12678674
12678675	23	23	0	0	Ensembl_ARS-UCD1.2||Refseq_ref_UMD_3.1.1	CRYGS(protein_coding 201)||CRYGS(mRNA X1)	Crystallin gamma S||crystallin gamma S, transcript variant X1	23	57	1	80695540-80696484||81285814-81286758	E2-E3||E2-E3	||CRYGS(mRNA)	CRYGS(protein_coding 201)||CRYGS(mRNA X1)	23111,72607,190339,211728,333620,657048,731974,789572,820250,820279,916525,945223,957394,1025754,1039095,1109449,1113457,1201075,1298867,1313735,1337417,1382654,1394821	CRYGS	ENSBTAG00000003140	12678676,12678677,12678678
12678679	18	18	0	0	Ensembl_ARS-UCD1.2||Refseq_ref_UMD_3.1.1	FOXL2(protein_coding 201)||FOXL2(mRNA)	Forkhead box L2	18	29	1	130185558-130186502||131242614-131243558	E1||E1		FOXL2(protein_coding 201)||FOXL2(mRNA)	67997,118875,176174,234851,250808,381840,385875,410057,413451,421428,725155,880620,1148668,1229721,1232306,1238530,1349647,1364273	FOXL2	ENSBTAG00000031277	12678680
12678681	19	19	0	0	Ensembl_ARS-UCD1.2||Refseq_ref_UMD_3.1.1	GAP43(protein_coding 201)||GAP43(mRNA)	Growth associated protein 43	19	62	1	60306797-60407575||60856338-60957190	E1-E3||E1-E3		GAP43(protein_coding 201)||GAP43(mRNA)	140496,185978,255165,269491,327896,591572,635941,686127,808118,842383,870091,884287,938651,947745,965955,1006857,1097288,1130969,1223506	GAP43	ENSBTAG00000006451	12678682,12678684,12678685,12678686
12678687	27	27	0	0	Ensembl_ARS-UCD1.2||Refseq_ref_UMD_3.1.1	TMPRSS15(protein_coding 201)||TMPRSS15(mRNA)	Transmembrane serine protease 15||transmembrane protease, serine 15	27	33	1	18568050-18710869||18058782-18207145	E1-E26||E1-E26		TMPRSS15(protein_coding 201)||TMPRSS15(mRNA)	129930,197086,308157,355038,367224,439039,462881,498800,521590,524710,530488,533021,660611,748159,826211,850205,1061370,1173260,1175587,1191144,1209601,1232808,1301720,1304306,1331686,1332407,1383412	TMPRSS15	ENSBTAG00000000597	12678688,12678689,12678690,12678692,12678693,12678694,12678695,12678696,12678697,12678698,12678699,12678700,12678701,12678702,12678703,12678704,12678705,12678706,12678707,12678708,12678709,12678710,12678711,12678712,12678713,12678714,12678715
12678716	24	24	0	0	Ensembl_ARS-UCD1.2||Refseq_ref_UMD_3.1.1	SYNJ1(protein_coding 201)||SYNJ1(mRNA X1)	Synaptojanin 1||synaptojanin 1, transcript variant X1	24	22	1	2853544-2915843||2133785-2196081	E3-E33||E3-E32	SYNJ1(protein_coding 202),SYNJ1(protein_coding 203),SYNJ1(protein_coding 204)||SYNJ1(mRNA X10),SYNJ1(mRNA X11),SYNJ1(mRNA X12),SYNJ1(mRNA X13),SYNJ1(mRNA X14),SYNJ1(mRNA X15),SYNJ1(mRNA X2),SYNJ1(mRNA X3),SYNJ1(mRNA X4),SYNJ1(mRNA X5),SYNJ1(mRNA)	SYNJ1(protein_coding 201)||SYNJ1(mRNA X1)	12237,198025,232410,266305,389217,413611,420855,428430,432089,447693,487948,561137,575101,596667,621528,747247,767399,862593,873648,965453,1136139,1192284,1333785,1379264	SYNJ1	ENSBTAG00000003063	12678718,12678719,12678720,12678721,12678722,12678723,12678725,12678726,12678727,12678728,12678729,12678730,12678731,12678732,12678733,12678734,12678735,12678736,12678737,12678738,12678740,12678741,12678744,12678745
12678746	25	25	0	0	Ensembl_ARS-UCD1.2||Refseq_ref_UMD_3.1.1	UPK1B(protein_coding 201)||UPK1B(mRNA X1)	Uroplakin 1B||uroplakin 1B, transcript variant X1	25	10	1	63981650-64010284||64576868-64605502	E1-E8||E1-E8	||UPK1B(mRNA)	UPK1B(protein_coding 201)||UPK1B(mRNA X1)	10451,17093,131441,215916,243406,280055,327363,337418,431603,498234,508592,525768,678242,742863,783746,792317,1007022,1046844,1048905,1064107,1071706,1097367,1102500,1266866,1378929	UPK1B	ENSBTAG00000009014	12678747,12678748,12678749,12678750,12678751,12678752,12678753,12678754,12678755
12678756	27	27	0	0	Ensembl_ARS-UCD1.2||Refseq_ref_UMD_3.1.1	ATP6V1A(protein_coding 201)||ATP6V1A(mRNA X1)	ATPase H+ transporting V1 subunit A||ATPase, H+ transporting, lysosomal 70kDa, V1 subunit A, transcript variant X1	27	36	1	58434615-58493306||58880067-58938323	E1-E15||E1-E15	||ATP6V1A(mRNA)	ATP6V1A(protein_coding 201)||ATP6V1A(mRNA X1)	20158,42476,76005,198047,219389,249619,265117,305856,328585,441828,500013,675762,684980,744718,766650,833548,835090,933179,970961,975620,1079638,1149246,1306680,1322072,1331176,1402703,1408830	ATP6V1A	ENSBTAG00000002703	12678757,12678758,12678759,12678760,12678761,12678762,12678763,12678765,12678766,12678767,12678769,12678770,12678771,12678772
12678773	24	24	0	0	Ensembl_ARS-UCD1.2||Refseq_ref_UMD_3.1.1	COL6A2(protein_coding 201)||COL6A2(mRNA)	Collagen type VI alpha 2 chain||collagen type VI alpha 2	24	76	1	145820794-145835936||147555568-147570711	E2-E28||E2-E28		COL6A2(protein_coding 201)||COL6A2(mRNA)	110738,244001,273954,396130,422566,454670,550359,579375,623339,685321,693535,729001,789318,816581,838160,939977,943192,967773,1021304,1063155,1105808,1218604,1295069,1388906	COL6A2	ENSBTAG00000019269	12678774,12678775,12678776,12678778,12678779,12678780,12678781,12678782,12678783,12678784,12678786,12678787,12678788,12678789,12678790,12678791,12678793
12678794	35	35	0	0	Ensembl_ARS-UCD1.2||Refseq_ref_UMD_3.1.1	SLC2A2(protein_coding 202)||SLC2A2(mRNA X1)	Solute carrier family 2 member 2||solute carrier family 2 (facilitated glucose transporter), member 2, transcript variant X1	35	35	1	96452924-96482756||97220100-97249931	E1-E12||E1-E11	||SLC2A2(mRNA)	SLC2A2(protein_coding 202)||SLC2A2(mRNA X1)	79005,89175,91529,123704,229206,240662,248076,250913,286690,476553,480660,486650,531769,724910,732819,735562,745395,786179,804752,819058,831178,896902,977871,988264,1048484,1065206,1085069,1126833,1137554,1157388,1219950,1245156,1373812,1379075,1394738	SLC2A2	ENSBTAG00000005386	12678795,12678796,12678797,12678798,12678799,12678800,12678801,12678802,12678803,12678804,12678805,12678806
12678807	24	24	0	0	Ensembl_ARS-UCD1.2||Refseq_ref_UMD_3.1.1	SLCO2A1(protein_coding 201)||SLCO2A1(mRNA)	Solute carrier organic anion transporter family member 2A1	24	22	1	135336960-135423981||136435672-136528501	E1-E14||E1-E14		SLCO2A1(protein_coding 201)||SLCO2A1(mRNA)	34900,225142,256302,276092,279472,345417,359806,463529,469725,483856,542523,682531,719627,738973,890980,903225,923335,938661,943808,944420,972548,1068392,1132515,1276650	SLCO2A1	ENSBTAG00000001324	12678808,12678809,12678810,12678811,12678812,12678813,12678814,12678815,12678816,12678817,12678818,12678819,12678820,12678821
12678822	23	23	0	0	Ensembl_ARS-UCD1.2||Refseq_ref_UMD_3.1.1	ATP5PF(protein_coding 201)||ATP5J(mRNA X3)	ATP synthase peripheral stalk subunit F6||ATP synthase, H+ transporting, mitochondrial Fo complex subunit F6, transcript variant X3	23	11	1	10691652-10698893||10069687-10076928	E2-E5||E1-E4	||ATP5J(mRNA)	ATP5PF(protein_coding 201)||ATP5J(mRNA X3)	49508,60392,107874,167514,391110,484742,530349,576420,582771,667975,814875,866655,875368,880160,909475,974810,1058203,1154584,1182659,1233475,1268145,1308648,1401439	ATP5PF	ENSBTAG00000000605	12678823,12678824,12678825,12678826,12678827
12678828	24	24	0	0	Ensembl_ARS-UCD1.2||Refseq_ref_UMD_3.1.1	NFKBIZ(protein_coding 201)||NFKBIZ(mRNA)	NFKB inhibitor zeta||nuclear factor of kappa light polypeptide gene enhancer in B-cells inhibitor, zeta	24	37	1	46190341-46200250||46543586-46553482	E1-E12||E1-E15		NFKBIZ(protein_coding 201)||NFKBIZ(mRNA)	62175,69394,74159,97547,203275,243203,338655,388258,415742,417832,447867,453461,535430,575794,588458,707833,768004,1021877,1036918,1039407,1045931,1284107,1331520,1371298	NFKBIZ	ENSBTAG00000010987	12678829,12678830,12678831,12678832,12678833,12678834,12678835,12678836,12678837,12678838,12678839,12678840,12678841
12678842	26	26	0	0	Ensembl_ARS-UCD1.2||Refseq_ref_UMD_3.1.1	ADAMTS5(protein_coding 201)||ADAMTS5(mRNA)	ADAM metallopeptidase with thrombospondin type 1 motif 5	26	30	1	9442284-9491299||8812368-8861577	E1-E8||E1-E8		ADAMTS5(protein_coding 201)||ADAMTS5(mRNA)	76003,76043,90195,91769,100541,208627,258861,373968,396799,493953,499960,506320,558256,578732,611360,648472,678589,785070,866230,883390,921354,957971,1048701,1073668,1151631,1339892	ADAMTS5	ENSBTAG00000000648	12678843,12678844,12678845,12678846,12678847,12678848,12678849,12678850
12678851	11	11	0	0	Ensembl_ARS-UCD1.2||Refseq_ref_UMD_3.1.1	NDUFB4(protein_coding 201)||NDUFB4(mRNA)	NADH:ubiquinone oxidoreductase subunit B4||NADH	11	24	1	65318409-65324491||65922520-65928602	E1-E3||E1-E3		NDUFB4(protein_coding 201)||NDUFB4(mRNA)	120170,342334,384342,584252,717433,752863,783079,845219,932632,1071906,1388400	NDUFB4	ENSBTAG00000015892	12678852,12678855
12678856	21	21	0	0	Ensembl_ARS-UCD1.2||Refseq_ref_UMD_3.1.1	NDUFV3(protein_coding 201)||NDUFV3(mRNA)	NADH:ubiquinone oxidoreductase subunit V3||NADH	21	35	1	143120422-143131669||144690277-144701531	E1-E4||E1-E4	NDUFV3(protein_coding 203)||	NDUFV3(protein_coding 201)||NDUFV3(mRNA)	55327,83498,87590,97902,254889,359201,371893,575715,650323,658609,783492,865432,867183,932242,934473,1007042,1097355,1254460,1316919,1323727,1379022	NDUFV3	ENSBTAG00000021491	12678857,12678858,12678859,12678860,12678861
12678862	24	24	0	0	Ensembl_ARS-UCD1.2||Refseq_ref_UMD_3.1.1	RF00024(misc_RNA 201)||TERC(ncRNA)	ENSBTAG00000043157||telomerase RNA component	24	6	1	97612812-97613231||98401448-98401867	E1||E1		RF00024(misc_RNA 201)||TERC(ncRNA)	5254,21053,21533,119951,268897,336310,360377,372785,397645,540632,560125,714318,810167,894415,984304,1022940,1023721,1075047,1112390,1149866,1176785,1259928,1351098,1355540	RF00024	ENSBTAG00000043157	12678863
12678864	22	22	0	0	Ensembl_ARS-UCD1.2||Refseq_ref_UMD_3.1.1	HTR1F(protein_coding 201)||HTR1F(mRNA X1)	5-hydroxytryptamine receptor 1F||5-hydroxytryptamine (serotonin) receptor 1F, G protein-coupled, transcript variant X1	22	84	1	36006464-36007542||35603133-35604211	E1||E2	||HTR1F(mRNA)	HTR1F(protein_coding 201)||HTR1F(mRNA X1)	26815,68191,76377,169801,257735,357905,466681,536701,567418,601725,688641,748168,759133,882452,937951,1047105,1195773,1204482,1208642,1216527,1356199,1402451	HTR1F	ENSBTAG00000039151	12678865,12678866
12678867	27	25	0	2	Ensembl_ARS-UCD1.2||Refseq_ref_UMD_3.1.1	KAT2B(protein_coding 206)||KAT2B(mRNA X1)	Lysine acetyltransferase 2B||K(lysine) acetyltransferase 2B, transcript variant X1	25	29	1	157303474-157374215||44858581-44929245	E2-E18||E2-E18	KAT2B(protein_coding 208)||	KAT2B(protein_coding 206)||KAT2B(mRNA X1)	66984,153173,163386,225417,454010,493899,507345,512947,593374,616630,618365,619415,777727,836240,838923,983849,992851,1081957,1091093,1130064,1130548,1151742,1328518,1380035,1384294	KAT2B	ENSBTAG00000000746	12678868,12678869,12678870,12678871,12678872,12678873,12678874,12678875,12678876,12678878,12678879,12678880,12678881,12678883,12678884,12678885
12678886	25	25	0	0	Ensembl_ARS-UCD1.2||Refseq_ref_UMD_3.1.1	P2RY12(protein_coding 201)||P2RY12(mRNA)	Purinergic receptor P2Y12||purinergic receptor P2Y, G-protein coupled, 12	25	48	1	116694952-116747163||117588534-117640760	E1-E3||E1-E2		P2RY12(protein_coding 201)||P2RY12(mRNA)	22685,72224,129062,160609,203776,261350,410538,413703,462093,469772,475266,616838,619261,699431,724385,803880,926243,937286,971583,1003720,1029006,1034757,1151800,1276021,1296622	P2RY12	ENSBTAG00000015837	12678887,12678888,12678889,12678890
12678891	29	29	0	0	Ensembl_ARS-UCD1.2||Refseq_ref_UMD_3.1.1	CD86(protein_coding 202)||CD86(mRNA X2)	CD86 molecule||CD86 molecule, transcript variant X2	29	17	1	66544263-66610725||67144175-67210647	E1-E7||E1-E7	||CD86(mRNA)	CD86(protein_coding 202)||CD86(mRNA X2)	32979,81333,127124,175955,306613,398516,421284,439793,441615,476149,510856,562903,567667,582137,612805,710809,720050,879499,879736,969549,1008267,1088109,1115480,1161543,1259672,1269294,1272489,1329387,1408251	CD86	ENSBTAG00000013118	12678892,12678893,12678894,12678895,12678896,12678897,12678898,12678899
12678900	28	27	0	1	Ensembl_ARS-UCD1.2||Refseq_ref_UMD_3.1.1	CLDN1(protein_coding 201)||CLDN1(mRNA)	Claudin 1	27	81	1	76973830-76989383||77596392-77611945	E1-E4||E1-E5		CLDN1(protein_coding 201)||CLDN1(mRNA)	79914,140589,168581,170519,181758,211226,263789,291303,301634,314846,334672,431028,464973,514444,570606,592721,646571,761597,964728,1005370,1180977,1186072,1211173,1244155,1264853,1282561,1395560	CLDN1	ENSBTAG00000013148	12678901,12678902,12678903,12678904,12678905,12678906
12678907	28	28	0	0	Ensembl_ARS-UCD1.2||Refseq_ref_UMD_3.1.1	ST3GAL6(protein_coding 201)||ST3GAL6(mRNA)	ST3 beta-galactoside alpha-2,3-sialyltransferase 6	28	12	1	43047988-43110784||42678545-42741349	E1-E11||E1-E12		ST3GAL6(protein_coding 201)||ST3GAL6(mRNA)	13658,33387,101978,197432,207862,218810,249678,298263,306422,361937,364870,439845,494834,505451,601927,639384,677862,694691,806781,900360,1092275,1132705,1183064,1196972,1223380,1292128,1323767,1377516	ST3GAL6	ENSBTAG00000004471	12678908,12678909,12678910,12678912,12678913,12678914,12678915,12678916,12678917,12678918,12678919
12678920	24	24	0	0	Ensembl_ARS-UCD1.2||Refseq_ref_UMD_3.1.1	NR1I2(protein_coding 201)||NR1I2(mRNA)	Nuclear receptor subfamily 1 group I member 2	24	50	1	64606763-64639398||65205876-65238523	E1-E9||E1-E9		NR1I2(protein_coding 201)||NR1I2(mRNA)	10072,36080,70214,101015,111845,128195,182667,331308,342119,349212,499224,589826,600295,608216,692076,739515,850610,972864,973072,1267487,1303626,1336600,1357075,1410555	NR1I2	ENSBTAG00000019557	12678921,12678923,12678924,12678925,12678926,12678927,12678928,12678929,12678930,12678931
12678932	27	25	0	2	Refseq_ref_UMD_3.1.1	CEP70(misc_RNA X1)	Centrosomal protein 70kDa, transcript variant X1	25	54	1	131631609-131658525	E8-E17	CEP70(misc_RNA X4),CEP70(mRNA X3)	CEP70(misc_RNA X1)	22426,42247,89150,128078,154359,198638,441229,475453,482524,544431,630243,637408,695987,739034,796062,801220,807027,825034,979968,999957,1050693,1073766,1201688,1248089,1360513	CEP70		12678933,12678934,12678935,12678936,12678937,12678938,12678939,12678940,12678941,12678942,12678943
12678944	42	42	0	0	Ensembl_ARS-UCD1.2||Refseq_ref_UMD_3.1.1	SI(protein_coding 201)||SI(mRNA X1)	Sucrase-isomaltase||sucrase-isomaltase (alpha-glucosidase), transcript variant X1	42	42	1	102272323-102388031||103088894-103204716	E1-E47||E2-E47	||SI(mRNA)	SI(protein_coding 201)||SI(mRNA X1)	15823,29394,121812,139500,163597,171271,249474,284507,290801,296825,298435,352295,361712,363141,378819,483960,534868,578591,593609,624346,639796,640141,775308,817414,925742,1001537,1017936,1019606,1089820,1119298,1126110,1134943,1162874,1169033,1200466,1203689,1210326,1283232,1291681,1302559,1359407,1361574	SI	ENSBTAG00000006975	12678945,12678946,12678947,12678948,12678950,12678951,12678952,12678953,12678954,12678955,12678956,12678957,12678958,12678960,12678961,12678962,12678963,12678964,12678965,12678966,12678967,12678968,12678969,12678970,12678971,12678973,12678974,12678975,12678976,12678977,12678978,12678979,12678980,12678981,12678984,12678985,12678986,12678987,12678988,12678989,12678990,12678991
12678992	31	31	0	0	Refseq_ref_UMD_3.1.1	RFC4(mRNA X1)	Replication factor C subunit 4, transcript variant X1	31	40	1	81043695-81057746	E1-E11	RFC4(mRNA)	RFC4(mRNA X1)	31210,83626,103400,175552,245937,248839,286028,355614,403770,513588,539227,568994,647209,695100,718730,730696,786049,823083,899285,962842,978139,978538,983949,1191591,1231493,1241204,1251692,1279943,1313438,1338507,1348172	RFC4		12678993,12678994,12678995,12678996,12678997,12678998,12678999,12679000,12679001,12679002,12679003
12679004	19	14	0	5	Ensembl_ARS-UCD1.2||Refseq_ref_UMD_3.1.1	MUC20(protein_coding 201)||MUC20(mRNA)	Mucin 20, cell surface associated	14	19	1	70466561-70473873||71078298-71085610	E2-E4||E2-E4		MUC20(protein_coding 201)||MUC20(mRNA)	61568,105787,171219,264984,301312,555102,588899,686574,825668,1003958,1063891,1197099,1272698,1370179	MUC20	ENSBTAG00000032819	12679006,12679007,12679009,12679010
12679011	42	42	0	0	Ensembl_ARS-UCD1.2	ATR(protein_coding 202)	ATR serine/threonine kinase	41	53	1	126488144-126591778	E2-E47		ATR(mRNA X1),ATR(protein_coding 202),ATR(mRNA X1)	6948,31617,105741,117246,120565,184302,288805,340948,360925,396721,415429,427548,464904,487891,488573,506350,545975,567253,567587,567594,581486,588851,611566,631259,643212,686983,700204,723104,789729,817041,823426,843936,886042,898178,985726,1008681,1037497,1158279,1236673,1350906,1369802	ATR	ENSBTAG00000011529	12679013,12679014,12679015,12679016,12679017,12679018,12679019,12679020,12679021,12679022,12679023,12679024,12679025,12679026,12679027,12679028,12679030,12679031,12679032,12679033,12679035,12679037,12679039,12679040,12679041,12679042,12679043,12679044,12679045,12679046,12679047,12679048,12679049,12679050,12679052,12679053,12679054,12679055,12679056,12679057,12679058,12679059
12679060	31	28	0	3	Refseq_ref_UMD_3.1.1	RWDD2B(mRNA)	RWD domain containing 2B	28	26	1	6521217-6533991	E1-E6		RWDD2B(mRNA)	34782,94535,390957,393561,423189,470062,471224,498693,580858,595578,617587,626515,658979,698788,701148,797714,874843,885536,994962,1011154,1011909,1021373,1025323,1025704,1201309,1285672,1333754,1382703	RWDD2B		12679061,12679062,12679063,12679064,12679065,12679066,12679067,12679068
12679069	29	29	0	0	Ensembl_ARS-UCD1.2||Refseq_ref_UMD_3.1.1	LSG1(protein_coding 201)||LSG1(mRNA)	Large 60S subunit nuclear export GTPase 1	29	79	1	72877443-72899849||73484540-73506946	E1-E14||E1-E14		LSG1(protein_coding 201)||LSG1(mRNA)	61941,62919,62987,81751,82379,150889,230522,305437,356119,385116,402818,426816,429600,631959,652490,662266,674674,695566,704719,706750,865996,890577,913573,940981,969616,992156,1192413,1340309,1416022	LSG1	ENSBTAG00000008461	12679070,12679071,12679072,12679073,12679074,12679075,12679076,12679077,12679078,12679079,12679080,12679081,12679082,12679083,12679084,12679085
12679086	23	23	0	0	Ensembl_ARS-UCD1.2||Refseq_ref_UMD_3.1.1	TFG(protein_coding 201)||TFG(mRNA)	TRK-fused gene	23	60	1	45156192-45188311||45489195-45521326	E1-E8||E1-E9		TFG(protein_coding 201)||TFG(mRNA)	35610,72273,156609,225031,259466,338740,345798,386575,411860,480370,573494,735094,752962,852757,888881,890557,932526,951290,1026564,1156414,1161015,1257752,1390871	TFG	ENSBTAG00000016363	12679087,12679088,12679089,12679090,12679091,12679092,12679093,12679094,12679095,12679096
12679097	25	25	0	0	Refseq_ref_UMD_3.1.1	TMEM41A(mRNA)	Transmembrane protein 41A	25	68	1	82285913-82294551	E1-E5		TMEM41A(mRNA)	7676,86895,129194,211995,277467,333042,383245,392452,400258,484944,579162,589824,638033,656501,668514,694993,1013933,1039863,1042271,1113390,1197321,1216205,1269352,1279361,1349582	TMEM41A		12679098,12679099,12679100,12679101,12679102,12679103,12679104
12679105	19	19	0	0	Ensembl_ARS-UCD1.2||Refseq_ref_UMD_3.1.1	CLCN2(protein_coding 201)||CLCN2(mRNA X1)	Chloride voltage-gated channel 2||chloride channel, voltage-sensitive 2, transcript variant X1	19	59	1	82832651-82844007||83445471-83456827	E2-E24||E2-E24	||CLCN2(mRNA X4),CLCN2(mRNA)	CLCN2(protein_coding 201)||CLCN2(mRNA X1)	4400,44406,150352,201289,403382,435748,533672,653520,678882,688816,719694,750100,833069,857831,956688,1083850,1259881,1357158,1415317	CLCN2	ENSBTAG00000012284	12679107,12679109,12679110,12679111,12679112,12679115,12679116,12679117,12679118,12679120,12679121,12679122,12679123,12679124,12679125,12679126,12679127,12679128,12679129
12679131	30	30	0	0	Ensembl_ARS-UCD1.2||Refseq_ref_UMD_3.1.1	GRAMD1C(protein_coding 201)||GRAMD1C(mRNA X2)	GRAM domain containing 1C||GRAM domain containing 1C, transcript variant X2	30	25	1	58518937-58618073||58963953-59063038	E1-E15||E1-E15	||GRAMD1C(mRNA)	GRAMD1C(protein_coding 201)||GRAMD1C(mRNA X2)	108811,117784,213357,214397,304851,412582,432542,535529,553781,574242,609940,624624,672920,757533,761342,794732,797289,830735,885587,1074123,1076967,1084845,1219327,1221776,1244305,1297632,1321347,1365168,1370535,1412980	GRAMD1C	ENSBTAG00000004971	12679132,12679133,12679134,12679135,12679136,12679137,12679138,12679139,12679140,12679141,12679142,12679143,12679144,12679145,12679146,12679147,12679148
12679149	23	23	0	0	Ensembl_ARS-UCD1.2||Refseq_ref_UMD_3.1.1	HSPA13(protein_coding 201)||HSPA13(mRNA)	Heat shock protein family A (Hsp70) member 13	23	33	1	22783919-22793991||22290120-22300192	E1-E5||E1-E5		HSPA13(protein_coding 201)||HSPA13(mRNA)	27644,65192,122541,260528,375517,427146,495802,522492,578582,641056,691664,742154,808331,810170,961085,961146,1033529,1035283,1048208,1128234,1157687,1220618,1270548	HSPA13	ENSBTAG00000012908	12679150,12679151,12679152,12679153,12679154,12679155,12679156
12679157	25	25	0	0	Refseq_ref_UMD_3.1.1	LRRC3(mRNA)	Leucine rich repeat containing 3	25	70	1	145885363-145887684	E1-E2		LRRC3(mRNA)	89271,95620,191359,304560,306474,389600,436446,596832,650649,700774,769584,838449,848938,863609,937852,1000307,1000728,1108354,1110480,1131721,1141014,1270607,1290991,1294193,1414620	LRRC3		12679158,12679159,12679160,12679161
12679162	27	26	1	0	Refseq_ref_UMD_3.1.1	TFDP2(mRNA X1)	Transcription factor Dp-2 (E2F dimerization partner 2), transcript variant X1	26	15	1	127977943-128027256	E6-E16	TFDP2(mRNA X10),TFDP2(mRNA X11),TFDP2(mRNA X12),TFDP2(mRNA X2),TFDP2(mRNA X3),TFDP2(mRNA X6),TFDP2(mRNA X7),TFDP2(mRNA X8),TFDP2(mRNA X9),TFDP2(mRNA)	TFDP2(mRNA X1)	129603,169620,229322,294748,295283,391648,406537,432621,436282,520423,529487,571711,600441,627311,669637,696056,814439,867910,885140,921977,932515,968919,988848,1001140,1079845,1384103	TFDP2		12679163,12679164,12679165,12679166,12679167,12679168,12679170,12679171,12679172,12679173
12679174	26	26	0	0	Ensembl_ARS-UCD1.2||Refseq_ref_UMD_3.1.1	ACAP2(protein_coding 202)||ACAP2(mRNA)	ArfGAP with coiled-coil, ankyrin repeat and PH domains 2	26	39	1	72150318-72264225||72758785-72872412	E1-E7||E1-E7		ACAP2(protein_coding 202)||ACAP2(mRNA)	7649,31682,37173,186082,241896,341824,342723,371512,431190,435609,508236,517044,564387,986325,1107064,1161722,1187008,1213715,1230649,1300538,1301415,1326447,1379894,1382388,1394799,1397571	ACAP2	ENSBTAG00000003378	12679175,12679176,12679178,12679179,12679180,12679181,12679182,12679183
12679184	23	23	0	0	Ensembl_ARS-UCD1.2||Refseq_ref_UMD_3.1.1	EIF5A2(protein_coding 201)||EIF5A2(mRNA)	Eukaryotic translation initiation factor 5A2	23	21	1	96541095-96557779||97308271-97324955	E1-E4||E1-E5	EIF5A2(protein_coding 202)||	EIF5A2(protein_coding 201)||EIF5A2(mRNA)	111138,178201,274065,291592,307914,360284,498177,520397,552578,572533,749070,816108,824431,919328,1037658,1048123,1074917,1107883,1132489,1183713,1274057,1326758,1377363	EIF5A2	ENSBTAG00000010550	12679185,12679186,12679187,12679188,12679189,12679190
12679191	24	24	0	0	Ensembl_ARS-UCD1.2||Refseq_ref_UMD_3.1.1	PDCD10(protein_coding 201)||PDCD10(mRNA X1)	Programmed cell death 10||programmed cell death 10, transcript variant X1	24	7	1	99744386-99792073||100540230-100587911	E1-E8||E1-E9	||PDCD10(mRNA)	PDCD10(protein_coding 201)||PDCD10(mRNA X1)	10107,13486,65781,122174,155858,185611,233742,279063,286970,504133,540404,612930,671789,704128,719451,749610,947972,990984,1051116,1247956,1248935,1320463,1364148,1399888	PDCD10	ENSBTAG00000031709	12679192,12679193,12679194,12679196,12679197,12679198,12679199,12679200,12679201
12679202	25	25	0	0	Ensembl_ARS-UCD1.2||Refseq_ref_UMD_3.1.1	CRYZL1(protein_coding 201)||CRYZL1(mRNA X2)	Crystallin zeta like 1||crystallin zeta like 1, transcript variant X2	25	0	1	1909612-1943059||1189254-1222703	E1-E13||E1-E13	||CRYZL1(mRNA)	CRYZL1(protein_coding 201)||CRYZL1(mRNA X2)	42262,116997,124725,141665,143827,146761,155880,165993,221687,224627,297038,320847,334913,461526,477745,558198,610404,1051403,1061382,1077079,1081276,1129087,1238480,1254188,1300959	CRYZL1	ENSBTAG00000008490	12679203,12679204,12679205,12679206,12679207,12679208,12679209,12679210,12679211,12679212,12679213,12679214,12679215,12679216
12679217	40	40	0	0	Refseq_ref_UMD_3.1.1	TTC3(mRNA)	Tetratricopeptide repeat domain 3	40	52	1	151035322-151140800	E2-E41		TTC3(mRNA)	5328,9882,15339,16163,29621,46325,55395,76499,171709,234561,239704,298725,319709,373369,382650,397082,398497,440323,459082,501252,516336,532041,685960,705757,726701,786884,813655,849151,1017968,1061277,1118242,1122767,1159793,1187854,1195302,1205541,1264862,1289753,1302031,1341507	TTC3		12679219,12679220,12679221,12679222,12679223,12679225,12679226,12679227,12679228,12679229,12679230,12679231,12679232,12679233,12679234,12679235,12679236,12679237,12679238,12679239,12679240,12679241,12679242,12679243,12679244,12679247,12679248,12679249,12679251,12679252,12679253,12679254,12679255,12679256,12679257,12679258,12679259,12679260,12679261,12679262
12679263	32	32	0	0	Ensembl_ARS-UCD1.2||Refseq_ref_UMD_3.1.1	AGPAT3(protein_coding 203)||AGPAT3(mRNA)	1-acylglycerol-3-phosphate O-acyltransferase 3	32	63	1	143996701-144025708||146705625-146735093	E1-E10||E1-E10		AGPAT3(protein_coding 203)||AGPAT3(mRNA)	19173,55524,90684,112049,114971,178665,273000,312125,314030,330166,364143,383316,484843,517621,596043,599999,660006,677429,746329,766275,858354,901032,933176,971937,986292,1111287,1112812,1198900,1292292,1309923,1315818,1371445	AGPAT3	ENSBTAG00000020456	12679264,12679265,12679266,12679267,12679268,12679269,12679270,12679271,12679272,12679273,12679274,12679275
12679276	25	25	0	0	Refseq_ref_UMD_3.1.1	SLC15A2(mRNA)	Solute carrier family 15 (oligopeptide transporter), member 2	25	39	1	66968049-66972477	E1-E3		SLC15A2(mRNA)	73364,103384,200805,213549,224343,269097,320434,356601,524031,555706,568646,609005,614103,650934,726293,752996,795234,837806,859850,897747,1004863,1063677,1068709,1156162,1275281	SLC15A2		12679277,12679278,12679279,12679280
12679281	27	27	0	0	Refseq_ref_UMD_3.1.1	C1H3orf33(mRNA X1)	Chromosome 1 open reading frame, human C3orf33, transcript variant X1	27	37	1	112777518-112803370	E1-E6	C1H3orf33(mRNA X2)	C1H3orf33(mRNA X1)	65553,159366,160291,183706,300804,332776,375085,390102,422821,456565,506491,629974,692548,760123,891592,921164,987265,1043029,1060688,1123430,1124026,1124084,1136274,1240305,1256290,1411709,1413538	C1H3orf33		12679282,12679283,12679284,12679285,12679286,12679287
12679288	28	28	0	0	Ensembl_ARS-UCD1.2||Refseq_ref_UMD_3.1.1	TIMMDC1(protein_coding 201)||TIMMDC1(mRNA)	Translocase of inner mitochondrial membrane domain containing 1	28	17	1	64275469-64295123||64870804-64891204	E1-E7||E1-E6		TIMMDC1(protein_coding 201)||TIMMDC1(mRNA)	63667,127562,163387,164795,184274,223203,236432,321633,337742,352745,387453,450713,549656,573811,592589,603923,687470,761980,915992,938460,1005778,1071259,1134472,1238417,1249843,1296241,1306902,1384628	TIMMDC1	ENSBTAG00000012581	12679289,12679290,12679291,12679292,12679293,12679294,12679295,12679296
12679297	21	21	0	0	Refseq_ref_UMD_3.1.1	TNFSF10(mRNA X1)	Tumor necrosis factor superfamily member 10, transcript variant X1	21	17	1	95752020-95768127	E1-E5	TNFSF10(mRNA X2)	TNFSF10(mRNA X1)	66011,231341,313713,317617,322272,460583,472117,482679,597549,734228,826291,854982,956000,981288,1108631,1289887,1305581,1311288,1343465,1386731,1388799	TNFSF10		12679298,12679299,12679300,12679301,12679302,12679303,12679304
12679305	25	20	2	3	Refseq_ref_UMD_3.1.1	LNP1(mRNA)	Leukemia NUP98 fusion partner 1	17	53	1	44332431-44371115	E1-E5		LNP1(mRNA)	141747,200575,262129,420486,628912,675109,678537,707704,985448,996369,1040165,1134681,1210706,1286451,1309870,1348861,1349267	LNP1		12679306,12679307,12679308,12679309,12679310,12679311,12679312,12679313,12679314
12679315	30	30	0	0	Refseq_ref_UMD_3.1.1	TM4SF18(mRNA 2)	Transmembrane 4 L six family member 18, transcript variant 2	30	31	1	119800383-119823257	E1-E5		TM4SF18(mRNA 2)	60241,249539,267556,304850,392643,409868,416253,426860,440509,508954,616633,703499,730172,759410,790897,816405,832785,858897,952687,1015938,1024293,1067830,1085208,1143708,1149255,1182926,1230378,1294551,1361064,1374827	TM4SF18		12679316,12679317,12679318,12679319,12679320,12679321
12679322	41	41	0	0	Ensembl_ARS-UCD1.2||Refseq_ref_UMD_3.1.1	PIK3R4(protein_coding 203)||PIK3R4(mRNA)	Phosphoinositide-3-kinase regulatory subunit 4	41	82	1	151476517-151562434||153233952-153320351	E1-E20||E1-E19		PIK3R4(protein_coding 203)||PIK3R4(mRNA)	9490,50890,57085,211056,211126,229555,231335,238757,242108,292793,390485,400128,484251,510912,560647,608182,689434,700040,724753,745957,746289,781584,861377,901724,1006900,1034606,1073047,1075935,1076181,1080776,1082542,1126627,1131044,1161207,1173407,1201165,1244292,1324422,1327187,1337406,1340200	PIK3R4	ENSBTAG00000020787	12679323,12679324,12679325,12679326,12679327,12679328,12679329,12679330,12679331,12679332,12679333,12679334,12679335,12679336,12679337,12679338,12679339,12679340,12679341,12679342,12679343,12679344
12679345	26	26	0	0	Ensembl_ARS-UCD1.2||Refseq_ref_UMD_3.1.1	NPHP3(protein_coding 201)||NPHP3(mRNA)	Nephrocystin 3||nephronophthisis 3 (adolescent)	26	29	1	136815059-136869373||137902790-137957110	E1-E27||E1-E26		NPHP3(protein_coding 201)||NPHP3(mRNA)	40924,100702,155802,228246,274226,317137,340799,374714,405032,569799,595241,661087,724473,790680,793140,847216,965893,1000514,1030636,1062530,1074328,1091275,1219767,1358436,1390797,1398580	NPHP3	ENSBTAG00000005769	12679346,12679347,12679348,12679349,12679350,12679351,12679352,12679353,12679355,12679356,12679357,12679358,12679359,12679360,12679361,12679362,12679363,12679364,12679365,12679366,12679368,12679369,12679370,12679371,12679372,12679373
12679374	22	22	0	0	Ensembl_ARS-UCD1.2||Refseq_ref_UMD_3.1.1	EAF1(protein_coding 201)||EAF1(mRNA)	ELL associated factor 1	22	36	1	152450944-152463273||154187747-154200073	E1-E6||E1-E6		EAF1(protein_coding 201)||EAF1(mRNA)	45949,48277,155246,194379,234847,292330,298933,299256,373871,468827,495620,627999,733709,832315,955149,1032831,1051383,1083338,1125324,1296626,1332278,1407436	EAF1	ENSBTAG00000019202	12679375,12679376,12679377,12679378,12679379,12679380,12679381
12679382	15	3	12	0	Ensembl_ARS-UCD1.2||Refseq_ref_UMD_3.1.1	ENSBTAG00000048225(protein_coding)||LOC100335936(pseudogene)	ENSBTAG00000048225||LOC100335936	3	6	1||17	71868579-71868606||55392922-55392949	E1||E1		ENSBTAG00000048225(protein_coding)||LOC100335936(pseudogene)	988871,1182182,1381008	ENSBTAG00000048225	ENSBTAG00000048225	12679383
12679384	30	30	0	0	Ensembl_ARS-UCD1.2||Refseq_ref_UMD_3.1.1	PRMT2(protein_coding 203)||PRMT2(mRNA)	Protein arginine methyltransferase 2	30	53	1	146321542-146344846||148058538-148081852	E1-E11||E2-E11		PRMT2(protein_coding 203)||PRMT2(mRNA)	5622,100014,150975,157297,189699,216070,242782,372863,453631,611493,622331,672195,709560,731368,735035,762406,763004,769852,810064,909856,1013188,1051482,1143698,1193558,1266130,1270519,1325981,1344556,1368913,1415955	PRMT2	ENSBTAG00000005503	12679385,12679386,12679387,12679388,12679389,12679390,12679391,12679392,12679393,12679394,12679395
12679396	27	27	0	0	Refseq_ref_UMD_3.1.1	TRPM2(mRNA X1)	Transient receptor potential cation channel, subfamily M, member 2, transcript variant X1	27	66	1	145831478-145871878	E3-E32	TRPM2(mRNA X2),TRPM2(mRNA X3),TRPM2(mRNA X4),TRPM2(mRNA X5),TRPM2(mRNA X6),TRPM2(mRNA X7)	TRPM2(mRNA X1)	21127,58377,58821,76972,152158,167895,202686,326944,339608,376032,406280,504184,525931,579934,656158,678703,773193,809615,906755,1002454,1062405,1063754,1143809,1163758,1299366,1317561,1398626	TRPM2		12679398,12679399,12679400,12679404,12679406,12679407,12679408,12679409,12679410,12679411,12679412,12679413,12679415,12679416,12679417,12679418,12679419,12679420,12679421,12679422,12679423,12679424,12679425,12679426,12679427,12679428,12679429
12679430	27	27	0	0	Ensembl_ARS-UCD1.2||Refseq_ref_UMD_3.1.1	COL18A1(protein_coding 202)||COL18A1(mRNA)	Collagen type XVIII alpha 1 chain||collagen type XVIII alpha 1	27	105	1	145244410-145296531||146989317-147040944	E1-E41||E1-E40		COL18A1(protein_coding 202)||COL18A1(mRNA)	130861,255962,262936,308851,323177,422588,502062,518324,521061,545294,631116,658758,717063,737808,778269,886717,968261,996881,1067277,1134122,1198500,1276509,1286108,1330281,1349096,1367749,1402401	COL18A1	ENSBTAG00000023907	12679432,12679433,12679434,12679435,12679436,12679437,12679438,12679441,12679442,12679443,12679445,12679446,12679447,12679448,12679450,12679451,12679452,12679453,12679454,12679455,12679456,12679457,12679458,12679459,12679460,12679461,12679462
12679463	40	40	0	0	Ensembl_ARS-UCD1.2||Refseq_ref_UMD_3.1.1	SIDT1(protein_coding 201)||SIDT1(mRNA X1)	SID1 transmembrane family member 1||SID1 transmembrane family member 1, transcript variant X1	40	61	1	58218920-58326303||58662722-58771758	E1-E25||E1-E25	||SIDT1(mRNA X2),SIDT1(mRNA)	SIDT1(protein_coding 201)||SIDT1(mRNA X1)	53582,87019,184733,215243,260329,289026,351005,404328,421509,437425,466262,515706,530904,592243,616805,624227,661765,677263,685294,686651,704018,764443,897425,934075,957836,965815,966405,985697,1014742,1032474,1074745,1113032,1122258,1168506,1202809,1219458,1272042,1279020,1354751,1407397	SIDT1	ENSBTAG00000013292	12679464,12679465,12679466,12679467,12679468,12679469,12679470,12679471,12679472,12679473,12679474,12679475,12679476,12679477,12679478,12679479,12679480,12679481,12679482,12679483,12679484,12679485,12679486,12679487
12679488	28	23	0	5	Ensembl_ARS-UCD1.2||Refseq_ref_UMD_3.1.1	RUBCN(protein_coding 204)||RUBCN(mRNA X1)	Rubicon autophagy regulator||RUN domain and cysteine-rich domain containing, Beclin 1-interacting protein, transcript variant X1	23	44	1	70384637-70411045||70996371-71022781	E1-E7||E1-E7	||RUBCN(mRNA X2),RUBCN(mRNA X4),RUBCN(mRNA X5),RUBCN(mRNA X6),RUBCN(mRNA)	RUBCN(protein_coding 204)||RUBCN(mRNA X1)	74090,89187,101863,187981,201530,251780,387057,439290,497159,497270,519938,526626,532020,806320,822973,876591,973662,985010,1087950,1116636,1182267,1269135,1355041	RUBCN	ENSBTAG00000001890	12679489,12679490,12679491,12679492,12679493,12679494,12679495,12679496
12679497	23	23	0	0	Refseq_ref_UMD_3.1.1	QTRTD1(mRNA)	Queuine tRNA-ribosyltransferase domain containing 1	23	37	1	59180325-59203168	E1-E8		QTRTD1(mRNA)	76402,132703,148647,220704,244564,263594,263962,408359,471824,652880,827179,873826,917625,947865,951703,987223,992653,1025110,1030035,1227195,1337097,1345831,1354449	QTRTD1		12679498,12679499,12679500,12679501,12679502,12679503,12679504,12679505,12679506
12679507	10	10	0	0	Ensembl_ARS-UCD1.2	ENSBTAG00000006872(protein_coding)	ENSBTAG00000006872	10	0	1	80349395-80349762	E1		ENSBTAG00000006872(protein_coding)	24456,45356,150428,317063,508123,613022,717519,1089023,1293524,1400402	ENSBTAG00000006872	ENSBTAG00000006872	12679508
12679509	30	30	0	0	Ensembl_ARS-UCD1.2||Refseq_ref_UMD_3.1.1	PFKL(protein_coding 201)||PFKL(mRNA)	Phosphofructokinase, liver type||phosphofructokinase, liver	30	80	1	144314189-144335945||145775470-145797180	E2-E22||E2-E22		PFKL(protein_coding 201)||PFKL(mRNA)	88964,134149,143433,159083,207728,217953,302970,340918,365880,439806,514382,561009,607367,668531,732519,848455,860450,914032,990043,990593,1014006,1017480,1166025,1195463,1203558,1254197,1262362,1269025,1384272,1410119	PFKL	ENSBTAG00000010658	12679511,12679512,12679513,12679514,12679516,12679517,12679518,12679519,12679520,12679521,12679522,12679523,12679524,12679525,12679526,12679527,12679528,12679529,12679530,12679531,12679532
12679533	18	18	0	0	Ensembl_ARS-UCD1.2||Refseq_ref_UMD_3.1.1	TMEM45A(protein_coding 202)||TMEM45A(mRNA)	Transmembrane protein 45A	18	29	1	44948346-45061322||45281274-45394320	E1-E6||E1-E6		TMEM45A(protein_coding 202)||TMEM45A(mRNA)	24487,53360,59249,92737,146147,191435,221586,250570,355297,565181,733538,789868,857153,1030456,1078890,1160810,1267169,1284692	TMEM45A	ENSBTAG00000004459	12679534,12679535,12679536,12679537,12679538,12679540
12679541	26	26	0	0	Ensembl_ARS-UCD1.2||Refseq_ref_UMD_3.1.1	CD96(protein_coding 201)||CD96(mRNA)	CD96 molecule	26	40	1	56306245-56402785||56722583-56818911	E1-E14||E1-E14		CD96(protein_coding 201)||CD96(mRNA)	17974,105344,219833,244632,299212,323889,420039,458004,476614,576312,622461,668216,686185,847508,867015,952107,988600,1164358,1175685,1213084,1219491,1271725,1284429,1297064,1355502,1396691	CD96	ENSBTAG00000014441	12679542,12679543,12679544,12679545,12679546,12679547,12679548,12679549,12679550,12679551,12679552,12679553,12679554,12679555,12679556,12679557
12679558	25	25	0	0	Ensembl_ARS-UCD1.2||Refseq_ref_UMD_3.1.1	DHX36(protein_coding 201)||DHX36(mRNA)	DEAH-box helicase 36	25	39	1	113326616-113371361||114236034-114280856	E1-E25||E1-E26		DHX36(protein_coding 201)||DHX36(mRNA)	51529,60335,96630,144644,193323,255784,401774,410822,415001,477495,485238,493444,507439,668501,722982,828072,861979,875907,877806,987289,1038732,1079857,1236994,1308106,1345708	DHX36	ENSBTAG00000006142	12679559,12679560,12679561,12679562,12679563,12679564,12679565,12679566,12679567,12679568,12679569,12679570,12679571,12679572,12679573,12679574,12679575,12679576,12679577,12679578,12679579,12679581,12679582,12679583,12679585
12679586	28	27	0	1	Ensembl_ARS-UCD1.2||Refseq_ref_UMD_3.1.1	ATP13A5(protein_coding 201)||ATP13A5(mRNA X1)	ATPase 13A5||ATPase type 13A5, transcript variant X1	27	28	1	74064990-74159287||74675252-74769510	E2-E30||E2-E30	||ATP13A5(mRNA X2)	ATP13A5(protein_coding 201)||ATP13A5(mRNA X1)	191919,213520,219505,230917,307832,408600,510971,512741,520265,562103,567455,600415,601076,637946,654222,675485,693857,701726,741321,804038,924257,1033430,1074427,1129902,1135118,1152844,1230683	ATP13A5	ENSBTAG00000018657	12679587,12679588,12679589,12679590,12679591,12679592,12679593,12679594,12679595,12679596,12679597,12679599,12679601,12679602,12679603,12679604,12679605,12679606,12679607,12679609,12679610,12679611,12679612,12679613,12679614,12679615,12679616,12679617
12679618	19	19	0	0	Ensembl_ARS-UCD1.2||Refseq_ref_UMD_3.1.1	ACTRT3(protein_coding 201)||ACTRT3(mRNA X1)	Actin related protein T3||actin-related protein T3, transcript variant X1	19	68	1	97607892-97609704||98396528-98398340	E2-E3||E4-E5	ACTRT3(protein_coding 202)||ACTRT3(mRNA X2),ACTRT3(mRNA X3),ACTRT3(mRNA X4),ACTRT3(mRNA X5),ACTRT3(mRNA)	ACTRT3(protein_coding 201)||ACTRT3(mRNA X1)	36692,87951,166948,220048,270180,387135,393019,475328,537632,606995,652286,705639,899557,936200,1011803,1027399,1073384,1334770,1358560	ACTRT3	ENSBTAG00000013141	12679619,12679620,12679621
12679622	27	27	0	0	Ensembl_ARS-UCD1.2||Refseq_ref_UMD_3.1.1	WRB(protein_coding 201)||WRB(mRNA X1)	Tryptophan rich basic protein||tryptophan rich basic protein, transcript variant X1	27	46	1	139443103-139457760||140944012-140958665	E1-E5||E1-E5	||WRB(mRNA)	WRB(protein_coding 201)||WRB(mRNA X1)	111520,144217,245802,252976,325089,394715,669708,726987,835295,889848,900506,933807,980045,987097,1002191,1053736,1127788,1131288,1140344,1188966,1231173,1337764,1338224,1377352,1387189,1412356,1413444	WRB	ENSBTAG00000013629	12679623,12679624,12679625,12679626,12679627,12679628
12679629	30	30	0	0	Ensembl_ARS-UCD1.2||Refseq_ref_UMD_3.1.1	PHLDB2(protein_coding 201)||PHLDB2(mRNA X1)	Pleckstrin homology like domain family B member 2||pleckstrin homology-like domain, family B, member 2, transcript variant X1	30	45	1	56636813-56726915||57055562-57145665	E3-E20||E3-E20	PHLDB2(protein_coding 202)||PHLDB2(mRNA X2),PHLDB2(mRNA X3),PHLDB2(mRNA X4),PHLDB2(mRNA X5),PHLDB2(mRNA X6),PHLDB2(mRNA X8),PHLDB2(mRNA X9),PHLDB2(mRNA)	PHLDB2(protein_coding 201)||PHLDB2(mRNA X1)	144410,308195,313425,358741,491034,582904,603845,609966,611131,635368,639450,640298,705490,750921,793654,823278,841549,915435,921792,948400,1003830,1004082,1074705,1130357,1248548,1346818,1364187,1372743,1395242,1399969	PHLDB2	ENSBTAG00000001209	12679630,12679631,12679632,12679633,12679634,12679635,12679636,12679637,12679638,12679639,12679640,12679641,12679642,12679643,12679644,12679645,12679647
12679648	23	23	0	0	Ensembl_ARS-UCD1.2||Refseq_ref_UMD_3.1.1	RARRES1(protein_coding 201)||RARRES1(mRNA)	Retinoic acid receptor responder 1||retinoic acid receptor responder (tazarotene induced) 1	23	25	1	108807586-108849565||109661973-109704501	E1-E6||E1-E6		RARRES1(protein_coding 201)||RARRES1(mRNA)	15103,91509,248346,265767,273281,387345,413888,432722,493200,499137,541694,638931,675122,698631,713472,917260,931343,1047119,1176684,1207470,1214529,1353826,1390822	RARRES1	ENSBTAG00000014713	12679649,12679650,12679651,12679652,12679653,12679654,12679655
12679656	21	21	0	0	Ensembl_ARS-UCD1.2||Refseq_ref_UMD_3.1.1	MGC127133(protein_coding 201)||MGC127133(mRNA)	20-beta-hydroxysteroid dehydrogenase-like	21	62	1	148405190-148407258||150108440-150110508	E1-E3||E1-E3		MGC127133(protein_coding 201)||MGC127133(mRNA)	59451,77202,156061,291686,297797,367498,415992,645858,674721,695444,708291,712723,897695,988963,990879,1181582,1188946,1209243,1285598,1354584,1408083	MGC127133	ENSBTAG00000030629	12679657,12679658,12679659,12679660,12679661
12679662	24	24	0	0	Ensembl_ARS-UCD1.2||Refseq_ref_UMD_3.1.1	RRP1B(protein_coding 201)||RRP1B(mRNA)	Ribosomal RNA processing 1B	24	44	1	143729260-143753721||146437221-146461682	E1-E16||E1-E16		RRP1B(protein_coding 201)||RRP1B(mRNA)	73646,171763,211128,268325,323842,341955,471881,552903,553560,853646,880135,933913,939822,940374,961411,972803,1025893,1066978,1117124,1126513,1205222,1263005,1366699,1376909	RRP1B	ENSBTAG00000017418	12679663,12679664,12679665,12679666,12679667,12679668,12679669,12679670,12679671,12679672,12679673,12679674,12679675,12679676,12679677
12679678	21	21	0	0	Ensembl_ARS-UCD1.2||Refseq_ref_UMD_3.1.1	PLCL2(protein_coding 201)||PLCL2(mRNA)	Phospholipase C like 2	21	54	1	153882239-154095520||155618369-155833370	E1-E6||E1-E6		PLCL2(protein_coding 201)||PLCL2(mRNA)	96261,199279,225384,366247,396686,475133,481982,678533,735969,766230,805757,943060,959434,968971,1108779,1123664,1160008,1161943,1256547,1316115,1326966	PLCL2	ENSBTAG00000009942	12679679,12679680,12679681,12679682,12679683,12679684,12679685
12679686	27	27	0	0	Ensembl_ARS-UCD1.2||Refseq_ref_UMD_3.1.1	OXNAD1(protein_coding 201)||OXNAD1(mRNA X1)	Oxidoreductase NAD binding domain containing 1||oxidoreductase NAD-binding domain containing 1, transcript variant X1	27	82	1	153274504-153318555||155017757-155158875	E1-E8||E2-E9	||OXNAD1(mRNA X2),OXNAD1(mRNA)	OXNAD1(protein_coding 201)||OXNAD1(mRNA X1)	28978,37278,82883,139333,215264,267786,309745,408390,421029,437837,441448,559998,621144,648866,716853,852742,892973,912853,933371,942515,970150,1151811,1159662,1177864,1224640,1233387,1308345	OXNAD1	ENSBTAG00000004891	12679687,12679688,12679689,12679690,12679691,12679692,12679693,12679694,12679695
12679696	27	27	0	0	Ensembl_ARS-UCD1.2||Refseq_ref_UMD_3.1.1	ASTE1(protein_coding 201)||ASTE1(mRNA X1)	Asteroid homolog 1||asteroid homolog 1 (Drosophila), transcript variant X1	27	54	1	138840142-138853360||140335285-140348503	E2-E5||E3-E6	ASTE1(protein_coding 202)||ASTE1(mRNA X2),ASTE1(mRNA X3),ASTE1(mRNA X4)	ASTE1(protein_coding 201)||ASTE1(mRNA X1)	19493,37203,91681,186139,292355,319805,511292,535320,666671,692565,705724,779855,854259,866804,967740,972948,973940,987541,1016188,1045265,1070466,1071883,1124925,1183601,1213877,1252908,1358858	ASTE1	ENSBTAG00000007462	12679697,12679698,12679699,12679700
12679701	18	18	0	0	Refseq_ref_UMD_3.1.1	NRROS(mRNA)	Negative regulator of reactive oxygen species	18	22	1	71789668-71791809	E1		NRROS(mRNA)	150026,329062,438977,464296,578929,665098,723680,781373,793062,879839,901249,947928,959335,962771,1168573,1175338,1330843,1348824	NRROS		12679702,12679703
12679704	30	30	0	0	Ensembl_ARS-UCD1.2||Refseq_ref_UMD_3.1.1	ABCG1(protein_coding 201)||ABCG1(mRNA)	ATP binding cassette subfamily G member 1	30	81	1	142488710-142551379||143990499-144053206	E1-E15||E1-E15		ABCG1(protein_coding 201)||ABCG1(mRNA)	90067,200338,204872,247693,251503,267622,305448,305657,319422,330574,359187,620908,635767,690503,705410,715117,775427,816195,830371,935626,957204,968497,1039586,1157214,1232582,1298167,1306836,1324281,1332605,1388357	ABCG1	ENSBTAG00000021272	12679705,12679706,12679707,12679708,12679709,12679710,12679711,12679712,12679713,12679714,12679715,12679717,12679718,12679719,12679720,12679721
12679722	13	10	3	0	Ensembl_ARS-UCD1.2	ENSBTAG00000045991(protein_coding)	ENSBTAG00000045991	10	28	1	97337627-97337800	E1		ENSBTAG00000045991(protein_coding)	35843,491749,614662,726180,775505,833623,1190777,1315230,1379354,1401081	ENSBTAG00000045991	ENSBTAG00000045991	12679723
12679724	28	28	0	0	Ensembl_ARS-UCD1.2||Refseq_ref_UMD_3.1.1	MIS18A(protein_coding 201)||MIS18A(mRNA)	MIS18 kinetochore protein A	28	60	1	3210713-3222844||2490320-2502451	E1-E5||E1-E5		MIS18A(protein_coding 201)||MIS18A(mRNA)	129448,182143,189307,206917,208059,267083,382776,430524,439938,492606,508072,561220,563851,590817,647710,735034,759030,828094,829769,980156,990109,994254,1107310,1164469,1207006,1300876,1316792,1322834	MIS18A	ENSBTAG00000016619	12679725,12679726,12679727,12679728,12679729,12679730
12679731	39	37	0	2	Refseq_ref_UMD_3.1.1	PCNT(mRNA X1)	Pericentrin, transcript variant X1	37	101	1	147736369-147840654	E1-E49	PCNT(mRNA X10),PCNT(mRNA X13),PCNT(mRNA X2),PCNT(mRNA X3),PCNT(mRNA X4),PCNT(mRNA X7),PCNT(mRNA X8),PCNT(mRNA X9)	PCNT(mRNA X1)	61526,67787,103619,140545,214089,220456,245662,305132,313123,320129,326891,340045,354101,482338,529680,647561,671479,700021,819937,837655,855935,859408,872584,880115,1019716,1066407,1076630,1079094,1115879,1158547,1180855,1181041,1223871,1228606,1242216,1388785,1408060	PCNT		12679732,12679733,12679734,12679735,12679736,12679738,12679739,12679740,12679742,12679743,12679744,12679745,12679747,12679749,12679752,12679753,12679754,12679756,12679759,12679760,12679761,12679762,12679763,12679764,12679765,12679766,12679767,12679768,12679769,12679771,12679772,12679773,12679774,12679775,12679776,12679778,12679779,12679780,12679781
12679782	23	23	0	0	Ensembl_ARS-UCD1.2||Refseq_ref_UMD_3.1.1	COMMD2(protein_coding 201)||COMMD2(mRNA)	COMM domain containing 2	23	23	1	118403886-118414062||119344670-119354299	E1-E5||E1-E5		COMMD2(protein_coding 201)||COMMD2(mRNA)	52424,60138,98773,143577,172831,437778,492725,517830,558865,737622,779391,787070,812358,932528,985124,988083,1021574,1061398,1070282,1163542,1272931,1350741,1373931	COMMD2	ENSBTAG00000005068	12679784,12679785,12679786,12679787,12679788,12679789
12679790	26	26	0	0	Ensembl_ARS-UCD1.2||Refseq_ref_UMD_3.1.1	ENSBTAG00000052570(protein_coding)||LOC511229(mRNA)	Uncharacterized LOC511229||NACHT, LRR and PYD domains-containing protein 1a	26	25	1	107386089-107426097||108237871-108277899	E1-E17||E2-E18		ENSBTAG00000052570(protein_coding)||LOC511229(mRNA)	18610,180045,254465,278005,351604,491126,495780,534691,577821,585122,608043,662885,816476,930253,935324,955913,966699,967817,1039555,1051599,1110999,1263548,1265352,1274588,1326324,1390703	ENSBTAG00000052570	ENSBTAG00000052570	12679792,12679793,12679794,12679795,12679796,12679797,12679798,12679800,12679801,12679802,12679803,12679804,12679805,12679806,12679807
12679808	14	14	0	0	DNA			10		1	127033986-127034070				243623,311649,492514,542953,645730,679409,852591,1255448,1271784,1398803			12679809,12679810
12679811	25	23	2	0	Ensembl_ARS-UCD1.2||Refseq_ref_UMD_3.1.1	TXLNA(protein_coding 201)||TXLNA(mRNA X1)	Taxilin alpha||taxilin alpha, transcript variant X1	23	30	1	158219332-158217716||130653662-130662588	E1-E10||E2-E11	||TXLNA(mRNA X2)	TXLNA(protein_coding 201)||TXLNA(mRNA X1)	21424,89147,162193,171941,221782,321414,333210,381818,413879,420153,565094,579346,612672,764057,811619,844880,902109,906904,919073,1065563,1115478,1264320,1342878	TXLNA	ENSBTAG00000012867	12679812,12679813,12679814,12679815,12679816,12679817,12679818,12679819,12679820,12679821,12679822,12679823
12679824	14	14	0	0	Refseq_ref_UMD_3.1.1	COL6A1(mRNA)	Collagen type VI alpha 1	14	54	1	147404584-147423613	E1-E35		COL6A1(mRNA)	111837,150342,167959,358746,468212,658387,701877,728762,748503,868973,1006916,1011581,1329494,1374654	COL6A1		12679825,12679826,12679828,12679830,12679832,12679835,12679838,12679839,12679842,12679844,12679845,12679846,12679848,12679849
12679850	30	30	0	0	Refseq_ref_UMD_3.1.1	SLC37A1(mRNA X4)	Solute carrier family 37 (glucose-6-phosphate transporter), member 1, transcript variant X4	30	73	1	144364514-144437218	E3-E20		SLC37A1(mRNA X4)	103292,168662,193884,241503,256760,272145,283327,330942,367806,421445,539891,565059,608791,617248,639510,658412,678577,712430,772395,790148,951517,1040078,1054721,1085743,1092557,1151513,1171875,1211709,1222861,1281003	SLC37A1		12679851,12679852,12679853,12679854,12679855,12679856,12679857,12679859,12679860,12679861,12679862,12679863,12679864,12679865,12679866,12679867,12679868,12679869
12679870	22	12	0	10	Ensembl_ARS-UCD1.2||Refseq_ref_UMD_3.1.1	IGSF5(protein_coding 203)||IGSF5(mRNA 1)	Immunoglobulin superfamily member 5||immunoglobulin superfamily member 5, transcript variant 1	12	28	1	139827408-139847235||141349903-141369730	E1-E4||E1-E4	||IGSF5(mRNA X1)	IGSF5(protein_coding 203)||IGSF5(mRNA 1)	9325,33681,75082,439141,532889,544007,679120,747193,811274,839378,1105137,1396389	IGSF5	ENSBTAG00000002029	12679871,12679872,12679873,12679874,12679875
12679876	28	28	0	0	Ensembl_ARS-UCD1.2||Refseq_ref_UMD_3.1.1	PDIA5(protein_coding 201)||PDIA5(mRNA)	Protein disulfide isomerase family A member 5	28	44	1	67411492-67504205||68012104-68101827	E1-E17||E1-E17		PDIA5(protein_coding 201)||PDIA5(mRNA)	48972,59494,61500,87965,89904,250023,378438,463277,522086,595739,640191,654349,659327,681160,687685,838753,1049218,1108589,1192774,1214092,1222515,1231318,1251314,1290897,1370301,1373839,1375355,1393803	PDIA5	ENSBTAG00000018877	12679877,12679879,12679880,12679881,12679882,12679883,12679884,12679885,12679886,12679887,12679888,12679889,12679890,12679891,12679892,12679893,12679894,12679895
12679896	25	25	0	0	Ensembl_ARS-UCD1.2||Refseq_ref_UMD_3.1.1	CHAF1B(protein_coding 202)||CHAF1B(mRNA)	Chromatin assembly factor 1 subunit B	25	19	1	148658342-148683832||150361013-150386503	E1-E13||E1-E13		CHAF1B(protein_coding 202)||CHAF1B(mRNA)	74533,91740,163749,241381,247846,266981,360201,577688,607369,674233,711969,719616,788818,863222,906650,948442,1000286,1011275,1071279,1111225,1158138,1251650,1281371,1367493,1388522	CHAF1B	ENSBTAG00000011880	12679897,12679898,12679899,12679900,12679901,12679902,12679903,12679904,12679905,12679906,12679907,12679908,12679909,12679911
12679912	37	37	0	0	Ensembl_ARS-UCD1.2	PDE9A(protein_coding 202)	Phosphodiesterase 9A	37	93	1	142930612-143034786	E1-E19		PDE9A(protein_coding 202)	33642,46417,125383,146725,205830,229523,261941,290365,299600,333633,346934,356992,359850,378523,399134,400126,416938,536421,587361,603750,644148,661616,692798,797645,858688,888245,904804,909585,1082682,1090765,1116583,1143287,1169222,1237073,1336540,1373818,1400491	PDE9A	ENSBTAG00000021899	12679913,12679914,12679915,12679916,12679917,12679918,12679919,12679920,12679921,12679922,12679923,12679924,12679925,12679926,12679927,12679928,12679929,12679930,12679931,12679932
12679933	33	33	0	0	Ensembl_ARS-UCD1.2||Refseq_ref_UMD_3.1.1	ZNF654(protein_coding 201)||LOC100335242(mRNA X1)	Zinc finger protein 654||zinc finger protein 654, transcript variant X1	24	11	1	36091515-36146478||35688194-35743165	E2-E8||E2-E8	ZNF654(protein_coding 202)||LOC100335242(mRNA X2)	ZNF654(protein_coding 201)||LOC100335242(mRNA X1)	15677,107061,140317,260318,268977,392480,405751,462867,570545,659014,731058,755391,848441,858738,860526,926808,978631,978894,1015477,1049308,1187061,1200588,1281014,1414253	ZNF654	ENSBTAG00000023675	12679934,12679935,12679936,12679937,12679938,12679939,12679940,12679941,12679942,12679943,12679944
12679945	27	27	0	0	Ensembl_ARS-UCD1.2||Refseq_ref_UMD_3.1.1	ABCC5(protein_coding 203)||ABCC5(mRNA X6)	ATP binding cassette subfamily C member 5||ATP binding cassette subfamily C member 5, transcript variant X6	27	19	1	83125848-83150714||83739160-83764028	E2-E7||E2-E7	||ABCC5(mRNA)	ABCC5(protein_coding 203)||ABCC5(mRNA X6)	54815,65324,65361,258337,305606,323805,326299,347383,355859,476124,722348,732645,742632,795999,840232,903358,973162,1011576,1030443,1042646,1046840,1051574,1175896,1274132,1282226,1378948,1393808	ABCC5	ENSBTAG00000017666	12679946,12679947,12679948,12679949,12679950,12679951,12679952,12679953
12679954	29	29	0	0	Ensembl_ARS-UCD1.2||Refseq_ref_UMD_3.1.1	P3H2(protein_coding 201)||P3H2(mRNA)	Prolyl 3-hydroxylase 2	29	33	1	77130216-77309089||77752567-77931767	E1-E15||E1-E15		P3H2(protein_coding 201)||P3H2(mRNA)	132854,259980,356668,389744,393866,419351,422329,458842,467208,489343,529575,592177,612043,654711,722663,747184,781018,830854,834107,853441,1004188,1020951,1056001,1096436,1257059,1301836,1341829,1387362,1396883	P3H2	ENSBTAG00000021025	12679955,12679956,12679957,12679958,12679959,12679960,12679961,12679962,12679963,12679964,12679965,12679966,12679967,12679968,12679969,12679970,12679971
12679972	23	23	0	0	Ensembl_ARS-UCD1.2||Refseq_ref_UMD_3.1.1	POGLUT1(protein_coding 201)||POGLUT1(mRNA)	Protein O-glucosyltransferase 1	23	21	1	64246627-64269303||64841655-64864639	E1-E11||E1-E11		POGLUT1(protein_coding 201)||POGLUT1(mRNA)	2178,24933,86486,131806,267390,323717,377805,391274,696420,713184,719781,756619,812111,818054,849450,893979,926959,992238,1023828,1053200,1258054,1301431,1411317	POGLUT1	ENSBTAG00000008562	12679973,12679974,12679975,12679976,12679977,12679978,12679979,12679980,12679981,12679982,12679983,12679984,12679985
12679986	17	0	17	0														12679987,12679988,12679989,12679990,12679991,12679992
12679993	30	30	0	0	Ensembl_ARS-UCD1.2||Refseq_ref_UMD_3.1.1	BOC(protein_coding 201)||BOC(mRNA)	BOC cell adhesion associated, oncogene regulated	30	102	1	57984322-58022738||58428058-58466473	E3-E20||E4-E21		BOC(protein_coding 201)||BOC(mRNA)	52526,54030,128180,180426,275629,279166,339071,408382,521396,522591,556350,648042,661000,687880,760660,766872,781926,835418,880276,890127,954574,972363,1047465,1107742,1150650,1213197,1231975,1255195,1326524,1396661	BOC	ENSBTAG00000013909	12679994,12679995,12679996,12679997,12679998,12679999,12680000,12680001,12680002,12680003,12680004,12680005,12680006,12680007,12680008,12680009,12680010,12680011,12680012
12680013	32	29	0	3	Refseq_ref_UMD_3.1.1	LIPH(mRNA X1)	Lipase, member H, transcript variant X1	29	37	1	82243324-82278077	E2-E10		LIPH(mRNA X1)	14881,137350,170370,253703,341069,435115,456231,493525,506250,552495,588393,612505,616265,720338,744860,762559,807320,914718,921250,942996,992443,1040348,1214276,1251370,1272303,1293339,1364257,1377344,1403346	LIPH		12680014,12680015,12680016,12680017,12680018,12680019,12680020,12680021,12680022,12680023,12680024
12680025	27	27	0	0	Refseq_ref_UMD_3.1.1	FAM207A(mRNA X4)	Family with sequence similarity 207 member A, transcript variant X4	27	68	1	145154626-145178773	E2-E7	FAM207A(mRNA)	FAM207A(mRNA X4)	27235,46453,52248,160168,164510,180500,190692,317248,342161,397531,443013,474100,552036,632311,648266,656929,661427,707152,744017,766170,954379,986352,995880,1030649,1135574,1206916,1293648	FAM207A		12680026,12680027,12680028,12680029,12680030,12680031,12680032,12680033
12680034	31	31	0	0	Ensembl_ARS-UCD1.2||Refseq_ref_UMD_3.1.1	ADAMTS1(protein_coding 201)||ADAMTS1(mRNA)	ADAM metallopeptidase with thrombospondin type 1 motif 1	31	53	1	9583758-9592108||8955157-8963507	E1-E9||E1-E9		ADAMTS1(protein_coding 201)||ADAMTS1(mRNA)	6177,41199,41915,43692,61046,62659,76429,84109,170939,222690,309735,358932,414272,455838,457140,536851,572398,573427,614113,700987,926262,944936,958890,1097350,1144298,1238291,1249318,1251528,1326258,1371597,1377418	ADAMTS1	ENSBTAG00000000706	12680035,12680036,12680037,12680038,12680039,12680040,12680041,12680042,12680043,12680044,12680045
12680046	23	23	0	0	Ensembl_ARS-UCD1.2||Refseq_ref_UMD_3.1.1	ZDHHC23(protein_coding 201)||ZDHHC23(mRNA)	Zinc finger DHHC-type containing 23||zinc finger, DHHC-type containing 23	23	21	1	58619117-58629300||59064082-59074265	E1-E5||E1-E5		ZDHHC23(protein_coding 201)||ZDHHC23(mRNA)	14048,94999,139391,152224,159392,227849,266597,307664,307897,542651,564134,606284,662312,674332,742377,758328,760366,832118,859237,925339,928020,1203248,1222573	ZDHHC23	ENSBTAG00000004974	12680047,12680048,12680049,12680050,12680051,12680052
12680053	21	21	0	0	Refseq_ref_UMD_3.1.1	CLDN17(mRNA)	Claudin 17	21	29	1	5095613-5096432	E1		CLDN17(mRNA)	17222,120432,146284,175004,262888,299738,509625,538158,589959,684032,702565,762493,839084,918765,1044653,1099767,1235429,1282652,1282655,1351127,1383627	CLDN17		12680054,12680055
12680056	32	32	0	0	Refseq_ref_UMD_3.1.1	LRRC34(mRNA X1)	Leucine rich repeat containing 34, transcript variant X1	32	10	1	98357932-98370358	E2-E10		LRRC34(mRNA X1)	30280,58697,150115,251069,272298,273065,279343,322283,325212,336258,387197,410558,424365,529242,538395,545474,561839,685792,828928,870251,980923,1067340,1089072,1112410,1127392,1127535,1130395,1194232,1230678,1272279,1321034,1334356	LRRC34		12680058,12680059,12680060,12680061,12680062,12680063,12680064,12680065,12680066,12680067,12680068
12680069	35	35	0	0	Refseq_ref_UMD_3.1.1	ARL13B(mRNA X1)	ADP ribosylation factor like GTPase 13B, transcript variant X1	35	80	1	37875400-37952961	E1-E10		ARL13B(mRNA X1)	7240,25727,33914,64812,71755,93166,125363,208392,219010,311111,343152,395117,400896,407968,422181,457408,505926,549756,589722,671310,723344,746613,808348,892665,947333,996270,1026635,1061095,1063473,1065949,1094813,1210589,1215962,1246379,1378919	ARL13B		12680070,12680071,12680072,12680073,12680074,12680075,12680076,12680077,12680078,12680079,12680080,12680081
12680082	22	21	0	1	Ensembl_ARS-UCD1.2||Refseq_ref_UMD_3.1.1	DZIP1L(protein_coding 201)||LOC512800(mRNA)	DAZ interacting zinc finger protein 1 like||zinc finger protein DZIP1L	21	57	1	131043994-131069384||132103861-132129252	E6-E19||E2-E15	DZIP1L(protein_coding 202)||	DZIP1L(protein_coding 201)||LOC512800(mRNA)	5396,22231,39267,91090,188885,205378,300050,519899,749144,830281,863952,864876,879074,880599,906558,1012361,1049426,1116602,1136214,1182510,1241476	DZIP1L	ENSBTAG00000015198	12680083,12680085,12680086,12680087,12680088,12680090,12680091,12680092,12680093,12680094,12680095,12680096
12680097	22	22	0	0	Ensembl_ARS-UCD1.2||Refseq_ref_UMD_3.1.1	RRP1(protein_coding 202)||RRP1(mRNA)	Ribosomal RNA processing 1	22	73	1	143860616-143874750||146569090-146583223	E1-E13||E1-E12		RRP1(protein_coding 202)||RRP1(mRNA)	6613,88116,158364,160018,286923,304852,337723,466523,499084,516477,605728,665436,752357,844419,977480,979456,1031018,1111413,1111920,1188639,1246788,1340196	RRP1	ENSBTAG00000003981	12680098,12680099,12680100,12680101,12680103,12680104,12680105,12680106,12680107,12680108,12680109,12680110,12680111
12680112	20	20	0	0	Ensembl_ARS-UCD1.2||Refseq_ref_UMD_3.1.1	PLSCR2(protein_coding 201)||PLSCR1(mRNA)	Phospholipid scramblase 1	20	36	1	121946409-121973897||122911112-122938633	E1-E9||E1-E9		PLSCR2(protein_coding 201)||PLSCR1(mRNA)	20077,22774,37532,168867,308116,334554,339251,464780,485365,533675,839041,904139,926607,999090,1058461,1114180,1335627,1400338,1411740,1414513	PLSCR2	ENSBTAG00000022227	12680113,12680114,12680115,12680116,12680117,12680118,12680119,12680120,12680121
12680123	24	24	0	0	Ensembl_ARS-UCD1.2||Refseq_ref_UMD_3.1.1	NME9(protein_coding 201)||NME9(mRNA)	NME/NM23 family member 9	24	19	1	130796806-130816678||131857474-131876608	E3-E12||E3-E12		NME9(protein_coding 201)||NME9(mRNA)	26093,96344,168132,252357,294561,375479,467898,553854,611631,616647,632619,670845,672459,855402,897214,953213,1033130,1047930,1133379,1149627,1199506,1252788,1342694,1389575	NME9	ENSBTAG00000012850	12680125,12680126,12680127,12680128,12680129,12680130,12680131,12680132,12680133,12680134
12680135	39	39	0	0	Ensembl_ARS-UCD1.2||Refseq_ref_UMD_3.1.1	MCCC1(protein_coding 204)||MCCC1(mRNA)	Methylcrotonoyl-CoA carboxylase 1	39	24	1	83960776-84019269||84574894-84633317	E1-E19||E1-E17		MCCC1(protein_coding 204)||MCCC1(mRNA)	70798,126910,151001,151406,192017,309794,316523,329182,361572,428727,431628,445257,525913,558060,559832,570420,584256,591703,591808,601187,730235,761065,778624,792827,817224,850023,863640,870112,911004,937512,988573,1025275,1080581,1263492,1321548,1343474,1387200,1409802,1415922	MCCC1	ENSBTAG00000006548	12680136,12680137,12680138,12680139,12680140,12680141,12680142,12680143,12680144,12680145,12680146,12680147,12680148,12680149,12680150,12680151,12680152,12680153,12680154,12680155,12680156
12680157	43	41	0	2	Refseq_ref_UMD_3.1.1	PLCH1(mRNA X1)	Phospholipase C eta 1, transcript variant X1	41	43	1	112962401-113071842	E6-E27	PLCH1(mRNA X2),PLCH1(mRNA X3),PLCH1(mRNA X4),PLCH1(mRNA X5),PLCH1(mRNA X6),PLCH1(mRNA X7),PLCH1(mRNA X8),PLCH1(mRNA X9)	PLCH1(mRNA X1)	10938,71224,79426,136679,140952,185959,192591,204106,276011,325406,344795,460738,541263,558234,665403,667088,689170,720473,737946,778414,779961,814622,836811,852182,855945,890198,927031,1024991,1065798,1071878,1084116,1145794,1171684,1214371,1246118,1259196,1300604,1326131,1395645,1398623,1407091	PLCH1		12680158,12680159,12680160,12680161,12680162,12680163,12680164,12680165,12680166,12680167,12680168,12680169,12680170,12680171,12680172,12680173,12680174,12680175,12680176,12680177,12680178,12680179,12680180
12680181	31	31	0	0	Refseq_ref_UMD_3.1.1	IFT80(mRNA)	Intraflagellar transport 80	31	37	1	107937029-108059429	E1-E19		IFT80(mRNA)	61857,143787,256550,324696,353259,384050,392427,404046,466009,504957,570793,661192,674271,688592,707821,707923,750426,819602,928082,953642,973035,1084459,1086550,1144774,1149789,1272025,1290945,1295528,1346452,1352321,1374661	IFT80		12680182,12680183,12680184,12680185,12680186,12680187,12680188,12680189,12680190,12680191,12680192,12680193,12680194,12680195,12680196,12680197,12680198,12680199
12680200	29	29	0	0	Ensembl_ARS-UCD1.2||Refseq_ref_UMD_3.1.1	PCOLCE2(protein_coding 201)||PCOLCE2(mRNA)	Procollagen C-endopeptidase enhancer 2	29	36	1	126132533-126231711||127132778-127229471	E1-E9||E1-E9		PCOLCE2(protein_coding 201)||PCOLCE2(mRNA)	20042,46976,52830,268137,339681,402939,454496,460900,465552,498499,504905,513284,594226,595793,644076,676911,788407,798401,799964,939139,960978,965326,1091146,1158343,1343745,1374781,1383226,1400299,1408889	PCOLCE2	ENSBTAG00000016026	12680201,12680202,12680203,12680204,12680205,12680206,12680207,12680208,12680209,12680210,12680211
12680212	22	21	0	1	Ensembl_ARS-UCD1.2||Refseq_ref_UMD_3.1.1	PAK2(protein_coding 201)||PAK2(mRNA)	P21 (RAC1) activated kinase 2||p21 protein (Cdc42/Rac)-activated kinase 2	21	55	1	71301993-71345143||71911260-71955089	E2-E15||E2-E15		PAK2(protein_coding 201)||PAK2(mRNA)	660,83548,112531,188084,401501,475385,576405,589040,634770,709151,830565,836364,929787,932779,979557,990242,1090646,1118336,1326549,1354966,1411123	PAK2	ENSBTAG00000047856	12680213,12680215,12680216,12680218,12680219,12680220,12680221,12680222,12680223,12680224,12680226,12680227,12680228,12680229
12680230	30	30	0	0	Refseq_ref_UMD_3.1.1	MORC3(mRNA)	MORC family CW-type zinc finger 3	30	26	1	150320525-150349114	E2-E17		MORC3(mRNA)	21339,84872,99762,121049,128648,145661,154319,160555,166904,261369,319414,448792,461368,669203,765920,938475,995642,1039525,1043481,1064138,1065173,1099827,1108487,1113750,1155810,1167291,1218834,1385151,1403796,1411630	MORC3		12680232,12680233,12680234,12680235,12680236,12680237,12680238,12680239,12680240,12680241,12680242,12680243,12680244,12680245,12680246,12680247,12680248
12680249	10	10	0	0	Ensembl_ARS-UCD1.2||Refseq_ref_UMD_3.1.1	DNAJC19(protein_coding 201)||DNAJC19(mRNA)	DnaJ heat shock protein family (Hsp40) member C19	10	5	1	86035481-86040717||86666827-86672063	E1-E6||E1-E6		DNAJC19(protein_coding 201)||DNAJC19(mRNA)	292327,309090,471953,581605,710132,917217,1034292,1147041,1264195,1408177	DNAJC19	ENSBTAG00000023513	12680250,12680256
12680257	23	23	0	0	Ensembl_ARS-UCD1.2||Refseq_ref_UMD_3.1.1	PDXK(protein_coding 201)||PDXK(mRNA)	Pyridoxal kinase||pyridoxal (pyridoxine, vitamin B6) kinase	23	52	1	143782401-143808365||146490842-146516810	E1-E11||E1-E11		PDXK(protein_coding 201)||PDXK(mRNA)	59557,88364,91857,133085,147243,150576,257254,348550,493132,542475,549770,560460,613977,624845,751681,857234,894774,1092299,1127398,1240919,1382438,1396167,1399063	PDXK	ENSBTAG00000018186	12680258,12680259,12680260,12680261,12680262,12680263,12680264,12680265,12680266,12680267,12680268,12680269,12680270
12680271	31	31	0	0	Ensembl_ARS-UCD1.2||Refseq_ref_UMD_3.1.1	PARL(protein_coding 201)||PARL(mRNA)	Presenilin associated rhomboid like||presenilin associated, rhomboid-like	31	29	1	83247022-83301192||83860339-83914608	E1-E10||E1-E10		PARL(protein_coding 201)||PARL(mRNA)	64895,101103,104934,127693,151613,198705,223469,386716,393091,478376,546031,560856,577859,639702,642505,787601,834387,846329,885425,968306,981744,987672,1060265,1076924,1096185,1161363,1163554,1191490,1310279,1378427,1381535	PARL	ENSBTAG00000014460	12680272,12680273,12680274,12680275,12680276,12680277,12680278,12680279,12680280,12680281,12680282
12680283	30	30	0	0	Ensembl_ARS-UCD1.2||Refseq_ref_UMD_3.1.1	CP(protein_coding 204)||CP(mRNA)	Ceruloplasmin||ceruloplasmin (ferroxidase)	30	16	1	118956652-119003831||119896202-119943356	E1-E19||E1-E19		CP(protein_coding 204)||CP(mRNA)	36021,72490,121892,277006,339271,358334,388976,408316,418421,464682,473970,543046,598391,647803,667601,707319,763580,822659,851755,961306,1137216,1143735,1145987,1164339,1235411,1277038,1294507,1330337,1385327,1393852	CP	ENSBTAG00000012164	12680284,12680285,12680286,12680287,12680288,12680289,12680290,12680291,12680292,12680293,12680295,12680296,12680297,12680298,12680299,12680300,12680301,12680302
12680303	21	21	0	0	Ensembl_ARS-UCD1.2||Refseq_ref_UMD_3.1.1	GHSR(protein_coding 201)||GHSR(mRNA X1)	Growth hormone secretagogue receptor||growth hormone secretagogue receptor, transcript variant X1	21	39	1	95029194-95032408||95795971-95799185	E1-E2||E1-E2	||GHSR(mRNA)	GHSR(protein_coding 201)||GHSR(mRNA X1)	4087,172202,220372,235293,289002,392344,424731,439304,494713,600053,752325,817034,827995,879769,916618,998222,1065637,1151149,1151295,1166908,1378955	GHSR	ENSBTAG00000010874	12680304,12680305,12680306
12680307	23	23	0	0	Ensembl_ARS-UCD1.2||Refseq_ref_UMD_3.1.1	GATD3A(protein_coding 202)||C1H21orf33(mRNA X1)	Glutamine amidotransferase like class 1 domain containing 3A||chromosome 1 open reading frame, human C21orf33, transcript variant X1	23	21	1	144149718-144157975||146859620-146867878	E2-E7||E2-E8	||C1H21orf33(mRNA)	GATD3A(protein_coding 202)||C1H21orf33(mRNA X1)	37509,38594,105258,113223,252881,259080,281215,301681,347293,470209,591881,748709,766192,788648,934335,957722,1141749,1205144,1278032,1349749,1361737,1392913,1406092	GATD3A	ENSBTAG00000007106	12680308,12680309,12680310,12680311,12680312,12680313,12680314
12680315	35	35	0	0	Ensembl_ARS-UCD1.2||Refseq_ref_UMD_3.1.1	ENSBTAG00000007105(protein_coding)||PWP2(mRNA X1)	PWP2 small subunit processome component||PWP2 periodic tryptophan protein homolog (yeast), transcript variant X1	35	105	1	144135478-144147906||146845379-146857808	E2-E22||E2-E20	||PWP2(mRNA X2)	ENSBTAG00000007105(protein_coding)||PWP2(mRNA X1)	20775,45369,74289,86607,88269,150515,209386,243473,278945,364411,390888,421696,450957,485749,522179,587086,628636,701339,760897,776079,821555,889190,937442,957311,1098328,1107118,1142266,1143870,1161900,1202202,1204536,1217405,1222675,1244443,1409967	PWP2	ENSBTAG00000007105	12680316,12680317,12680318,12680319,12680320,12680321,12680322,12680323,12680324,12680325,12680326,12680327,12680328,12680329,12680330,12680331,12680333,12680334,12680335,12680336
12680337	35	35	0	0	Refseq_ref_UMD_3.1.1	DOPEY2(mRNA X1)	Dopey family member 2, transcript variant X1	34	47	1	150170023-150293134	E2-E37	DOPEY2(mRNA X2)	DOPEY2(mRNA X1)	3555,22991,39570,79589,126285,133877,241741,334316,354879,382370,438660,442666,460468,469894,503846,511218,547624,560881,620177,772454,773909,780156,888204,925461,981061,1004107,1052426,1087767,1150752,1180265,1193159,1361486,1396807,1399844	DOPEY2		12680338,12680339,12680340,12680341,12680342,12680343,12680344,12680345,12680346,12680347,12680348,12680349,12680350,12680351,12680352,12680353,12680354,12680356,12680357,12680358,12680359,12680360,12680361,12680362,12680364,12680365,12680366,12680367,12680368,12680369,12680370,12680371,12680372,12680373,12680374
12680375	25	25	0	0	Ensembl_ARS-UCD1.2||Refseq_ref_UMD_3.1.1	PLD1(protein_coding 202)||PLD1(mRNA X1)	Phospholipase D1||phospholipase D1, phosphatidylcholine-specific, transcript variant X1	25	36	1	95750215-95908921||96517527-96676077	E1-E26||E1-E26	||PLD1(mRNA X5),PLD1(mRNA)	PLD1(protein_coding 202)||PLD1(mRNA X1)	86176,215851,246637,287813,360945,379723,386273,424818,455341,459354,476092,512691,516453,536597,568911,607712,673451,781144,875694,1192574,1268906,1285120,1301910,1346266,1367206	PLD1	ENSBTAG00000017490	12680376,12680378,12680379,12680380,12680381,12680382,12680383,12680384,12680385,12680386,12680388,12680389,12680390,12680391,12680392,12680393,12680394,12680395,12680396,12680397,12680398,12680400,12680401,12680402,12680403
12680404	24	24	0	0	Ensembl_ARS-UCD1.2||Refseq_ref_UMD_3.1.1	UBASH3A(protein_coding 202)||UBASH3A(mRNA)	Ubiquitin associated and SH3 domain containing A	24	55	1	142695039-142736748||144257068-144297667	E1-E14||E1-E20		UBASH3A(protein_coding 202)||UBASH3A(mRNA)	75428,118722,180740,239826,293732,310167,334484,361128,378670,418760,419936,463462,473011,483462,492632,619029,643310,719138,739465,874293,1129978,1138742,1181463,1394458	UBASH3A	ENSBTAG00000023398	12680405,12680406,12680407,12680408,12680409,12680410,12680411,12680412,12680413,12680414,12680415,12680417,12680418
12680419	29	25	0	4	Ensembl_ARS-UCD1.2||Refseq_ref_UMD_3.1.1	CCNL1(protein_coding 201)||CCNL1(mRNA)	Cyclin L1	23	35	1	110448193-110460581||111317998-111330383	E1-E11||E1-E11		CCNL1(protein_coding 201)||CCNL1(mRNA)	18560,68219,81321,97151,177215,406352,480840,558912,766217,800134,855687,868292,908085,980130,1023410,1026076,1075391,1187362,1217467,1235775,1296695,1360922,1394238	CCNL1	ENSBTAG00000003851	12680420,12680421,12680422,12680423,12680424,12680425,12680426,12680427,12680428,12680429,12680430,12680431,12680432,12680433,12680434
12680435	28	28	0	0	Refseq_ref_UMD_3.1.1	FAM3B(mRNA)	Family with sequence similarity 3 member B	28	18	1	143054217-143115174	E2-E8		FAM3B(mRNA)	31120,40562,174775,254190,275648,284953,446421,458849,464045,503425,519654,545686,649065,658208,785521,860266,882082,904050,1043323,1052399,1144180,1177523,1205680,1252944,1292200,1295253,1361397,1395693	FAM3B		12680436,12680437,12680438,12680439,12680440,12680441,12680442,12680443
12680444	37	37	0	0	Ensembl_ARS-UCD1.2||Refseq_ref_UMD_3.1.1	PAXBP1(protein_coding 201)||PAXBP1(mRNA)	PAX3 and PAX7 binding protein 1	37	44	1	2786834-2817995||2067073-2098233	E1-E18||E1-E18		PAXBP1(protein_coding 201)||PAXBP1(mRNA)	13735,51872,72889,101886,212750,213843,215742,222226,224000,241022,257563,297138,317720,361578,391176,539019,554781,556896,562139,581554,640697,664315,749907,883681,915962,942840,978234,1085194,1144017,1146474,1217805,1225948,1235976,1263577,1295294,1349994,1370297	PAXBP1	ENSBTAG00000003064	12680445,12680446,12680447,12680448,12680449,12680450,12680451,12680452,12680453,12680454,12680455,12680456,12680457,12680458,12680459,12680460,12680461,12680462,12680463
12680464	22	22	0	0	Ensembl_ARS-UCD1.2||Refseq_ref_UMD_3.1.1	DTX3L(protein_coding 201)||DTX3L(mRNA)	Deltex E3 ubiquitin ligase 3L||deltex 3 like, E3 ubiquitin ligase	22	29	1	66988277-66996250||67588974-67596947	E1-E5||E1-E5		DTX3L(protein_coding 201)||DTX3L(mRNA)	55600,93527,96302,191541,357506,369037,527155,564828,588022,681300,827979,866662,882543,965026,1166714,1220405,1262228,1286906,1322625,1323620,1341037,1403121	DTX3L	ENSBTAG00000009933	12680465,12680466,12680467,12680468,12680469,12680470
12680471	27	27	0	0	Ensembl_ARS-UCD1.2||Refseq_ref_UMD_3.1.1	ENSBTAG00000043993(protein_coding)||C1H21orf62(mRNA)	Chromosome 1 C21orf62 homolog||chromosome 1 open reading frame, human C21orf62	27	58	1	2749179-2768444||2029417-2048680	E1-E2||E1-E2		ENSBTAG00000043993(protein_coding)||C1H21orf62(mRNA)	45423,82147,172786,209574,214156,248083,338058,420619,432745,485634,485662,490150,600992,604399,664162,670220,688705,745342,866125,973603,989754,1146153,1157449,1183890,1187479,1239192,1322232	C1H21orf62	ENSBTAG00000043993	12680472,12680473,12680474,12680475
12680476	23	23	0	0	Refseq_ref_UMD_3.1.1	MRPL39(mRNA)	Mitochondrial ribosomal protein L39	23	24	1	10202840-10217679	E2-E10		MRPL39(mRNA)	61849,82392,97918,143565,152950,187831,195975,223058,380706,397389,441393,461383,526975,542074,603970,755441,841228,868152,994073,1118009,1139196,1236187,1245685	MRPL39		12680477,12680478,12680479,12680480,12680481,12680482,12680483,12680484,12680485,12680486
12680487	21	21	0	0	Ensembl_ARS-UCD1.2||Refseq_ref_UMD_3.1.1	ARHGAP31(protein_coding 201)||ARHGAP31(mRNA)	Rho GTPase activating protein 31	21	30	1	64083192-64201286||64678211-64796315	E1-E12||E1-E12		ARHGAP31(protein_coding 201)||ARHGAP31(mRNA)	139144,299495,333964,350811,365052,373997,524502,557851,653254,766314,893892,951921,968520,991223,1078172,1113772,1265361,1292436,1340973,1352562,1387130	ARHGAP31	ENSBTAG00000000210	12680488,12680489,12680491,12680492,12680493,12680494,12680495,12680496,12680497,12680498,12680499,12680500
12680501	25	25	0	0	Refseq_ref_UMD_3.1.1	TAGLN3(mRNA)	Transgelin 3	25	21	1	57178611-57192343	E1-E4		TAGLN3(mRNA)	148733,167289,342443,405996,440503,441303,459806,528910,612662,613118,688430,730083,744366,748990,753338,767939,867300,1020006,1063528,1255130,1290613,1361827,1384977,1393344,1413855	TAGLN3		12680502,12680503,12680504,12680505,12680506,12680507
12680508	28	28	0	0	Ensembl_ARS-UCD1.2||Refseq_ref_UMD_3.1.1	ABHD10(protein_coding 201)||ABHD10(mRNA)	Abhydrolase domain containing 10	28	29	1	56737615-56750548||57156365-57169299	E1-E5||E1-E5		ABHD10(protein_coding 201)||ABHD10(mRNA)	31555,106510,160655,177435,236028,303431,338947,347336,351135,481786,529460,538120,624126,659357,675975,749035,856014,887586,1006896,1024864,1042912,1100163,1106243,1126534,1377825,1384178,1395823,1409557	ABHD10	ENSBTAG00000004601	12680509,12680510,12680511,12680512,12680513,12680514
12680515	33	33	0	0	Ensembl_ARS-UCD1.2||Refseq_ref_UMD_3.1.1	ADPRH(protein_coding 203)||PLA1A(mRNA X7)	ADP-ribosylarginine hydrolase||phospholipase A1 member A, transcript variant X7	33	1	1	64349971-64377127||64945886-64976179	E1-E11||E1-E10	||PLA1A(mRNA X8),PLA1A(mRNA)	ADPRH(protein_coding 203)||PLA1A(mRNA X7)	95326,99763,186568,212787,222874,268508,291613,331337,339999,354063,395024,397338,416709,420176,431665,511287,589689,590266,594237,616504,733111,733194,748996,814762,975543,1137299,1153046,1186508,1297199,1313549,1314251,1317469,1340133	ADPRH	ENSBTAG00000009391	12680516,12680517,12680518,12680519,12680520,12680521,12680522,12680523,12680524,12680525,12680526,12680527
12680528	12	10	2	0	Refseq_ref_UMD_3.1.1	CBR1(mRNA)	Carbonyl reductase 1	10	14	1	150054226-150064637	E1-E3		CBR1(mRNA)	115833,213529,725423,771749,970872,992881,1230401,1262401,1323180,1373576	CBR1		12680529,12680532,12680533
12680534	20	20	0	0	Ensembl_ARS-UCD1.2||Refseq_ref_UMD_3.1.1	CBR3(protein_coding 201)||CBR3(mRNA)	Carbonyl reductase 3	20	57	1	148440917-148450703||150144150-150153935	E1-E3||E1-E3		CBR3(protein_coding 201)||CBR3(mRNA)	223010,369997,416346,477214,532298,557338,583247,593627,725785,861284,870259,927470,962125,975708,986643,1049994,1239692,1257208,1286663,1395147	CBR3	ENSBTAG00000018688	12680535,12680536,12680537,12680538,12680539
12680540	41	37	0	4	Refseq_ref_UMD_3.1.1	CRYBG3(mRNA)	Crystallin beta-gamma domain containing 3	37	56	1	41745865-41825504	E3-E22		CRYBG3(mRNA)	84504,140227,184564,212799,222900,259911,261789,268066,350877,352163,464604,545216,602186,604223,610087,621115,628115,681261,712556,720413,824837,866994,888923,910806,926112,986935,1014508,1134027,1207537,1207545,1217727,1237462,1240389,1277452,1294339,1339169,1347045	CRYBG3		12680541,12680542,12680543,12680544,12680545,12680546,12680547,12680548,12680549,12680550,12680551,12680552,12680553,12680554,12680555,12680556,12680557,12680558,12680559,12680560,12680561,12680562
12680563	30	30	0	0	Refseq_ref_UMD_3.1.1	SLC51A(mRNA X1)	Solute carrier family 51 alpha subunit, transcript variant X1	30	39	1	71416993-71434946	E1-E9	SLC51A(mRNA)	SLC51A(mRNA X1)	132800,137563,142442,367416,438901,472611,518968,519365,592663,654538,725408,786027,823044,831055,869666,897295,987923,988619,1016219,1032308,1112884,1137383,1143107,1287121,1295611,1299863,1318654,1323252,1340827,1358753	SLC51A		12680564,12680565,12680566,12680567,12680568,12680569,12680570,12680571,12680572,12680573,12680574
12680575	34	26	0	8	Refseq_ref_UMD_3.1.1	CADM2(mRNA X1)	Cell adhesion molecule 2, transcript variant X1	26	34	1	33388051-33668523	E3-E10	CADM2(mRNA X2),CADM2(mRNA X3)	CADM2(mRNA X1)	38165,39108,120742,145166,147755,152217,269846,517546,560273,591242,629042,654257,718200,785271,805556,969711,1057226,1095904,1114385,1148761,1178919,1235102,1284418,1305066,1350632,1351859	CADM2		12680576,12680577,12680578,12680579,12680580,12680581,12680582,12680583,12680584,12680585,12680586,12680587
12680588	28	28	0	0	Ensembl_ARS-UCD1.2||Refseq_ref_UMD_3.1.1	SLC33A1(protein_coding 201)||SLC33A1(mRNA)	Solute carrier family 33 member 1||solute carrier family 33 (acetyl-CoA transporter), member 1	28	15	1	111829443-111849965||112730244-112750770	E1-E6||E1-E6		SLC33A1(protein_coding 201)||SLC33A1(mRNA)	33255,63141,64059,95964,158295,168226,197371,216311,252263,267651,341181,408153,446484,506572,583684,622964,645481,826358,898701,961224,961933,983177,1083312,1119295,1207025,1298977,1307722,1371358	SLC33A1	ENSBTAG00000014318	12680589,12680590,12680591,12680592,12680593,12680594,12680595,12680596
12680597	19	19	0	0	Ensembl_ARS-UCD1.2||Refseq_ref_UMD_3.1.1	PIK3CB(protein_coding 201)||PIK3CB(mRNA)	Phosphatidylinositol-4,5-bisphosphate 3-kinase catalytic subunit beta	19	13	1	130343089-130471220||131402597-131530752	E2-E24||E2-E24		PIK3CB(protein_coding 201)||PIK3CB(mRNA)	145598,171215,331131,348341,361071,491011,516627,595229,629830,630126,717332,740615,937536,1007053,1132016,1155845,1263735,1324655,1335156	PIK3CB	ENSBTAG00000006909	12680599,12680600,12680601,12680602,12680603,12680604,12680605,12680606,12680607,12680608,12680610,12680612,12680613,12680615,12680616,12680617,12680620,12680621,12680622
12680623	26	26	0	0	Ensembl_ARS-UCD1.2||Refseq_ref_UMD_3.1.1	DIP2A(protein_coding 201)||DIP2A(mRNA X1)	Disco interacting protein 2 homolog A||disco interacting protein 2 homolog A, transcript variant X1	26	56	1	146142052-146237757||147877208-147973564	E2-E35||E2-E36	DIP2A(protein_coding 202)||DIP2A(mRNA X2)	DIP2A(protein_coding 201)||DIP2A(mRNA X1)	49800,69094,151180,340654,341312,394072,519881,521918,554632,559289,651020,654277,658193,697491,837797,864929,924691,970906,985534,1015538,1056101,1125111,1183872,1246077,1254897,1350988	DIP2A	ENSBTAG00000011495	12680624,12680625,12680626,12680627,12680628,12680629,12680630,12680631,12680632,12680633,12680634,12680636,12680638,12680640,12680641,12680644,12680645,12680646,12680647,12680648,12680650,12680651,12680652,12680653,12680656,12680658
12680662	36	36	0	0	Ensembl_ARS-UCD1.2	TBC1D23(protein_coding 201)	TBC1 domain family member 23	36	47	1	44555384-44610806	E1-E19		TBC1D23(protein_coding 201)	4578,18434,120553,146426,271778,299117,301041,335244,354891,363144,447324,456367,457618,521489,558051,587076,602015,612802,625140,651007,665390,694241,731804,739973,752417,864191,865060,940924,1003310,1092255,1165982,1172352,1181963,1259857,1354616,1402189	TBC1D23	ENSBTAG00000015010	12680663,12680664,12680665,12680666,12680667,12680668,12680669,12680670,12680671,12680672,12680673,12680674,12680675,12680676,12680677,12680678,12680679,12680680,12680681,12680682,12680683
12680684	35	34	0	1	Ensembl_ARS-UCD1.2||Refseq_ref_UMD_3.1.1	DGKG(protein_coding 202)||DGKG(mRNA)	Diacylglycerol kinase gamma	34	26	1	80940393-81097066||81530696-81687433	E3-E24||E3-E26		DGKG(protein_coding 202)||DGKG(mRNA)	7795,91484,92558,115640,135762,140799,144795,207448,239008,240711,408899,434798,444081,516509,592299,621717,691655,751553,793248,806547,853178,941720,994927,1069901,1071467,1082109,1108787,1125088,1141185,1240387,1249311,1287413,1320669,1357007	DGKG	ENSBTAG00000005091	12680685,12680686,12680687,12680688,12680689,12680690,12680691,12680692,12680693,12680694,12680695,12680696,12680698,12680699,12680700,12680701,12680702,12680703,12680704,12680705,12680707
12680708	21	21	0	0	Ensembl_ARS-UCD1.2||Refseq_ref_UMD_3.1.1	MAGEF1(protein_coding 201)||MAGEF1(mRNA)	MAGE family member F1	21	44	1	82499671-82501208||83090416-83091953	E1||E1		MAGEF1(protein_coding 201)||MAGEF1(mRNA)	27966,56669,131420,156853,174247,174674,336922,369800,443292,508777,702030,747222,1017606,1024321,1101519,1110867,1220191,1251115,1306569,1329339,1408671	MAGEF1	ENSBTAG00000019014	12680709,12680710,12680711
12680712	23	23	0	0	Ensembl_ARS-UCD1.2||Refseq_ref_UMD_3.1.1	EHHADH(protein_coding 202)||EHHADH(mRNA)	Enoyl-CoA hydratase and 3-hydroxyacyl CoA dehydrogenase||enoyl-CoA, hydratase/3-hydroxyacyl CoA dehydrogenase	23	17	1	81877879-81931005||82467828-82520947	E1-E7||E1-E7		EHHADH(protein_coding 202)||EHHADH(mRNA)	39785,127400,145888,199409,247970,294342,352583,353505,380784,409714,444740,493018,528789,696906,713601,745468,879127,1094742,1140873,1142568,1168918,1371918,1409447	EHHADH	ENSBTAG00000019625	12680713,12680714,12680715,12680716,12680717,12680718,12680719,12680720,12680721
12680722	26	26	0	0	Ensembl_ARS-UCD1.2||Refseq_ref_UMD_3.1.1	ARL6(protein_coding 201)||ARL6(mRNA)	ADP ribosylation factor like GTPase 6	26	20	1	42010637-42049859||41640391-41679620	E1-E8||E1-E8		ARL6(protein_coding 201)||ARL6(mRNA)	27292,58924,81154,136762,200565,216173,226992,250876,324518,366704,374629,409936,418591,473817,477256,539138,614861,695289,756531,895638,910266,943736,1010687,1024280,1075663,1368910	ARL6	ENSBTAG00000010091	12680723,12680724,12680725,12680726,12680727,12680728,12680729,12680730,12680731
12680732	30	30	0	0	Ensembl_ARS-UCD1.2||Refseq_ref_UMD_3.1.1	IGF2BP2(protein_coding 201)||IGF2BP2(mRNA)	Insulin like growth factor 2 mRNA binding protein 2	30	58	1	81402281-81571940||81992563-82161481	E1-E16||E1-E17		IGF2BP2(protein_coding 201)||IGF2BP2(mRNA)	37652,55938,71058,128494,276734,294617,329146,369796,534999,624134,652372,677844,719633,739325,741981,763378,789966,816840,817977,860120,860286,923396,1041515,1058332,1122813,1125724,1176343,1291960,1314166,1401989	IGF2BP2	ENSBTAG00000007666	12680733,12680734,12680735,12680736,12680737,12680738,12680739,12680740,12680741,12680742,12680743,12680744,12680745,12680746,12680747,12680748,12680749
12680750	23	23	0	0	Ensembl_ARS-UCD1.2||Refseq_ref_UMD_3.1.1	SERPINI2(protein_coding 201)||SERPINI2(mRNA)	Serpin family I member 2||serpin peptidase inhibitor, clade I (pancpin), member 2	23	27	1	99995833-100031867||100791773-100827921	E1-E9||E1-E9		SERPINI2(protein_coding 201)||SERPINI2(mRNA)	53482,84615,202689,278642,309619,363940,383549,499659,610651,649464,672382,714016,813282,908350,973961,990432,1015812,1048007,1072523,1108652,1159546,1186274,1369494	SERPINI2	ENSBTAG00000011423	12680751,12680752,12680753,12680754,12680755,12680756,12680757,12680758,12680759,12680760
12680761	20	20	0	0	Refseq_ref_UMD_3.1.1	GPX6(mRNA)	Glutathione peroxidase 6	20	27	1	95159054-95166421	E1-E5		GPX6(mRNA)	3841,128950,144623,223551,261356,301877,317406,370751,390221,515764,609993,686673,731534,736186,895943,1142177,1178690,1207421,1294392,1376331	GPX6		12680762,12680763,12680764,12680765,12680766,12680767
12680768	26	26	0	0	Ensembl_ARS-UCD1.2||Refseq_ref_UMD_3.1.1	MB21D2(protein_coding 201)||MB21D2(mRNA)	Mab-21 domain containing 2	26	43	1	74489138-74609898||75101337-75222096	E1-E2||E1-E2		MB21D2(protein_coding 201)||MB21D2(mRNA)	21919,241089,253425,369464,374350,509620,538553,555416,579997,629422,660569,709974,778546,796193,798066,817442,819206,825589,827273,948734,1008842,1030104,1065143,1185151,1185811,1396544	MB21D2	ENSBTAG00000005430	12680769,12680770
12680771	28	27	0	1	Ensembl_ARS-UCD1.2||Refseq_ref_UMD_3.1.1	LTN1(protein_coding 201)||LTN1(mRNA)	Listerin E3 ubiquitin protein ligase 1	27	27	1	7189387-7240487||6552448-6603556	E2-E30||E2-E30		LTN1(protein_coding 201)||LTN1(mRNA)	21974,150751,234521,380654,409238,432017,521720,578040,582216,637456,668228,714267,766399,776431,799707,937461,1030501,1041246,1059594,1062402,1154767,1166411,1202245,1313792,1314598,1338344,1407027	LTN1	ENSBTAG00000000201	12680772,12680773,12680774,12680775,12680776,12680777,12680778,12680779,12680780,12680781,12680782,12680784,12680785,12680786,12680788,12680789,12680790,12680791,12680792,12680793,12680794,12680795,12680796,12680798,12680799,12680800,12680801,12680802
12680803	28	28	0	0	Ensembl_ARS-UCD1.2||Refseq_ref_UMD_3.1.1	NIT2(protein_coding 202)||NIT2(mRNA X1)	Nitrilase family member 2||nitrilase family member 2, transcript variant X1	28	22	1	44617616-44637400||44261477-44281260	E1-E10||E1-E10	||NIT2(mRNA)	NIT2(protein_coding 202)||NIT2(mRNA X1)	2733,100002,124326,239269,251539,262727,292241,298058,448221,494180,647754,716487,717896,730504,759955,921377,929198,958764,969232,1003344,1080180,1205782,1209616,1233125,1286744,1292745,1325507,1351355	NIT2	ENSBTAG00000004833	12680804,12680805,12680806,12680807,12680808,12680809,12680810,12680811,12680812,12680813,12680814
12680815	10	10	0	0	Ensembl_ARS-UCD1.2	ENSBTAG00000008359(protein_coding)	ENSBTAG00000008359	10	51	1	29060294-29060516	E2		ENSBTAG00000008359(protein_coding)	10848,409915,479800,634842,754594,911682,1077084,1236545,1239052,1403149	ENSBTAG00000008359	ENSBTAG00000008359	12680816
12680817	26	26	0	0	Ensembl_ARS-UCD1.2||Refseq_ref_UMD_3.1.1	PLSCR5(protein_coding 201)||PLSCR5(mRNA)	Phospholipid scramblase family member 5	26	33	1	121858340-121878083||122821149-122842534	E2-E7||E2-E7		PLSCR5(protein_coding 201)||PLSCR5(mRNA)	28471,29003,34164,48198,137878,165356,203553,250666,289710,344506,439128,468510,491643,513346,516757,670698,713244,737443,1007926,1091354,1133343,1164857,1239081,1243465,1277432,1280988	PLSCR5	ENSBTAG00000005522	12680818,12680819,12680820,12680821,12680822,12680823
12680824	26	25	0	1	Ensembl_ARS-UCD1.2	TRAPPC10(protein_coding 201)	Trafficking protein particle complex 10	24	42	1	144056362-144130355	E1-E23		TRAPPC10(protein_coding 201)	22030,50993,90722,136458,222280,270425,398074,398666,432356,479144,525186,586265,655899,657585,694774,749965,906071,1037061,1147477,1225389,1285828,1295500,1324539,1391227	TRAPPC10	ENSBTAG00000007100	12680825,12680826,12680827,12680828,12680829,12680830,12680831,12680832,12680833,12680834,12680835,12680836,12680837,12680838,12680839,12680841,12680842,12680843,12680844,12680845,12680846,12680847,12680848,12680849,12680850,12680851
12680852	25	25	0	0	Ensembl_ARS-UCD1.2	ATP13A4(protein_coding 201)	ATPase 13A4	25	27	1	73938066-74019923	E2-E30		ATP13A4(protein_coding 201)	81410,129294,212535,234286,289890,341993,408728,446725,486520,486615,489028,533300,606010,644787,649428,660125,772849,841085,851856,1011958,1086174,1152516,1171203,1214633,1275558	ATP13A4	ENSBTAG00000016305	12680854,12680855,12680857,12680858,12680859,12680860,12680861,12680863,12680865,12680866,12680867,12680868,12680869,12680870,12680871,12680872,12680875,12680876,12680877,12680878,12680879,12680880,12680881,12680882,12680883
12680884	21	16	0	5	Ensembl_ARS-UCD1.2||Refseq_ref_UMD_3.1.1	ADARB1(protein_coding 201)||ADARB1(mRNA X1)	Adenosine deaminase RNA specific B1||adenosine deaminase, RNA-specific, B1, transcript variant X1	15	35	1	145016785-145049990||145522568-145555764	E5-E12||E5-E12	ADARB1(protein_coding 202)||ADARB1(mRNA X2),ADARB1(mRNA X3),ADARB1(mRNA X4),ADARB1(mRNA X5),ADARB1(mRNA X6)	ADARB1(protein_coding 201)||ADARB1(mRNA X1)	37783,166476,335751,352233,416744,433726,457420,534987,540181,590904,592659,785253,821995,1275008,1289566	ADARB1	ENSBTAG00000017486	12680885,12680886,12680887,12680888,12680889,12680890,12680891,12680892,12680893
12680894	25	25	0	0	Ensembl_ARS-UCD1.2||Refseq_ref_UMD_3.1.1	TMPRSS7(protein_coding 201)||TMPRSS7(mRNA)	Transmembrane serine protease 7||transmembrane protease, serine 7	25	21	1	56831581-56872230||57227974-57268886	E1-E15||E1-E15		TMPRSS7(protein_coding 201)||TMPRSS7(mRNA)	101387,170684,182354,266596,289142,437625,535399,689125,709305,725409,839833,989160,1013287,1016168,1079291,1108456,1110035,1113444,1122238,1160534,1244072,1294653,1314294,1324561,1346700	TMPRSS7	ENSBTAG00000015065	12680895,12680896,12680897,12680898,12680899,12680900,12680901,12680902,12680903,12680904,12680905,12680906,12680907,12680908,12680909,12680910
12680911	22	22	0	0	Ensembl_ARS-UCD1.2||Refseq_ref_UMD_3.1.1	KCNJ15(protein_coding 201)||KCNJ15(mRNA X1)	Potassium voltage-gated channel subfamily J member 15||potassium channel, inwardly rectifying subfamily J, member 15, transcript variant X1	22	36	1	150591360-150595610||152301744-152305995	E2-E3||E2-E3	||KCNJ15(mRNA X2),KCNJ15(mRNA X3),KCNJ15(mRNA X4),KCNJ15(mRNA X5),KCNJ15(mRNA X6),KCNJ15(mRNA X7),KCNJ15(mRNA)	KCNJ15(protein_coding 201)||KCNJ15(mRNA X1)	83449,110801,168735,196729,233246,321818,386927,544647,659832,719878,778661,946231,989426,993585,998156,1153429,1219836,1279859,1336064,1351833,1380272,1410626	KCNJ15	ENSBTAG00000000973	12680912,12680913,12680914
12680915	29	29	0	0	Ensembl_ARS-UCD1.2||Refseq_ref_UMD_3.1.1	DONSON(protein_coding 201)||DONSON(mRNA)	Downstream neighbor of SON	29	19	1	1943963-1953913||1223607-1233557	E1-E10||E1-E10		DONSON(protein_coding 201)||DONSON(mRNA)	80946,221444,288309,306954,321294,337470,364863,387515,389509,480236,539806,575446,592164,594206,920198,927673,936443,943708,954699,979432,1009036,1020129,1044709,1065334,1098320,1136542,1173346,1275852,1320619	DONSON	ENSBTAG00000035175	12680916,12680917,12680918,12680919,12680920,12680921,12680922,12680923,12680924,12680925,12680926
12680927	31	31	0	0	Ensembl_ARS-UCD1.2||Refseq_ref_UMD_3.1.1	GTPBP8(protein_coding 201)||GTPBP8(mRNA)	GTP binding protein 8 (putative)||GTP-binding protein 8 (putative)	31	36	1	57707994-57721742||58152826-58166576	E1-E6||E1-E6		GTPBP8(protein_coding 201)||GTPBP8(mRNA)	75550,120521,136055,149841,183420,198201,259551,324432,391071,404196,413244,413903,502039,626275,640235,732612,739815,754559,871292,885728,904206,968614,980098,993480,1075472,1085453,1092046,1147104,1359670,1388596,1394085	GTPBP8	ENSBTAG00000006534	12680928,12680929,12680930,12680931,12680932,12680933,12680934,12680935
12680936	27	27	0	0	Ensembl_ARS-UCD1.2||Refseq_ref_UMD_3.1.1	MASP1(protein_coding 201)||MASP1(mRNA)	Mannan binding lectin serine peptidase 1||mannan-binding lectin serine peptidase 1 (C4/C2 activating component of Ra-reactive factor)	27	27	1	80012211-80058076||80602819-80648668	E2-E11||E2-E11		MASP1(protein_coding 201)||MASP1(mRNA)	3697,54168,110845,220160,276660,291262,309150,478929,563803,631528,666358,691487,694591,703089,846721,856878,945865,976321,1053156,1120372,1204195,1209630,1270240,1321221,1334930,1361436,1398714	MASP1	ENSBTAG00000012467	12680938,12680939,12680940,12680941,12680942,12680943,12680944,12680945,12680946,12680947,12680948
12680949	21	21	0	0	Ensembl_ARS-UCD1.2||Refseq_ref_UMD_3.1.1	PAQR9(protein_coding 201)||PAQR9(mRNA X1)	Progestin and adipoQ receptor family member 9||progestin and adipoQ receptor family member IX, transcript variant X1	21	47	1	126040068-126041960||127041081-127042973	E1-E2||E1-E2	||PAQR9(mRNA)	PAQR9(protein_coding 201)||PAQR9(mRNA X1)	65613,192464,226240,285350,331443,364451,384558,395363,408671,413820,613702,669072,675148,683317,718406,922507,945687,979583,1104677,1243751,1265749	PAQR9	ENSBTAG00000011116	12680950,12680951,12680952,12680953
12680954	21	21	0	0	DNA			13		1	73162474-73162580				158710,362857,364477,426892,595755,668889,670297,850018,876688,1073485,1231675,1278934,1291424			12680955,12680956
12680957	33	33	0	0	Ensembl_ARS-UCD1.2||Refseq_ref_UMD_3.1.1	ADGRG7(protein_coding 201)||ADGRG7(mRNA)	Adhesion G protein-coupled receptor G7	33	53	1	45082104-45145273||45415105-45478277	E1-E16||E1-E9		ADGRG7(protein_coding 201)||ADGRG7(mRNA)	41825,87819,203043,242439,265132,265386,283676,331192,360550,402044,445473,480369,509285,525057,567224,626787,727799,747108,755004,763317,844139,932039,932571,941714,948942,1072918,1126219,1128847,1168366,1194655,1222676,1267255,1402588	ADGRG7	ENSBTAG00000012140	12680958,12680959,12680960,12680961,12680962,12680963,12680964,12680965,12680966,12680967,12680968,12680969,12680970,12680971,12680972,12680973,12680974,12680975
12680976	28	28	0	0	Ensembl_ARS-UCD1.2||Refseq_ref_UMD_3.1.1	ATP13A3(protein_coding 204)||ATP13A3(mRNA)	ATPase 13A3||ATPase type 13A3	28	17	1	73069882-73124475||73677716-73732309	E2-E33||E1-E31		ATP13A3(protein_coding 204)||ATP13A3(mRNA)	73743,85659,150425,154915,161429,178062,185758,308579,323056,417494,585759,618032,726870,748591,777905,781123,889693,909342,951753,1045798,1096676,1114405,1152684,1195248,1227111,1240161,1249115,1328875	ATP13A3	ENSBTAG00000013204	12680977,12680978,12680979,12680980,12680982,12680983,12680984,12680985,12680986,12680987,12680988,12680989,12680990,12680992,12680994,12680995,12680996,12680997,12680998,12680999,12681000,12681001,12681002,12681003,12681004,12681005,12681006,12681007
12681008	22	17	0	5	Refseq_ref_UMD_3.1.1	LOC524181(mRNA X1)	Putative protein FAM172B, transcript variant X1	17	59	1	46316516-46323979	E1-E3	LOC524181(mRNA X2)	LOC524181(mRNA X1)	100725,153034,316967,324429,350254,358271,441453,444378,460952,699001,708273,960984,1030918,1044730,1152318,1265813,1299635	LOC524181		12681009,12681010,12681011,12681012,12681013
12681014	35	35	0	0	Refseq_ref_UMD_3.1.1	UMODL1(mRNA X1)	Uromodulin like 1, transcript variant X1	35	128	1	143829712-143904888	E1-E23		UMODL1(mRNA X1)	43921,61322,78580,97662,166518,204557,223735,309976,326672,358698,364807,388741,389721,508137,547459,562619,564485,637175,720330,738825,776897,791768,822993,854753,855784,879465,928649,1047467,1084656,1101673,1141907,1185794,1195209,1355570,1414890	UMODL1		12681015,12681016,12681017,12681018,12681019,12681020,12681021,12681022,12681023,12681024,12681025,12681026,12681028,12681029,12681030,12681031,12681032,12681033,12681034,12681035,12681036
12681037	25	25	0	0	Ensembl_ARS-UCD1.2||Refseq_ref_UMD_3.1.1	ENSBTAG00000008343(protein_coding)||LOC524771(mRNA)	Uncharacterized LOC524771	25	72	1	82703639-82705312||83316655-83318328	E1||E1		ENSBTAG00000008343(protein_coding)||LOC524771(mRNA)	31899,81679,111037,119111,146689,149900,191210,313606,381432,403223,472235,561309,571402,580884,613447,671023,807680,1045617,1099627,1105017,1264441,1309174,1314555,1373093,1414368	ENSBTAG00000008343	ENSBTAG00000008343	12681038,12681039,12681040
12681041	23	23	0	0	Refseq_ref_UMD_3.1.1	NRIP1(mRNA X1)	Nuclear receptor interacting protein 1, transcript variant X1	23	32	1	21693849-21698738	E3	NRIP1(mRNA X2)	NRIP1(mRNA X1)	159216,196427,304611,401400,449521,462382,583525,610120,706754,710469,758083,809931,819619,822790,834850,858866,879421,1092439,1116876,1129266,1231735,1305491,1398924	NRIP1		12681042,12681043
12681044	26	26	0	0	Ensembl_ARS-UCD1.2||Refseq_ref_UMD_3.1.1	ADPRH(protein_coding 201)||ADPRH(mRNA)	ADP-ribosylarginine hydrolase	26	24	1	64337721-64341485||64933624-64937389	E2-E4||E1-E3		ADPRH(protein_coding 201)||ADPRH(mRNA)	91316,189022,232963,293978,358861,385193,403840,428968,504952,507766,595082,611275,701365,741620,847173,890921,903471,905307,1074614,1154391,1219914,1258952,1280926,1357419,1383489,1386979	ADPRH	ENSBTAG00000009391	12681045,12681046,12681047,12681048
12681049	26	19	0	7	Refseq_ref_UMD_3.1.1	MSL2(mRNA)	Male-specific lethal 2 homolog (Drosophila)	19	6	1	134218634-134220714	E2		MSL2(mRNA)	61587,110090,186362,225991,289605,315464,428809,555107,566772,733890,776535,888602,1012002,1142176,1146992,1161507,1337977,1379263,1384895	MSL2		12681050,12681051,12681052,12681053
12681054	28	28	0	0	Ensembl_ARS-UCD1.2||Refseq_ref_UMD_3.1.1	SHOX2(protein_coding 201)||SHOX2(mRNA)	Short stature homeobox 2	28	51	1	109417835-109426462||110277783-110286428	E1-E6||E1-E5		SHOX2(protein_coding 201)||SHOX2(mRNA)	81124,100165,101732,114804,198344,211639,250638,295431,296619,328205,393437,553927,657213,676583,703611,861861,866264,933863,936155,957072,1059767,1094943,1154403,1249752,1307707,1320526,1331575,1384953	SHOX2	ENSBTAG00000005230	12681055,12681056,12681057,12681058,12681059,12681060,12681061,12681062
12681063	26	26	0	0	Ensembl_ARS-UCD1.2||Refseq_ref_UMD_3.1.1	GNB4(protein_coding 201)||GNB4(mRNA)	G protein subunit beta 4||guanine nucleotide binding protein (G protein), beta polypeptide 4	26	27	1	87683154-87716013||88225851-88258936	E2-E10||E1-E9	GNB4(protein_coding 202)||	GNB4(protein_coding 201)||GNB4(mRNA)	13580,80312,83809,86913,235813,467944,476452,515303,561219,634266,680743,747420,790822,796835,853504,862780,988617,1026211,1042994,1088123,1091278,1130155,1149133,1194660,1298023,1313022	GNB4	ENSBTAG00000002767	12681064,12681066,12681067,12681068,12681069,12681070,12681071,12681072,12681073,12681074
12681075	19	19	0	0	Ensembl_ARS-UCD1.2||Refseq_ref_UMD_3.1.1	ENSBTAG00000051429(protein_coding)||LOC526226(mRNA)	Histone H4	19	75	1	2398597-2398737||1675314-1675454	E1||E1		ENSBTAG00000051429(protein_coding)||LOC526226(mRNA)	68500,82962,137413,176420,484537,488764,515940,620219,755023,817245,823452,966497,1034011,1128461,1132595,1170872,1243587,1356030,1390234	ENSBTAG00000051429	ENSBTAG00000051429	12681076
12681077	32	32	0	0	Refseq_ref_UMD_3.1.1	LOC526230(mRNA X1)	Ceruloplasmin, transcript variant X1	32	30	1	119840323-119880683	E1-E18		LOC526230(mRNA X1)	29075,52801,54394,106186,139635,237610,239349,278401,305810,376021,383914,397873,432380,527630,572281,578895,602603,631669,641358,643991,739437,788767,831435,1026476,1125455,1146568,1153200,1159389,1161147,1299950,1315139,1342413	LOC526230		12681078,12681079,12681080,12681081,12681082,12681083,12681084,12681085,12681086,12681087,12681088,12681089,12681090,12681091,12681093,12681094,12681095,12681096
12681097	21	21	0	0	Ensembl_ARS-UCD1.2||Refseq_ref_UMD_3.1.1	RAB6B(protein_coding 201)||RAB6B(mRNA)	RAB6B, member RAS oncogene family	21	40	1	135468862-135524903||136573383-136629279	E1-E8||E1-E8		RAB6B(protein_coding 201)||RAB6B(mRNA)	57251,92616,207356,243046,440568,463445,487159,567719,709834,798725,834734,863396,903402,1063106,1105985,1156915,1232063,1280158,1322681,1330160,1349481	RAB6B	ENSBTAG00000000905	12681098,12681099,12681100,12681101,12681102,12681103,12681104,12681105
12681106	16	0	16	0														12681107
12681108	36	36	0	0	Ensembl_ARS-UCD1.2||Refseq_ref_UMD_3.1.1	ACAD11(protein_coding 202)||ACAD11(mRNA)	Acyl-CoA dehydrogenase family member 11	36	51	1	136906191-137024768||137994011-138112646	E1-E20||E1-E21		ACAD11(protein_coding 202)||ACAD11(mRNA)	28377,78871,126229,128633,169579,184165,256632,288034,297911,402981,409861,428465,450838,461110,498942,500138,534246,563607,610704,665124,687430,691931,722572,886836,929866,1004201,1024174,1035510,1119805,1133751,1143890,1168039,1176996,1260341,1280268,1354264	ACAD11	ENSBTAG00000031010	12681110,12681111,12681112,12681113,12681114,12681115,12681116,12681117,12681118,12681119,12681120,12681121,12681122,12681123,12681124,12681125,12681126,12681127,12681128,12681129
12681130	18	18	0	0	Ensembl_ARS-UCD1.2||Refseq_ref_UMD_3.1.1	ENSBTAG00000049601(protein_coding)||LOC527195(mRNA)	Olfactory receptor 2B11	18	20	1	158063335-158064256||95192953-95193874	E1||E1		ENSBTAG00000049601(protein_coding)||LOC527195(mRNA)	29861,83952,178678,447496,522856,599464,610584,694374,703532,811502,888186,964638,1054791,1155053,1230824,1254836,1267554,1388693	ENSBTAG00000049601	ENSBTAG00000049601	12681131
12681132	25	25	0	0	Ensembl_ARS-UCD1.2||Refseq_ref_UMD_3.1.1	KLHL6(protein_coding 201)||KLHL6(mRNA)	Kelch like family member 6	25	18	1	83545351-83597827||84158877-84211350	E1-E7||E1-E7		KLHL6(protein_coding 201)||KLHL6(mRNA)	2361,29124,72085,148032,222745,258864,273124,378839,452145,485133,533597,596397,628304,661970,734047,768595,857207,969190,1033302,1195047,1206036,1272928,1299211,1301205,1394609	KLHL6	ENSBTAG00000037951	12681133,12681134,12681135,12681136,12681137,12681138,12681139
12681140	22	22	0	0	Ensembl_ARS-UCD1.2||Refseq_ref_UMD_3.1.1	SLITRK3(protein_coding 201)||SLITRK3(mRNA X1)	SLIT and NTRK like family member 3||SLIT and NTRK like family member 3, transcript variant X1	22	43	1	102184656-102187357||103001215-103003916	E1||E2	||SLITRK3(mRNA X2)	SLITRK3(protein_coding 201)||SLITRK3(mRNA X1)	12826,132052,133077,202754,360923,388767,428200,489522,573352,668322,734329,771638,817289,950667,1043633,1106812,1128924,1190010,1299661,1316722,1349508,1355068	SLITRK3	ENSBTAG00000017180	12681141
12681142	29	29	0	0	Refseq_ref_UMD_3.1.1	ZPLD1(mRNA)	Zona pellucida-like domain containing 1	29	36	1	47253811-47305077	E1-E10		ZPLD1(mRNA)	60382,72601,81371,127547,228834,269003,283742,312739,319773,338052,341208,358709,361516,370875,420721,467163,503886,570772,582923,731448,909662,950442,953893,997474,1062709,1097935,1138964,1171437,1181365	ZPLD1		12681143,12681144,12681145,12681146,12681147,12681148,12681149,12681150,12681151,12681152
12681153	21	21	0	0	Ensembl_ARS-UCD1.2||Refseq_ref_UMD_3.1.1	KCNE1(protein_coding 201)||KCNE1(mRNA X1)	Potassium voltage-gated channel subfamily E regulatory subunit 1||potassium channel, voltage gated subfamily E regulatory beta subunit 1, transcript variant X1	21	22	1	1040524-1047016||401207-407699	E1-E3||E1-E3	||KCNE1(mRNA)	KCNE1(protein_coding 201)||KCNE1(mRNA X1)	222291,435037,469615,560592,594821,634681,655571,690254,719834,815962,856163,933695,973459,997103,1026706,1032707,1042357,1139315,1206210,1249972,1321874	KCNE1	ENSBTAG00000001150	12681154,12681155,12681156,12681157,12681158
12681159	24	24	0	0	Ensembl_ARS-UCD1.2||Refseq_ref_UMD_3.1.1	SERP1(protein_coding 201)||SERP1(mRNA)	Stress associated endoplasmic reticulum protein 1||stress-associated endoplasmic reticulum protein 1	24	36	1	117598367-117600462||118537162-118539257	E1-E3||E1-E3		SERP1(protein_coding 201)||SERP1(mRNA)	25412,222829,296385,304797,353435,406402,407952,456007,466117,508279,547749,631441,705698,828950,854266,871096,947353,1009698,1017229,1121844,1245579,1326710,1376805,1390438	SERP1	ENSBTAG00000009104	12681160,12681161,12681162,12681163,12681164
12681165	22	18	0	4	Refseq_ref_UMD_3.1.1	LOC528816(mRNA)	Keratin-associated protein 26-1	18	28	1	4918570-4919392	E1		LOC528816(mRNA)	64547,198757,282046,330696,338050,400884,464790,498323,577246,869695,926714,991667,1040154,1143005,1212695,1306986,1320630,1413019	LOC528816		12681166,12681167,12681168
12681169	20	20	0	0	Ensembl_ARS-UCD1.2||Refseq_ref_UMD_3.1.1	ENSBTAG00000013321(protein_coding)||LOC529036(mRNA X1)	Transmembrane protein 45A-like||transmembrane protein 45A-like, transcript variant X1	20	27	1	44803077-44847751||44447113-44490871	E2-E6||E1-E5	||LOC529036(mRNA X2),LOC529036(mRNA X3),LOC529036(mRNA X4),LOC529036(mRNA X5),LOC529036(mRNA)	ENSBTAG00000013321(protein_coding)||LOC529036(mRNA X1)	43606,137814,154266,263876,317581,341210,351399,395758,411313,470686,795606,843420,846853,847463,1176151,1268833,1314854,1323365,1325590,1340720	ENSBTAG00000013321	ENSBTAG00000013321	12681170,12681171,12681172,12681173,12681175
12681176	29	29	0	0	Ensembl_ARS-UCD1.2||Refseq_ref_UMD_3.1.1	DBR1(protein_coding 201)||DBR1(mRNA X1)	Debranching RNA lariats 1||debranching RNA lariats 1, transcript variant X1	29	34	1	130943259-130954712||132003101-132014554	E1-E8||E1-E7	DBR1(protein_coding 203)||DBR1(mRNA)	DBR1(protein_coding 201)||DBR1(mRNA X1)	34090,58914,109679,113314,148574,198227,202742,216919,266545,291018,337249,371289,442713,486441,508726,558610,569411,701638,730839,738125,818289,951963,959340,992069,1004156,1018100,1029321,1207482,1331061	DBR1	ENSBTAG00000019949	12681177,12681178,12681179,12681180,12681181,12681182,12681183,12681184
12681185	30	30	0	0	Ensembl_ARS-UCD1.2||Refseq_ref_UMD_3.1.1	URB1(protein_coding 201)||URB1(mRNA)	URB1 ribosome biogenesis 1 homolog (S. cerevisiae)	30	70	1	3106773-3179605||2386383-2459215	E3-E39||E3-E39		URB1(protein_coding 201)||URB1(mRNA)	62317,101155,168059,274937,276138,276838,296558,303058,320793,420817,434395,448499,595579,676764,681344,738514,739112,740644,818943,902005,961643,979585,1084962,1188671,1256794,1268388,1281276,1288751,1367499,1373311	URB1	ENSBTAG00000012412	12681188,12681189,12681190,12681191,12681192,12681193,12681194,12681195,12681197,12681200,12681201,12681202,12681205,12681207,12681208,12681209,12681210,12681211,12681212,12681213,12681215,12681216,12681217,12681218,12681219,12681220,12681221,12681222,12681223,12681224
12681226	25	25	0	0	Refseq_ref_UMD_3.1.1	PEX5L(mRNA)	Peroxisomal biogenesis factor 5-like	25	19	1	87718561-87976141	E1-E14		PEX5L(mRNA)	68840,88153,120824,240129,257608,311464,419256,620258,632011,633072,667793,721033,822962,851276,895970,910275,910667,957622,1013352,1100117,1103663,1161650,1211806,1264758,1346245	PEX5L		12681227,12681228,12681229,12681230,12681231,12681232,12681233,12681234,12681235,12681237,12681238,12681239,12681240,12681241,12681242
12681243	27	17	0	10	Ensembl_ARS-UCD1.2||Refseq_ref_UMD_3.1.1	WDR49(protein_coding 201)||WDR49(mRNA)	WD repeat domain 49	17	47	1	99823927-99864890||100619772-100660753	E2-E5||E2-E5	WDR49(protein_coding 202)||	WDR49(protein_coding 201)||WDR49(mRNA)	4870,7520,40549,327590,602471,709591,751650,930793,968365,1009468,1017144,1040029,1117490,1201253,1249888,1334080,1393711	WDR49	ENSBTAG00000031618	12681244,12681245,12681246,12681247,12681248,12681249
12681250	29	29	0	0	Ensembl_ARS-UCD1.2||Refseq_ref_UMD_3.1.1	LAMP3(protein_coding 201)||LAMP3(mRNA)	Lysosomal associated membrane protein 3	29	59	1	83922259-83945831||84536372-84559948	E1-E6||E1-E6		LAMP3(protein_coding 201)||LAMP3(mRNA)	54987,78226,92689,117974,122391,132564,135674,203544,229802,421119,547146,609127,660732,700862,713792,743680,767343,804159,808568,935295,986070,1053597,1081364,1090246,1097004,1177661,1341245,1355145,1375429	LAMP3	ENSBTAG00000006552	12681251,12681252,12681253,12681254,12681255,12681256,12681257,12681258
12681259	26	26	0	0	Refseq_ref_UMD_3.1.1	TMEM30C(mRNA)	Transmembrane protein 30C	26	22	1	44126557-44152024	E1-E9		TMEM30C(mRNA)	10889,118149,190772,229875,253331,260281,288459,300300,318428,349970,369931,474986,479496,519384,540923,555432,625164,640672,732273,769219,782703,825465,1184977,1264548,1296333,1384100	TMEM30C		12681260,12681261,12681262,12681263,12681264,12681265,12681266,12681267,12681268,12681269
12681270	15	4	11	0	Ensembl_ARS-UCD1.2||Refseq_ref_UMD_3.1.1	KPNA6(protein_coding 201)||KPNA6(mRNA)	Karyopherin subunit alpha 6||karyopherin alpha 6	4	4	1	158238759-158253049||130555611-130643325	E3-E14||E2-E13		KPNA6(protein_coding 201)||KPNA6(mRNA)	287591,543068,1057567,1353701	KPNA6	ENSBTAG00000002896	12681271,12681272,12681273,12681274,12681275,12681276,12681278,12681279,12681281,12681283,12681284
12681285	25	25	0	0	Refseq_ref_UMD_3.1.1	MECOM(mRNA X1)	MDS1 and EVI1 complex locus, transcript variant X1	25	12	1	99090973-99144024	E4-E16	MECOM(mRNA X10),MECOM(mRNA X2),MECOM(mRNA X3),MECOM(mRNA X4),MECOM(mRNA X5),MECOM(mRNA X7),MECOM(mRNA X8),MECOM(mRNA X9)	MECOM(mRNA X1)	17566,19859,31789,132537,163706,246414,254548,260565,287622,296191,319448,335801,456564,471677,826617,842176,916991,987299,1000877,1036990,1050248,1055995,1131731,1152190,1301830	MECOM		12681286,12681287,12681288,12681289,12681290,12681291,12681292,12681293,12681294,12681295,12681296,12681297,12681298,12681299
12681300	27	27	0	0	Ensembl_ARS-UCD1.2||Refseq_ref_UMD_3.1.1	PPP1R2(protein_coding 201)||PPP1R2(mRNA X1)	Protein phosphatase 1 regulatory inhibitor subunit 2||protein phosphatase 1 regulatory inhibitor subunit 2, transcript variant X1	27	54	1	72100165-72117993||72708795-72726623	E1-E6||E1-E6	||PPP1R2(mRNA)	PPP1R2(protein_coding 201)||PPP1R2(mRNA X1)	13607,44728,79807,101185,215179,336517,402731,525336,559950,773364,795020,840093,841960,873887,876501,884546,884595,888671,962861,968839,1009375,1029171,1078335,1239292,1283422,1340390,1405057	PPP1R2	ENSBTAG00000006724	12681301,12681302,12681303,12681304,12681305,12681306,12681307,12681308
12681309	29	28	0	1	Ensembl_ARS-UCD1.2||Refseq_ref_UMD_3.1.1	SEC22A(protein_coding 201)||SEC22A(mRNA)	SEC22 homolog A, vesicle trafficking protein	28	44	1	67572996-67636868||68170590-68232935	E2-E7||E1-E8		SEC22A(protein_coding 201)||SEC22A(mRNA)	173151,197003,224974,360458,361956,413960,497765,529518,550620,598480,632656,673087,696926,703226,753083,763220,842044,849208,1017383,1021118,1050560,1058949,1063194,1109435,1191567,1195582,1214198,1226737	SEC22A	ENSBTAG00000014797	12681310,12681311,12681312,12681313,12681314,12681315
12681316	26	26	0	0	Refseq_ref_UMD_3.1.1	NXPE3(mRNA X2)	Neurexophilin and PC-esterase domain family member 3, transcript variant X2	26	23	1	46464544-46519244	E1-E7	NXPE3(mRNA)	NXPE3(mRNA X2)	35723,206825,208055,283565,334039,489702,525656,621620,703143,810355,877276,882446,960004,980479,988650,1120042,1162623,1175815,1199647,1214812,1237850,1238386,1255495,1304284,1324207,1365387	NXPE3		12681317,12681318,12681319,12681320,12681321,12681322,12681323,12681324,12681325,12681326
12681327	29	29	0	0	Ensembl_ARS-UCD1.2||Refseq_ref_UMD_3.1.1	DYRK1A(protein_coding 202)||DYRK1A(mRNA X1)	Dual specificity tyrosine phosphorylation regulated kinase 1A||dual specificity tyrosine-(Y)-phosphorylation regulated kinase 1A, transcript variant X1	29	45	1	149617413-149710027||151320010-151412649	E1-E11||E1-E11	||DYRK1A(mRNA X2),DYRK1A(mRNA)	DYRK1A(protein_coding 202)||DYRK1A(mRNA X1)	55852,73014,171819,237334,241211,253266,356676,401967,451405,548180,668695,676341,735684,740720,755422,843650,860657,861357,909957,998536,1008642,1011978,1041520,1064785,1122400,1235945,1263770,1267767,1412996	DYRK1A	ENSBTAG00000001771	12681328,12681329,12681330,12681331,12681332,12681333,12681334,12681335,12681336,12681337,12681338,12681339
12681340	28	28	0	0	Ensembl_ARS-UCD1.2||Refseq_ref_UMD_3.1.1	TM4SF1(protein_coding 201)||TM4SF1(mRNA)	Transmembrane 4 L six family member 1	28	39	1	118809504-118817818||119750364-119758738	E1-E5||E1-E5		TM4SF1(protein_coding 201)||TM4SF1(mRNA)	9721,46740,95518,155417,187395,199270,273693,281042,307917,312649,446959,473158,492711,508578,539572,568779,644504,684582,808538,862917,893240,906085,947797,958856,1229055,1269216,1342872,1411501	TM4SF1	ENSBTAG00000015163	12681341,12681342,12681343,12681344,12681345,12681346
12681347	25	25	0	0	Ensembl_ARS-UCD1.2||Refseq_ref_UMD_3.1.1	SLC7A14(protein_coding 201)||SLC7A14(mRNA)	Solute carrier family 7 member 14	25	63	1	96865069-96974609||97650784-97762735	E1-E8||E1-E8		SLC7A14(protein_coding 201)||SLC7A14(mRNA)	95484,155922,598448,598833,658091,692899,695594,710139,710678,742640,773917,845632,877873,970427,973137,989971,1059343,1106107,1126585,1127571,1172149,1210409,1228763,1306369,1400548	SLC7A14	ENSBTAG00000016323	12681348,12681349,12681350,12681351,12681352,12681353,12681354,12681355,12681356,12681357
12681358	24	24	0	0	Ensembl_ARS-UCD1.2||Refseq_ref_UMD_3.1.1	FBXO45(protein_coding 201)||FBXO45(mRNA)	F-box protein 45	24	50	1	71101308-71111967||71710553-71721212	E1-E3||E1-E3		FBXO45(protein_coding 201)||FBXO45(mRNA)	15878,170589,195141,236411,269669,289767,306258,443759,444854,476643,501679,524045,608489,633330,691600,698939,787263,868859,940363,1137255,1257020,1309717,1407307,1408785	FBXO45	ENSBTAG00000006388	12681359,12681360,12681361,12681362
12681363	33	33	0	0	Ensembl_ARS-UCD1.2||Refseq_ref_UMD_3.1.1	BBX(protein_coding 201)||BBX(mRNA X3)	BBX high mobility group box domain containing||bobby sox homolog (Drosophila), transcript variant X3	33	21	1	52133130-52425629||52548843-52841131	E1-E18||E1-E19	||BBX(mRNA X5),BBX(mRNA X6),BBX(mRNA)	BBX(protein_coding 201)||BBX(mRNA X3)	68687,70999,71590,97339,137380,184278,280856,312794,336865,339660,374399,409187,411147,460088,589068,667805,697073,704855,858858,881878,901224,922031,951183,974945,982590,986158,1031397,1143277,1146699,1325945,1327510,1355302,1389217	BBX	ENSBTAG00000006893	12681364,12681365,12681366,12681367,12681368,12681369,12681370,12681371,12681372,12681374,12681375,12681376,12681378,12681379,12681380,12681381,12681382
12681383	21	21	0	0	Refseq_ref_UMD_3.1.1	PKNOX1(mRNA)	PBX/knotted 1 homeobox 1	21	43	1	144751350-144773053	E1-E11		PKNOX1(mRNA)	21970,71822,79432,82478,90999,156413,215372,352510,475278,562937,779308,810589,814053,901823,927246,1022144,1040097,1087445,1297494,1398850,1403302	PKNOX1		12681384,12681385,12681387,12681388,12681389,12681390,12681391,12681392,12681393,12681394,12681395,12681396
12681397	40	40	0	0	Ensembl_ARS-UCD1.2||Refseq_ref_UMD_3.1.1	PLOD2(protein_coding 201)||PLOD2(mRNA)	Procollagen-lysine,2-oxoglutarate 5-dioxygenase 2||procollagen-lysine, 2-oxoglutarate 5-dioxygenase 2	40	46	1	122349990-122470916||123322473-123443762	E1-E20||E1-E20		PLOD2(protein_coding 201)||PLOD2(mRNA)	32895,101102,117480,170653,185509,226771,294253,333809,342636,384476,384730,443009,460527,487784,558326,593615,605902,621122,752254,787168,886063,918647,935594,985676,1040393,1050179,1059290,1074267,1102030,1131261,1147400,1173439,1178698,1180949,1184320,1191552,1195884,1263593,1324805,1395107	PLOD2	ENSBTAG00000007331	12681398,12681399,12681400,12681401,12681402,12681403,12681404,12681405,12681406,12681407,12681408,12681409,12681410,12681411,12681412,12681413,12681414,12681415,12681416,12681417,12681418,12681419
12681420	25	25	0	0	Ensembl_ARS-UCD1.2||Refseq_ref_UMD_3.1.1	XXYLT1(protein_coding 201)||XXYLT1(mRNA)	Xyloside xylosyltransferase 1	25	47	1	72326778-72499056||72935261-73106197	E1-E4||E1-E8		XXYLT1(protein_coding 201)||XXYLT1(mRNA)	99007,123091,128776,147992,228717,235375,303676,339457,453862,460626,464575,469937,562003,597644,598043,755138,756894,811700,988779,1025493,1099082,1170379,1315891,1328073,1366456	XXYLT1	ENSBTAG00000014564	12681421,12681422,12681423,12681424,12681425,12681426
12681427	22	22	0	0	Refseq_ref_UMD_3.1.1	GRIK1(mRNA)	Glutamate receptor, ionotropic, kainate 1	22	34	1	5447975-5915482	E1-E17		GRIK1(mRNA)	39668,226936,248523,354005,362590,362778,497730,567538,718330,741555,832754,883734,888616,942977,987547,1004190,1043257,1085607,1124029,1146779,1202763,1352254	GRIK1		12681428,12681429,12681430,12681432,12681433,12681434,12681436,12681437,12681438,12681439,12681442,12681443,12681444
12681445	25	25	0	0	Ensembl_ARS-UCD1.2||Refseq_ref_UMD_3.1.1	NSUN3(protein_coding 201)||NSUN3(mRNA)	NOP2/Sun RNA methyltransferase family member 3	25	13	1	38361474-38420818||37961594-38021005	E2-E6||E2-E6		NSUN3(protein_coding 201)||NSUN3(mRNA)	12109,72831,117015,206808,227299,324704,413104,468824,487205,591646,657233,746917,793154,802227,811194,875663,884087,1018424,1035531,1069022,1087050,1223423,1337424,1378997,1410593	NSUN3	ENSBTAG00000015728	12681446,12681447,12681448,12681449,12681450,12681451
12681452	28	28	0	0	Ensembl_ARS-UCD1.2||Refseq_ref_UMD_3.1.1	SAMSN1(protein_coding 201)||SAMSN1(mRNA)	SAM domain, SH3 domain and nuclear localization signals 1	28	19	1	22617496-22675521||22123662-22181719	E1-E8||E1-E8		SAMSN1(protein_coding 201)||SAMSN1(mRNA)	30039,227697,235044,251864,258820,376959,378045,391608,411743,517859,556431,678243,753866,779614,799187,821112,888498,913194,977624,1115839,1118167,1162042,1207170,1217496,1256135,1341658,1347683,1364152	SAMSN1	ENSBTAG00000002623	12681453,12681454,12681455,12681456,12681457,12681458,12681459,12681460,12681461,12681462
12681463	26	26	0	0	Ensembl_ARS-UCD1.2||Refseq_ref_UMD_3.1.1	NCEH1(protein_coding 201)||NCEH1(mRNA)	Neutral cholesterol ester hydrolase 1	26	46	1	94818907-94879898||95585589-95646580	E1-E5||E1-E4		NCEH1(protein_coding 201)||NCEH1(mRNA)	50153,138882,166442,216152,224891,240155,332560,357191,455927,604561,607531,671248,753789,855407,863788,873563,978514,1078243,1107022,1145852,1261059,1274810,1312987,1327333,1343180,1387784	NCEH1	ENSBTAG00000020073	12681464,12681465,12681466,12681467,12681468,12681469,12681470
12681471	23	23	0	0	Ensembl_ARS-UCD1.2||Refseq_ref_UMD_3.1.1	MRPL47(protein_coding 201)||MRPL47(mRNA)	Mitochondrial ribosomal protein L47	23	32	1	87518794-87536103||88111913-88129238	E1-E7||E1-E7		MRPL47(protein_coding 201)||MRPL47(mRNA)	29439,63264,94373,101031,312164,347145,370665,373898,381791,477843,525987,567633,592068,600638,615449,622577,742431,947991,1143059,1183402,1316690,1327299,1359568	MRPL47	ENSBTAG00000002462	12681472,12681473,12681474,12681475,12681476,12681477,12681478,12681479,12681480
12681481	27	24	0	3	Refseq_ref_UMD_3.1.1	PVRL3(mRNA X1)	Poliovirus receptor-related 3, transcript variant X1	21	37	1	56282965-56371088	E1-E8		PVRL3(mRNA X1)	4546,78033,156830,194115,233294,349345,350455,389227,608438,676886,683318,837274,856416,899717,924220,961668,1059086,1098185,1099177,1177870,1192164	PVRL3		12681482,12681483,12681484,12681485,12681486,12681487,12681488,12681489,12681490,12681491
12681492	41	41	0	0	Ensembl_ARS-UCD1.2||Refseq_ref_UMD_3.1.1	CCDC39(protein_coding 201)||CCDC39(mRNA)	Coiled-coil domain containing 39	41	70	1	86318896-86370931||86953445-87005480	E1-E20||E1-E20		CCDC39(protein_coding 201)||CCDC39(mRNA)	15140,48350,52958,56887,147299,327636,346667,365005,414659,422498,530317,532977,534529,574075,633533,650338,652531,682646,720563,728539,731018,755140,763316,791987,897560,943599,958567,966591,1009882,1023566,1049490,1100703,1104673,1118363,1132800,1177203,1198272,1341194,1363664,1379403,1395564	CCDC39	ENSBTAG00000001969	12681493,12681494,12681495,12681496,12681497,12681498,12681499,12681500,12681501,12681502,12681503,12681504,12681505,12681506,12681507,12681508,12681509,12681510,12681511,12681512,12681513
12681514	28	28	0	0	Ensembl_ARS-UCD1.2||Refseq_ref_UMD_3.1.1	SLC35A5(protein_coding 201)||SLC35A5(mRNA X3)	Solute carrier family 35 member A5||solute carrier family 35 member A5, transcript variant X3	28	25	1	57343879-57363753||57786968-57806842	E1-E7||E1-E7	||SLC35A5(mRNA)	SLC35A5(protein_coding 201)||SLC35A5(mRNA X3)	12378,121874,202174,217582,281372,301945,305899,335227,425056,485015,517990,523442,561314,628488,634711,690057,692975,698348,764039,770698,774949,837822,1030182,1040498,1083246,1147671,1302702,1315147	SLC35A5	ENSBTAG00000009085	12681515,12681516,12681517,12681518,12681519,12681520,12681521,12681522
12681523	28	28	0	0	Ensembl_ARS-UCD1.2||Refseq_ref_UMD_3.1.1	BCHE(protein_coding 201)||BCHE(mRNA)	Butyrylcholinesterase	28	63	1	101529248-101601072||102337858-102409960	E2-E4||E1-E3	BCHE(protein_coding 202)||	BCHE(protein_coding 201)||BCHE(mRNA)	50775,98127,146741,151560,276469,293534,333960,337009,409460,440653,452957,476831,572120,572990,612758,749026,773832,834687,940908,948957,976562,1069131,1069460,1095178,1259800,1271437,1371944,1382856	BCHE	ENSBTAG00000011139	12681524,12681525,12681526,12681527
12681528	21	21	0	0	Refseq_ref_UMD_3.1.1	BACE2(mRNA)	Beta-site APP-cleaving enzyme 2	21	17	1	142875143-142980498	E1-E9		BACE2(mRNA)	8269,50562,163526,200876,276847,567501,639454,644309,699536,785896,790424,790910,804504,814139,924490,1012424,1018432,1093860,1157673,1322569,1399855	BACE2		12681529,12681530,12681531,12681532,12681533,12681534,12681535,12681536,12681537,12681538
12681539	23	23	0	0	Refseq_ref_UMD_3.1.1	ROBO2(mRNA)	Roundabout guidance receptor 2	23	21	1	24395409-24586540	E2-E27		ROBO2(mRNA)	139994,162597,409800,558363,562815,579383,643389,703397,721378,772426,791261,812951,842262,877124,988135,1036028,1067342,1153787,1163793,1236442,1318892,1328767,1363348	ROBO2		12681541,12681542,12681543,12681544,12681545,12681546,12681547,12681548,12681549,12681550,12681551,12681553,12681554,12681555,12681556,12681557,12681558,12681559,12681560,12681561,12681562,12681564,12681565
12681567	25	18	7	0	Ensembl_ARS-UCD1.2||Refseq_ref_UMD_3.1.1	CD200(protein_coding 201)||CD200(mRNA X2)	CD200 molecule||CD200 molecule, transcript variant X2	18	39	1	57126614-57147981||57568569-57591069	E1-E6||E1-E7	||CD200(mRNA)	CD200(protein_coding 201)||CD200(mRNA X2)	77596,214480,300702,323776,432108,439691,439981,473699,480468,525499,699707,825788,953182,1110309,1301348,1317592,1408308,1412587	CD200	ENSBTAG00000033319	12681568,12681569,12681570,12681571,12681572,12681573
12681574	23	23	0	0	Ensembl_ARS-UCD1.2||Refseq_ref_UMD_3.1.1	PHC3(protein_coding 202)||PHC3(mRNA X1)	Polyhomeotic homolog 3||polyhomeotic homolog 3, transcript variant X1	23	31	1	97198757-97271650||97988307-98061918	E1-E12||E2-E16	PHC3(protein_coding 203)||PHC3(mRNA X2),PHC3(mRNA)	PHC3(protein_coding 202)||PHC3(mRNA X1)	105147,148901,291043,351585,370922,371008,469550,470634,486443,573852,654309,722137,748948,829970,866583,879165,948390,994575,1002435,1170618,1181632,1198189,1285884	PHC3	ENSBTAG00000013938	12681575,12681576,12681577,12681578,12681579,12681580,12681581,12681582,12681583,12681584,12681585,12681587,12681588
12681589	26	26	0	0	Refseq_ref_UMD_3.1.1	KPNA4(mRNA)	Karyopherin alpha 4	26	43	1	107774371-107834434	E1-E17		KPNA4(mRNA)	10821,79279,154099,215782,271716,281252,350177,353020,361736,411971,521778,561780,648047,727743,737970,745004,749986,886283,894891,963855,1085384,1166589,1200248,1292177,1302392,1304597	KPNA4		12681590,12681591,12681592,12681593,12681594,12681595,12681597,12681598,12681599,12681600,12681601,12681602,12681603,12681604,12681605,12681606
12681607	21	21	0	0	Ensembl_ARS-UCD1.2||Refseq_ref_UMD_3.1.1	CFAP298(protein_coding 201)||C1H21orf59(mRNA)	Cilia and flagella associated protein 298||chromosome 1 open reading frame, human C21orf59	21	39	1	2924663-2936146||2204902-2216385	E1-E7||E1-E7		CFAP298(protein_coding 201)||C1H21orf59(mRNA)	5820,254594,276216,355220,366093,375122,417462,460694,470318,492785,627497,890241,950212,1045270,1109727,1244333,1249435,1312866,1314511,1333529,1373574	CFAP298	ENSBTAG00000003059	12681608,12681609,12681610,12681611,12681612,12681613,12681614,12681615,12681616
12681617	27	27	0	0	Ensembl_ARS-UCD1.2||Refseq_ref_UMD_3.1.1	SLC9A9(protein_coding 201)||SLC9A9(mRNA)	Solute carrier family 9 member A9||solute carrier family 9, subfamily A (NHE9, cation proton antiporter 9), member 9	27	23	1	125043193-125706437||126040097-126704195	E1-E16||E1-E16		SLC9A9(protein_coding 201)||SLC9A9(mRNA)	88550,124675,159042,179732,248320,251218,270882,274879,352833,385819,426964,534044,541782,546741,568900,755227,763651,942510,1006995,1035369,1052335,1178087,1183722,1187325,1302118,1331275,1407454	SLC9A9	ENSBTAG00000031178	12681618,12681619,12681620,12681621,12681622,12681623,12681624,12681625,12681626,12681627,12681629,12681630,12681631,12681632,12681633,12681634,12681635
12681636	26	20	0	6	Refseq_ref_UMD_3.1.1	TIAM1(mRNA X1)	T-cell lymphoma invasion and metastasis 1, transcript variant X1	20	50	1	3483544-3603836	E1-E6		TIAM1(mRNA X1)	58698,81483,158319,204484,226227,228842,238109,404610,439251,528101,605865,676436,722155,908683,1036534,1081347,1130329,1135714,1357156,1360118	TIAM1		12681637,12681638,12681639,12681640,12681641,12681642,12681643
12681644	22	22	0	0	Ensembl_ARS-UCD1.2||Refseq_ref_UMD_3.1.1	STXBP5L(protein_coding 206)||STXBP5L(mRNA X1)	Syntaxin binding protein 5 like||syntaxin binding protein 5 like, transcript variant X1	22	33	1	65608894-65930811||66213711-66538153	E2-E27||E1-E27	||STXBP5L(mRNA X2),STXBP5L(mRNA X4),STXBP5L(mRNA)	STXBP5L(protein_coding 206)||STXBP5L(mRNA X1)	16445,39765,157442,357729,363966,381962,392307,449545,490113,527532,540300,603086,685133,759647,931333,989587,1001681,1060066,1090981,1157619,1245710,1279305	STXBP5L	ENSBTAG00000001918	12681645,12681646,12681647,12681648,12681650,12681652,12681653,12681654,12681655,12681656,12681657,12681658,12681659,12681660,12681661,12681662,12681663,12681664,12681666,12681667,12681668,12681672
12681673	23	23	0	0	Ensembl_ARS-UCD1.2||Refseq_ref_UMD_3.1.1	PLCXD2(protein_coding 201)||PLCXD2(mRNA)	Phosphatidylinositol specific phospholipase C X domain containing 2||phosphatidylinositol-specific phospholipase C, X domain containing 2	23	27	1	56426061-56476132||56844478-56894463	E1-E4||E1-E4		PLCXD2(protein_coding 201)||PLCXD2(mRNA)	13477,47353,121327,251047,254728,572637,575309,578874,594460,615317,636344,651912,743084,997071,1061686,1115775,1185411,1196284,1214438,1249482,1273156,1316410,1379411	PLCXD2	ENSBTAG00000012646	12681674,12681675,12681676,12681677
12681678	25	25	0	0	Refseq_ref_UMD_3.1.1	DZIP3(mRNA)	DAZ interacting zinc finger protein 3	25	18	1	53754195-53884914	E1-E33		DZIP3(mRNA)	18080,18460,76904,86926,154277,178089,218501,409871,434702,464249,574766,624154,756233,856235,919605,956017,974977,987032,1096567,1124961,1137468,1160408,1178624,1304017,1374004	DZIP3		12681679,12681680,12681682,12681683,12681684,12681687,12681688,12681691,12681692,12681694,12681695,12681696,12681697,12681698,12681699,12681700,12681701,12681702,12681703,12681705,12681706,12681707,12681708,12681709,12681710
12681711	12	12	0	0	Refseq_ref_UMD_3.1.1	RBP1(mRNA)	Retinol binding protein 1	12	52	1	130588865-130615748	E1-E4		RBP1(mRNA)	251138,401251,796289,872977,949215,952970,958063,965228,1074100,1087414,1265777,1394933	RBP1		12681712,12681717
12681718	23	22	0	1	Ensembl_ARS-UCD1.2||Refseq_ref_UMD_3.1.1	IGSF10(protein_coding 201)||IGSF10(mRNA)	Immunoglobulin superfamily member 10	11	13	1	116640797-116651397||117534514-117544983	E4-E6||E1-E3		IGSF10(protein_coding 201)||IGSF10(mRNA)	247677,448083,572875,712861,845417,1098418,1143738,1156034,1189326,1290746,1357432	IGSF10	ENSBTAG00000001728	12681719,12681720,12681721,12681722,12681723,12681724,12681725
12681726	22	22	0	0	Refseq_ref_UMD_3.1.1	BTD(mRNA)	Biotinidase	22	38	1	154375859-154416953	E1-E4		BTD(mRNA)	73705,87524,200439,233463,361822,388960,401254,436211,477455,505778,668949,685660,747130,829707,992077,1162764,1175372,1182865,1199061,1328775,1364620,1385573	BTD		12681727,12681728,12681729,12681730,12681731
12681732	29	29	0	0	Ensembl_ARS-UCD1.2||Refseq_ref_UMD_3.1.1	EPHA3(protein_coding 201)||EPHA3(mRNA X1)	EPH receptor A3||EPH receptor A3, transcript variant X1	29	35	1	37110699-37519277||36715198-37123460	E1-E17||E1-E17	||EPHA3(mRNA)	EPHA3(protein_coding 201)||EPHA3(mRNA X1)	128486,187765,223221,237588,354792,359173,387208,387435,394163,394540,501001,506198,559584,681283,726027,762608,816430,827580,833070,848186,890793,970336,976618,1101083,1130870,1171547,1219845,1380917,1413235	EPHA3	ENSBTAG00000006811	12681733,12681734,12681735,12681736,12681737,12681738,12681739,12681740,12681741,12681742,12681743,12681744,12681745,12681747,12681748,12681749,12681750
12681751	28	20	4	4	Ensembl_ARS-UCD1.2||Refseq_ref_UMD_3.1.1	SPATA16(protein_coding 201)||SPATA16(mRNA X1)	Spermatogenesis associated 16||spermatogenesis associated 16, transcript variant X1	12	10	1	94345772-94445496||94990730-95090365	E2-E4||E2-E4	||SPATA16(mRNA X2)	SPATA16(protein_coding 201)||SPATA16(mRNA X1)	403,437276,682280,738817,792018,843328,940099,946504,1051103,1103813,1299696,1413263	SPATA16	ENSBTAG00000031802	12681752,12681753,12681754,12681755,12681756,12681757,12681758
12681759	27	27	0	0	Refseq_ref_UMD_3.1.1	TBCCD1(mRNA)	TBCC domain containing 1	27	21	1	81256044-81278713	E1-E8		TBCCD1(mRNA)	62938,68005,125748,155187,181386,196961,260588,294721,382864,408234,496690,616261,672768,684419,817114,847326,918220,927257,947667,982804,1006376,1042024,1084832,1106464,1316796,1341933,1377254	TBCCD1		12681760,12681761,12681762,12681763,12681764,12681765,12681766,12681767,12681768,12681769
12681770	32	32	0	0	Ensembl_ARS-UCD1.2||Refseq_ref_UMD_3.1.1	ZMAT3(protein_coding 201)||ZMAT3(mRNA X2)	Zinc finger matrin-type 3||zinc finger, matrin-type 3, transcript variant X2	32	84	1	88006005-88037997||88632342-88663984	E1-E6||E1-E6	||ZMAT3(mRNA)	ZMAT3(protein_coding 201)||ZMAT3(mRNA X2)	7526,44724,61839,68713,192320,196066,323128,341477,358507,368776,388760,395902,410092,433433,549429,570343,622358,626699,726268,757152,770416,794465,825951,997940,999873,1085253,1144305,1162129,1188173,1199125,1265136,1285326	ZMAT3	ENSBTAG00000012463	12681771,12681772,12681773,12681774,12681775,12681776,12681777,12681778
12681779	27	27	0	0	Ensembl_ARS-UCD1.2||Refseq_ref_UMD_3.1.1	AMOTL2(protein_coding 201)||AMOTL2(mRNA X1)	Angiomotin like 2||angiomotin like 2, transcript variant X1	27	79	1	134951006-134964719||136057360-136071076	E2-E8||E2-E10	AMOTL2(protein_coding 202),AMOTL2(protein_coding 203)||AMOTL2(mRNA X2),AMOTL2(mRNA X3),AMOTL2(mRNA X4)	AMOTL2(protein_coding 201)||AMOTL2(mRNA X1)	97,55364,122958,292974,363975,383554,383697,431957,475392,578440,651895,718127,772516,828127,828962,866538,904668,919174,978654,1013379,1128279,1131364,1136062,1244761,1266306,1316595,1351735	AMOTL2	ENSBTAG00000000742	12681780,12681781,12681782,12681783,12681784,12681785,12681786,12681787,12681788,12681789
12681790	30	30	0	0	Ensembl_ARS-UCD1.2||Refseq_ref_UMD_3.1.1	GOLIM4(protein_coding 202)||GOLIM4(mRNA X1)	Golgi integral membrane protein 4||golgi integral membrane protein 4, transcript variant X1	30	47	1	99362243-99444854||100158745-100241358	E1-E16||E1-E16	||GOLIM4(mRNA)	GOLIM4(protein_coding 202)||GOLIM4(mRNA X1)	63785,74294,80431,83563,163720,270633,315454,341449,471539,526620,542629,565182,664009,780976,783545,804674,843399,867603,913389,914939,923654,1033297,1165085,1189443,1215614,1248862,1322496,1335078,1385862,1401300	GOLIM4	ENSBTAG00000018727	12681791,12681792,12681793,12681794,12681795,12681796,12681797,12681798,12681799,12681800,12681801,12681802,12681803,12681804,12681805,12681806,12681807
12681808	21	21	0	0	Ensembl_ARS-UCD1.2||Refseq_ref_UMD_3.1.1	COL8A1(protein_coding 201)||COL8A1(mRNA)	Collagen type VIII alpha 1 chain||collagen type VIII alpha 1	21	67	1	43902283-44072946||43541955-43716869	E1-E4||E1-E4		COL8A1(protein_coding 201)||COL8A1(mRNA)	175120,193898,201489,204247,207932,265845,296753,436628,524247,540088,654067,828393,960247,988133,1070447,1088128,1250457,1269850,1290675,1329671,1362507	COL8A1	ENSBTAG00000013662	12681809,12681810,12681811,12681812,12681813
12681814	23	23	0	0	Ensembl_ARS-UCD1.2||Refseq_ref_UMD_3.1.1	THPO(protein_coding 201)||THPO(mRNA X1)	Thrombopoietin||thrombopoietin, transcript variant X1	23	56	1	82816779-82821440||83429600-83434261	E1-E3||E2-E6	THPO(protein_coding 202)||THPO(mRNA X2),THPO(mRNA)	THPO(protein_coding 201)||THPO(mRNA X1)	37718,66847,77722,91688,199943,258826,261120,346382,498099,519802,529292,578225,775177,939072,940968,951743,988378,1136464,1137276,1207071,1226336,1334700,1354579	THPO	ENSBTAG00000000476	12681815,12681816,12681817,12681818,12681819,12681820
12681821	20	20	0	0	Ensembl_ARS-UCD1.2||Refseq_ref_UMD_3.1.1	GPR15(protein_coding 201)||GPR15(misc_RNA X2)	G protein-coupled receptor 15||G protein-coupled receptor 15, transcript variant X2	20	9	1	42839337-42840355||42468339-42469357	E1||E1	||GPR15(mRNA X1)	GPR15(protein_coding 201)||GPR15(misc_RNA X2)	55566,97966,211681,258556,567899,574106,622181,633245,698079,814043,972183,978855,980253,1016774,1140742,1175584,1217632,1243975,1272894,1292495	GPR15	ENSBTAG00000020997	12681822
12681823	21	21	0	0	Ensembl_ARS-UCD1.2||Refseq_ref_UMD_3.1.1	CLDN8(protein_coding 201)||CLDN8(mRNA)	Claudin 8	21	29	1	5770238-5772079||5035883-5037718	E1||E1		CLDN8(protein_coding 201)||CLDN8(mRNA)	99976,121190,181919,186485,233387,343085,401121,478747,513093,544851,572512,695659,739893,754523,799864,946322,946622,1026409,1113489,1179211,1191321	CLDN8	ENSBTAG00000039820	12681824,12681825,12681826
12681827	22	22	0	0	Ensembl_ARS-UCD1.2||Refseq_ref_UMD_3.1.1	CLRN1(protein_coding 201)||CLRN1(mRNA)	Clarin 1	22	8	1	117161169-117204813||118097082-118140741	E1-E3||E1-E3		CLRN1(protein_coding 201)||CLRN1(mRNA)	128084,154689,275752,291224,402126,460816,463386,506373,650683,733093,737767,751071,758937,781670,786206,946477,970160,986405,1093107,1104778,1116946,1237434	CLRN1	ENSBTAG00000011267	12681828,12681829,12681830
12681831	28	28	0	0	Ensembl_ARS-UCD1.2||Refseq_ref_UMD_3.1.1	BCL6(protein_coding 202)||BCL6(mRNA)	BCL6 transcription repressor||B-cell CLL/lymphoma 6	28	47	1	79596408-79610212||80188693-80202491	E1-E10||E1-E10		BCL6(protein_coding 202)||BCL6(mRNA)	114854,154007,161268,172321,223908,309668,724918,761901,840945,845100,882242,887208,940500,952473,995728,1081548,1121681,1133605,1148283,1176861,1313830,1322798,1346464,1352259,1352455,1363685,1398552,1414597	BCL6	ENSBTAG00000001511	12681832,12681833,12681834,12681835,12681836,12681837,12681838,12681839,12681840,12681841,12681842
12681843	26	26	0	0	Ensembl_ARS-UCD1.2||Refseq_ref_UMD_3.1.1	PFN2(protein_coding 201)||PFN2(mRNA)	Profilin 2	26	39	1	118213423-118219980||119151158-119157712	E1-E3||E1-E3		PFN2(protein_coding 201)||PFN2(mRNA)	227079,245530,354075,396869,440808,453171,477139,478249,576850,626539,750269,793974,822761,861731,882909,952987,992072,1011358,1049276,1133867,1217243,1229871,1230155,1269003,1304459,1391501	PFN2	ENSBTAG00000011150	12681844,12681845,12681846,12681847
12681848	30	30	0	0	Refseq_ref_UMD_3.1.1	STAG1(mRNA X1)	Stromal antigen 1, transcript variant X1	30	28	1	133525838-134028549	E1-E33		STAG1(mRNA X1)	22306,55803,62465,136277,147922,206712,236439,263164,292380,373467,394301,461049,518317,565912,585079,677439,678216,704025,734823,761049,910317,920940,1109636,1121411,1152680,1182403,1185173,1251966,1266116,1316856	STAG1		12681849,12681851,12681852,12681853,12681854,12681855,12681856,12681857,12681858,12681859,12681860,12681861,12681862,12681863,12681864,12681865,12681866,12681867,12681868,12681870,12681871,12681872,12681873,12681876,12681877,12681878,12681879,12681880,12681881,12681882
12681884	30	30	0	0	Ensembl_ARS-UCD1.2||Refseq_ref_UMD_3.1.1	PLSCR4(protein_coding 201)||PLSCR4(mRNA)	Phospholipid scramblase 4	30	25	1	122280694-122299077||123253977-123272037	E3-E9||E3-E9		PLSCR4(protein_coding 201)||PLSCR4(mRNA)	69740,91136,104689,173831,196779,201551,210407,222468,276347,286232,341150,403003,481973,599987,661406,666741,669528,752733,883077,940311,1081220,1091449,1116390,1181407,1186281,1213257,1258669,1335969,1354489,1382257	PLSCR4	ENSBTAG00000011986	12681885,12681886,12681887,12681888,12681889,12681890,12681891,12681892
12681893	18	9	0	9	Refseq_ref_UMD_3.1.1	ZIC4(mRNA X1)	Zic family member 4, transcript variant X1	9	35	1	121875427-121886865	E2-E4	ZIC4(mRNA X2)	ZIC4(mRNA X1)	159601,285960,546545,858311,884042,1216997,1220189,1336320,1356932	ZIC4		12681894,12681895,12681896,12681897
12681898	26	20	0	6	Ensembl_ARS-UCD1.2||Refseq_ref_UMD_3.1.1	KCNMB3(protein_coding 203)||KCNMB3(mRNA)	Potassium calcium-activated channel subfamily M regulatory beta subunit 3||potassium channel subfamily M regulatory beta subunit 3	20	10	1	87859818-87869304||88484533-88494020	E1-E3||E1-E3		KCNMB3(protein_coding 203)||KCNMB3(mRNA)	4681,85840,120244,128495,182220,253851,259695,264209,292541,358287,573958,616383,686665,705275,763805,916006,998372,1193600,1259235,1268384	KCNMB3	ENSBTAG00000009235	12681899,12681900,12681901,12681902
12681903	27	27	0	0	Refseq_ref_UMD_3.1.1	TNIK(mRNA X1)	TRAF2 and NCK interacting kinase, transcript variant X1	27	26	1	96789426-97194281	E1-E33	TNIK(mRNA X2),TNIK(mRNA X3),TNIK(mRNA X4),TNIK(mRNA X6),TNIK(mRNA X8),TNIK(mRNA X9)	TNIK(mRNA X1)	25205,40258,101106,127876,149603,174580,209904,252246,260778,301036,301412,381462,382962,496503,600755,622780,631908,673958,689649,754720,770309,906626,962796,1010526,1205724,1255936,1359967	TNIK		12681905,12681906,12681907,12681908,12681909,12681910,12681911,12681913,12681914,12681915,12681917,12681919,12681920,12681921,12681922,12681923,12681924,12681926,12681927,12681928,12681930,12681932,12681933,12681934,12681935,12681936,12681937
12681938	23	23	0	0	Ensembl_ARS-UCD1.2||Refseq_ref_UMD_3.1.1	HLTF(protein_coding 201)||HLTF(mRNA X1)	Helicase like transcription factor||helicase-like transcription factor, transcript variant X1	23	25	1	119074305-119135751||120013828-120075249	E1-E25||E1-E25	||HLTF(mRNA X2),HLTF(mRNA)	HLTF(protein_coding 201)||HLTF(mRNA X1)	18751,82810,84896,244496,277214,283597,435806,473177,523022,565313,761504,763214,809841,901930,973113,1100749,1110064,1239335,1257442,1283005,1359236,1376580,1402726	HLTF	ENSBTAG00000019704	12681939,12681940,12681941,12681942,12681943,12681944,12681945,12681946,12681947,12681948,12681949,12681950,12681951,12681952,12681953,12681954,12681955,12681956,12681958,12681960,12681961,12681962,12681964
12681965	26	26	0	0	Ensembl_ARS-UCD1.2||Refseq_ref_UMD_3.1.1	RCAN1(protein_coding 202)||RCAN1(mRNA)	Regulator of calcineurin 1	26	46	1	991025-1001930||351710-362614	E1-E4||E1-E4		RCAN1(protein_coding 202)||RCAN1(mRNA)	118500,163895,190142,347260,403573,428167,489337,559993,582902,627717,634465,645432,712179,777786,779063,855695,875149,960905,993145,1008985,1040495,1071193,1113254,1161340,1263236,1269020	RCAN1	ENSBTAG00000020035	12681966,12681967,12681968,12681969,12681970,12681971
12681972	19	19	0	0	Ensembl_ARS-UCD1.2||Refseq_ref_UMD_3.1.1	RAB5A(protein_coding 201)||RAB5A(mRNA)	RAB5A, member RAS oncogene family	19	43	1	157224311-157231773||44734669-44754919	E3-E6||E1-E5		RAB5A(protein_coding 201)||RAB5A(mRNA)	125284,150023,156451,215996,315803,374870,516516,589034,603038,758834,955938,986937,1076667,1147523,1287222,1355927,1372720,1407935,1409239	RAB5A	ENSBTAG00000046385	12681973,12681974,12681975,12681976,12681977
12681978	12	12	0	0	Ensembl_ARS-UCD1.2||Refseq_ref_UMD_3.1.1	RTP2(protein_coding 201)||RTP2(mRNA)	Receptor transporter protein 2||receptor (chemosensory) transporter protein 2	12	34	1	79629624-79633315||80221907-80225598	E1-E2||E1-E2		RTP2(protein_coding 201)||RTP2(mRNA)	118864,171761,214345,223543,250863,339171,944337,945728,991540,1117435,1239216,1243704	RTP2	ENSBTAG00000003179	12681979,12681980
12681981	18	18	0	0	Ensembl_ARS-UCD1.2||Refseq_ref_UMD_3.1.1	DCUN1D1(protein_coding 201)||DCUN1D1(mRNA)	Defective in cullin neddylation 1 domain containing 1	18	4	1	84042291-84074781||84656348-84689033	E1-E7||E1-E7		DCUN1D1(protein_coding 201)||DCUN1D1(mRNA)	138479,246361,369649,403427,457468,573165,615440,649651,672960,688277,727480,746627,919133,1132410,1153453,1193936,1194184,1379745	DCUN1D1	ENSBTAG00000012797	12681982,12681983,12681984,12681985,12681986,12681987,12681988,12681990
12681991	25	25	0	0	Ensembl_ARS-UCD1.2||Refseq_ref_UMD_3.1.1	TRIM59(protein_coding 201)||TRIM59(mRNA X2)	Tripartite motif containing 59||tripartite motif containing 59, transcript variant X2	25	45	1	107030008-107042243||107879883-107892118	E1-E3||E1-E3	||TRIM59(mRNA)	TRIM59(protein_coding 201)||TRIM59(mRNA X2)	28467,142477,183530,257433,260172,366602,373374,407678,498702,532907,573191,576514,617589,626587,913070,932709,1046761,1048472,1069650,1124216,1124798,1189139,1284423,1339302,1371820	TRIM59	ENSBTAG00000008078	12681992,12681993,12681994
12681995	29	23	6	0	Ensembl_ARS-UCD1.2||Refseq_ref_UMD_3.1.1	FBXO25(protein_coding 201)||FBXO25(mRNA X1)	F-box protein 25||F-box protein 25, transcript variant X1	23	56	1	146528134-146555850||148266962-148294673	E1-E10||E1-E11	||FBXO25(mRNA X3),FBXO25(mRNA X4),FBXO25(mRNA X5),FBXO25(mRNA X6),FBXO25(mRNA X7),FBXO25(mRNA)	FBXO25(protein_coding 201)||FBXO25(mRNA X1)	2943,180114,187362,203428,249204,252524,255425,338363,514436,520344,696702,757865,856649,902857,938859,947553,1075978,1111309,1135480,1155162,1258362,1373315,1397317	FBXO25	ENSBTAG00000007039	12681996,12681997,12681998,12681999,12682000,12682001,12682002,12682003,12682004,12682005,12682006
12682007	23	23	0	0	Ensembl_ARS-UCD1.2||Refseq_ref_UMD_3.1.1	CEP97(protein_coding 201)||CEP97(mRNA X1)	Centrosomal protein 97||centrosomal protein 97kDa, transcript variant X1	23	42	1	46077358-46098068||46431130-46451845	E1-E11||E2-E12	||CEP97(mRNA)	CEP97(protein_coding 201)||CEP97(mRNA X1)	42001,74240,268404,333565,333729,461426,574384,711241,713266,741824,749922,817016,851767,852032,999153,1000631,1049084,1102189,1150338,1268892,1332652,1392840,1395582	CEP97	ENSBTAG00000013464	12682008,12682010,12682011,12682012,12682013,12682014,12682015,12682016,12682017,12682018,12682019,12682020
12682021	22	22	0	0	Ensembl_ARS-UCD1.2||Refseq_ref_UMD_3.1.1	GTF2E1(protein_coding 201)||GTF2E1(mRNA)	General transcription factor IIE subunit 1	22	10	1	65438866-65467349||66042776-66071434	E2-E5||E2-E5		GTF2E1(protein_coding 201)||GTF2E1(mRNA)	48425,147103,162584,202915,506568,535892,548988,683802,792666,820768,831282,912525,932588,994334,1051439,1123109,1132830,1206990,1239982,1314520,1327621,1344350	GTF2E1	ENSBTAG00000016848	12682022,12682023,12682024,12682025,12682026,12682027
12682028	25	25	0	0	Ensembl_ARS-UCD1.2||Refseq_ref_UMD_3.1.1	TOPBP1(protein_coding 201)||TOPBP1(mRNA)	DNA topoisomerase II binding protein 1||topoisomerase (DNA) II binding protein 1	25	29	1	135754405-135824070||136833162-136903183	E1-E25||E1-E27	TOPBP1(protein_coding 202),TOPBP1(protein_coding 203)||	TOPBP1(protein_coding 201)||TOPBP1(mRNA)	10059,167755,183422,349723,413263,463276,485230,528008,534185,535971,548577,627175,628641,674213,690955,725482,827544,957741,1055077,1083599,1117972,1136013,1150811,1180084,1247063	TOPBP1	ENSBTAG00000000526	12682029,12682030,12682031,12682032,12682033,12682034,12682035,12682036,12682038,12682039,12682040,12682041,12682043,12682044,12682045,12682047,12682048,12682049,12682050,12682051,12682052,12682053,12682054,12682055,12682056
12682057	47	46	0	1	Refseq_ref_UMD_3.1.1	KALRN(mRNA)	Kalirin, RhoGEF kinase	46	73	1	69105216-69724461	E1-E60		KALRN(mRNA)	64145,79251,89666,124139,154553,160219,211799,220821,283057,307544,311481,317051,326950,343403,390106,429519,456309,490598,493194,502326,536340,547398,574125,598581,664650,675756,691846,697635,761154,770778,811106,834314,855794,989918,1003861,1044721,1100234,1136356,1148764,1150523,1159539,1190209,1226153,1253630,1295281,1346841	KALRN		12682058,12682059,12682061,12682062,12682063,12682064,12682065,12682066,12682067,12682068,12682070,12682071,12682072,12682074,12682075,12682076,12682077,12682078,12682079,12682081,12682082,12682083,12682084,12682085,12682087,12682088,12682089,12682092,12682093,12682094,12682096,12682098,12682099,12682100,12682102,12682103,12682104,12682106,12682108,12682109,12682110,12682111,12682112,12682113,126…
12682117	29	29	0	0	Ensembl_ARS-UCD1.2||Refseq_ref_UMD_3.1.1	ENSBTAG00000001395(protein_coding)||C1H21orf91(mRNA)	Chromosome 1 C21orf91 homolog||chromosome 1 open reading frame, human C21orf91	29	48	1	19227901-19256705||18719642-18748449	E1-E5||E1-E5		ENSBTAG00000001395(protein_coding)||C1H21orf91(mRNA)	14320,67303,116404,177327,186380,196686,196868,332389,336899,460637,471006,543610,552899,657902,664651,665720,712327,772950,902361,1009751,1070534,1082328,1173725,1290743,1344276,1372429,1380973,1385713,1397719	C1H21orf91	ENSBTAG00000001395	12682118,12682119,12682120,12682121,12682122,12682123
12682124	30	30	0	0	Ensembl_ARS-UCD1.2||Refseq_ref_UMD_3.1.1	PARP14(protein_coding 201)||PARP14(mRNA)	Poly(ADP-ribose) polymerase family member 14	30	34	1	67012473-67058475||67613243-67659243	E1-E17||E1-E17		PARP14(protein_coding 201)||PARP14(mRNA)	13685,58934,71952,120834,125873,333138,387773,391726,425348,433900,496684,535698,619557,777878,851626,852980,892317,893228,911502,917477,942304,958967,1013523,1030081,1070232,1075797,1214167,1261393,1336086,1407680	PARP14	ENSBTAG00000016656	12682126,12682129,12682130,12682131,12682132,12682133,12682134,12682135,12682136,12682137,12682138,12682139,12682140,12682141,12682142,12682143
12682144	22	22	0	0	Ensembl_ARS-UCD1.2||Refseq_ref_UMD_3.1.1	A4GNT(protein_coding 201)||A4GNT(mRNA X1)	Alpha-1,4-N-acetylglucosaminyltransferase||alpha-1,4-N-acetylglucosaminyltransferase, transcript variant X1	22	26	1	131003449-131008057||132063631-132068235	E1-E2||E1-E2	||A4GNT(mRNA)	A4GNT(protein_coding 201)||A4GNT(mRNA X1)	36810,154560,243580,355159,356299,371160,390349,392730,528161,544640,550189,700914,730793,759916,761074,864323,923367,956574,1131472,1237258,1332957,1353475	A4GNT	ENSBTAG00000001451	12682145,12682146
12682147	40	40	0	0	Ensembl_ARS-UCD1.2||Refseq_ref_UMD_3.1.1	XRN1(protein_coding 201)||XRN1(mRNA X1)	5'-3' exoribonuclease 1||5'-3' exoribonuclease 1, transcript variant X1	40	30	1	126593272-126700727||127591966-127699631	E1-E42||E1-E43	||XRN1(mRNA X2),XRN1(mRNA)	XRN1(protein_coding 201)||XRN1(mRNA X1)	319833,324598,337443,344954,414681,459723,510188,528346,530528,547620,569250,603342,682665,684681,688952,714186,729864,749662,905982,911144,916319,961139,968990,976620,1042087,1091812,1114053,1119012,1146965,1150631,1174448,1201959,1279196,1310883,1313327,1334441,1334676,1336852,1356485,1376763	XRN1	ENSBTAG00000011524	12682148,12682149,12682150,12682152,12682154,12682155,12682156,12682157,12682158,12682159,12682160,12682162,12682163,12682164,12682165,12682166,12682167,12682168,12682169,12682170,12682171,12682172,12682173,12682174,12682175,12682176,12682177,12682178,12682179,12682180,12682181,12682182,12682183,12682184,12682185,12682186,12682187,12682188,12682189,12682190
12682191	37	34	0	3	Refseq_ref_UMD_3.1.1	SCAF4(mRNA X1)	SR-related CTD-associated factor 4, transcript variant X1	34	76	1	3050012-3111530	E1-E20	SCAF4(mRNA X2)	SCAF4(mRNA X1)	10198,83155,128886,186969,247440,263104,355881,357030,364385,414626,422409,521531,591941,629222,637668,680008,731353,791814,795136,824994,829993,881329,963297,986872,990677,1029539,1039179,1150253,1221435,1359198,1372859,1400762,1405712,1409297	SCAF4		12682192,12682193,12682194,12682195,12682196,12682197,12682198,12682199,12682200,12682201,12682202,12682203,12682204,12682205,12682206,12682207,12682208,12682209,12682210,12682211,12682212,12682213,12682214,12682215
12682216	26	26	0	0	Ensembl_ARS-UCD1.2||Refseq_ref_UMD_3.1.1	BTG3(protein_coding 201)||BTG3(mRNA X1)	BTG anti-proliferation factor 3||BTG family member 3, transcript variant X1	26	34	1	19418257-19437016||18909562-18928321	E1-E5||E1-E5	||BTG3(mRNA)	BTG3(protein_coding 201)||BTG3(mRNA X1)	5979,35157,45413,50346,86731,123303,248335,362782,367377,445592,510849,512490,551604,571527,617474,759991,784364,905930,923269,1031310,1042808,1051782,1254085,1282649,1328987,1398756	BTG3	ENSBTAG00000018704	12682217,12682218,12682219,12682220,12682221,12682222
12682223	24	24	0	0	Ensembl_ARS-UCD1.2||Refseq_ref_UMD_3.1.1	ETV5(protein_coding 201)||ETV5(mRNA X1)	ETS variant 5||ets variant 5, transcript variant X1	24	41	1	81135351-81194072||81725749-81784472	E1-E13||E1-E13	||ETV5(mRNA)	ETV5(protein_coding 201)||ETV5(mRNA X1)	424561,437427,454690,466486,629082,644479,654193,658970,687391,713296,724366,804962,808946,1000016,1002294,1080530,1094317,1141129,1146223,1148502,1149604,1157745,1309016,1381382	ETV5	ENSBTAG00000014915	12682224,12682225,12682226,12682228,12682229,12682230,12682231,12682232,12682233,12682234,12682235,12682236,12682237,12682238
12682239	33	33	0	0	Ensembl_ARS-UCD1.2||Refseq_ref_UMD_3.1.1	IQCG(protein_coding 201)||IQCG(mRNA)	IQ motif containing G	33	41	1	70180468-70226023||70792476-70838032	E1-E11||E1-E10		IQCG(protein_coding 201)||IQCG(mRNA)	108127,108898,204455,228553,248319,311384,382950,419135,419383,437571,441289,454377,502260,503635,610819,656284,725918,726468,895868,929735,959529,1070922,1072804,1077063,1087165,1088706,1091748,1148290,1173951,1239717,1270139,1328005,1346986	IQCG	ENSBTAG00000018025	12682240,12682241,12682242,12682243,12682244,12682245,12682246,12682247,12682248,12682249,12682250,12682251
12682252	25	25	0	0	Ensembl_ARS-UCD1.2||Refseq_ref_UMD_3.1.1	EAF2(protein_coding 201)||EAF2(mRNA)	ELL associated factor 2	25	39	1	66294142-66349766||66900645-66956270	E1-E6||E1-E6		EAF2(protein_coding 201)||EAF2(mRNA)	59106,77416,284450,330335,377428,406771,418787,540876,594219,641266,655159,669163,680469,713406,732627,817698,855588,1073660,1137595,1142646,1215667,1227240,1240680,1298787,1355046	EAF2	ENSBTAG00000013070	12682253,12682254,12682255,12682256,12682257,12682258,12682259,12682260
12682261	27	20	0	7	Ensembl_ARS-UCD1.2||Refseq_ref_UMD_3.1.1	FBXO40(protein_coding 201)||FBXO40(mRNA X1)	F-box protein 40||F-box protein 40, transcript variant X1	20	13	1	66103667-66108609||66712539-66717481	E3-E4||E4-E5	||FBXO40(mRNA X2),FBXO40(mRNA)	FBXO40(protein_coding 201)||FBXO40(mRNA X1)	105716,153859,228370,261703,298288,411996,463275,532181,557654,607874,679722,683141,763168,890097,913606,920771,1002175,1071402,1256678,1334397	FBXO40	ENSBTAG00000014508	12682262,12682263,12682264,12682265
12682266	20	20	0	0	Refseq_ref_UMD_3.1.1	PCBP3(mRNA X1)	Poly(rC) binding protein 3, transcript variant X1	20	50	1	147132683-147360270	E1-E18	PCBP3(mRNA X2),PCBP3(mRNA X3),PCBP3(mRNA X4),PCBP3(mRNA X6),PCBP3(mRNA X7),PCBP3(mRNA X8),PCBP3(mRNA X9),PCBP3(mRNA)	PCBP3(mRNA X1)	3793,140481,180781,201343,336263,443257,621113,768817,793541,829687,840287,841621,958380,1002079,1080372,1179146,1179773,1312853,1323306,1344859	PCBP3		12682267,12682268,12682269,12682271,12682272,12682273,12682274,12682275,12682277,12682278,12682279,12682280,12682281
12682282	27	27	0	0	Ensembl_ARS-UCD1.2||Refseq_ref_UMD_3.1.1	APOD(protein_coding 201)||APOD(mRNA X1)	Apolipoprotein D||apolipoprotein D, transcript variant X1	27	56	1	72062333-72075608||72670964-72684239	E1-E5||E1-E5	||APOD(mRNA)	APOD(protein_coding 201)||APOD(mRNA X1)	13425,30090,86754,106492,153431,187567,241834,276415,289997,347974,403591,407564,412075,431658,469153,527314,744568,752125,855422,922660,1005924,1037075,1121711,1167154,1326342,1371797,1404706	APOD	ENSBTAG00000023600	12682283,12682284,12682285,12682286,12682287,12682288
12682289	27	27	0	0	Refseq_ref_UMD_3.1.1	C1H3orf52(mRNA X1)	Chromosome 1 open reading frame, human C3orf52, transcript variant X1	27	58	1	57279563-57319715	E1-E6	C1H3orf52(mRNA X2)	C1H3orf52(mRNA X1)	1173,68749,105522,114446,118968,170086,235435,326788,329142,401399,418701,503982,613270,669716,713234,719629,752415,770927,815971,885081,968310,1080392,1084029,1145828,1298309,1300663,1340232	C1H3orf52		12682290,12682291,12682292,12682293,12682294,12682295,12682296
12682297	22	22	0	0	Ensembl_ARS-UCD1.2||Refseq_ref_UMD_3.1.1	TMEM44(protein_coding 201)||TMEM44(misc_RNA X1)	Transmembrane protein 44||transmembrane protein 44, transcript variant X1	22	54	1	72908939-72951392||73516036-73559224	E1-E11||E1-E11	||TMEM44(misc_RNA X2),TMEM44(misc_RNA X3),TMEM44(mRNA)	TMEM44(protein_coding 201)||TMEM44(misc_RNA X1)	49808,151498,192990,231199,295164,383100,512726,557217,571438,575621,585190,624308,711640,731717,774461,844358,903644,997482,1054078,1059554,1118703,1215163	TMEM44	ENSBTAG00000002394	12682298,12682299,12682300,12682301,12682302,12682303,12682304,12682305,12682306,12682307,12682308,12682309,12682310
12682311	9	8	1	0	Refseq_ref_UMD_3.1.1	LOC614129(misc_RNA)	Eukaryotic initiation factor 4A-II pseudogene	2	0	1	55264828-55265072	E1		LOC614129(misc_RNA)	264384,927166	LOC614129		12682312
12682313	31	31	0	0	Refseq_ref_UMD_3.1.1	TBL1XR1(mRNA X1)	Transducin (beta)-like 1 X-linked receptor 1, transcript variant X1	31	37	1	90517091-90606056	E2-E15	TBL1XR1(mRNA X2),TBL1XR1(mRNA X3)	TBL1XR1(mRNA X1)	40401,43991,70390,70739,80389,93970,135352,137637,139067,166152,215088,270659,308800,312185,370976,384389,400537,490692,762780,812691,856751,1047534,1061256,1150050,1155729,1230904,1300388,1302639,1323723,1326808,1412482	TBL1XR1		12682314,12682315,12682316,12682317,12682318,12682319,12682320,12682321,12682322,12682323,12682324,12682325,12682326,12682327,12682328,12682329,12682330,12682331
12682332	25	22	0	3	Ensembl_ARS-UCD1.2||Refseq_ref_UMD_3.1.1	ANAPC13(protein_coding 201)||ANAPC13(mRNA 1)	Anaphase promoting complex subunit 13||anaphase promoting complex subunit 13, transcript variant 1	22	23	1	134839388-134844941||135945885-135951438	E1-E3||E1-E3		ANAPC13(protein_coding 201)||ANAPC13(mRNA 1)	15154,25601,80512,121842,188912,364250,435003,519817,566358,609793,622894,655895,912329,936035,936216,938071,1191225,1215600,1265169,1310024,1342766,1390432	ANAPC13	ENSBTAG00000014461	12682333,12682334,12682335,12682336,12682337
12682338	22	22	0	0	Ensembl_ARS-UCD1.2||Refseq_ref_UMD_3.1.1	CPN2(protein_coding 201)||CPN2(mRNA)	Carboxypeptidase N subunit 2	22	63	1	73178799-73188071||73792762-73802034	E1-E2||E1-E2		CPN2(protein_coding 201)||CPN2(mRNA)	39349,43383,127401,164144,185393,188851,223353,246099,297983,303342,388829,437258,466963,518444,650819,750051,965169,1112648,1199986,1243480,1251508,1393330	CPN2	ENSBTAG00000032656	12682339,12682340,12682341
12682342	20	20	0	0	Ensembl_ARS-UCD1.2||Refseq_ref_UMD_3.1.1	CAMK2N2(protein_coding 201)||CAMK2N2(mRNA)	Calcium/calmodulin dependent protein kinase II inhibitor 2||calcium/calmodulin-dependent protein kinase II inhibitor 2	20	73	1	82918375-82920391||83531171-83533187	E1-E2||E1-E2		CAMK2N2(protein_coding 201)||CAMK2N2(mRNA)	114123,118855,127249,237745,251406,260897,301998,417893,426937,675938,711047,734705,753346,851137,1008769,1119243,1221791,1225446,1297354,1393126	CAMK2N2	ENSBTAG00000005657	12682343,12682344,12682345
12682346	26	21	0	5	Refseq_ref_UMD_3.1.1	LOC614619(mRNA)	Late histone H2B.L4	21	71	1	76743929-76750209	E1-E4		LOC614619(mRNA)	103010,136107,229433,308904,327940,475821,526331,605271,618842,674120,719450,756090,795319,819993,892571,926510,1086379,1113177,1249911,1366815,1370041	LOC614619		12682347,12682348
12682349	23	23	0	0	Ensembl_ARS-UCD1.2||Refseq_ref_UMD_3.1.1	ALG3(protein_coding 201)||ALG3(mRNA)	ALG3 alpha-1,3- mannosyltransferase||ALG3, alpha-1,3- mannosyltransferase	23	44	1	82928001-82933224||83540797-83546020	E1-E9||E1-E9		ALG3(protein_coding 201)||ALG3(mRNA)	1243,143602,159551,166302,230614,270655,329355,332728,490272,512641,605960,609243,641302,664668,791204,805366,832749,1020451,1022510,1157478,1216945,1225684,1236777	ALG3	ENSBTAG00000005652	12682350,12682351,12682352,12682353,12682354,12682355,12682356,12682357,12682358,12682359
12682360	25	25	0	0	Ensembl_ARS-UCD1.2||Refseq_ref_UMD_3.1.1	UTS2B(protein_coding 201)||UTS2B(mRNA X1)	Urotensin 2B||urotensin 2B, transcript variant X1	25	17	1	76047776-76055422||76666309-76675229	E1-E4||E1-E4	||UTS2B(mRNA X2)	UTS2B(protein_coding 201)||UTS2B(mRNA X1)	20011,54024,61749,125609,184847,329462,367137,476545,511001,546115,736589,781889,824455,857546,879917,889837,935373,1049575,1051124,1061969,1070878,1131247,1137348,1189715,1268323	UTS2B	ENSBTAG00000044148	12682361,12682362,12682363,12682364
12682365	24	24	0	0	Ensembl_ARS-UCD1.2||Refseq_ref_UMD_3.1.1	WWTR1(protein_coding 202)||WWTR1(mRNA)	WW domain containing transcription regulator 1	24	46	1	118497159-118642641||119437988-119583417	E1-E6||E2-E7		WWTR1(protein_coding 202)||WWTR1(mRNA)	62501,100481,134291,222376,290480,398159,427785,452301,594563,629304,655428,723456,723860,780934,953710,993882,994857,1019254,1066955,1168191,1199769,1201187,1388012,1404328	WWTR1	ENSBTAG00000007814	12682366,12682367,12682368,12682369,12682370,12682371,12682372
12682373	10	9	1	0	Ensembl_ARS-UCD1.2||Refseq_ref_UMD_3.1.1	RPL22L1(protein_coding 201)||RPL22L1(mRNA)	Ribosomal protein L22 like 1	9	5	1	96576506-96576821||97343682-97343997	E4||E4		RPL22L1(protein_coding 201)||RPL22L1(mRNA)	197576,228073,442217,572300,574365,733767,793528,880215,935371	RPL22L1	ENSBTAG00000007394	12682374,12682378
12682379	20	20	0	0	Refseq_ref_UMD_3.1.1	B3GALT5(mRNA X1)	Beta-1,3-galactosyltransferase 5, transcript variant X1	20	19	1	141270148-141271035	E3	B3GALT5(mRNA X2)	B3GALT5(mRNA X1)	36819,132877,141432,163165,175419,199106,478496,480341,496017,581351,662981,733754,760041,773286,823549,874157,926968,1118483,1188415,1306088	B3GALT5		12682380
12682381	20	20	0	0	Ensembl_ARS-UCD1.2||Refseq_ref_UMD_3.1.1	MAP6D1(protein_coding 201)||MAP6D1(mRNA X1)	MAP6 domain containing 1||MAP6 domain containing 1, transcript variant X1	20	65	1	83304754-83311455||83918248-83924949	E1-E3||E3-E7	||MAP6D1(mRNA X2),MAP6D1(mRNA X7),MAP6D1(mRNA X8),MAP6D1(mRNA X9),MAP6D1(mRNA)	MAP6D1(protein_coding 201)||MAP6D1(mRNA X1)	47921,63886,96158,207661,249912,304219,324914,491689,578064,804535,914149,952700,985545,998964,1007296,1038113,1170080,1181521,1311641,1407975	MAP6D1	ENSBTAG00000014459	12682382,12682383,12682384,12682385
12682386	32	32	0	0	Ensembl_ARS-UCD1.2||Refseq_ref_UMD_3.1.1	MRPL3(protein_coding 202)||MRPL3(mRNA)	Mitochondrial ribosomal protein L3	32	26	1	138384526-138441496||139880650-139937303	E1-E10||E1-E10		MRPL3(protein_coding 202)||MRPL3(mRNA)	104300,110582,144421,161835,291020,296299,316121,341428,471667,510408,522121,533283,611273,614855,619570,648534,729380,770038,788132,833764,936173,949142,1020220,1046934,1077319,1085468,1174654,1176419,1283395,1339516,1345612,1378242	MRPL3	ENSBTAG00000030942	12682387,12682389,12682390,12682391,12682392,12682393,12682394,12682395,12682396,12682397,12682398
12682399	26	26	0	0	Refseq_ref_UMD_3.1.1	TRAT1(mRNA)	T cell receptor associated transmembrane adaptor 1	26	43	1	53995485-54042670	E1-E6		TRAT1(mRNA)	72860,97632,187413,210169,279185,365808,444937,571943,642288,711082,726369,730743,818412,818608,859925,978690,1034862,1104252,1126895,1131973,1165808,1188024,1257608,1298114,1318990,1341878	TRAT1		12682400,12682401,12682402,12682403,12682404,12682405,12682406
12682407	22	21	1	0	Ensembl_ARS-UCD1.2||Refseq_ref_UMD_3.1.1	TRA2B(protein_coding 201)||TRA2B(mRNA X1)	Transformer 2 beta homolog||transformer 2 beta homolog (Drosophila), transcript variant X1	21	22	1	81288345-81307675||81878753-81898080	E1-E9||E1-E9	||TRA2B(mRNA)	TRA2B(protein_coding 201)||TRA2B(mRNA X1)	100950,122521,130161,311691,397954,477227,488481,520674,543304,581116,669918,720375,793563,865245,941228,944060,1151714,1208020,1319181,1330201,1342644	TRA2B	ENSBTAG00000001697	12682408,12682409,12682410,12682411,12682412,12682413,12682414,12682415,12682416,12682417
12682418	12	12	0	0	Ensembl_ARS-UCD1.2||Refseq_ref_UMD_3.1.1	ENSBTAG00000038433(protein_coding)||LOC615183(mRNA)	Late histone H2B.L4	12	59	1	7246251-7246287||6609320-6609356	E1||E1		ENSBTAG00000038433(protein_coding)||LOC615183(mRNA)	61698,215042,227713,409782,714883,717970,743681,768278,1086009,1355690,1372886,1396271	ENSBTAG00000038433	ENSBTAG00000038433	12682419
12682420	19	19	0	0	Ensembl_ARS-UCD1.2||Refseq_ref_UMD_3.1.1	PCNP(protein_coding 201)||PCNP(mRNA)	PEST proteolytic signal containing nuclear protein	19	27	1	46002053-46016506||46355814-46370266	E1-E5||E1-E5		PCNP(protein_coding 201)||PCNP(mRNA)	60208,149848,266018,355449,455140,517055,548120,598558,863408,887200,896882,901551,1030187,1055955,1141859,1158941,1305808,1308748,1312745	PCNP	ENSBTAG00000015069	12682421,12682422,12682423,12682425,12682426
12682427	19	19	0	0	Ensembl_ARS-UCD1.2||Refseq_ref_UMD_3.1.1	TMEM50B(protein_coding 201)||TMEM50B(mRNA)	Transmembrane protein 50B	19	37	1	2046782-2083276||1324593-1361088	E1-E7||E1-E7		TMEM50B(protein_coding 201)||TMEM50B(mRNA)	41184,53608,120929,184178,224687,247188,247346,260446,479154,482965,787878,822275,1012610,1084927,1232615,1237135,1247271,1259436,1303418	TMEM50B	ENSBTAG00000001258	12682428,12682429,12682430,12682431,12682432,12682433,12682434,12682435,12682436
12682437	27	27	0	0	Ensembl_ARS-UCD1.2||Refseq_ref_UMD_3.1.1	ENSBTAG00000005212(protein_coding)||C1H3orf70(mRNA)	Chromosome 1 C3orf70 homolog||chromosome 1 open reading frame, human C3orf70	27	58	1	81984105-82104795||82574031-82694773	E1-E2||E1-E2		ENSBTAG00000005212(protein_coding)||C1H3orf70(mRNA)	35089,78804,92963,109660,133274,185350,210793,271466,363889,434194,437368,523725,570034,636188,644827,647375,671212,676228,690325,752530,762315,763820,793377,904692,954612,1091416,1188213	C1H3orf70	ENSBTAG00000005212	12682438,12682439,12682440,12682441
12682442	25	25	0	0	Refseq_ref_UMD_3.1.1	FGF12(mRNA)	Fibroblast growth factor 12	25	13	1	75288096-75895800	E1-E6		FGF12(mRNA)	38097,48205,57611,121677,132558,227263,339642,378628,521574,531143,551099,709008,710825,747252,840604,852046,875584,921301,967665,973954,1218933,1222555,1223825,1228723,1240694	FGF12		12682443,12682444,12682445,12682446,12682447,12682448,12682449
12682450	25	25	0	0	Ensembl_ARS-UCD1.2||Refseq_ref_UMD_3.1.1	CHMP2B(protein_coding 201)||CHMP2B(mRNA)	Charged multivesicular body protein 2B	25	51	1	35381300-35414510||34970463-35003668	E1-E6||E1-E6		CHMP2B(protein_coding 201)||CHMP2B(mRNA)	262558,301468,306164,351338,425837,521366,522874,623115,625814,635810,650083,673194,686929,728259,803902,803990,1036375,1074369,1078548,1114235,1246863,1247195,1313904,1342906,1346348	CHMP2B	ENSBTAG00000007939	12682451,12682453,12682454,12682455,12682456,12682457,12682458
12682459	30	30	0	0	Ensembl_ARS-UCD1.2||Refseq_ref_UMD_3.1.1	GK5(protein_coding 201)||GK5(mRNA)	Glycerol kinase 5||glycerol kinase 5 (putative)	30	37	1	126736160-126814398||127736167-127814767	E1-E16||E1-E20		GK5(protein_coding 201)||GK5(mRNA)	11811,40488,43221,53601,109709,226933,236235,264088,266036,358589,432539,436613,502948,539793,560999,652518,653464,770689,824619,872539,894637,969283,1011792,1018335,1066153,1157419,1198793,1268321,1322029,1408050	GK5	ENSBTAG00000018138	12682460,12682461,12682462,12682463,12682464,12682465,12682466,12682467,12682468,12682469,12682470,12682471,12682472,12682473,12682474,12682475
12682476	12	12	0	0	Refseq_ref_UMD_3.1.1	LOC616200(mRNA)	Glyceraldehyde-3-phosphate dehydrogenase-like	12	5	1	93132604-93132723	E1		LOC616200(mRNA)	261049,384961,404872,580327,586071,678543,893315,1051686,1052475,1241360,1248623,1360985	LOC616200		12682477
12682480	9	9	0	0	Ensembl_ARS-UCD1.2||Refseq_ref_UMD_3.1.1	ENSBTAG00000053056(protein_coding)||LOC616413(mRNA)	Keratin-associated protein 10-12||keratin-associated protein 10-8	9	27	1	144570008-144570806||145987286-145988084	E1||E1		ENSBTAG00000053056(protein_coding)||LOC616413(mRNA)	299917,313067,480886,653722,1034148,1172693,1269468,1318250,1341542	ENSBTAG00000053056	ENSBTAG00000053056	12682481,12682482,12682483
12682484	28	28	0	0	Refseq_ref_UMD_3.1.1	CMSS1(mRNA X1)	Cms1 ribosomal small subunit homolog (yeast), transcript variant X1	28	29	1	43729947-44124462	E1-E11	CMSS1(mRNA)	CMSS1(mRNA X1)	11196,145261,157469,206475,219314,338309,362278,376262,420669,443312,450248,461053,583453,596541,694277,719109,723850,757644,912510,994309,1015474,1020884,1034848,1089067,1117535,1144218,1242953,1270734	CMSS1		12682485,12682486,12682487,12682488,12682489,12682490,12682491,12682492,12682493,12682494,12682495,12682496
12682497	25	25	0	0	Ensembl_ARS-UCD1.2||Refseq_ref_UMD_3.1.1	RBP2(protein_coding 202)||RBP2(mRNA)	Retinol binding protein 2	25	49	1	129626685-129651624||130685149-130710088	E1-E4||E1-E5		RBP2(protein_coding 202)||RBP2(mRNA)	2900,82935,115495,130231,130348,133101,158982,205075,251162,429066,444392,525750,614055,641399,712250,881390,1016851,1049844,1084969,1088666,1190266,1277654,1344800,1354527,1383186	RBP2	ENSBTAG00000015056	12682498,12682499,12682500,12682501,12682502,12682503
12682504	16	16	0	0	Ensembl_ARS-UCD1.2||Refseq_ref_UMD_3.1.1	ENSBTAG00000046040(protein_coding)||PRR23B(mRNA)	Proline rich 23B	16	33	1	130033149-130033815||131089413-131090079	E1||E1		ENSBTAG00000046040(protein_coding)||PRR23B(mRNA)	47831,48688,183455,343774,430892,636413,651038,667231,752062,856950,947501,1032266,1042514,1249738,1260056,1266986	PRR23B	ENSBTAG00000046040	12682505
12682506	9	9	0	0	Ensembl_ARS-UCD1.2||Refseq_ref_UMD_3.1.1	ENSBTAG00000046738(protein_coding)||PRR23A(mRNA)	Proline rich 23A	9	23	1	130057613-130058330||131113908-131114625	E1||E1		ENSBTAG00000046738(protein_coding)||PRR23A(mRNA)	315113,366762,383910,593178,944419,1018919,1082526,1185779,1298570	PRR23A	ENSBTAG00000046738	12682507
12682508	13	13	0	0	Ensembl_ARS-UCD1.2||Refseq_ref_UMD_3.1.1	ENSBTAG00000045637(protein_coding)||PRR23A(mRNA)	Proline rich 23A	13	46	1	130113270-130114024||131169782-131170536	E1||E1		ENSBTAG00000045637(protein_coding)||PRR23A(mRNA)	108048,110189,251226,546253,666886,735186,833670,848407,896382,962417,1042420,1050221,1244736	PRR23A	ENSBTAG00000045637	12682509
12682510	14	14	0	0	Refseq_ref_UMD_3.1.1	LOC616840(pseudogene)	LOC616840	14	4	1	131628523-131628654	E1		LOC616840(pseudogene)	2902,60926,183838,377761,430623,664599,666757,679221,835890,958462,1098949,1144654,1333251,1350041	LOC616840		12682511
12682512	23	23	0	0	Ensembl_ARS-UCD1.2||Refseq_ref_UMD_3.1.1	FAM162A(protein_coding 201)||FAM162A(mRNA)	Family with sequence similarity 162 member A	23	39	1	66840946-66861493||67422942-67443489	E2-E5||E1-E4		FAM162A(protein_coding 201)||FAM162A(mRNA)	79843,131292,220046,224472,344683,440274,448655,451683,459132,497578,512708,539628,595227,621526,766276,883627,909497,946743,1220135,1277235,1283428,1302850,1347803	FAM162A	ENSBTAG00000011140	12682513,12682514,12682515,12682516,12682517
12682518	24	24	0	0	Refseq_ref_UMD_3.1.1	CSTA(mRNA)	Cystatin A	24	69	1	67373107-67383961	E1-E3		CSTA(mRNA)	70088,143671,170922,191949,214331,288409,401440,486514,507677,519235,598781,650092,662000,738840,974341,1060813,1110804,1163273,1177686,1204777,1271269,1288308,1350931,1389492	CSTA		12682519,12682520,12682521,12682522
12682523	14	14	0	0	Refseq_ref_UMD_3.1.1	LOC617218(mRNA)	Keratin associated protein LOC617218	14	36	1	146028181-146029320	E1		LOC617218(mRNA)	4237,69510,98723,239235,319726,436732,447305,588883,672441,810356,850583,863452,999610,1040984	LOC617218		12682524,12682525
12682526	25	25	0	0	Refseq_ref_UMD_3.1.1	ERICH6(mRNA)	Glutamate rich 6	25	41	1	118371946-118417548	E1-E14		ERICH6(mRNA)	17507,99927,115390,225857,233970,244542,248340,266919,268349,436040,437884,490689,493763,562166,594215,695077,776289,806051,1032839,1110015,1163449,1280839,1284742,1317151,1406451	ERICH6		12682527,12682528,12682529,12682530,12682531,12682532,12682533,12682534,12682535,12682536,12682537,12682538,12682539,12682540
12682541	26	26	0	0	Ensembl_ARS-UCD1.2||Refseq_ref_UMD_3.1.1	LIPI(protein_coding 201)||LIPI(mRNA)	Lipase I||lipase, member I	26	83	1	22966715-22989828||22474173-22497892	E1-E2||E1-E2		LIPI(protein_coding 201)||LIPI(mRNA)	5597,82408,120629,151291,172364,211884,258698,265158,353076,371872,372476,420354,502854,516125,629446,641493,700954,1022606,1086667,1190080,1227358,1238325,1258734,1338545,1347268,1360772	LIPI	ENSBTAG00000038512	12682542,12682543,12682544,12682545
12682546	26	26	0	0	Ensembl_ARS-UCD1.2||Refseq_ref_UMD_3.1.1	SH3BGR(protein_coding 201)||SH3BGR(mRNA X1)	SH3 domain binding glutamate rich protein||SH3 domain binding glutamate-rich protein, transcript variant X1	26	39	1	139528868-139599972||141029799-141100931	E1-E8||E1-E7	||SH3BGR(mRNA)	SH3BGR(protein_coding 201)||SH3BGR(mRNA X1)	155755,156847,196404,225465,276281,373822,424256,460262,572832,578205,588029,606688,828201,894350,923200,926002,982507,984220,1000844,1042130,1049965,1178604,1231798,1362585,1390653,1401726	SH3BGR	ENSBTAG00000007068	12682547,12682548,12682549,12682550,12682551,12682552
12682553	20	20	0	0	Ensembl_ARS-UCD1.2	ZBBX(protein_coding 201)	Zinc finger B-box domain containing	20	30	1	100098901-100161297	E1-E6		ZBBX(protein_coding 201)	98990,164712,204374,305081,393969,447834,556711,605722,683960,713401,750808,822189,828333,832642,889658,905803,914678,1007073,1077676,1304579	ZBBX	ENSBTAG00000035710	12682554,12682555,12682556,12682557,12682558
12682559	38	38	0	0	Ensembl_ARS-UCD1.2||Refseq_ref_UMD_3.1.1	CAPN7(protein_coding 201)||CAPN7(mRNA)	Calpain 7	38	52	1	152232730-152283768||153971577-154021884	E1-E21||E1-E21		CAPN7(protein_coding 201)||CAPN7(mRNA)	731,16196,102643,117744,161968,180371,222079,309241,319213,339992,354161,376617,444571,478967,510990,557401,568088,629387,664730,688395,706186,729801,782332,792430,830466,971407,1016129,1061687,1077015,1103855,1143123,1146230,1231055,1255868,1342478,1364344,1370414,1383364	CAPN7	ENSBTAG00000006479	12682560,12682561,12682562,12682563,12682564,12682565,12682566,12682567,12682568,12682569,12682570,12682571,12682572,12682573,12682574,12682575,12682576,12682577,12682578,12682579,12682580,12682581
12682582	13	13	0	0	Ensembl_ARS-UCD1.2||Refseq_ref_UMD_3.1.1	ENSBTAG00000030592(protein_coding)||LOC107132228(mRNA)	Ubiquitin-like protein 5	13	13	1	152413048-152413086||154150121-154150159	E1||E1		ENSBTAG00000030592(protein_coding)||LOC107132228(mRNA)	70659,98715,194419,211602,332393,343995,465853,891093,919057,997427,1056804,1082217,1162837	ENSBTAG00000030592	ENSBTAG00000030592	12682583
12682584	25	25	0	0	Ensembl_ARS-UCD1.2||Refseq_ref_UMD_3.1.1	GALNT15(protein_coding 201)||GALNT15(mRNA)	Polypeptide N-acetylgalactosaminyltransferase 15	25	82	1	153179562-153223994||154923415-154967284	E1-E11||E1-E10		GALNT15(protein_coding 201)||GALNT15(mRNA)	51637,112345,289021,293097,529746,548144,549671,632202,651257,664115,676188,686869,765493,849750,850653,913561,989229,1009013,1119978,1135429,1139919,1202568,1305563,1332008,1395208	GALNT15	ENSBTAG00000008240	12682585,12682586,12682587,12682588,12682589,12682590,12682591,12682592,12682593,12682594
12682595	25	25	0	0	Refseq_ref_UMD_3.1.1	B3GALNT1(mRNA X1)	Beta-1,3-N-acetylgalactosaminyltransferase 1 (globoside blood group), transcript variant X1	25	19	1	107184953-107214834	E2-E6	B3GALNT1(mRNA X10),B3GALNT1(mRNA X11),B3GALNT1(mRNA X12),B3GALNT1(mRNA X14),B3GALNT1(mRNA X15),B3GALNT1(mRNA X16),B3GALNT1(mRNA X2),B3GALNT1(mRNA X3),B3GALNT1(mRNA X4),B3GALNT1(mRNA X5),B3GALNT1(mRNA X6),B3GALNT1(mRNA X7),B3GALNT1(mRNA X8),B3GALNT1(mRNA X9),B3GALNT1(mRNA)	B3GALNT1(mRNA X1)	73031,116519,194630,264536,287706,309613,339673,391200,517341,589037,590608,696337,749241,859173,875019,884859,955029,1007355,1010925,1017276,1062336,1231375,1246615,1402787,1407737	B3GALNT1		12682596,12682597,12682598,12682599,12682600,12682601
12682602	24	24	0	0	Ensembl_ARS-UCD1.2||Refseq_ref_UMD_3.1.1	GPR171(protein_coding 201)||GPR171(mRNA X1)	G protein-coupled receptor 171||G protein-coupled receptor 171, transcript variant X1	24	80	1	116891780-116898243||117829459-117835933	E1-E2||E1-E2	||GPR171(mRNA)	GPR171(protein_coding 201)||GPR171(mRNA X1)	17554,219490,261656,317911,431701,431815,449858,534071,650186,692116,697361,710185,723948,793612,807260,937269,995859,1009780,1069697,1124876,1129772,1163529,1182716,1321972	GPR171	ENSBTAG00000009848	12682603,12682604,12682605,12682606
12682607	20	20	0	0	Ensembl_ARS-UCD1.2||Refseq_ref_UMD_3.1.1	P2RY14(protein_coding 201)||P2RY14(mRNA)	Purinergic receptor P2Y14||purinergic receptor P2Y, G-protein coupled, 14	20	16	1	116847524-116879249||117785207-117816930	E1-E3||E1-E2		P2RY14(protein_coding 201)||P2RY14(mRNA)	5628,23862,210471,219882,337286,383411,384469,439462,522488,551704,632503,778117,778979,801872,805840,939081,1007882,1057062,1289657,1377371	P2RY14	ENSBTAG00000020990	12682608,12682609,12682611,12682612
12682613	25	25	0	0	Ensembl_ARS-UCD1.2||Refseq_ref_UMD_3.1.1	SSR3(protein_coding 201)||SSR3(mRNA)	Signal sequence receptor subunit 3||signal sequence receptor, gamma (translocon-associated protein gamma)	25	42	1	111095802-111106958||111996969-112008123	E1-E5||E1-E5		SSR3(protein_coding 201)||SSR3(mRNA)	75901,106791,189627,196400,224573,265054,324742,348981,369503,397018,469480,483093,518898,615439,733359,906451,1045869,1055803,1223434,1249163,1267230,1284470,1364779,1401317,1404995	SSR3	ENSBTAG00000018471	12682614,12682615,12682616,12682617,12682618,12682619,12682620
12682621	25	21	0	4	Ensembl_ARS-UCD1.2||Refseq_ref_UMD_3.1.1	YBEY(protein_coding 201)||YBEY(mRNA)	YbeY metalloendoribonuclease||ybeY metallopeptidase (putative)	21	55	1	145973299-145977560||147707850-147712115	E1-E4||E1-E6		YBEY(protein_coding 201)||YBEY(mRNA)	72914,167528,257303,301164,457508,567022,642185,659514,815958,947993,961614,1041748,1123759,1198211,1202627,1231372,1260769,1309883,1330113,1333203,1349047	YBEY	ENSBTAG00000003161	12682622,12682623,12682624,12682625,12682626,12682627
12682628	23	23	0	0	Refseq_ref_UMD_3.1.1	CYYR1(misc_RNA X2)	Cysteine/tyrosine-rich 1, transcript variant X2	23	61	1	9242773-9359575	E1-E4	CYYR1(mRNA X1)	CYYR1(misc_RNA X2)	20477,41350,102942,200041,297484,303281,383153,454101,480260,494961,623571,771950,830869,911045,939260,952908,972582,992273,1125031,1149726,1284767,1294468,1369600	CYYR1		12682629,12682630,12682631,12682632,12682633
12682634	20	20	0	0	Ensembl_ARS-UCD1.2||Refseq_ref_UMD_3.1.1	PCP4(protein_coding 201)||PCP4(mRNA)	Purkinje cell protein 4	20	9	1	139937242-140005723||141459732-141531631	E1-E3||E1-E3		PCP4(protein_coding 201)||PCP4(mRNA)	119526,156090,182763,184022,355299,368759,567393,581771,771177,795776,802758,917884,941046,972912,1070859,1091291,1268201,1287171,1315926,1366762	PCP4	ENSBTAG00000051421	12682635,12682636,12682637,12682638
12682639	22	22	0	0	Ensembl_ARS-UCD1.2||Refseq_ref_UMD_3.1.1	SPTSSB(protein_coding 201)||SPTSSB(mRNA)	Serine palmitoyltransferase small subunit B	22	18	1	106028382-106056929||106851523-106880063	E1-E3||E1-E3		SPTSSB(protein_coding 201)||SPTSSB(mRNA)	9144,55942,179811,202703,224235,368241,447250,497996,532344,756445,824129,921992,928066,948833,1022628,1092823,1157987,1200216,1355590,1365924,1366314,1402297	SPTSSB	ENSBTAG00000049223	12682640,12682641,12682642,12682643,12682644
12682645	23	21	0	2	Refseq_ref_UMD_3.1.1	KY(mRNA X1)	Kyphoscoliosis peptidase, transcript variant X1	21	48	1	135841446-135849222	E1-E6		KY(mRNA X1)	48583,54836,92592,238641,314320,394896,540547,546406,866342,891088,1131822,1140867,1266275,1278626,1321481,1325569,1329626,1345263,1365833,1370239,1392741	KY		12682646,12682647,12682648,12682649,12682650,12682651
12682652	15	1	14	0	Refseq_ref_UMD_3.1.1	TMSB4(mRNA)	Thymosin beta 4, X-linked	1	2	1	51022808-51022832	E1		TMSB4(mRNA)	726197	TMSB4		12682653,12682654,12682655
12682656	29	29	0	0	Ensembl_ARS-UCD1.2||Refseq_ref_UMD_3.1.1	RYK(protein_coding 201)||RYK(mRNA)	Receptor like tyrosine kinase||receptor-like tyrosine kinase	29	32	1	135082934-135190902||136182802-136290844	E1-E16||E1-E15		RYK(protein_coding 201)||RYK(mRNA)	11619,44481,140442,235598,279261,302356,316531,370010,377478,379246,386255,439443,443867,478083,498090,532103,574876,711490,812994,945187,985542,1005871,1094371,1164360,1179195,1199915,1293296,1383734,1401832	RYK	ENSBTAG00000016999	12682657,12682658,12682659,12682660,12682661,12682662,12682663,12682664,12682665,12682666,12682667,12682668,12682669,12682670,12682671,12682672
12682673	8	8	0	0	Refseq_ref_UMD_3.1.1	LOC781565(pseudogene)	LOC781565	8	14	1	96587669-96587994	E1		LOC781565(pseudogene)	121061,275631,456205,469186,535530,795828,1020115,1353319	LOC781565		12682674,12682675
12682676	25	10	15	0	Refseq_ref_UMD_3.1.1	PFN1(mRNA)	Profilin 1	10	18	19	27081462-27084600	E1-E3		PFN1(mRNA)	59276,59716,80221,188311,520594,755857,801202,938988,990391,1380775	PFN1		12682677,12682678
12682679	23	23	0	0	Refseq_ref_UMD_3.1.1	KRTAP11-1(mRNA)	Keratin associated protein 11-1	23	38	1	3972213-3973052	E1		KRTAP11-1(mRNA)	23556,48023,72617,101489,165531,354728,487359,491192,497250,676892,738799,770173,925409,929387,933919,973034,1025929,1027400,1103939,1224302,1326570,1329122,1375574	KRTAP11-1		12682680,12682681
12682682	28	26	2	0	Ensembl_ARS-UCD1.2||Refseq_ref_UMD_3.1.1	LXN(protein_coding 201)||LXN(mRNA)	Latexin	26	25	1	108867083-108874734||109722019-109729672	E1-E6||E1-E6		LXN(protein_coding 201)||LXN(mRNA)	14772,202250,204147,288480,376706,465440,465959,536472,541807,577039,624841,770196,807462,812967,912368,949013,958425,988746,1042570,1124918,1163293,1188165,1189834,1292914,1307234,1393394	LXN	ENSBTAG00000009336	12682683,12682684,12682685,12682686,12682687,12682688,12682689,12682690
12682691	10	9	1	0	Ensembl_ARS-UCD1.2	ENSBTAG00000027213(protein_coding)	ENSBTAG00000027213	9	32	1	104351182-104351794	E1		ENSBTAG00000027213(protein_coding)	25334,38220,81504,357358,380971,1099001,1151075,1175864,1264540	ENSBTAG00000027213	ENSBTAG00000027213	12682692
12682693	25	0	25	0														12682694
12682695	11	6	5	0	Refseq_ref_UMD_3.1.1	LOC101902787(misc_RNA)	Dynein light chain Tctex-type 1 pseudogene	6	16	1	137783273-137783735	E1		LOC101902787(misc_RNA)	87458,322251,592456,701255,1155166,1332200	LOC101902787		12682696,12682697
12682698	16	16	0	0	Ensembl_ARS-UCD1.2||Refseq_ref_UMD_3.1.1	ENSBTAG00000046015(protein_coding)||LOC782628(mRNA)	Keratin-associated protein 12-2	16	16	1	141872685-141872724||143370853-143370892	E1||E1		ENSBTAG00000046015(protein_coding)||LOC782628(mRNA)	26069,113730,184718,236928,421202,491080,681119,743413,769875,775983,882659,1064129,1137792,1221948,1333055,1399593	ENSBTAG00000046015	ENSBTAG00000046015	12682699
12682700	10	4	6	0	Ensembl_ARS-UCD1.2	ENSBTAG00000014449(protein_coding)	ENSBTAG00000014449	4	6	1	83419546-83419707	E1		ENSBTAG00000014449(protein_coding)	380991,585227,1293407,1388410	ENSBTAG00000014449	ENSBTAG00000014449	12682701,12682702,12682703
12682704	23	23	0	0	Refseq_ref_UMD_3.1.1	P2RY13(mRNA)	Purinergic receptor P2Y, G-protein coupled, 13	23	31	1	117692416-117694838	E1		P2RY13(mRNA)	54792,59904,145640,168902,175878,238544,302246,437943,438856,481459,563021,615069,615133,690602,725324,880393,1070652,1138006,1172239,1188764,1337734,1351714,1383717	P2RY13		12682705,12682706
12682707	9	9	0	0	Ensembl_ARS-UCD1.2||Refseq_ref_UMD_3.1.1	ENSBTAG00000033360(protein_coding)||PXMP4(mRNA)	ENSBTAG00000033360||peroxisomal membrane protein 4	9	42	1||13	55457956-55457990||63727467-63727433	E1||E1		ENSBTAG00000033360(protein_coding)||PXMP4(mRNA)	62899,68149,151551,393266,586385,798395,1065956,1097601,1151747	PXMP4	ENSBTAG00000033360	12682708
12682710	11	8	3	0	Refseq_ref_UMD_3.1.1	LOC782812(pseudogene)	ID=id9006;Parent=gene414;Dbxref=GeneID:782812;gbkey=exon;gene=LOC782812	8	16	1	67429197-67429403	E1		LOC782812(pseudogene)	22183,389099,625730,762162,902428,937505,1111525,1170784	LOC782812		12682711
12682713	26	26	0	0	Refseq_ref_UMD_3.1.1	LOC104968413(mRNA)	Copine-4-like	26	37	1	139155659-139702561	E1-E7		LOC104968413(mRNA)	81952,85865,95768,121594,142431,211057,272582,335686,350208,426207,429206,613967,650105,671039,944736,1036370,1118126,1129458,1131316,1145262,1217346,1243654,1253494,1277221,1287634,1294879	LOC104968413		12682714,12682715,12682716,12682717,12682718,12682719,12682720
12682721	8	5	3	0	DNA			4		1	23043736-23043768				365666,640649,1389812,1401575			12682722
12682723	16	16	0	0	DNA			16		1	40915310-40915433				16178,77329,126644,166340,278438,306871,336084,351431,361882,462703,562948,722306,778743,849636,922733,923275			12682724
12682726	13	13	0	0	DNA			13		1	4979222-5094666				109557,341385,465020,518187,548447,589975,626122,708383,718510,781773,921379,968866,996719			12682727,12682728
12682731	28	28	0	0	Ensembl_ARS-UCD1.2||Refseq_ref_UMD_3.1.1	SLC49A4(protein_coding 201)||DIRC2(mRNA)	Solute carrier family 49 member 4||disrupted in renal carcinoma 2	28	25	1	67121607-67210135||67722249-67810710	E1-E9||E1-E9		SLC49A4(protein_coding 201)||DIRC2(mRNA)	16569,114812,118929,217700,265122,285320,441323,464955,538986,555681,563553,575212,601844,679610,707826,825928,889353,891141,891569,995074,1004265,1011120,1019937,1149721,1215304,1256430,1328726,1382370	SLC49A4	ENSBTAG00000005071	12682732,12682733,12682734,12682735,12682736,12682737,12682738,12682739,12682740,12682741,12682742
12682743	14	14	0	0	NT||DNA	Bos taurus cDNA clone IMAGE:8237373		14		1	5337453-5337864			Bos taurus cDNA clone IMAGE:8237373	98484,175162,385960,538144,688355,711515,919649,925915,928236,938458,1095668,1346301,1356668,1394325	Bos taurus cDNA clone IMAGE:8237373		12682745,12682746
12682747	22	22	0	0	Refseq_ref_UMD_3.1.1	LOC783161(mRNA)	Uncharacterized protein DKFZp762I1415-like	22	121	1	72020141-72020788	E1		LOC783161(mRNA)	53989,69042,131693,140374,163329,292153,313742,391325,419388,439842,550618,557594,615929,745237,830286,898649,958305,1178654,1210127,1265194,1338483,1386687	LOC783161		12682748,12682749,12682750
12682751	25	22	0	3	DNA			16		1	5396888-5397136				12483,356698,370813,409264,450580,503055,546947,592804,730296,742743,769283,937419,1152011,1172719,1199430,1369648			12682752,12682753
12682754	18	17	1	0	Ensembl_ARS-UCD1.2	ENSBTAG00000038900(protein_coding)	ENSBTAG00000038900	17	54	1	11581074-11581143	E1		ENSBTAG00000038900(protein_coding)	62048,62827,289598,360419,416675,476790,478414,655540,752871,769965,792339,959175,979701,1155666,1163855,1166051,1304049	ENSBTAG00000038900	ENSBTAG00000038900	12682755
12682756	22	22	0	0	Refseq_ref_UMD_3.1.1	KRTAP13-1(mRNA)	Keratin associated protein 13-1	22	25	1	4775468-4776015	E1		KRTAP13-1(mRNA)	27175,110250,131822,151366,204712,335178,374029,376191,464360,576793,588823,612894,662462,708315,829135,875054,903678,1057718,1087276,1110615,1205075,1225743	KRTAP13-1		12682757,12682758
12682759	8	8	0	0	Refseq_ref_UMD_3.1.1	LOC101907797(pseudogene)	LOC101907797	8	14	1	83819646-83820257	E1		LOC101907797(pseudogene)	302351,428491,625308,847935,1047291,1130021,1282187,1321283	LOC101907797		12682760
12682761	20	20	0	0	Ensembl_ARS-UCD1.2||Refseq_ref_UMD_3.1.1	KRTAP10-8(protein_coding 201)||KRTAP10-8(mRNA)	Keratin associated protein 10-8	20	34	1	144560594-144561633||145933617-145934656	E1||E1		KRTAP10-8(protein_coding 201)||KRTAP10-8(mRNA)	75052,126999,293808,302358,364506,523636,722703,784807,786643,861795,871793,902056,906544,1008910,1023126,1071773,1193167,1217115,1276581,1341224	KRTAP10-8	ENSBTAG00000040291	12682762,12682763,12682764
12682765	12	12	0	0	Refseq_ref_UMD_3.1.1	OR5AC2(mRNA)	Olfactory receptor, family 5, subfamily AC, member 2	12	16	1	42035932-42036532	E1		OR5AC2(mRNA)	58095,70201,282770,301362,494873,654028,681799,693794,876992,1071370,1304836,1313820	OR5AC2		12682766
12682767	23	23	0	0	Refseq_ref_UMD_3.1.1	ARGFX(mRNA)	Arginine-fifty homeobox	23	19	1	66679332-66696382	E1-E5		ARGFX(mRNA)	56101,150971,236484,266484,283446,335119,335466,463367,524416,570616,619266,735252,793813,879329,1055495,1097790,1207039,1281345,1304997,1326016,1339912,1341095,1398646	ARGFX		12682768,12682769,12682770,12682771,12682772
12682773	19	19	0	0	Ensembl_ARS-UCD1.2||Refseq_ref_UMD_3.1.1	KRTAP12-2(protein_coding 201)||KRTAP12-2(mRNA)	Keratin associated protein 12-2	19	7	1	144579899-144580263||145997177-145997541	E1||E1		KRTAP12-2(protein_coding 201)||KRTAP12-2(mRNA)	6857,24483,139032,186939,224155,291289,325669,353398,393673,421386,512379,574532,694762,849331,970884,1007448,1081453,1098215,1284092	KRTAP12-2	ENSBTAG00000018610	12682774,12682775
12682776	19	19	0	0	DNA			15		1	42411052-42415718				141752,185139,269645,409312,411894,422195,459732,604265,713934,756374,886582,984369,1107357,1332956,1378730			12682777,12682778,12682779
12682780	9	9	0	0	Ensembl_ARS-UCD1.2||Refseq_ref_UMD_3.1.1	ENSBTAG00000052415(protein_coding)||OR5K3(mRNA)	Olfactory receptor, family 5, subfamily K, member 3	9	4	1	42439999-42440624||42069259-42069884	E1||E1		ENSBTAG00000052415(protein_coding)||OR5K3(mRNA)	62871,108660,120822,281897,515168,597085,728871,1143234,1186315	OR5K3	ENSBTAG00000052415	12682781
12682782	19	19	0	0	Refseq_ref_UMD_3.1.1	LOC783811(mRNA)	Keratin-associated protein 10-8-like	19	63	1	143361055-143361394	E1		LOC783811(mRNA)	66432,88652,107885,369964,395662,417386,492788,512817,618018,782833,784407,794892,855696,1033904,1063348,1161391,1225493,1331657,1335105	LOC783811		12682783
12682784	12	12	0	0	Ensembl_ARS-UCD1.2||Refseq_ref_UMD_3.1.1	ENSBTAG00000054488(protein_coding)||LOC783812(mRNA)	Olfactory receptor 5H8||olfactory receptor 5H2	12	17	1	42460457-42461376||42089719-42090638	E1||E1		ENSBTAG00000054488(protein_coding)||LOC783812(mRNA)	178328,369473,382171,413352,551516,675372,763899,898634,960779,1155320,1250863,1301658	ENSBTAG00000054488	ENSBTAG00000054488	12682785
12682786	11	11	0	0	Ensembl_ARS-UCD1.2||Refseq_ref_UMD_3.1.1	ENSBTAG00000022908(protein_coding)||LOC783843(mRNA)	Olfactory receptor 5H8||olfactory receptor 5H2	11	13	1	42466133-42466977||42095395-42096239	E1||E1		ENSBTAG00000022908(protein_coding)||LOC783843(mRNA)	67951,198426,369523,604450,913792,1081111,1182490,1256543,1291311,1327550,1352359	ENSBTAG00000022908	ENSBTAG00000022908	12682787
12682788	8	8	0	0	Ensembl_ARS-UCD1.2||Refseq_ref_UMD_3.1.1	ENSBTAG00000051584(protein_coding)||LOC783884(mRNA)	Olfactory receptor, family 5, subfamily H, member 1-like	8	21	1	42489817-42490342||42119079-42119604	E1||E1		ENSBTAG00000051584(protein_coding)||LOC783884(mRNA)	129126,139227,776231,968067,985716,1047449,1213004,1299450	ENSBTAG00000051584	ENSBTAG00000051584	12682789
12682790	10	10	0	0	Ensembl_ARS-UCD1.2||Refseq_ref_UMD_3.1.1	ENSBTAG00000051784(protein_coding)||LOC783917(mRNA)	Olfactory receptor 187	10	13	1	42548054-42548563||42157887-42158396	E2||E1		ENSBTAG00000051784(protein_coding)||LOC783917(mRNA)	449372,484131,489025,504258,762760,844562,927705,1225474,1395589,1406127	ENSBTAG00000051784	ENSBTAG00000051784	12682791
12682792	13	13	0	0	Ensembl_ARS-UCD1.2||Refseq_ref_UMD_3.1.1	ENSBTAG00000051905(protein_coding)||LOC783995(mRNA)	Olfactory receptor, family 5, subfamily H, member 2	13	17	1	42571924-42572597||42263388-42264061	E1||E1		ENSBTAG00000051905(protein_coding)||LOC783995(mRNA)	181137,286812,446108,536091,656430,690734,791048,911116,913726,989097,1253427,1292500,1298146	ENSBTAG00000051905	ENSBTAG00000051905	12682793
12682794	20	13	0	7	Refseq_ref_UMD_3.1.1	DNAJC28(mRNA)	DnaJ heat shock protein family (Hsp40) member C28	13	28	1	1307426-1310143	E1-E2		DNAJC28(mRNA)	272702,273226,444588,447827,497231,546247,566591,885661,1000442,1172428,1221394,1223632,1342796	DNAJC28		12682795,12682796,12682797,12682798,12682799
12682800	23	23	0	0	Refseq_ref_UMD_3.1.1	LRRC31(mRNA)	Leucine rich repeat containing 31	23	24	1	98303668-98330616	E1-E10		LRRC31(mRNA)	277895,291892,297276,411533,427922,441290,474500,511623,513311,552948,651474,664605,681110,732660,733236,824997,829909,920272,963939,1041652,1078817,1199217,1392134	LRRC31		12682801,12682803,12682804,12682805,12682806,12682807,12682808,12682809
12682810	19	17	0	2	Refseq_ref_UMD_3.1.1	AIRE(mRNA)	Autoimmune regulator	17	49	1	145749694-145760153	E1-E14		AIRE(mRNA)	73521,148995,159900,191245,265437,359929,552239,640870,905169,1006813,1031626,1142867,1185046,1224766,1232994,1298313,1339059	AIRE		12682811,12682812,12682813,12682814,12682815,12682816,12682818,12682820,12682821,12682822,12682824,12682825
12682826	23	23	0	0	Ensembl_ARS-UCD1.2||Refseq_ref_UMD_3.1.1	GPR87(protein_coding 204)||GPR87(mRNA)	G protein-coupled receptor 87	23	18	1	116781562-116798037||117717735-117734207	E1-E3||E1-E3		GPR87(protein_coding 204)||GPR87(mRNA)	28254,30340,75481,122068,269303,399687,574898,656595,761816,763286,770270,786870,819973,942227,1055358,1068407,1106159,1182079,1209589,1234576,1304028,1387334,1407766	GPR87	ENSBTAG00000011192	12682827,12682828,12682829,12682830,12682831
12682832	15	15	0	0	Refseq_ref_UMD_3.1.1	LOC785105(mRNA)	Keratin-associated protein 21-1	15	82	1	4241981-4242087	E1		LOC785105(mRNA)	9344,14358,142292,155256,223860,226357,347341,680492,719017,799649,819473,918411,946308,1136040,1189050	LOC785105		12682833
12682834	21	21	0	0	Refseq_ref_UMD_3.1.1	LOC785155(mRNA)	Keratin-associated protein 13-1	21	35	1	4787189-4787651	E1		LOC785155(mRNA)	59375,80123,158968,238997,280317,286163,375915,465033,584983,607901,622329,750255,758124,847087,881065,971737,972095,1037077,1094978,1098132,1302852	LOC785155		12682835
12682836	19	19	0	0	Refseq_ref_UMD_3.1.1	KRTAP13-2(mRNA)	Keratin associated protein 13-2	19	9	1	4847122-4847471	E1		KRTAP13-2(mRNA)	16878,107621,169004,194795,212519,237331,336368,388831,515488,658605,686261,707824,903317,946875,1062769,1083520,1250390,1303079,1365697	KRTAP13-2		12682837
12682838	21	21	0	0	Ensembl_ARS-UCD1.2||Refseq_ref_UMD_3.1.1	ANKUB1(protein_coding 201)||ANKUB1(mRNA)	Ankyrin repeat and ubiquitin domain containing 1	21	18	1	118367158-118390038||119308051-119330919	E1-E5||E1-E5		ANKUB1(protein_coding 201)||ANKUB1(mRNA)	149276,169089,171628,262694,268886,306043,318420,324464,327716,343887,454305,496303,656101,773011,774233,782825,1033092,1077567,1211610,1273613,1349209	ANKUB1	ENSBTAG00000031346	12682839,12682840,12682841,12682842,12682843
12682844	18	18	0	0	Ensembl_ARS-UCD1.2||Refseq_ref_UMD_3.1.1	SIAH2(protein_coding 201)||SIAH2(mRNA)	Siah E3 ubiquitin protein ligase 2	18	17	1	117362095-117380597||118300523-118319032	E1-E2||E1-E2		SIAH2(protein_coding 201)||SIAH2(mRNA)	16769,18163,68738,170553,333560,371096,451779,547810,630475,666986,683806,717386,967757,1191053,1226912,1262802,1322049,1378829	SIAH2	ENSBTAG00000023445	12682845,12682846
12682847	15	15	0	0	Ensembl_ARS-UCD1.2||Refseq_ref_UMD_3.1.1	ENSBTAG00000027782(protein_coding)||OR5K1(mRNA)	Olfactory receptor, family 5, subfamily K, member 1	15	6	1	42792114-42792888||42420075-42420849	E1||E1		ENSBTAG00000027782(protein_coding)||OR5K1(mRNA)	91486,194756,343448,357429,395222,477002,715636,818644,989378,1037358,1053818,1198251,1215511,1300168,1397914	OR5K1	ENSBTAG00000027782	12682848
12682849	8	6	2	0	DNA			6		1	42776205-42776234				20587,249059,383932,908321,1014606,1067788			12682850
12682851	14	14	0	0	Ensembl_ARS-UCD1.2||Refseq_ref_UMD_3.1.1	ENSBTAG00000053167(protein_coding)||LOC785848(mRNA)	Olfactory receptor 5K3	14	29	1	42735417-42736232||42358231-42359046	E1||E1		ENSBTAG00000053167(protein_coding)||LOC785848(mRNA)	153227,241158,283660,500927,527970,723988,743263,877909,1089574,1124201,1188016,1208417,1208952,1378647	ENSBTAG00000053167	ENSBTAG00000053167	12682852
12682853	22	22	0	0	Refseq_ref_UMD_3.1.1	LOC107132181(pseudogene)	LOC107132181	22	55	1	45091053-45091475	E1		LOC107132181(pseudogene)	52,80713,176081,307290,321397,426016,485131,518948,567895,718456,761679,779642,798785,882984,1013225,1013816,1062921,1086523,1187415,1240722,1365672,1377805	LOC107132181		12682854
12682855	25	0	25	0														12682856,12682857,12682858,12682859
12682860	25	1	24	0	Ensembl_ARS-UCD1.2||Refseq_ref_UMD_3.1.1	ACTL6A(protein_coding 201)||ACTL6A(mRNA)	Actin like 6A	1	0	1	87536783-87536759||88129918-88129894	E1||E1		ACTL6A(protein_coding 201)||ACTL6A(mRNA)	194723	ACTL6A	ENSBTAG00000002460	12682861,12682863,12682864,12682865,12682866,12682867,12682868,12682869,12682870,12682871,12682872,12682873,12682874,12682875
12682876	26	5	21	0	Ensembl_ARS-UCD1.2||Refseq_ref_UMD_3.1.1	PCYT1A(protein_coding 201)||PCYT1A(mRNA)	Phosphate cytidylyltransferase 1, choline, alpha	5	0	1	70877043-70876886||71484371-71484214	E10||E10		PCYT1A(protein_coding 201)||PCYT1A(mRNA)	162532,295467,584576,741928,1276761	PCYT1A	ENSBTAG00000016979	12682877,12682878,12682879,12682880,12682881,12682882,12682883,12682884,12682885,12682886,12682887
12682888	8	8	0	0	Refseq_ref_UMD_3.1.1	LOC101902141(pseudogene)	LOC101902141	8	4	1	131499673-131498785	E1		LOC101902141(pseudogene)	105683,370422,637643,801713,916581,1034597,1060043,1280094	LOC101902141		12682889
12682890	17	13	4	0	Ensembl_ARS-UCD1.2	ENSBTAG00000025146(protein_coding)	ENSBTAG00000025146	8	13	7	14302634-14304357	E2		ENSBTAG00000025146(protein_coding)	365735,499021,537823,553446,1195167,1196650,1201694,1288421	ENSBTAG00000025146	ENSBTAG00000025146	12682891,12682892,12682893,12682894,12682895,12682898
12682899	22	14	0	8	Refseq_ref_UMD_3.1.1	LOC100139843(mRNA)	Uncharacterized LOC100139843	14	14	1	100028223-99946107	E3-E6		LOC100139843(mRNA)	9559,33475,285936,472546,593347,645027,750115,1015262,1104986,1112656,1257292,1284155,1368685,1402498	LOC100139843		12682900,12682902,12682903,12682904,12682905,12682906,12682907,12682908
12682909	39	3	36	0	Ensembl_ARS-UCD1.2||Refseq_ref_UMD_3.1.1	USP13(protein_coding 201)||USP13(mRNA)	Ubiquitin specific peptidase 13||ubiquitin specific peptidase 13 (isopeptidase T-3)	3	1	1	87380627-87357646||87951443-87949655	E1||E1		USP13(protein_coding 201)||USP13(mRNA)	354147,959037,1378493	USP13	ENSBTAG00000005946	12682910,12682911,12682912,12682913,12682914,12682915,12682916,12682917,12682918,12682919,12682920,12682921,12682922,12682923,12682924,12682925,12682926,12682927,12682928,12682929,12682930,12682931,12682932
12682933	16	16	0	0	Ensembl_ARS-UCD1.2||Refseq_ref_UMD_3.1.1	MIRLET7C(miRNA 201)||MIRLET7C(precursor_RNA)	MicroRNA let-7c	16	13	1	20434682-20434617||19930524-19930459	E1||E1		MIRLET7C(miRNA 201)||MIRLET7C(precursor_RNA)	626,118225,125765,213039,400570,408171,510236,544425,623749,684708,720861,788587,1012115,1245100,1270483,1370198	MIRLET7C	ENSBTAG00000029912	12682934
12682935	23	23	0	0	Ensembl_ARS-UCD1.2||Refseq_ref_UMD_3.1.1	ENSBTAG00000029827(miRNA)||MIR125B-2(precursor_RNA)	Bta-mir-125b-2||microRNA mir-125b-2	23	20	1	20385562-20385508||19881408-19881354	E1||E1		ENSBTAG00000029827(miRNA)||MIR125B-2(precursor_RNA)	46644,79285,154097,176305,183040,223325,303218,311276,456358,505703,548776,589917,594365,601611,712973,729968,857355,857458,1089446,1157407,1215501,1304855,1322814	MIR125B-2	ENSBTAG00000029827	12682936
12682937	21	11	7	3	Ensembl_ARS-UCD1.2	PXYLP1(protein_coding 203)	2-phosphoxylose phosphatase 1	11	0	1	127688638-127688502	E1-E2		PXYLP1(protein_coding 203)	17964,162561,186944,258065,367229,731204,793313,874123,911391,992888,1074746	PXYLP1	ENSBTAG00000050763	12682939,12682940,12682941,12682942
12682943	21	21	0	0	DNA			21		1	37107727-37052154				36926,42617,69625,107748,280613,640362,671777,731399,748456,905642,913788,945055,1016039,1104209,1141594,1159811,1181467,1193343,1264272,1284543,1330183			12682944,12682945,12682946,12682947
12682948	23	18	0	5	Refseq_ref_UMD_3.1.1	MUC13(mRNA)	Mucin 13, cell surface associated	18	19	1	69959288-69942975	E8-E12		MUC13(mRNA)	47642,153970,221163,221832,235088,276538,342920,343748,449092,548411,599101,657297,737162,800632,937399,957755,1278269,1293336	MUC13		12682949,12682950,12682951,12682952,12682953,12682954
12682955	16	5	10	1	DNA			5		1	64430827-64430411				46405,509835,1260141,1284195,1383243			12682956,12682957,12682958
12682959	20	20	0	0	NT||DNA	PREDICTED: Bos taurus keratin-associated protein 12-1-like [LOC112448007]. mRNA		17		1	144592897-144592589			PREDICTED: Bos taurus keratin-associated protein 12-1-like [LOC112448007]. mRNA	39441,107505,347258,350791,383956,656441,665222,727098,749576,862285,871100,988423,1048525,1150266,1217235,1269996,1399575	PREDICTED: Bos taurus keratin-associated protein 12-1-like [LOC112448007]. mRNA		12682960,12682961
12682962	8	8	0	0	Refseq_ref_UMD_3.1.1	LOC107132198(pseudogene)	LOC107132198	8	1	1	108583226-108582939	E1		LOC107132198(pseudogene)	31267,291325,561651,742777,861888,1089380,1339323,1381960	LOC107132198		12682963
12682964	26	26	0	0	Refseq_ref_UMD_3.1.1	LOC100295922(ncRNA)	Uncharacterized LOC100295922	26	27	1	121280388-121279756	E1-E2		LOC100295922(ncRNA)	123905,125896,151039,247089,336828,379166,428993,498622,554959,602510,616477,632520,649553,816247,855743,885999,898961,954760,1025498,1029305,1115982,1118689,1184196,1289423,1343103,1346404	LOC100295922		12682965,12682966,12682967,12682968
12682969	18	13	5	0	Ensembl_ARS-UCD1.2	ENSBTAG00000044154(protein_coding)	Keratin-associated protein 6-2-like	13	12	1	4957750-4957554	E1		ENSBTAG00000044154(protein_coding)	128255,190861,207024,417289,575878,671949,862673,948164,1125959,1150155,1195561,1223180,1351671	ENSBTAG00000044154	ENSBTAG00000044154	12682970
12682971	11	8	0	3	Ensembl_ARS-UCD1.2	ENSBTAG00000051495(protein_coding)	ENSBTAG00000051495	8	0	1	54473300-54472915	E3-E4		ENSBTAG00000051495(protein_coding)	133570,249696,499631,808928,828071,1063764,1089751,1258736	ENSBTAG00000051495	ENSBTAG00000051495	12682972,12682973
12682974	11	3	8	0	Ensembl_ARS-UCD1.2	ENSBTAG00000047978(protein_coding)	ENSBTAG00000047978	3	10	1	156554797-156554714	E1		ENSBTAG00000047978(protein_coding)	75261,310735,1040016	ENSBTAG00000047978	ENSBTAG00000047978	12682975
12682976	22	22	0	0	DNA			22		1	145832527-145830482				104346,151638,266550,346166,356130,403867,630477,641008,815686,866112,881443,946842,959225,980313,1010094,1025386,1078437,1144706,1209884,1214486,1240065,1257226			12682977,12682978,12682979,12682980,12682981
12682982	8	5	3	0	Refseq_ref_UMD_3.1.1	LOC104970886(pseudogene)	LOC104970886	5	4	1	71900579-71900398	E1		LOC104970886(pseudogene)	39027,150611,298653,400831,483449	LOC104970886		12682983
12682984	8	5	3	0	Ensembl_ARS-UCD1.2	ENSBTAG00000052340(protein_coding)	Keratin-associated protein 6-2-like	5	0	1	4925996-4925918	E1		ENSBTAG00000052340(protein_coding)	241382,566317,805503,1125960,1352908	ENSBTAG00000052340	ENSBTAG00000052340	12682985
12682986	25	0	25	0														12682987
12682988	10	10	0	0	Ensembl_ARS-UCD1.2||Refseq_ref_UMD_3.1.1	ENSBTAG00000047341(protein_coding)||LOC100299503(mRNA X1)	THO complex subunit 2||THO complex subunit 2, transcript variant X1	10	4	1	114374672-114370680||115296158-115292073	E1-E2||E1-E3		ENSBTAG00000047341(protein_coding)||LOC100299503(mRNA X1)	46607,91652,334599,596002,1023788,1147102,1221318,1322860,1370182,1377957	ENSBTAG00000047341	ENSBTAG00000047341	12682989,12682990,12682991
12682992	25	0	25	0														12682993,12682994,12682995,12682996,12682997,12682998
12682999	10	10	0	0	Ensembl_ARS-UCD1.2||Refseq_ref_UMD_3.1.1	ENSBTAG00000037662(protein_coding)||LOC100300014(mRNA)	Keratin-associated protein 10-12	10	29	1	144499228-144498454||146108515-146107809	E1-E3||E1-E2		ENSBTAG00000037662(protein_coding)||LOC100300014(mRNA)	28299,471297,495745,604586,744605,1021867,1118613,1174845,1266281,1362388	ENSBTAG00000037662	ENSBTAG00000037662	12683000,12683001
12683002	24	19	0	5	Refseq_ref_UMD_3.1.1	TFF1(mRNA)	Trefoil factor 1	19	54	1	144196597-144192151	E1-E3		TFF1(mRNA)	60885,68289,121109,154629,170488,210040,220546,554904,612148,744659,814642,821420,895788,920636,1012620,1107114,1150454,1351716,1396991	TFF1		12683003,12683004,12683005
12683006	22	22	0	0	Ensembl_ARS-UCD1.2||Refseq_ref_UMD_3.1.1	ENSBTAG00000036404(miRNA)||MIR155(precursor_RNA)	Bta-mir-155||microRNA mir-155	22	0	1	10848712-10848650||10227339-10227277	E1||E1		ENSBTAG00000036404(miRNA)||MIR155(precursor_RNA)	35760,39733,99824,140704,246471,306727,343732,376092,440894,511619,578050,625036,626090,646957,824803,902508,925398,1117378,1211129,1218121,1347831,1363482	MIR155	ENSBTAG00000036404	12683007
12683008	8	8	0	0	Ensembl_ARS-UCD1.2||Refseq_ref_UMD_3.1.1	ENSBTAG00000040245(miRNA)||MIR1224(precursor_RNA)	Bta-mir-1224||microRNA mir-1224	8	0	1	82934125-82934086||83546921-83546882	E1||E1		ENSBTAG00000040245(miRNA)||MIR1224(precursor_RNA)	167276,224678,291869,407934,628887,1043485,1120651,1292197	MIR1224	ENSBTAG00000040245	12683009
12683010	10	10	0	0	Ensembl_ARS-UCD1.2||Refseq_ref_UMD_3.1.1	ENSBTAG00000045335(miRNA)||MIR2286(precursor_RNA)	Bta-mir-2286||microRNA mir-2286	10	0	1	51788473-51788433||52194978-52194938	E1||E1		ENSBTAG00000045335(miRNA)||MIR2286(precursor_RNA)	62152,160276,250556,429426,688093,861832,1029622,1092889,1195067,1201629	MIR2286	ENSBTAG00000045335	12683011
12683012	17	17	0	0	Ensembl_ARS-UCD1.2||Refseq_ref_UMD_3.1.1	ENSBTAG00000044930(miRNA)||MIR2289(precursor_RNA)	Bta-mir-2289||microRNA mir-2289	17	0	1	146320000-146319947||148056996-148056943	E1||E1		ENSBTAG00000044930(miRNA)||MIR2289(precursor_RNA)	145962,207338,215155,336534,427528,560477,642892,702883,763114,789967,904699,917608,1194739,1288397,1290239,1293272,1412782	MIR2289	ENSBTAG00000044930	12683013
12683014	23	23	0	0	Ensembl_ARS-UCD1.2||Refseq_ref_UMD_3.1.1	ENSBTAG00000030029(miRNA)||MIR551B(precursor_RNA)	Bta-mir-551b||microRNA mir-551b	23	0	1	98873935-98873847||99671790-99671702	E1||E1		ENSBTAG00000030029(miRNA)||MIR551B(precursor_RNA)	255043,278685,411149,469591,501375,568931,570533,579462,620639,626709,720303,761009,838490,885739,1020130,1082913,1095379,1166564,1186595,1195658,1298865,1351059,1379514	MIR551B	ENSBTAG00000030029	12683015
12683016	10	10	0	0	Ensembl_ARS-UCD1.2||Refseq_ref_UMD_3.1.1	ENSBTAG00000044270(miRNA)||MIR2285A(precursor_RNA)	Bta-mir-2285a||microRNA mir-2285a	10	0	1	147203840-147203800||148908170-148908130	E1||E1		ENSBTAG00000044270(miRNA)||MIR2285A(precursor_RNA)	81245,100710,279206,425443,506501,633811,785011,940831,1069398,1212169	MIR2285A	ENSBTAG00000044270	12683017
12683018	21	21	0	0	Ensembl_ARS-UCD1.2||Refseq_ref_UMD_3.1.1	ENSBTAG00000036372(miRNA)||MIR28(precursor_RNA)	Bta-mir-28||microRNA mir-28	21	28	1	78661528-78661469||79250601-79250542	E1||E1		ENSBTAG00000036372(miRNA)||MIR28(precursor_RNA)	49570,67153,283291,325857,345013,376868,482968,532810,547943,659996,744858,855302,870376,1021564,1070712,1122076,1227671,1269635,1296555,1345182,1356314	MIR28	ENSBTAG00000036372	12683019
12683020	3	3	0	0	Refseq_ref_UMD_3.1.1	MIR568(precursor_RNA)	MicroRNA mir-568	3	0	1	59398343-59398315	E1		MIR568(precursor_RNA)	5665,773557,776984	MIR568		12683021
12683022	25	2	23	0	Ensembl_ARS-UCD1.2||Refseq_ref_UMD_3.1.1	ENSBTAG00000050812(miRNA)||MIR1248-1(precursor_RNA)	Bta-mir-1248-1||microRNA mir-1248-1	2	0	1	80470663-80470638||81060998-81060973	E1||E1		ENSBTAG00000050812(miRNA)||MIR1248-1(precursor_RNA)	235233,722242	MIR1248-1	ENSBTAG00000050812	12683023
12683024	25	25	0	0	Ensembl_ARS-UCD1.2||Refseq_ref_UMD_3.1.1	ENSBTAG00000053823(miRNA)||MIR2288(precursor_RNA)	Bta-mir-2288||microRNA mir-2288	25	0	1	137823558-137823486||139318083-139318011	E1||E1		ENSBTAG00000053823(miRNA)||MIR2288(precursor_RNA)	4147,40817,98596,152880,247081,268884,307175,362312,524346,528086,684341,693306,708882,718128,881323,954511,973063,1009843,1018026,1080677,1194322,1239338,1262721,1341962,1387367	MIR2288	ENSBTAG00000053823	12683025
12683026	25	7	18	0	DNA			7		1	95621686-95621571				94732,407877,497998,502087,645663,669228,981299			12683027,12683028,12683029,12683030
12683031	23	23	0	0	DNA			23		1	3462604-3459730				53352,108718,118937,287352,330350,337605,438681,453512,510105,517021,784506,847389,945196,1001389,1010419,1028995,1086286,1125113,1153093,1201729,1243195,1274875,1392392			12683032,12683033
12683034	29	29	0	0	Ensembl_ARS-UCD1.2||Refseq_ref_UMD_3.1.1	TSPEAR(protein_coding 201)||TSPEAR(mRNA)	Thrombospondin type laminin G domain and EAR repeats||thrombospondin-type laminin G domain and EAR repeats	29	74	1	144536123-144441582||145973717-145940975	E3-E12||E4-E13		TSPEAR(protein_coding 201)||TSPEAR(mRNA)	113258,146054,167008,221619,243715,330130,421536,482138,532556,660361,685731,707130,707949,768217,829183,852095,880514,910659,915001,935592,1062295,1191350,1220992,1257169,1258653,1292271,1293213,1337523,1352264	TSPEAR	ENSBTAG00000018607	12683035,12683036,12683037,12683038,12683039,12683040,12683041,12683042,12683043,12683044,12683045
12683046	11	10	1	0	DNA			8		1	57590040-57583229				240853,534831,535768,581119,1101893,1110856,1215536,1349574			12683047,12683048,12683050
12683051	22	22	0	0	DNA			15		1	60368422-60306722				35820,121118,121490,290383,320428,366246,469183,481531,517625,609999,821028,946170,1032536,1139974,1408888			12683052,12683053
12683054	27	19	0	8	Refseq_ref_UMD_3.1.1	LOC107132205(mRNA)	Vomeronasal type-2 receptor 1-like	19	29	1	112558355-112539135	E1-E7		LOC107132205(mRNA)	62490,107320,216876,320330,329176,358305,363082,570468,607811,661790,664995,720632,724393,895100,925904,1026093,1055696,1210984,1367080	LOC107132205		12683055,12683056,12683057,12683058,12683059,12683060,12683061,12683062,12683063
12683064	12	12	0	0	NT||DNA	Bos taurus beta-galactoside alpha-2.6-sialyltransferase 1 pseudogene [LOC100336374] on chromosome 1		11		1	122322962-122322876			Bos taurus beta-galactoside alpha-2.6-sialyltransferase 1 pseudogene [LOC100336374] on chromosome 1	34758,105768,113566,472946,718060,959630,1000571,1193472,1209603,1217619,1318421	Bos taurus beta-galactoside alpha-2.6-sialyltransferase 1 pseudogene [LOC100336374] on chromosome 1		12683065
12683066	13	3	0	10	Ensembl_ARS-UCD1.2	PPP1CA(protein_coding 201)	Protein phosphatase 1 catalytic subunit alpha	3	0	29	45292681-45292655	E2		PPP1CA(protein_coding 201)	294960,815271,1281389	PPP1CA	ENSBTAG00000012146	12683067,12683068,12683069,12683070
12683071	24	0	24	0														12683072,12683073,12683074,12683075,12683076,12683077,12683078,12683079,12683080
12683081	18	4	13	1	Refseq_ref_UMD_3.1.1	LOC785105(mRNA)	Keratin-associated protein 21-1	3	4	1	4241851-4241880	E1		LOC785105(mRNA)	638504,945523,1300890	LOC785105		12683082
12683083	22	19	0	3	NT||DNA	PREDICTED: Bos taurus collagen alpha-4[VI] chain-like [LOC112448102]. mRNA		19		1	152071809-152036811			PREDICTED: Bos taurus collagen alpha-4[VI] chain-like [LOC112448102]. mRNA	76615,119950,157941,266381,271791,358997,389350,503304,550759,643619,705963,758858,884576,1049771,1109457,1137191,1249728,1251568,1407261	PREDICTED: Bos taurus collagen alpha-4[VI] chain-like [LOC112448102]. mRNA		12683084,12683085,12683086,12683087,12683088,12683089,12683090,12683091
12683092	29	19	0	10	NT||DNA	PREDICTED: Bos taurus collagen alpha-4[VI] chain-like [LOC112448102]. mRNA		19		1	152147955-152131278			PREDICTED: Bos taurus collagen alpha-4[VI] chain-like [LOC112448102]. mRNA	13127,62797,91799,259266,294184,297277,760807,771622,773065,911717,963944,998755,1003266,1299766,1330161,1342216,1342854,1347685,1371864	PREDICTED: Bos taurus collagen alpha-4[VI] chain-like [LOC112448102]. mRNA		12683093,12683094,12683095,12683096,12683097,12683098,12683099,12683100,12683101,12683102
12683103	28	1	26	1	Ensembl_ARS-UCD1.2||Refseq_ref_UMD_3.1.1	DSCAM(protein_coding 202)||DSCAM(mRNA)	DS cell adhesion molecule||Down syndrome cell adhesion molecule	1	0	1	140438113-140438089||141965999-141965975	E26||E25		DSCAM(protein_coding 202)||DSCAM(mRNA)	1362018	DSCAM	ENSBTAG00000004754	12683104,12683105,12683106,12683107,12683108,12683109,12683110,12683112,12683114,12683115,12683116,12683117,12683118,12683119,12683120,12683121,12683122,12683123,12683124,12683125,12683126,12683127,12683128,12683130,12683131,12683132,12683133,12683134
12683135	15	8	7	0	Ensembl_ARS-UCD1.2	ENSBTAG00000022275(protein_coding)	ENSBTAG00000022275	8	4	1	54227036-54226954	E1		ENSBTAG00000022275(protein_coding)	375399,635540,785907,982924,1065599,1247418,1290040,1363065	ENSBTAG00000022275	ENSBTAG00000022275	12683136,12683137
12683138	25	25	0	0	DNA			25		1	62878544-62572384				118903,171445,201743,355024,362460,508557,540899,549659,646551,705515,729678,729839,749269,781403,818709,833960,834137,849916,871488,896161,1147484,1190139,1219676,1228748,1232673			12683139,12683140,12683141
12683142	35	19	0	16	Ensembl_ARS-UCD1.2	ENSBTAG00000011437(protein_coding)	Salt inducible kinase 1	19	28	1	143515528-143512565	E2-E14		ENSBTAG00000011437(protein_coding)	68683,92299,235009,292086,504297,613652,618372,688665,740132,819711,935281,1027965,1028592,1085970,1216519,1257828,1350677,1397918,1404356	ENSBTAG00000011437	ENSBTAG00000011437	12683143,12683144,12683145,12683146,12683147,12683148,12683149,12683150,12683151,12683152,12683153,12683154,12683155,12683156,12683157,12683158,12683159,12683160,12683162,12683163,12683164
12683165	22	5	17	0	DNA			5		1	64710767-64710689				186747,486279,527441,1204865,1362097			12683166,12683167,12683168,12683169,12683170
12683171	33	8	20	5	Refseq_ref_UMD_3.1.1	NAALADL2(mRNA)	N-acetylated alpha-linked acidic dipeptidase-like 2	8	3	1	92859768-92354661	E12-E16		NAALADL2(mRNA)	74681,235915,254522,394210,576655,962898,1003512,1159403	NAALADL2		12683172,12683173,12683174,12683175,12683176,12683177,12683178,12683179,12683180,12683181,12683182,12683183,12683184,12683185,12683186,12683187,12683188,12683189,12683190
12683191	34	5	29	0	DNA			5		1	70118261-70122675				648142,766539,1081761,1154321,1315209			12683192,12683193,12683194,12683195,12683196,12683197,12683198,12683199,12683200,12683201,12683202,12683203,12683204,12683205,12683206,12683207,12683208,12683209,12683210
12683211	18	9	0	9	Ensembl_ARS-UCD1.2||Refseq_ref_UMD_3.1.1	SIM2(protein_coding 201)||LOC100847516(mRNA)	SIM bHLH transcription factor 2||single-minded homolog 2-like	9	25	1	148973445-148973613||150690406-150678449	E1||E1	SIM2(protein_coding 202),SIM2(protein_coding 203),SIM2(protein_coding 204)||	SIM2(protein_coding 201)||LOC100847516(mRNA)	4306,329363,408578,613518,661624,685763,890874,1090030,1366731	SIM2	ENSBTAG00000021447	12683212
12683213	16	16	0	0	Ensembl_ARS-UCD1.2||Refseq_ref_UMD_3.1.1	DZIP1L(protein_coding 201)||LOC100337454(mRNA)	DAZ interacting zinc finger protein 1 like||zinc finger protein DZIP1L	16	47	1	131037201-131039778||132098597-132098113	E3-E4||E1-E2	DZIP1L(protein_coding 202)||	DZIP1L(protein_coding 201)||LOC100337454(mRNA)	103548,168526,168720,249446,455404,539483,692718,810862,837563,926688,977023,1056353,1070455,1137893,1152860,1178151	DZIP1L	ENSBTAG00000015198	12683214,12683215
12683216	29	29	0	0	Ensembl_ARS-UCD1.2||Refseq_ref_UMD_3.1.1	TF(protein_coding 201)||TF(mRNA)	Transferrin	29	64	1	135616017-135579156||136720256-136683398	E1-E18||E1-E17		TF(protein_coding 201)||TF(mRNA)	37398,177659,311159,323293,345742,407290,497064,543664,609806,646846,659458,693766,696877,741617,780203,781524,785656,838328,843859,905313,1033975,1079215,1125040,1212802,1255219,1260276,1363604,1366679,1368002	TF	ENSBTAG00000007273	12683217,12683218,12683219,12683220,12683221,12683222,12683223,12683224,12683225,12683226,12683227,12683228,12683230,12683231,12683233,12683234,12683235
12683236	26	0	26	0														12683237,12683238,12683239,12683240,12683241,12683242,12683243,12683244,12683245,12683246,12683247,12683248,12683249,12683250,12683251
12683252	21	3	18	0	Ensembl_ARS-UCD1.2||Refseq_ref_UMD_3.1.1	GYG1(protein_coding 201)||GYG1(mRNA)	Glycogenin 1	3	2	1	119191183-119186140||120127871-120125201	E7||E6		GYG1(protein_coding 201)||GYG1(mRNA)	825300,1067181,1363129	GYG1	ENSBTAG00000001721	12683253,12683254,12683255,12683256,12683257,12683258,12683259
12683260	26	26	0	0	Refseq_ref_UMD_3.1.1	HRG(mRNA)	Histidine-rich glycoprotein	26	26	1	81135656-81127309	E1-E7		HRG(mRNA)	15216,66421,176292,224334,233707,246247,284897,362774,372094,487439,522234,675274,693639,742622,755217,785479,792652,830575,878153,905898,934055,959032,1001581,1202955,1336048,1349117	HRG		12683261,12683262,12683263,12683264,12683265,12683266,12683267,12683268
12683269	23	0	23	0														12683270,12683271,12683272,12683273,12683274,12683275,12683276,12683277,12683278,12683279,12683280,12683281,12683282
12683283	26	26	0	0	Ensembl_ARS-UCD1.2||Refseq_ref_UMD_3.1.1	AHSG(protein_coding 201)||AHSG(mRNA)	Alpha 2-HS glycoprotein||alpha-2-HS-glycoprotein	26	19	1	80618902-80611855||81208972-81202141	E1-E7||E1-E7		AHSG(protein_coding 201)||AHSG(mRNA)	129852,169159,177144,196863,236854,271754,283758,287860,374058,446183,508112,530591,577696,584163,584404,628528,664520,666046,690046,722666,840004,852202,916791,1002548,1252151,1388888	AHSG	ENSBTAG00000000522	12683284,12683285,12683286,12683287,12683288,12683289,12683290,12683291
12683292	31	0	31	0														12683293,12683294,12683295,12683296,12683298,12683299,12683300,12683301,12683302,12683303,12683304,12683305,12683306,12683307,12683308,12683309,12683310,12683311,12683312,12683313
12683314	8	8	0	0	Ensembl_ARS-UCD1.2||Refseq_ref_UMD_3.1.1	SOD1(protein_coding 201)||SOD1(mRNA)	Superoxide dismutase 1||superoxide dismutase 1, soluble	8	6	1	3833172-3824615||3122494-3113974	E1-E5||E1-E5		SOD1(protein_coding 201)||SOD1(mRNA)	326787,402481,620825,735175,812035,895789,1049382,1330780	SOD1	ENSBTAG00000018854	12683315,12683317,12683318,12683319,12683321
12683322	26	26	0	0	Ensembl_ARS-UCD1.2||Refseq_ref_UMD_3.1.1	AGTR1(protein_coding 201)||AGTR1(mRNA)	Angiotensin II receptor type 1	26	68	1	119521216-119465685||120404134-120401607	E1-E3||E1-E2		AGTR1(protein_coding 201)||AGTR1(mRNA)	4425,50242,81496,89575,137651,268796,304475,332083,450510,515281,530611,561565,590845,685250,741732,793441,811138,825669,893260,987086,1035311,1164552,1167363,1363149,1366530,1378711	AGTR1	ENSBTAG00000045633	12683323,12683324,12683325,12683326
12683327	26	26	0	0	Refseq_ref_UMD_3.1.1	BFSP2(mRNA)	Beaded filament structural protein 2	26	84	1	137107203-137030475	E1-E10		BFSP2(mRNA)	12577,56493,103610,243343,243639,345971,350180,355642,444214,528357,735237,803510,893565,904326,930624,951275,953081,968705,1146931,1220957,1225696,1236921,1262722,1289670,1375218,1382244	BFSP2		12683328,12683329,12683330,12683331,12683332,12683333
12683334	26	9	17	0	Ensembl_ARS-UCD1.2||Refseq_ref_UMD_3.1.1	ACKR4(protein_coding 201)||ACKR4(mRNA)	Atypical chemokine receptor 4	9	1	1	136983179-136982853||138071050-138070724	E1||E1		ACKR4(protein_coding 201)||ACKR4(mRNA)	22381,89707,151722,193872,747880,752813,812917,1048217,1295090	ACKR4	ENSBTAG00000019577	12683335,12683336,12683337
12683338	20	0	20	0														12683339,12683340,12683341,12683342,12683343,12683344,12683345,12683346,12683347
12683348	18	18	0	0	Ensembl_ARS-UCD1.2||Refseq_ref_UMD_3.1.1	GRK7(protein_coding 201)||GRK7(mRNA)	G protein-coupled receptor kinase 7	18	45	1	127185424-127145503||128185000-128145069	E1-E4||E1-E4		GRK7(protein_coding 201)||GRK7(mRNA)	9929,254511,299831,379502,397514,421713,477387,631381,679479,820650,829087,837894,1000655,1001238,1255233,1298220,1341846,1411915	GRK7	ENSBTAG00000021886	12683349,12683350,12683351,12683352,12683353
12683354	21	0	21	0														12683356,12683357,12683358,12683359,12683360,12683361
12683362	24	2	22	0	Ensembl_ARS-UCD1.2||Refseq_ref_UMD_3.1.1	ITGB2(protein_coding 202)||ITGB2(mRNA)	Integrin subunit beta 2	2	8	1	144762201-144762176||145104885-145104860	E1||E1	ITGB2(protein_coding 203)||	ITGB2(protein_coding 202)||ITGB2(mRNA)	17042,1304624	ITGB2	ENSBTAG00000017060	12683363,12683364,12683365,12683367,12683368,12683370,12683371,12683372,12683373,12683374,12683375,12683376,12683377,12683378,12683379
12683380	24	24	0	0	Ensembl_ARS-UCD1.2||Refseq_ref_UMD_3.1.1	P2RY1(protein_coding 201)||P2RY1(mRNA)	Purinergic receptor P2Y1||purinergic receptor P2Y, G-protein coupled, 1	24	46	1	114910065-114908447||115836236-115834618	E1||E1		P2RY1(protein_coding 201)||P2RY1(mRNA)	21194,35094,137031,221693,246213,290815,485055,489341,587668,596725,612408,632017,681854,729200,800456,877393,899962,1036753,1195367,1200699,1228390,1279037,1350375,1366258	P2RY1	ENSBTAG00000001465	12683381,12683382,12683383
12683384	27	0	27	0														12683385,12683386,12683387,12683388,12683389,12683390,12683391,12683392,12683393,12683394,12683395,12683396,12683397,12683398,12683399
12683401	7	7	0	0	Ensembl_ARS-UCD1.2||Refseq_ref_UMD_3.1.1	RPL24(protein_coding 201)||RPL24(mRNA)	Ribosomal protein L24	7	0	1	46066944-46066914||46420720-46420690	E6||E6		RPL24(protein_coding 201)||RPL24(mRNA)	6696,238739,418795,436278,691305,1072916,1232632	RPL24	ENSBTAG00000013461	12683401
12683404	1	1	0	0	Ensembl_ARS-UCD1.2||Refseq_ref_UMD_3.1.1	RPL24(protein_coding 201)||RPL24(mRNA)	Ribosomal protein L24	1	0	1	46066166-46066142||46419942-46419918	E4||E4		RPL24(protein_coding 201)||RPL24(mRNA)	339438	RPL24	ENSBTAG00000013461	12683404
12683406	1	1	0	0	Ensembl_ARS-UCD1.2||Refseq_ref_UMD_3.1.1	RPL24(protein_coding 201)||RPL24(mRNA)	Ribosomal protein L24	1	0	1	46061493-46061469||46415263-46415239	E2||E2		RPL24(protein_coding 201)||RPL24(mRNA)	1350822	RPL24	ENSBTAG00000013461	12683406
12683407	27	1	26	0														12683408,12683409,12683410,12683411,12683412,12683413,12683414,12683415
12683416	25	0	25	0														12683417,12683418,12683419,12683420,12683421,12683422,12683423,12683424,12683425,12683426,12683427,12683428,12683429
12683430	24	24	0	0	Ensembl_ARS-UCD1.2||Refseq_ref_UMD_3.1.1	CLDN16(protein_coding 201)||CLDN16(mRNA)	Claudin 16	24	55	1	76849325-76847382||77471337-77469378	E1-E5||E1-E5		CLDN16(protein_coding 201)||CLDN16(mRNA)	80101,107274,133843,148582,279725,300466,334417,335610,375483,392176,513775,575754,579511,612710,710819,711317,879060,981418,1146707,1193673,1218370,1222010,1288541,1335069	CLDN16	ENSBTAG00000006494	12683431,12683432,12683433,12683434,12683435,12683436,12683437
12683438	22	22	0	0	Ensembl_ARS-UCD1.2||Refseq_ref_UMD_3.1.1	IFNAR1(protein_coding 201)||IFNAR1(mRNA)	Interferon alpha and beta receptor subunit 1||interferon (alpha, beta and omega) receptor 1	22	25	1	2218305-2189897||1496112-1467706	E1-E11||E1-E11		IFNAR1(protein_coding 201)||IFNAR1(mRNA)	26340,114919,120517,139400,304283,307828,311748,351999,365695,380051,412802,550099,965281,1115996,1133535,1170458,1175202,1202334,1211143,1272958,1388159,1400228	IFNAR1	ENSBTAG00000021819	12683439,12683440,12683441,12683442,12683443,12683444,12683445,12683446,12683447,12683448,12683449,12683450,12683451
12683452	31	31	0	0	Ensembl_ARS-UCD1.2||Refseq_ref_UMD_3.1.1	IFNAR2(protein_coding 201)||IFNAR2(mRNA)	Interferon alpha and beta receptor subunit 2||interferon (alpha, beta and omega) receptor 2	31	55	1	2332071-2315795||1608152-1593503	E1-E9||E1-E9		IFNAR2(protein_coding 201)||IFNAR2(mRNA)	84098,141723,208909,237910,259633,282573,311919,381486,411640,441950,512758,686643,698593,702179,710566,745319,877026,908164,920667,985105,1105334,1133508,1164727,1267440,1282954,1291181,1293311,1345393,1370332,1375234,1396881	IFNAR2	ENSBTAG00000015212	12683453,12683454,12683455,12683456,12683457,12683458,12683459,12683460,12683461,12683462,12683463
12683464	32	0	32	0														12683465,12683466,12683467,12683468,12683469,12683470,12683471,12683472,12683473,12683474,12683475,12683476,12683477,12683478,12683479,12683480,12683481,12683482,12683483,12683484
12683485	27	27	0	0	Ensembl_ARS-UCD1.2||Refseq_ref_UMD_3.1.1	POU1F1(protein_coding 201)||POU1F1(mRNA)	POU class 1 homeobox 1	27	54	1	35420029-35418881||35009181-35008033	E1-E6||E1-E6		POU1F1(protein_coding 201)||POU1F1(mRNA)	79066,158061,188902,240439,267091,278422,350204,387973,429462,495820,502727,579072,612532,709585,724305,744294,800067,802223,880415,927074,953238,981904,1182507,1190328,1211934,1249470,1370213	POU1F1	ENSBTAG00000009128	12683486,12683487,12683488,12683489,12683490,12683491,12683492,12683493
12683494	23	0	23	0														12683495
12683496	23	6	17	0	Ensembl_ARS-UCD1.2||Refseq_ref_UMD_3.1.1	ITGB5(protein_coding 201)||ITGB5(mRNA)	Integrin subunit beta 5	6	3	1	69312088-69283391||69899634-69877199	E14-E15||E12-E13	ITGB5(protein_coding 202)||	ITGB5(protein_coding 201)||ITGB5(mRNA)	32443,131470,505048,507855,947097,1401408	ITGB5	ENSBTAG00000013755	12683497,12683498,12683499,12683500,12683501,12683502,12683503,12683504,12683505,12683506,12683507,12683508,12683509,12683510
12683511	22	0	22	0														12683512,12683513,12683514,12683515,12683516,12683517,12683518,12683519,12683521
12683522	23	4	19	0	Ensembl_ARS-UCD1.2||Refseq_ref_UMD_3.1.1	ADIPOQ(protein_coding 201)||ADIPOQ(mRNA X1)	Adiponectin, C1Q and collagen domain containing||adiponectin, C1Q and collagen domain containing, transcript variant X1	4	2	1	80416433-80416395||81007369-81007331	E1||E1		ADIPOQ(protein_coding 201)||ADIPOQ(mRNA X1)	360339,788022,962575,1185727	ADIPOQ	ENSBTAG00000052213	12683523,12683524,12683525,12683526
12683527	8	0	8	0														12683528,12683536,12683539
12683540	22	2	20	0	Ensembl_ARS-UCD1.2	ATP2C1(protein_coding 202)	ATPase secretory pathway Ca2+ transporting 1	2	9	1	138877646-138876852	E1		ATP2C1(protein_coding 202)	891432,1124408	ATP2C1	ENSBTAG00000011626	12683541,12683542,12683544,12683547,12683548,12683549,12683550,12683553,12683554,12683555,12683556,12683557,12683559,12683561,12683562,12683563,12683564,12683565,12683566,12683567,12683568,12683569
12683570	24	3	21	0	Refseq_ref_UMD_3.1.1	MYLK(mRNA)	Myosin light chain kinase	3	13	1	68666665-68580186	E1-E17		MYLK(mRNA)	248251,829149,1023805	MYLK		12683571,12683572,12683573,12683574,12683575,12683576,12683577,12683579,12683580,12683581,12683583,12683584,12683585,12683586
12683587	26	26	0	0	Ensembl_ARS-UCD1.2||Refseq_ref_UMD_3.1.1	NDUFB5(protein_coding 201)||NDUFB5(mRNA)	NADH:ubiquinone oxidoreductase subunit B5||NADH	26	47	1	87518622-87503657||88111744-88096767	E1-E6||E1-E6		NDUFB5(protein_coding 201)||NDUFB5(mRNA)	52860,54744,156588,232904,237246,342215,356654,447347,496933,528698,590606,723565,738507,848752,916113,933949,956610,958112,977150,989801,1100437,1203752,1208132,1393565,1395182,1402299	NDUFB5	ENSBTAG00000002463	12683588,12683589,12683590,12683591,12683592,12683593,12683594
12683595	29	0	29	0														12683596,12683597,12683598,12683599,12683600,12683601,12683602,12683603,12683604,12683605,12683606
12683607	24	0	24	0														12683608,12683609,12683610,12683611,12683612,12683613,12683614,12683615,12683616,12683617
12683618	26	0	26	0														12683619,12683620,12683621,12683622,12683623,12683624,12683625
12683626	23	7	16	0	Ensembl_ARS-UCD1.2||Refseq_ref_UMD_3.1.1	FYTTD1(protein_coding 201)||FYTTD1(mRNA)	Forty-two-three domain containing 1	3	1	1	70372398-70367954||70984132-70979688	E10||E11		FYTTD1(protein_coding 201)||FYTTD1(mRNA)	18686,762761,795887	FYTTD1	ENSBTAG00000014874	12683627,12683628,12683629,12683630,12683631,12683632,12683633,12683634,12683635,12683636
12683637	29	1	28	0	Ensembl_ARS-UCD1.2||Refseq_ref_UMD_3.1.1	EIF4G1(protein_coding 201)||EIF4G1(mRNA X1)	Eukaryotic translation initiation factor 4 gamma 1||eukaryotic translation initiation factor 4 gamma, 1, transcript variant X1	1	0	1	82854204-82854180||83467053-83467029	E2||E2	EIF4G1(protein_coding 202),EIF4G1(protein_coding 203),EIF4G1(protein_coding 204)||EIF4G1(mRNA X3)	EIF4G1(protein_coding 201)||EIF4G1(mRNA X1)	1299265	EIF4G1	ENSBTAG00000012881	12683638,12683639,12683640,12683641,12683644,12683645,12683646,12683647,12683648,12683649,12683650,12683651,12683652,12683653,12683654,12683655,12683656,12683657,12683658,12683659,12683660,12683661,12683662,12683665,12683666,12683667,12683668,12683669,12683671
12683672	45	0	45	0														12683673,12683674,12683675,12683676,12683678,12683679,12683680,12683681,12683682,12683683,12683684,12683686,12683688,12683689,12683690,12683692,12683693,12683694,12683696,12683697,12683698,12683700,12683701,12683702,12683703,12683704,12683705,12683707,12683708,12683709,12683710,12683711,12683712,12683713,12683714,12683716,12683717,12683718,12683719,12683721,12683722,12683723,12683724,12683727,126…
12683730	25	0	25	0														12683731,12683732,12683733,12683734,12683735,12683736,12683737
12683738	15	15	0	0	Ensembl_ARS-UCD1.2||Refseq_ref_UMD_3.1.1	SOX14(protein_coding 201)||SOX14(mRNA)	SRY-box 14	15	56	1	131372635-131371951||132450542-132449858	E1||E1		SOX14(protein_coding 201)||SOX14(mRNA)	11214,165837,374355,376401,391996,479579,500845,545685,606019,608086,756658,834609,1119555,1156306,1404496	SOX14	ENSBTAG00000019535	12683739
12683740	26	26	0	0	Refseq_ref_UMD_3.1.1	FETUB(mRNA)	Fetuin B	26	31	1	81166337-81151220	E1-E7		FETUB(mRNA)	44815,44905,72337,125741,203393,235650,241423,533391,602202,639405,639889,681586,715425,724498,767823,771736,810303,875359,969104,990154,1078739,1130629,1170201,1223816,1272510,1277970	FETUB		12683741,12683742,12683743,12683744,12683745,12683746,12683747,12683748,12683749
12683750	36	34	0	2	Ensembl_ARS-UCD1.2||Refseq_ref_UMD_3.1.1	TFRC(protein_coding 201)||TFRC(mRNA)	Transferrin receptor	34	49	1	70652655-70672664||71280020-71260132	E2-E19||E2-E23		TFRC(protein_coding 201)||TFRC(mRNA)	10011,64696,109850,128394,176703,223538,253399,324697,336476,346158,365742,435693,450425,490669,502214,541903,563272,631532,647097,669047,696074,874589,888581,953936,976631,1008981,1060988,1069758,1074426,1108524,1123605,1141956,1309749,1381720	TFRC	ENSBTAG00000032719	12683751,12683752,12683753,12683754,12683755,12683756,12683757,12683758,12683759,12683760,12683761,12683762,12683763,12683764,12683765,12683766,12683767,12683768,12683769
12683770	29	2	27	0	Ensembl_ARS-UCD1.2||Refseq_ref_UMD_3.1.1	ACPP(protein_coding 202)||ACPP(mRNA)	Acid phosphatase, prostate	2	0	1	137281144-137272398||138367114-138357024	E10||E10		ACPP(protein_coding 202)||ACPP(mRNA)	127177,325789	ACPP	ENSBTAG00000011634	12683771,12683772,12683773,12683774,12683775,12683776,12683777,12683778,12683779,12683780,12683781
12683782	23	0	23	0														12683783,12683785,12683786,12683787,12683788,12683789,12683790,12683791,12683792,12683793,12683796,12683797,12683798,12683799,12683800,12683801,12683802,12683803,12683804,12683805,12683806,12683807,12683808
12683809	23	1	22	0														12683810,12683811,12683812,12683813,12683814,12683815,12683816
12683817	23	13	10	0	Ensembl_ARS-UCD1.2||Refseq_ref_UMD_3.1.1	FILIP1L(protein_coding 201)||FILIP1L(mRNA X1)	Filamin A interacting protein 1 like||filamin A interacting protein 1-like, transcript variant X1	10	4	1	44115686-44115235||43759744-43759293	E2-E4||E2-E4		FILIP1L(protein_coding 201)||FILIP1L(mRNA X1)	425966,479638,656648,723078,920015,952975,1125668,1270521,1388133,1412738	FILIP1L	ENSBTAG00000013664	12683818,12683819,12683820,12683821,12683822,12683823,12683824
12683825	25	1	24	0	Refseq_ref_UMD_3.1.1	U2SURP(mRNA X1)	U2 snRNP-associated SURP domain containing, transcript variant X1	1	0	1	126971547-126971523	E27	U2SURP(mRNA X2)	U2SURP(mRNA X1)	903168	U2SURP		12683826,12683827,12683828,12683831,12683833,12683834,12683835,12683836,12683837,12683838,12683839,12683840,12683841,12683842,12683843,12683844,12683845,12683847,12683849,12683850,12683851,12683852,12683853,12683854,12683855
12683856	28	2	26	0	Ensembl_ARS-UCD1.2||Refseq_ref_UMD_3.1.1	MAP3K13(protein_coding 201)||MAP3K13(mRNA)	Mitogen-activated protein kinase kinase kinase 13	2	0	1	81712280-81712229||82301762-82301711	E1||E1		MAP3K13(protein_coding 201)||MAP3K13(mRNA)	66243,1202659	MAP3K13	ENSBTAG00000017103	12683857,12683858,12683859,12683860,12683861,12683862,12683863,12683864,12683865,12683866,12683867,12683868,12683869,12683870,12683871,12683872
12683873	21	17	0	4	Ensembl_ARS-UCD1.2||Refseq_ref_UMD_3.1.1	RABL3(protein_coding 201)||RABL3(mRNA)	RAB, member of RAS oncogene family like 3||RAB, member of RAS oncogene family-like 3	17	10	1	65389605-65387700||65992992-65991920	E3-E8||E2-E7		RABL3(protein_coding 201)||RABL3(mRNA)	6292,63675,120938,176294,246474,306530,309573,410881,491732,546176,662285,703952,911321,933167,1017282,1067205,1236568	RABL3	ENSBTAG00000015898	12683874,12683875,12683876,12683877,12683878,12683879,12683880,12683881,12683882
12683883	22	22	0	0	Ensembl_ARS-UCD1.2||Refseq_ref_UMD_3.1.1	POLR2H(protein_coding 201)||POLR2H(mRNA)	RNA polymerase II subunit H||polymerase (RNA) II (DNA directed) polypeptide H	22	62	1	82829473-82824317||83442171-83438127	E1-E5||E1-E5		POLR2H(protein_coding 201)||POLR2H(mRNA)	129535,137600,151158,216301,218401,225091,285570,288980,357596,499532,731723,748646,784214,930867,945680,949114,954524,1048521,1067025,1185997,1225642,1405089	POLR2H	ENSBTAG00000040199	12683884,12683885,12683886,12683887,12683888,12683889,12683890
12683891	25	15	8	2	Ensembl_ARS-UCD1.2||Refseq_ref_UMD_3.1.1	ADCY5(protein_coding 201)||ADCY5(mRNA)	Adenylate cyclase 5	15	54	1	67823572-67679055||68420649-68262437	E1-E21||E1-E20		ADCY5(protein_coding 201)||ADCY5(mRNA)	161563,189955,228431,247457,273302,307002,396696,479116,497390,701394,711880,712122,847567,1189113,1330734	ADCY5	ENSBTAG00000018777	12683892,12683893,12683894,12683896,12683898,12683899,12683900,12683901,12683902,12683903,12683904,12683905,12683906,12683909,12683910,12683911
12683912	22	6	16	0	Refseq_ref_UMD_3.1.1	MRAP(mRNA X1)	Melanocortin 2 receptor accessory protein, transcript variant X1	6	8	1	2477318-2476973	E3		MRAP(mRNA X1)	393321,695074,1070847,1072811,1112756,1281608	MRAP		12683913,12683914,12683915,12683916,12683917
12683918	31	0	31	0														12683919,12683920,12683921,12683922,12683923,12683924,12683925,12683926,12683927,12683928,12683929,12683930
12683931	30	0	30	0														12683932,12683933,12683934,12683935,12683936,12683937,12683938,12683939,12683941,12683942,12683943,12683944,12683945,12683946,12683947,12683948,12683949,12683950
12683952	9	0	9	0														12683953
12683957	28	0	28	0														12683958,12683959,12683960,12683961,12683962,12683963,12683964,12683965
12683966	23	7	16	0	Ensembl_ARS-UCD1.2||Refseq_ref_UMD_3.1.1	ENSBTAG00000001753(protein_coding)||CLIC6(mRNA)	Chloride intracellular channel 6	7	1	1	777117-764151||123401-138967	E1-E6||E1-E6		ENSBTAG00000001753(protein_coding)||CLIC6(mRNA)	336692,382228,1135432,1167184,1186100,1224066,1354740	CLIC6	ENSBTAG00000001753	12683967,12683968,12683969,12683970,12683971,12683972,12683973
12683974	18	18	0	0	Refseq_ref_UMD_3.1.1	LOC101904810(mRNA)	Mpv17-like protein 2	18	21	1	96221658-96221266	E1		LOC101904810(mRNA)	38961,118016,214884,261475,421861,540551,556618,589472,639139,654496,707654,826888,1098518,1100342,1110051,1163226,1309285,1381375	LOC101904810		12683975
12683976	23	3	20	0	Ensembl_ARS-UCD1.2||Refseq_ref_UMD_3.1.1	HGD(protein_coding 201)||HGD(mRNA)	Homogentisate 1,2-dioxygenase	3	7	1	65380587-65338259||65984691-65942370	E1-E14||E1-E16		HGD(protein_coding 201)||HGD(mRNA)	830373,888993,1143616	HGD	ENSBTAG00000015895	12683977,12683978,12683979,12683980,12683981,12683982,12683983,12683985,12683986,12683987,12683988,12683989,12683990,12683991
12683992	29	29	0	0	Ensembl_ARS-UCD1.2||Refseq_ref_UMD_3.1.1	TM4SF4(protein_coding 201)||TM4SF4(mRNA)	Transmembrane 4 L six family member 4	29	17	1	118691338-118667974||119631564-119603874	E1-E5||E1-E5		TM4SF4(protein_coding 201)||TM4SF4(mRNA)	19828,71928,82595,193353,251541,252167,283263,307311,321883,326546,390926,427570,437326,504691,510405,550530,633217,633831,641384,670031,677076,782593,811066,845789,867147,922073,1030281,1034503,1123214	TM4SF4	ENSBTAG00000001893	12683993,12683994,12683995,12683996,12683997,12683998
12683999	26	9	17	0	Ensembl_ARS-UCD1.2||Refseq_ref_UMD_3.1.1	VPS26C(protein_coding 201)||DSCR3(mRNA)	VPS26 endosomal protein sorting factor C||Down syndrome critical region 3	9	3	1	149476665-149462466||151178538-151165731	E7-E8||E7-E8		VPS26C(protein_coding 201)||DSCR3(mRNA)	306236,514892,533125,539914,750996,810795,908145,1135181,1188178	VPS26C	ENSBTAG00000004791	12684000,12684001,12684002,12684003,12684004,12684005,12684006,12684007,12684008
12684009	26	4	22	0	Ensembl_ARS-UCD1.2||Refseq_ref_UMD_3.1.1	TOMM70(protein_coding 201)||TOMM70A(mRNA)	Translocase of outer mitochondrial membrane 70||translocase of outer mitochondrial membrane 70 homolog A (S. cerevisiae)	4	2	1	44676085-44673371||44319880-44317167	E10-E11||E10-E11		TOMM70(protein_coding 201)||TOMM70A(mRNA)	273228,578325,770670,1411871	TOMM70	ENSBTAG00000014302	12684010,12684011,12684012,12684013,12684014,12684015,12684016,12684017,12684018,12684019,12684020,12684021,12684022,12684023
12684024	23	0	23	0														12684025,12684026,12684028,12684029,12684030,12684031,12684032,12684033,12684034,12684035,12684036,12684037,12684039,12684040,12684041,12684042,12684043,12684045,12684046,12684047,12684048,12684049,12684050
12684051	25	6	19	0	Ensembl_ARS-UCD1.2||Refseq_ref_UMD_3.1.1	ENSBTAG00000014880(protein_coding)||ICOSLG(mRNA X1)	Inducible T cell costimulator ligand||inducible T-cell co-stimulator ligand, transcript variant X1	6	10	1	144232172-144232059||145686728-145686615	E6||E7		ENSBTAG00000014880(protein_coding)||ICOSLG(mRNA X1)	380255,734551,885551,1025832,1231164,1235209	ICOSLG	ENSBTAG00000014880	12684052,12684053,12684054,12684055,12684056,12684057,12684059
12684060	32	0	32	0														12684061,12684062,12684063,12684064,12684065,12684066,12684067,12684068,12684069,12684070,12684071,12684072
12684073	21	10	11	0	Ensembl_ARS-UCD1.2||Refseq_ref_UMD_3.1.1	CCDC58(protein_coding 201)||CCDC58(mRNA)	Coiled-coil domain containing 58	10	2	1	66798008-66797805||67410115-67406989	E5||E5		CCDC58(protein_coding 201)||CCDC58(mRNA)	274688,400312,467002,564225,656522,828139,950168,1035920,1101823,1169230	CCDC58	ENSBTAG00000054520	12684074,12684075,12684077,12684078
12684080	22	22	0	0	Ensembl_ARS-UCD1.2||Refseq_ref_UMD_3.1.1	CLDN11(protein_coding 201)||CLDN11(mRNA)	Claudin 11	22	46	1	97010409-97000086||97789338-97788106	E1-E3||E1-E3		CLDN11(protein_coding 201)||CLDN11(mRNA)	38398,69017,144055,153945,229845,346510,485068,568683,591318,597616,720672,738740,750764,842245,851995,981646,1026350,1170068,1171578,1191994,1209344,1402418	CLDN11	ENSBTAG00000019060	12684081,12684082,12684083,12684084,12684085
12684086	26	0	26	0														12684087,12684088,12684089,12684090,12684091,12684092,12684093,12684094,12684095,12684096,12684097,12684098,12684099,12684100,12684101,12684102
12684103	24	24	0	0	Ensembl_ARS-UCD1.2||Refseq_ref_UMD_3.1.1	HCLS1(protein_coding 201)||HCLS1(mRNA)	Hematopoietic cell-specific Lyn substrate 1	24	24	1	66116241-66112204||66724700-66720659	E1-E14||E1-E14		HCLS1(protein_coding 201)||HCLS1(mRNA)	132510,147346,192794,272846,288006,427456,431123,463314,511845,527619,572666,609689,655629,733913,809384,887287,945252,949834,1005103,1139797,1235414,1262062,1403109,1406794	HCLS1	ENSBTAG00000001009	12684104,12684105,12684106,12684107,12684108,12684109,12684111,12684112,12684113,12684114,12684115,12684116,12684117,12684118
12684119	24	8	16	0	Ensembl_ARS-UCD1.2||Refseq_ref_UMD_3.1.1	ATG3(protein_coding 201)||ATG3(mRNA)	Autophagy related 3	8	19	1	57343329-57309264||57786426-57752353	E1-E12||E1-E12		ATG3(protein_coding 201)||ATG3(mRNA)	275676,443389,616830,732049,1029955,1085058,1377579,1397147	ATG3	ENSBTAG00000009084	12684120,12684121,12684122,12684123,12684124,12684125,12684126,12684127,12684128,12684129,12684130,12684131,12684132
12684133	22	5	17	0	Ensembl_ARS-UCD1.2||Refseq_ref_UMD_3.1.1	RIPK4(protein_coding 201)||RIPK4(mRNA)	Receptor interacting serine/threonine kinase 4	5	18	1	142037231-142012946||143535386-143511100	E4-E8||E4-E8		RIPK4(protein_coding 201)||RIPK4(mRNA)	275992,894821,1031154,1050577,1164422	RIPK4	ENSBTAG00000021251	12684134,12684135,12684136,12684137,12684138,12684139,12684140,12684141,12684142
12684143	21	3	18	0	Refseq_ref_UMD_3.1.1	ZBTB20(mRNA X2)	Zinc finger and BTB domain containing 20, transcript variant X2	3	18	1	59420201-59420173	E1		ZBTB20(mRNA X2)	60106,260180,921419	ZBTB20		12684144,12684145,12684146,12684148,12684149,12684150,12684151,12684152
12684153	23	23	0	0	Ensembl_ARS-UCD1.2||Refseq_ref_UMD_3.1.1	UBA5(protein_coding 201)||UBA5(mRNA)	Ubiquitin like modifier activating enzyme 5||ubiquitin-like modifier activating enzyme 5	23	26	1	136876893-136873012||137964633-137960749	E1-E12||E1-E12		UBA5(protein_coding 201)||UBA5(mRNA)	53866,156379,183507,387753,394872,454512,460559,465885,536281,599828,677148,682458,682773,682850,696642,699329,822776,855215,861904,890542,990320,1084847,1232440	UBA5	ENSBTAG00000004495	12684154,12684155,12684156,12684157,12684158,12684159,12684160,12684161,12684162,12684163,12684164,12684165,12684166,12684167
12684168	23	23	0	0	Ensembl_ARS-UCD1.2||Refseq_ref_UMD_3.1.1	DIPK2A(protein_coding 201)||C1H3orf58(mRNA)	Divergent protein kinase domain 2A||chromosome 1 open reading frame, human C3orf58	23	48	1	124888425-124866783||125885329-125863689	E1-E3||E1-E3		DIPK2A(protein_coding 201)||C1H3orf58(mRNA)	86482,207647,474747,531791,552579,590678,619367,644865,688700,717843,795559,874824,928974,966716,973050,1082849,1119072,1147882,1231491,1240000,1278094,1304994,1329069	DIPK2A	ENSBTAG00000007933	12684169,12684170,12684171,12684172,12684173
12684174	24	5	19	0	Refseq_ref_UMD_3.1.1	RSRC1(mRNA)	Arginine/serine-rich coiled-coil 1	5	10	1	110273711-109822174	E1-E10		RSRC1(mRNA)	50084,206465,759077,1116041,1302842	RSRC1		12684175,12684176,12684177,12684178,12684180,12684181,12684182,12684183,12684184,12684185
12684186	28	2	26	0	Ensembl_ARS-UCD1.2||Refseq_ref_UMD_3.1.1	NMD3(protein_coding 201)||NMD3(mRNA)	NMD3 ribosome export adaptor	2	2	1	106151551-106151486||106974665-106974600	E1||E1		NMD3(protein_coding 201)||NMD3(mRNA)	820341,943133	NMD3	ENSBTAG00000016228	12684187,12684188,12684190,12684191,12684192,12684193,12684194,12684195,12684196,12684197,12684198,12684199,12684200,12684201,12684203
12684204	23	18	3	2	Ensembl_ARS-UCD1.2||Refseq_ref_UMD_3.1.1	CHRD(protein_coding 201)||CHRD(mRNA X1)	Chordin||chordin, transcript variant X1	18	132	1	82803565-82812661||83416533-83425192	E2-E23||E1-E22		CHRD(protein_coding 201)||CHRD(mRNA X1)	170223,399710,542798,592983,606400,649762,718766,751454,766252,787599,795775,985415,1008597,1059514,1183511,1291776,1299090,1321043	CHRD	ENSBTAG00000002878	12684205,12684207,12684208,12684209,12684210,12684211,12684212,12684213,12684214,12684215,12684216,12684217,12684218,12684219,12684220,12684221,12684222,12684223,12684224,12684225,12684227,12684228,12684229
12684230	27	0	27	0														12684231,12684232,12684233,12684234,12684235,12684236,12684237,12684238,12684239,12684240
12684241	29	29	0	0	Ensembl_ARS-UCD1.2||Refseq_ref_UMD_3.1.1	CPB1(protein_coding 201)||CPB1(mRNA)	Carboxypeptidase B1	29	54	1	119339514-119376769||120315799-120278804	E1-E11||E1-E11		CPB1(protein_coding 201)||CPB1(mRNA)	11629,27586,66929,109304,123486,153910,189208,195917,199731,276707,316565,334671,372739,379023,457628,548712,555322,627176,636927,714443,842300,917917,937541,971822,987931,1053415,1226174,1232164,1336557	CPB1	ENSBTAG00000000456	12684242,12684243,12684244,12684245,12684246,12684247,12684249,12684250,12684251,12684252,12684253
12684254	21	0	21	0														12684255,12684256,12684257,12684258
12684259	29	3	26	0	Ensembl_ARS-UCD1.2||Refseq_ref_UMD_3.1.1	GABPA(protein_coding 201)||GABPA(mRNA)	GA binding protein transcription factor subunit alpha||GA binding protein transcription factor alpha subunit	3	6	1	10657005-10656945||10034691-10034631	E1||E1		GABPA(protein_coding 201)||GABPA(mRNA)	858933,1227534,1342629	GABPA	ENSBTAG00000019043	12684260,12684261,12684262,12684263,12684264,12684265,12684266,12684267,12684268,12684269,12684270,12684271
12684272	28	0	28	0														12684274,12684275,12684276,12684277,12684278,12684279,12684280,12684281
12684282	15	15	0	0	Ensembl_ARS-UCD1.2||Refseq_ref_UMD_3.1.1	RTP1(protein_coding 201)||RTP1(mRNA)	Receptor transporter protein 1||receptor (chemosensory) transporter protein 1	15	45	1	80085286-80082605||80675878-80673197	E1-E2||E1-E2		RTP1(protein_coding 201)||RTP1(mRNA)	63553,77263,360384,447476,547383,667067,874860,879185,971575,1073195,1157758,1207612,1216735,1333757,1412795	RTP1	ENSBTAG00000012706	12684283,12684284
12684285	32	2	30	0	Ensembl_ARS-UCD1.2||Refseq_ref_UMD_3.1.1	PARP9(protein_coding 201)||PARP9(mRNA)	Poly(ADP-ribose) polymerase family member 9	2	2	1	66959181-66958994||67560050-67559863	E1||E1		PARP9(protein_coding 201)||PARP9(mRNA)	285142,1128563	PARP9	ENSBTAG00000021791	12684286,12684287,12684288,12684289,12684290,12684291,12684292,12684293,12684294,12684296,12684297
12684298	25	8	17	0	Ensembl_ARS-UCD1.2||Refseq_ref_UMD_3.1.1	NCBP2(protein_coding 201)||NCBP2(mRNA)	Nuclear cap binding protein subunit 2	8	21	1	71405352-71405225||72014776-72014649	E1||E1		NCBP2(protein_coding 201)||NCBP2(mRNA)	328005,592098,745079,916598,1153865,1170228,1229088,1378318	NCBP2	ENSBTAG00000008873	12684299,12684300,12684301,12684302,12684303,12684304
12684305	31	13	18	0	Ensembl_ARS-UCD1.2||Refseq_ref_UMD_3.1.1	ITSN1(protein_coding 201)||ITSN1(mRNA)	Intersectin 1	13	20	1	1908594-1669200||944103-1110925	E1-E39||E1-E41		ITSN1(protein_coding 201)||ITSN1(mRNA)	133922,436110,569833,651099,676324,856872,1025527,1044219,1230805,1248476,1257247,1268413,1321726	ITSN1	ENSBTAG00000021997	12684306,12684307,12684308,12684309,12684310,12684312,12684313,12684315,12684318,12684319,12684320,12684321,12684322,12684323,12684324,12684325,12684326,12684328,12684329,12684330,12684331,12684332,12684334,12684335,12684336,12684338,12684340,12684341,12684342,12684344,12684345
12684346	22	0	22	0														12684347,12684348,12684349,12684350,12684351,12684353
12684354	23	0	23	0														12684355,12684356,12684357,12684358,12684359,12684360,12684361,12684362,12684363,12684364,12684365,12684366,12684367
12684368	23	23	0	0	Ensembl_ARS-UCD1.2||Refseq_ref_UMD_3.1.1	OSTN(protein_coding 201)||OSTN(mRNA)	Osteocrin	23	51	1	76086438-76066114||76706225-76685921	E1-E5||E1-E5		OSTN(protein_coding 201)||OSTN(mRNA)	27576,65502,145003,146087,171701,174683,270818,284427,385109,419241,512637,513995,539045,544421,546331,719814,964281,969868,977212,1002889,1103678,1365868,1374440	OSTN	ENSBTAG00000018703	12684369,12684370,12684371,12684372,12684373
12684374	29	4	25	0	Ensembl_ARS-UCD1.2||Refseq_ref_UMD_3.1.1	GMPS(protein_coding 201)||GMPS(mRNA)	Guanine monophosphate synthase	2	4	1	111733005-111732972||112631181-112631148	E1||E1		GMPS(mRNA X1),GMPS(protein_coding 201)||GMPS(mRNA),GMPS(mRNA X1)	316183,1022153	GMPS	ENSBTAG00000013013	12684375,12684376,12684377,12684378,12684379,12684381,12684382,12684383,12684385,12684386,12684387,12684388,12684389,12684390,12684391
12684392	24	0	24	0														12684393,12684394,12684395,12684396,12684397,12684398,12684399,12684400,12684401
12684402	24	6	18	0	Ensembl_ARS-UCD1.2||Refseq_ref_UMD_3.1.1	CLDN18(protein_coding 201)||CLDN18(mRNA)	Claudin 18	6	8	1	131115555-131115256||132175425-132175126	E1||E1		CLDN18(protein_coding 201)||CLDN18(mRNA)	68530,379755,504385,775357,997686,1150531	CLDN18	ENSBTAG00000014589	12684403,12684404,12684405,12684406,12684407,12684408,12684409
12684410	21	3	18	0	Ensembl_ARS-UCD1.2||Refseq_ref_UMD_3.1.1	SLC35G2(protein_coding 201)||SLC35G2(mRNA)	Solute carrier family 35 member G2	3	2	1	132299715-132299685||133403056-133403026	E1||E1		SLC35G2(protein_coding 201)||SLC35G2(mRNA)	701215,860679,1017458	SLC35G2	ENSBTAG00000003833	12684411,12684412,12684413
12684414	25	0	25	0														12684415,12684416,12684417,12684418,12684419
12684420	32	4	28	0	Refseq_ref_UMD_3.1.1	HEG1(mRNA)	Heart development protein with EGF like domains 1	4	2	1	70027693-70022904	E1-E18		HEG1(mRNA)	131151,166483,407831,629771	HEG1		12684421,12684422,12684423,12684424,12684425,12684426,12684427,12684428,12684429,12684430,12684431,12684432,12684433,12684434,12684435,12684436,12684437,12684438
12684439	23	9	14	0	Ensembl_ARS-UCD1.2||Refseq_ref_UMD_3.1.1	NUDT16(protein_coding 201)||NUDT16(mRNA)	Nudix hydrolase 16	9	16	1	138549692-138549055||140045538-140044901	E2||E2		NUDT16(protein_coding 201)||NUDT16(mRNA)	314236,323246,574469,581455,872730,964644,1095488,1254289,1310540	NUDT16	ENSBTAG00000018749	12684440,12684441,12684442
12684443	25	1	24	0	Ensembl_ARS-UCD1.2||Refseq_ref_UMD_3.1.1	TTC14(protein_coding 201)||TTC14(mRNA)	Tetratricopeptide repeat domain 14	1	6	1	86375940-86375916||87010489-87010465	E10||E10		TTC14(protein_coding 201)||TTC14(mRNA)	731528	TTC14	ENSBTAG00000001968	12684444,12684445,12684446,12684447,12684448,12684449,12684450,12684451,12684452,12684453,12684454,12684455,12684456
12684457	32	2	30	0	Ensembl_ARS-UCD1.2||Refseq_ref_UMD_3.1.1	HACL1(protein_coding 201)||HACL1(mRNA)	2-hydroxyacyl-CoA lyase 1	2	0	1	152613266-152613212||154350970-154350916	E1||E1		HACL1(protein_coding 201)||HACL1(mRNA)	571301,887965	HACL1	ENSBTAG00000003718	12684458,12684459,12684460,12684461,12684462,12684463,12684464,12684465,12684466,12684467,12684468,12684469,12684470,12684471,12684472,12684473,12684474,12684475,12684476
12684477	22	3	19	0	Ensembl_ARS-UCD1.2||Refseq_ref_UMD_3.1.1	U2AF1(protein_coding 202)||U2AF1(mRNA)	U2 small nuclear RNA auxiliary factor 1	3	1	1	143262092-143262029||144832548-144832485	E3||E3		U2AF1(protein_coding 202)||U2AF1(mRNA)	565997,839381,1231909	U2AF1	ENSBTAG00000011645	12684478,12684479,12684480,12684481,12684482,12684483,12684484,12684485,12684486
12684487	15	15	0	0	Ensembl_ARS-UCD1.2||Refseq_ref_UMD_3.1.1	CSTB(protein_coding 201)||CSTB(mRNA)	Cystatin B (stefin B)	15	19	1	143850419-143846987||146558842-146555486	E1-E3||E1-E3		CSTB(protein_coding 201)||CSTB(mRNA)	298207,492284,668867,704103,721616,776929,793987,808822,907805,1052773,1092254,1163630,1223149,1270542,1413771	CSTB	ENSBTAG00000018189	12684488,12684490,12684491,12684492
12684493	19	0	19	0														12684494,12684495,12684496
12684497	26	3	23	0	Ensembl_ARS-UCD1.2||Refseq_ref_UMD_3.1.1	HSPBAP1(protein_coding 202)||HSPBAP1(mRNA)	HSPB1 associated protein 1||HSPB (heat shock 27kDa) associated protein 1	3	2	1	67065077-67065026||67665680-67665629	E1||E1		HSPBAP1(protein_coding 202)||HSPBAP1(mRNA)	477739,528509,926786	HSPBAP1	ENSBTAG00000005066	12684498,12684499,12684500,12684501,12684502,12684503,12684504,12684505,12684506,12684507
12684508	36	4	32	0	Ensembl_ARS-UCD1.2||Refseq_ref_UMD_3.1.1	GFM1(protein_coding 201)||GFM1(mRNA)	G elongation factor mitochondrial 1||G elongation factor, mitochondrial 1	4	4	1	108900624-108879981||109755563-109734919	E16-E18||E16-E18		GFM1(protein_coding 201)||GFM1(mRNA)	390298,600044,835181,1214158	GFM1	ENSBTAG00000027795	12684509,12684510,12684511,12684512,12684513,12684514,12684515,12684516,12684517,12684518,12684519,12684520,12684521,12684522,12684523,12684524,12684525,12684526,12684527
12684528	33	0	33	0														12684529,12684530,12684531,12684532,12684533,12684534,12684535,12684536,12684537,12684538,12684539,12684540,12684541,12684542,12684543,12684544,12684545,12684546,12684547,12684548,12684549,12684550,12684551,12684552,12684554,12684555,12684556,12684557,12684558,12684559,12684560,12684561,12684563
12684564	19	19	0	0	Ensembl_ARS-UCD1.2||Refseq_ref_UMD_3.1.1	CSTB(protein_coding 201)||CSTB(mRNA)	Cystatin B (stefin B)	19	4	1	143823784-143819526||146528778-146528040	E1-E3||E1-E3		CSTB(protein_coding 201)||CSTB(mRNA)	44749,108057,150602,163236,256939,264737,405275,428938,442480,780485,798477,824110,924740,1141897,1228754,1258897,1290087,1377866,1381121	CSTB	ENSBTAG00000018189	12684565,12684567,12684568,12684569
12684570	30	0	30	0														12684571,12684572,12684573,12684574,12684575,12684576,12684577,12684579,12684580,12684581,12684582,12684583,12684584,12684585,12684586,12684587,12684588,12684589,12684590,12684591,12684592,12684594,12684595,12684596,12684597,12684598,12684599,12684600,12684601,12684602
12684603	24	24	0	0	Ensembl_ARS-UCD1.2||Refseq_ref_UMD_3.1.1	ZDHHC19(protein_coding 201)||ZDHHC19(mRNA)	Zinc finger DHHC-type containing 19||zinc finger, DHHC-type containing 19	24	53	1	70802104-70789429||71409434-71396759	E1-E8||E1-E8		ZDHHC19(protein_coding 201)||ZDHHC19(mRNA)	15215,223729,232121,387776,470874,486913,505735,528041,546252,548003,696330,734035,926773,937905,991518,997798,1032756,1039313,1131838,1223419,1236724,1356064,1380918,1409551	ZDHHC19	ENSBTAG00000021515	12684604,12684605,12684606,12684607,12684608,12684609,12684610,12684611,12684612,12684613
12684614	23	7	16	0	Ensembl_ARS-UCD1.2||Refseq_ref_UMD_3.1.1	STX19(protein_coding 201)||STX19(mRNA)	Syntaxin 19	7	8	1	38316690-38316648||37916434-37916392	E1||E1		STX19(protein_coding 201)||STX19(mRNA)	94715,502428,587082,877708,934168,1062421,1413975	STX19	ENSBTAG00000005162	12684615,12684616,12684617
12684618	26	0	26	0														12684619,12684620,12684621,12684622,12684623,12684625,12684626,12684627,12684628,12684629,12684630,12684631,12684632,12684633,12684634
12684635	28	0	28	0														12684636,12684637,12684638,12684639,12684640,12684641,12684642,12684643
12684644	21	1	19	1	NT||DNA	PREDICTED: Bos taurus PR/SET domain 15 [PRDM15]. transcript variant X1. mRNA		1		1	142132821-142132797			PREDICTED: Bos taurus PR/SET domain 15 [PRDM15]. transcript variant X1. mRNA	378955	PREDICTED: Bos taurus PR/SET domain 15 [PRDM15]. transcript variant X1. mRNA		12684645,12684646,12684647,12684648,12684649,12684650,12684652,12684653,12684654,12684655,12684656,12684657,12684660,12684661,12684662,12684663,12684664,12684666,12684667,12684669,12684670
12684671	22	0	22	0														12684672,12684673,12684674,12684675,12684676,12684677,12684678,12684679,12684681,12684682,12684683,12684684,12684685,12684686,12684687
12684688	24	7	17	0	DNA			4		1	2130395-2129823				48667,711679,973575,1372627			12684689,12684690,12684691,12684692,12684693,12684694,12684695,12684696,12684697
12684698	34	33	0	1	Ensembl_ARS-UCD1.2	MFN1(protein_coding 201)	Mitofusin 1	32	56	1	87721193-87761986	E1-E18		MFN1(mRNA),MFN1(protein_coding 201),MFN1(mRNA)	14066,91480,155709,187342,189672,195526,196768,302711,316631,325519,350779,486510,526583,529324,541843,617808,621309,650383,658393,687371,709015,868190,969570,974172,976713,995805,1009859,1177947,1366970,1387480,1414860,1415637	MFN1	ENSBTAG00000010485	12684699,12684700,12684701,12684702,12684703,12684704,12684705,12684706,12684707,12684708,12684709,12684710,12684711,12684712,12684713,12684714,12684715,12684716,12684717
12684718	25	3	22	0	Ensembl_ARS-UCD1.2||Refseq_ref_UMD_3.1.1	CCDC80(protein_coding 203)||CCDC80(mRNA)	Coiled-coil domain containing 80	3	3	1	57411956-57411871||57855010-57854925	E8||E8		CCDC80(protein_coding 203)||CCDC80(mRNA)	28918,323063,1172561	CCDC80	ENSBTAG00000010793	12684719,12684720,12684721,12684722,12684723,12684724,12684725,12684726,12684727
12684728	33	2	31	0	Ensembl_ARS-UCD1.2||Refseq_ref_UMD_3.1.1	SPICE1(protein_coding 201)||SPICE1(mRNA)	Spindle and centriole associated protein 1	2	8	1	58190490-58186379||58627272-58634210	E18||E18		SPICE1(protein_coding 201)||SPICE1(mRNA)	585124,789752	SPICE1	ENSBTAG00000013937	12684729,12684730,12684731,12684733,12684734,12684735,12684736,12684737,12684738,12684739,12684740,12684741,12684742,12684743,12684744,12684745,12684746,12684747
12684748	27	3	23	1	Ensembl_ARS-UCD1.2||Refseq_ref_UMD_3.1.1	CLDND1(protein_coding 202)||CLDND1(mRNA)	Claudin domain containing 1	3	3	1	42824021-42823990||42453024-42452993	E2||E2		CLDND1(protein_coding 202)||CLDND1(mRNA)	8810,607286,1204729	CLDND1	ENSBTAG00000020996	12684749,12684750,12684751,12684752,12684753,12684754
12684755	25	0	25	0														12684756,12684757,12684758,12684759
12684760	29	2	27	0	Refseq_ref_UMD_3.1.1	PCCB(mRNA)	Propionyl-CoA carboxylase beta subunit	2	6	1	134128222-134122364	E15		PCCB(mRNA)	725475,1240103	PCCB		12684761,12684762,12684763,12684764,12684765,12684766,12684767,12684768,12684769,12684770,12684771,12684772,12684773,12684774,12684775,12684776
12684777	26	1	25	0	Ensembl_ARS-UCD1.2||Refseq_ref_UMD_3.1.1	CD200R1L(protein_coding 201)||CD200R1L(mRNA X1)	CD200 receptor 1-like||CD200 receptor 1-like, transcript variant X1	1	0	1	57680923-57680899||58125736-58125712	E8||E8	||CD200R1L(mRNA)	CD200R1L(protein_coding 201)||CD200R1L(mRNA X1)	1414746	CD200R1L	ENSBTAG00000001235	12684778,12684779,12684780,12684781,12684782,12684784,12684785,12684786,12684787
12684788	30	3	27	0	DNA			2		1	57725316-57725255				690280,720995			12684789,12684790,12684791,12684792,12684793,12684794,12684795,12684796,12684797,12684798,12684799
12684800	28	0	28	0														12684801,12684802,12684803,12684804,12684805,12684806,12684807,12684808,12684809,12684810,12684811,12684812,12684813,12684814
12684815	25	1	24	0	Ensembl_ARS-UCD1.2||Refseq_ref_UMD_3.1.1	EVA1C(protein_coding 201)||EVA1C(mRNA)	Eva-1 homolog C||eva-1 homolog C (C. elegans)	1	0	1	3030392-3030368||2310001-2309977	E8||E8		EVA1C(protein_coding 201)||EVA1C(mRNA)	482129	EVA1C	ENSBTAG00000017310	12684816,12684817,12684818,12684819,12684820,12684821,12684822,12684823,12684824
12684825	15	15	0	0	Ensembl_ARS-UCD1.2||Refseq_ref_UMD_3.1.1	ZIC1(protein_coding 201)||ZIC1(mRNA)	Zic family member 1	15	40	1	120900000-120897351||121868008-121864858	E1-E2||E1-E2		ZIC1(protein_coding 201)||ZIC1(mRNA)	22744,55056,71805,91146,136725,207359,238009,336894,342686,421912,546874,836673,999183,1086165,1208785	ZIC1	ENSBTAG00000014751	12684826,12684827
12684828	28	3	25	0	Ensembl_ARS-UCD1.2||Refseq_ref_UMD_3.1.1	SATB1(protein_coding 201)||SATB1(mRNA)	SATB homeobox 1	3	1	1	155433226-155433149||157171623-157171546	E1||E1		SATB1(protein_coding 201)||SATB1(mRNA)	1156663,1189413,1341640	SATB1	ENSBTAG00000021158	12684829,12684830,12684831,12684832,12684833,12684834,12684835,12684836,12684837,12684838,12684839,12684840
12684841	26	0	26	0														12684842,12684843,12684844,12684845,12684846,12684847
12684848	28	6	22	0														12684850,12684851,12684852,12684853,12684854,12684855,12684856,12684857,12684858,12684859,12684860
12684861	27	0	27	0														12684862,12684863,12684864,12684865,12684866,12684867,12684868,12684869,12684871,12684872,12684873,12684874,12684875,12684876,12684877
12684878	20	20	0	0	Ensembl_ARS-UCD1.2||Refseq_ref_UMD_3.1.1	TFF3(protein_coding 201)||TFF3(mRNA)	Trefoil factor 3	20	84	1	142567436-142565468||144069262-144067293	E1-E3||E1-E3		TFF3(protein_coding 201)||TFF3(mRNA)	9415,227440,341555,544605,587815,596207,689653,755652,777322,901757,1038071,1055547,1116712,1142130,1168679,1268941,1313857,1349478,1395162,1401387	TFF3	ENSBTAG00000021276	12684879,12684880,12684881
12684882	26	9	15	2	Refseq_ref_UMD_3.1.1	LOC518080(mRNA X1)	Multidrug resistance-associated protein 1, transcript variant X1	9	9	1	22383806-22313439	E2-E27	LOC518080(mRNA X3)	LOC518080(mRNA X1)	176430,432154,475558,516374,654294,800795,1314351,1316590,1344591	LOC518080		12684883,12684884,12684885,12684886,12684887,12684888,12684889,12684890,12684891,12684892,12684893,12684894,12684895,12684896,12684897,12684900,12684901,12684903,12684904,12684905,12684906,12684907,12684908,12684909,12684910,12684911
12684912	9	8	0	1	Ensembl_ARS-UCD1.2||Refseq_ref_UMD_3.1.1	RRP15(protein_coding 201)||RRP15(mRNA)	Ribosomal RNA processing 15 homolog	8	12	16	21738071-21790643||22425803-22478375	E1-E5||E1-E5		RRP15(protein_coding 201)||RRP15(mRNA)	12373,132511,405768,436111,542780,710690,1057020,1366606	RRP15	ENSBTAG00000009838	12684913
12684914	25	25	0	0	Ensembl_ARS-UCD1.2||Refseq_ref_UMD_3.1.1	WDR53(protein_coding 201)||WDR53(mRNA)	WD repeat domain 53	25	57	1	71100913-71088028||71709965-71697193	E1-E3||E1-E4		WDR53(protein_coding 201)||WDR53(mRNA)	14228,22806,121836,259943,280523,295022,406238,428609,515997,585020,601494,645403,689215,709470,730468,811705,813876,832640,843884,954092,974542,974821,1318303,1367159,1392523	WDR53	ENSBTAG00000014660	12684915,12684916,12684917,12684918,12684919
12684920	27	4	23	0	Ensembl_ARS-UCD1.2||Refseq_ref_UMD_3.1.1	CFAP410(protein_coding 201)||C1H21orf2(mRNA)	Cilia and flagella associated protein 410||chromosome 1 open reading frame, human C21orf2	4	0	1	144341711-144341671||145803082-145803042	E1||E1		CFAP410(protein_coding 201)||C1H21orf2(mRNA)	533776,964885,1070118,1232271	CFAP410	ENSBTAG00000019589	12684921,12684922,12684923,12684924,12684925,12684926,12684927,12684928
12684929	16	16	0	0	Ensembl_ARS-UCD1.2||Refseq_ref_UMD_3.1.1	HTR3C(protein_coding 201)||HTR3C(mRNA)	5-hydroxytryptamine (serotonin) receptor 3C, ionotropic;5-hydroxytryptamine (serotonin) receptor 3, family member C-like||5-hydroxytryptamine (serotonin) receptor 3C, ionotropic	16	10	1	83064187-83070953||83676989-83683759	E1-E9||E1-E9		HTR3C(protein_coding 201)||HTR3C(mRNA)	136732,145809,161729,184139,348614,529504,535614,649289,714523,765794,912394,1024250,1038929,1127045,1171464,1266708	HTR3C	ENSBTAG00000016624	12684930,12684931,12684933,12684934,12684935,12684937,12684938
12684939	26	26	0	0	Ensembl_ARS-UCD1.2||Refseq_ref_UMD_3.1.1	AADAC(protein_coding 201)||AADAC(mRNA)	Arylacetamide deacetylase (esterase)	26	25	1	116042484-116033489||116990777-116974440	E1-E5||E1-E5		AADAC(protein_coding 201)||AADAC(mRNA)	131649,167438,218396,254340,305921,346984,404552,561605,613335,643434,683677,701091,722264,851303,862381,953726,955483,1039259,1107383,1114894,1119363,1185154,1255615,1278050,1297806,1377756	AADAC	ENSBTAG00000011569	12684940,12684941,12684942,12684943,12684944,12684945
12684946	29	1	28	0														12684947,12684948,12684949,12684950,12684951,12684952,12684953,12684954,12684955,12684956,12684957,12684958,12684959,12684960,12684961
12684962	35	0	35	0														12684963,12684964,12684965,12684966,12684967,12684968,12684969,12684970,12684971,12684972,12684973,12684974,12684975,12684976,12684977,12684978,12684979,12684980,12684982
12684983	20	20	0	0	Ensembl_ARS-UCD1.2||Refseq_ref_UMD_3.1.1	TRIM42(protein_coding 201)||TRIM42(mRNA)	Tripartite motif containing 42	20	8	1	128288427-128258735||129292247-129262652	E1-E5||E1-E5		TRIM42(protein_coding 201)||TRIM42(mRNA)	32504,190029,306882,307361,333709,356348,454902,466540,508000,509851,576004,808813,868294,934035,1022814,1065438,1070661,1072286,1152531,1235674	TRIM42	ENSBTAG00000018346	12684984,12684985,12684986,12684987,12684988
12684989	20	20	0	0	Ensembl_ARS-UCD1.2||Refseq_ref_UMD_3.1.1	GABRR3(protein_coding 201)||GABRR3(mRNA)	Gamma-aminobutyric acid type A receptor rho3 subunit||gamma-aminobutyric acid (GABA) A receptor, rho 3	20	16	1	42277954-42241465||41906823-41870323	E1-E9||E1-E9		GABRR3(protein_coding 201)||GABRR3(mRNA)	50304,107926,122146,237847,413981,438416,440908,498402,710047,830056,847324,906058,995557,1050169,1060734,1100430,1113877,1147049,1325841,1380088	GABRR3	ENSBTAG00000001416	12684990,12684991,12684992,12684993,12684994,12684995,12684997,12684998
12684999	21	9	12	0	NT||DNA	PREDICTED: Bos taurus potassium voltage-gated channel subfamily J member 6 [KCNJ6]. mRNA		9		1	149947573-149913246			PREDICTED: Bos taurus potassium voltage-gated channel subfamily J member 6 [KCNJ6]. mRNA	49813,112512,375559,579041,688525,813820,1142067,1378129,1403976	PREDICTED: Bos taurus potassium voltage-gated channel subfamily J member 6 [KCNJ6]. mRNA		12685000,12685001,12685002,12685003,12685004
12685005	35	8	27	0	DNA			6		1	69673824-69670427				260563,630341,805303,946104,998051,1149388			12685006,12685007,12685008,12685009,12685010,12685011,12685012,12685013,12685014,12685015,12685016,12685017,12685018,12685019,12685020,12685021,12685022,12685023
12685024	23	1	21	1	Refseq_ref_UMD_3.1.1	CEP63(mRNA)	Centrosomal protein 63kDa	1	0	1	135945355-135945331	E16		CEP63(mRNA)	1220870	CEP63		12685025,12685026,12685027,12685028,12685029,12685030,12685031,12685032,12685033,12685034,12685035,12685036,12685037
12685038	24	24	0	0	Ensembl_ARS-UCD1.2||Refseq_ref_UMD_3.1.1	SPATC1L(protein_coding 201)||SPATC1L(mRNA)	Spermatogenesis and centriole associated 1 like||spermatogenesis and centriole associated 1-like	24	106	1	145881324-145865677||147615933-147600286	E1-E4||E1-E4		SPATC1L(protein_coding 201)||SPATC1L(mRNA)	121221,153167,166911,262905,421279,465512,515353,568297,671738,703110,724620,726739,808339,844403,848290,915270,986460,1087642,1122499,1202214,1216559,1237420,1362178,1364046	SPATC1L	ENSBTAG00000020409	12685039,12685040,12685041,12685042,12685043,12685044
12685045	24	19	0	5	Ensembl_ARS-UCD1.2	ENSBTAG00000052513(protein_coding)	ENSBTAG00000052513	19	59	1	146401358-146386918	E2-E11		ENSBTAG00000052513(protein_coding)	41881,260850,336923,343566,369565,372857,401521,523562,590276,708488,908401,922065,995164,1004641,1113864,1127516,1140720,1174394,1269078	ENSBTAG00000052513	ENSBTAG00000052513	12685046,12685047,12685048,12685049,12685050,12685051,12685052,12685053,12685054,12685055
12685056	14	14	0	0	Ensembl_ARS-UCD1.2||Refseq_ref_UMD_3.1.1	ENSBTAG00000010385(protein_coding)||LOC523130(mRNA)	C1GALT1-specific chaperone 1	14	2	1	116319198-116318328||117253773-117252903	E1||E1		ENSBTAG00000010385(protein_coding)||LOC523130(mRNA)	81723,212843,325620,357898,477938,551239,919801,924419,1173891,1240887,1317831,1389370,1396768,1411544	ENSBTAG00000010385	ENSBTAG00000010385	12685057
12685058	30	5	25	0	Refseq_ref_UMD_3.1.1	ZNF639(mRNA)	Zinc finger protein 639	5	1	1	88406634-88406272	E1		ZNF639(mRNA)	65304,690729,1031852,1191999,1243636	ZNF639		12685059,12685060,12685061,12685062,12685063,12685064
12685065	22	0	22	0														12685066,12685067,12685068,12685069,12685070,12685071,12685072,12685073,12685074,12685075,12685076,12685077,12685078
12685079	29	0	29	0														12685080,12685081,12685082,12685083,12685085,12685086,12685087,12685088,12685089,12685090,12685091,12685092,12685093,12685094,12685095,12685096,12685097,12685098,12685099,12685100,12685101,12685102,12685103,12685104,12685105,12685106,12685107,12685108,12685109
12685110	23	1	22	0	DNA			1		1	21303983-21303959				148720			12685111,12685112,12685113,12685114,12685115,12685116,12685117,12685118,12685120,12685121,12685122,12685123,12685124,12685125,12685126,12685127,12685128,12685129,12685130,12685131,12685132,12685133,12685135
12685136	28	28	0	0	Ensembl_ARS-UCD1.2||Refseq_ref_UMD_3.1.1	DCBLD2(protein_coding 201)||DCBLD2(mRNA)	Discoidin, CUB and LCCL domain containing 2	28	42	1	43195079-43112296||42769845-42742665	E1-E16||E1-E16		DCBLD2(protein_coding 201)||DCBLD2(mRNA)	10639,46677,50161,144255,147913,263604,319240,418147,507964,566991,595741,598451,665640,754009,789530,834961,855429,863662,871372,906254,963936,974427,1031072,1079297,1134499,1257498,1258683,1351018	DCBLD2	ENSBTAG00000014889	12685137,12685138,12685139,12685140,12685141,12685142,12685143,12685144,12685146,12685147,12685148,12685149,12685150,12685151,12685152,12685153
12685154	24	24	0	0	Ensembl_ARS-UCD1.2||Refseq_ref_UMD_3.1.1	OTOL1(protein_coding 201)||OTOL1(mRNA)	Otolin 1	24	34	1	105908021-105877424||106731160-106700548	E1-E5||E1-E5		OTOL1(protein_coding 201)||OTOL1(mRNA)	74375,86515,204095,243448,420129,434936,458950,477935,549637,552033,560627,665732,730218,791881,817770,925962,975342,1063985,1099395,1104668,1179497,1282496,1284556,1353625	OTOL1	ENSBTAG00000018489	12685155,12685156,12685158,12685159,12685160
12685161	23	11	12	0	DNA			6		1	71436082-71436027				121765,485126,701699,726499,989489,1396454			12685162,12685163,12685164,12685165
12685166	23	5	18	0	Ensembl_ARS-UCD1.2||Refseq_ref_UMD_3.1.1	S100B(protein_coding 202)||S100B(mRNA)	S100 calcium binding protein B	5	9	1	146273895-146273843||148010867-148010815	E1||E1		S100B(protein_coding 202)||S100B(mRNA)	152729,166681,1131005,1302195,1347276	S100B	ENSBTAG00000004777	12685167,12685168,12685169,12685170
12685171	30	0	30	0														12685173,12685174,12685175,12685176,12685177,12685178,12685179,12685180,12685181,12685182,12685183,12685184,12685185,12685186,12685187,12685188,12685189,12685190
12685191	20	0	20	0														12685192,12685193,12685194,12685195,12685197,12685198,12685199,12685200,12685202,12685203,12685204,12685206,12685207
12685208	18	4	14	0	Ensembl_ARS-UCD1.2||Refseq_ref_UMD_3.1.1	GPX5(protein_coding 201)||GPX5(mRNA)	Glutathione peroxidase 5;epididymal secretory glutathione peroxidase-like||glutathione peroxidase 5	4	0	23||1	30237363-30237334||95126843-95126814	E1||E1		GPX5(protein_coding 201)||GPX5(mRNA)	98706,124165,433770,989903	GPX5	ENSBTAG00000012023	12685209,12685210,12685211,12685212,12685213,12685214,12685215
12685216	26	3	23	0	Ensembl_ARS-UCD1.2||Refseq_ref_UMD_3.1.1	KCNAB1(protein_coding 201)||KCNAB1(mRNA)	Potassium voltage-gated channel subfamily A member regulatory beta subunit 1||potassium channel, voltage gated subfamily A regulatory beta subunit 1	3	5	1	111118883-111111945||112019945-112013105	E1||E1		KCNAB1(protein_coding 201)||KCNAB1(mRNA)	744069,1032787,1327869	KCNAB1	ENSBTAG00000018465	12685217,12685218,12685219,12685220,12685221,12685223,12685224,12685225,12685226,12685227,12685228,12685229,12685230,12685231,12685232
12685233	33	2	31	0	Refseq_ref_UMD_3.1.1	MYH15(mRNA)	Myosin, heavy chain 15	2	0	1	53663631-53615612	E38		MYH15(mRNA)	1116020,1235603	MYH15		12685234,12685235,12685236,12685238,12685239,12685240,12685242,12685243,12685244,12685245,12685246,12685247,12685248,12685249,12685250,12685252,12685253,12685254,12685256,12685257,12685258,12685260,12685261,12685263,12685264,12685266,12685268,12685270,12685271,12685272,12685273,12685274,12685275
12685276	27	27	0	0	Ensembl_ARS-UCD1.2||Refseq_ref_UMD_3.1.1	ROPN1(protein_coding 201)||ROPN1(mRNA)	Rhophilin associated tail protein 1	27	67	1	68384919-68349811||68989608-68954539	E1-E6||E1-E6		ROPN1(protein_coding 201)||ROPN1(mRNA)	82831,115352,150887,191713,235071,365260,391870,428795,434541,441418,450190,529113,651430,695654,701852,758950,759140,781259,909844,982073,1076191,1167328,1195400,1214528,1252242,1259667,1308467	ROPN1	ENSBTAG00000006947	12685277,12685278,12685279,12685280,12685281,12685282,12685283
12685284	17	9	0	8	Refseq_ref_UMD_3.1.1	LOC101902096(pseudogene)	LOC101902096	9	9	1	153856994-153856381	E2-E4		LOC101902096(pseudogene)	97513,376473,508655,650074,895192,954832,1190298,1331028,1341304	LOC101902096		12685285,12685286,12685287
12685288	28	0	28	0														12685289,12685290,12685291,12685292,12685293,12685294,12685295,12685296
12685297	30	6	24	0	Ensembl_ARS-UCD1.2||Refseq_ref_UMD_3.1.1	CPA3(protein_coding 201)||CPA3(mRNA)	Carboxypeptidase A3	6	9	1	119329518-119313999||120268804-120253293	E10-E11||E10-E11		CPA3(protein_coding 201)||CPA3(mRNA)	93967,500150,503156,525632,572910,760836	CPA3	ENSBTAG00000015008	12685298,12685299,12685300,12685301,12685302,12685303,12685304,12685305,12685306,12685307,12685308,12685309
12685310	30	3	27	0	Ensembl_ARS-UCD1.2||Refseq_ref_UMD_3.1.1	PRKCI(protein_coding 201)||PRKCI(mRNA)	Protein kinase C iota||protein kinase C, iota	3	3	1	97163142-97094967||97951973-97883508	E1-E18||E1-E18		PRKCI(protein_coding 201)||PRKCI(mRNA)	172877,707502,936143	PRKCI	ENSBTAG00000001403	12685311,12685312,12685313,12685314,12685315,12685316,12685318,12685319,12685320,12685321,12685322,12685323,12685324,12685325,12685326,12685327,12685328,12685329
12685330	27	4	23	0	Ensembl_ARS-UCD1.2	ENSBTAG00000013378(protein_coding)	Arylacetamide deacetylase-like 2	4	3	1	116202372-116202203	E1-E2		ENSBTAG00000013378(protein_coding)	74108,258737,1053804,1303842	ENSBTAG00000013378	ENSBTAG00000013378	12685331,12685332,12685333,12685334,12685335,12685336
12685337	23	1	22	0	Refseq_ref_UMD_3.1.1	ANKRD28(mRNA)	Ankyrin repeat domain 28	1	1	1	154502405-154502381	E28		ANKRD28(mRNA)	218534	ANKRD28		12685338,12685339,12685340,12685342,12685343,12685344,12685345,12685346,12685347,12685348,12685349,12685350,12685351,12685352,12685353,12685354,12685356,12685358,12685359,12685360,12685362,12685363,12685365
12685366	32	0	32	0														12685367,12685368,12685369,12685370,12685371,12685372,12685373,12685374,12685375,12685376,12685377,12685378
12685379	28	3	25	0	Ensembl_ARS-UCD1.2||Refseq_ref_UMD_3.1.1	C2CD2(protein_coding 201)||C2CD2(mRNA)	C2 calcium dependent domain containing 2||C2 calcium-dependent domain containing 2	3	0	1	142204817-142204603||143706766-143706552	E14||E14		C2CD2(protein_coding 201)||C2CD2(mRNA)	244154,321502,689180	C2CD2	ENSBTAG00000021259	12685380,12685381,12685382,12685383,12685384,12685385,12685386,12685387,12685388,12685389,12685390,12685391,12685392,12685393,12685394,12685395
12685396	24	2	22	0	Ensembl_ARS-UCD1.2||Refseq_ref_UMD_3.1.1	RUNX1(protein_coding 201)||RUNX1(mRNA X2)	Runt related transcription factor 1||runt-related transcription factor 1, transcript variant X2	2	8	1	146975288-146975263||148678978-148678953	E3||E3	RUNX1(protein_coding 203)||	RUNX1(protein_coding 201)||RUNX1(mRNA X2)	1187095,1330711	RUNX1	ENSBTAG00000004742	12685397,12685398,12685399,12685400,12685401,12685402
12685403	17	11	0	6	Ensembl_ARS-UCD1.2||Refseq_ref_UMD_3.1.1	NLGN1(protein_coding 201)||NLGN1(mRNA)	Neuroligin 1	11	11	1	93897103-93147171||93628407-93626119	E3-E5||E6-E8		NLGN1(protein_coding 201)||NLGN1(mRNA)	90315,147335,444029,965822,1080664,1085236,1159246,1188749,1277680,1348490,1405070	NLGN1	ENSBTAG00000031891	12685404,12685405,12685406,12685407
12685409	25	11	14	0	Refseq_ref_UMD_3.1.1	LOC530102(mRNA)	Collagen alpha-6(VI) chain	11	28	1	153422987-153323743	E1-E36		LOC530102(mRNA)	161569,282410,350216,363153,427960,746545,937522,1028733,1101609,1368669,1400775	LOC530102		12685410,12685411,12685412,12685413,12685414,12685415,12685417,12685421,12685422,12685423,12685425,12685426,12685428,12685429,12685431,12685433,12685435,12685436,12685437,12685439,12685440,12685441,12685442,12685443,12685445
12685446	34	10	24	0	Ensembl_ARS-UCD1.2||Refseq_ref_UMD_3.1.1	DAZL(protein_coding 201)||DAZL(mRNA)	Deleted in azoospermia like||deleted in azoospermia-like	10	22	1	153641552-153653707||155384926-155397084	E1-E11||E1-E11		DAZL(protein_coding 201)||DAZL(mRNA)	21868,181427,534792,563522,774115,797278,810496,892515,1101303,1410761	DAZL	ENSBTAG00000000502	12685447,12685448,12685449,12685450,12685451,12685452,12685453,12685454,12685455,12685456,12685457,12685458
12685459	39	2	37	0	Ensembl_ARS-UCD1.2||Refseq_ref_UMD_3.1.1	ESYT3(protein_coding 201)||ESYT3(mRNA X1)	Extended synaptotagmin 3||extended synaptotagmin-like protein 3, transcript variant X1	2	12	1	130663817-130663792||131722823-131722798	E23||E23	ESYT3(protein_coding 202)||	ESYT3(protein_coding 201)||ESYT3(mRNA X1)	553092,915207	ESYT3	ENSBTAG00000008111	12685460,12685461,12685462,12685464,12685465,12685466,12685467,12685468,12685469,12685470,12685471,12685472,12685473,12685474,12685475,12685476,12685477,12685478,12685479,12685480,12685481,12685482
12685483	31	9	22	0	DNA			7		1	157118411-157022965				74423,274747,419960,464144,759247,826142,896495			12685484,12685485,12685486,12685487,12685488,12685489,12685490,12685491,12685492,12685493,12685494,12685495,12685496,12685497,12685498,12685499,12685500
12685501	33	33	0	0	Ensembl_ARS-UCD1.2||Refseq_ref_UMD_3.1.1	ABCF3(protein_coding 201)||ABCF3(mRNA)	ATP binding cassette subfamily F member 3	33	44	1	82960360-82967842||83573158-83580641	E1-E21||E1-E21		ABCF3(protein_coding 201)||ABCF3(mRNA)	19,160037,284038,329625,329837,362367,365095,399463,501142,653519,673155,693595,729447,737705,788488,808258,870600,902423,929265,931624,949970,950690,1025041,1068970,1088740,1098932,1150435,1164278,1206803,1340962,1364804,1372360,1374218	ABCF3	ENSBTAG00000006920	12685502,12685503,12685504,12685505,12685506,12685507,12685508,12685509,12685510,12685511,12685512,12685513,12685514,12685515,12685516,12685517,12685518,12685519,12685520,12685521,12685522
12685523	28	0	28	0														12685524,12685525,12685526,12685527,12685528,12685529,12685530,12685531,12685532,12685533,12685534,12685535,12685536,12685537,12685538,12685539
12685540	20	0	20	0														12685541,12685542,12685543,12685544
12685545	20	20	0	0	Ensembl_ARS-UCD1.2||Refseq_ref_UMD_3.1.1	IFT57(protein_coding 201)||IFT57(mRNA)	Intraflagellar transport 57	20	41	1	52953412-52879913||53368940-53295491	E1-E11||E1-E11		IFT57(protein_coding 201)||IFT57(mRNA)	140164,197382,198782,219520,239408,300210,380448,428566,467469,535061,604037,660244,679018,773078,1071473,1133392,1205678,1281523,1355464,1413512	IFT57	ENSBTAG00000005787	12685546,12685547,12685549,12685550,12685551,12685552,12685553,12685554,12685555,12685556,12685557
12685559	26	0	26	0														12685560,12685561,12685562,12685563,12685564,12685565,12685566,12685567,12685568,12685569,12685570,12685571,12685572,12685573,12685574
12685575	26	3	23	0	Ensembl_ARS-UCD1.2||Refseq_ref_UMD_3.1.1	MRPS22(protein_coding 201)||MRPS22(mRNA)	Mitochondrial ribosomal protein S22	3	2	1	129754480-129754392||130791989-130791901	E7||E8	MRPS22(protein_coding 202)||	MRPS22(protein_coding 201)||MRPS22(mRNA)	50642,615877,1401083	MRPS22	ENSBTAG00000047608	12685576,12685577,12685578,12685579,12685580,12685581,12685582,12685583
12685584	24	18	0	6	Refseq_ref_UMD_3.1.1	PP2D1(mRNA)	Protein phosphatase 2C-like domain containing 1	18	19	1	44772720-44755470	E2-E4		PP2D1(mRNA)	79774,158212,193719,259306,281492,403884,417951,493644,619420,648601,682670,786685,930440,975069,1051900,1149046,1393240,1401334	PP2D1		12685585,12685586,12685587,12685588
12685589	14	2	12	0	Ensembl_ARS-UCD1.2||Refseq_ref_UMD_3.1.1	HTR3C(protein_coding 201)||LOC532114(mRNA X1)	5-hydroxytryptamine (serotonin) receptor 3C, ionotropic;5-hydroxytryptamine (serotonin) receptor 3, family member C-like||5-hydroxytryptamine (serotonin) receptor 3, family member C-like, transcript variant X1	2	1	1	83105675-83105635||83718060-83718020	E3||E3		HTR3C(protein_coding 201)||LOC532114(mRNA X1)	643126,908974	HTR3C	ENSBTAG00000016624	12685590,12685591,12685593,12685594,12685595,12685596,12685597,12685598
12685599	25	0	25	0														12685600,12685601,12685602,12685603
12685604	25	25	0	0	Ensembl_ARS-UCD1.2||Refseq_ref_UMD_3.1.1	RTP4(protein_coding 201)||RTP4(mRNA)	Receptor transporter protein 4||receptor (chemosensory) transporter protein 4	25	38	1	79916302-79912140||80506870-80502614	E1-E2||E1-E2		RTP4(protein_coding 201)||RTP4(mRNA)	225624,269530,406506,463749,505120,522320,636100,693775,717771,744344,751765,793478,808842,814632,886196,977703,1048857,1066354,1093371,1190145,1225181,1226222,1298103,1344902,1380993	RTP4	ENSBTAG00000032265	12685605,12685606
12685607	28	2	26	0	Ensembl_ARS-UCD1.2||Refseq_ref_UMD_3.1.1	CCDC191(protein_coding 201)||CCDC191(mRNA X1)	Coiled-coil domain containing 191||coiled-coil domain containing 191, transcript variant X1	2	1	1	58734984-58734934||59130162-59138592	E17||E17	CCDC191(protein_coding 202),CCDC191(protein_coding 203)||	CCDC191(protein_coding 201)||CCDC191(mRNA X1)	108987,559956	CCDC191	ENSBTAG00000004975	12685608,12685609,12685610,12685611,12685613,12685614,12685615,12685616,12685617,12685618,12685619,12685620,12685621,12685622,12685623,12685624,12685625
12685626	24	24	0	0	Ensembl_ARS-UCD1.2||Refseq_ref_UMD_3.1.1	ATP1B3(protein_coding 201)||ATP1B3(mRNA)	ATPase Na+/K+ transporting subunit beta 3||ATPase, Na+/K+ transporting, beta 3 polypeptide	24	36	1	127086239-127050103||128085697-128050730	E1-E7||E1-E7		ATP1B3(protein_coding 201)||ATP1B3(mRNA)	2029,2224,163809,172474,206711,235860,339170,360787,384699,587510,614491,687749,760522,798549,861040,917762,973924,983620,1041436,1065026,1081976,1124076,1143709,1243471	ATP1B3	ENSBTAG00000014140	12685627,12685628,12685629,12685630,12685631,12685632,12685633,12685634,12685635
12685636	38	0	38	0														12685637,12685638,12685639,12685640,12685641,12685642,12685643,12685644,12685645,12685646,12685647,12685648,12685649,12685650,12685651,12685652,12685653,12685654,12685655,12685656,12685657,12685658
12685659	28	0	28	0														12685660,12685661,12685662,12685663,12685664,12685665,12685667
12685668	43	0	43	0														12685669,12685670,12685671,12685672,12685673,12685674,12685675,12685676,12685677,12685678,12685679,12685680,12685681,12685682,12685683,12685684,12685685,12685686,12685687,12685688,12685689,12685690,12685691,12685692
12685693	27	2	25	0	Ensembl_ARS-UCD1.2||Refseq_ref_UMD_3.1.1	KLHL24(protein_coding 201)||KLHL24(mRNA)	Kelch like family member 24	2	1	1	83449709-83449646||84063234-84063171	E1||E1		KLHL24(protein_coding 201)||KLHL24(mRNA)	235182,872203	KLHL24	ENSBTAG00000017450	12685694,12685695,12685696,12685697,12685698,12685699,12685700,12685701,12685702,12685703
12685704	25	3	22	0	Ensembl_ARS-UCD1.2||Refseq_ref_UMD_3.1.1	BDH1(protein_coding 201)||BDH1(mRNA)	3-hydroxybutyrate dehydrogenase 1||3-hydroxybutyrate dehydrogenase, type 1	3	5	1	71965428-71965348||72573701-72573621	E1||E1		BDH1(protein_coding 201)||BDH1(mRNA)	316019,602398,1350809	BDH1	ENSBTAG00000000448	12685705,12685706,12685707,12685708,12685709,12685710,12685711,12685712,12685713
12685714	34	3	31	0	Refseq_ref_UMD_3.1.1	HLCS(mRNA X1)	Holocarboxylase synthetase, transcript variant X1	3	5	1	150735441-150735285	E1		HLCS(mRNA X1)	456571,1127051,1211856	HLCS		12685715,12685716,12685717,12685718,12685719,12685720,12685721,12685722,12685723,12685724,12685725,12685726
12685727	21	0	21	0														12685728,12685729,12685730,12685731,12685732,12685734,12685736,12685739,12685740,12685741,12685742,12685745,12685746,12685747,12685748,12685749,12685750,12685751,12685754,12685755,12685756
12685757	29	8	21	0	Ensembl_ARS-UCD1.2||Refseq_ref_UMD_3.1.1	FSTL1(protein_coding 201)||FSTL1(mRNA)	Follistatin like 1	8	19	1	65156384-65140748||65760496-65744852	E1-E11||E1-E11		FSTL1(protein_coding 201)||FSTL1(mRNA)	408786,419957,568588,1120994,1230118,1234533,1281252,1313817	FSTL1	ENSBTAG00000022155	12685758,12685759,12685760,12685761,12685762,12685763,12685764,12685765,12685766,12685767,12685768
12685769	25	0	25	0														12685770,12685771,12685772,12685773,12685774,12685775,12685776
12685777	22	0	22	0														12685778,12685779,12685781,12685782,12685783,12685784,12685785,12685786
12685787	27	0	27	0														12685788,12685789,12685790,12685792,12685793,12685794,12685795,12685796,12685797,12685798,12685799,12685800,12685801,12685802,12685803
12685804	17	17	0	0	Ensembl_ARS-UCD1.2||Refseq_ref_UMD_3.1.1	EPHB1(protein_coding 201)||EPHB1(mRNA)	EPH receptor B1	17	42	1	134553081-134087125||135658351-135191180	E2-E16||E2-E17		EPHB1(protein_coding 201)||EPHB1(mRNA)	27923,196983,243125,280821,291363,317276,340974,533540,712944,781306,849493,936790,1087832,1104617,1122328,1142967,1361097	EPHB1	ENSBTAG00000015377	12685805,12685806,12685807,12685812,12685813,12685814,12685815,12685816,12685817,12685818,12685819,12685820
12685821	12	0	12	0														12685822,12685823
12685825	25	0	25	0														12685826,12685827,12685828,12685829,12685830,12685831,12685832,12685833,12685834,12685835
12685836	29	0	29	0														12685837,12685838,12685839,12685840,12685841,12685842,12685843,12685844,12685845,12685846,12685847,12685848,12685849,12685850,12685851,12685852,12685853,12685854,12685855,12685856,12685857,12685858,12685860,12685861,12685862,12685863,12685864,12685866,12685867
12685868	30	2	28	0	Refseq_ref_UMD_3.1.1	METTL6(mRNA X2)	Methyltransferase like 6, transcript variant X2	2	4	1	154171653-154171626	E1		METTL6(mRNA X2)	391171,941909	METTL6		12685869,12685870,12685871,12685872,12685873,12685874,12685875,12685876
12685877	31	2	29	0	Refseq_ref_UMD_3.1.1	NCAM2(mRNA)	Neural cell adhesion molecule 2	2	0	1	14788753-14788554	E18		NCAM2(mRNA)	12325,1049658	NCAM2		12685878,12685879,12685880,12685881,12685882,12685883,12685884,12685885,12685887,12685888,12685889,12685890,12685891,12685892,12685893,12685894,12685895
12685896	22	22	0	0	Ensembl_ARS-UCD1.2	SLC9C1(protein_coding 201)	Solute carrier family 9 member C1	21	34	1	57055611-56963774	E1-E23		SLC9C1(protein_coding 201)	23389,47322,191024,252846,254869,322896,418623,442745,452072,514634,647954,667218,679758,685192,696241,778715,929059,1030453,1080260,1127498,1323708	SLC9C1	ENSBTAG00000019332	12685897,12685900,12685901,12685902,12685904,12685905,12685906,12685907,12685908,12685909,12685911,12685912,12685913,12685914,12685915,12685916,12685917,12685918,12685919,12685920,12685921,12685922
12685923	22	6	16	0	Ensembl_ARS-UCD1.2||Refseq_ref_UMD_3.1.1	SCHIP1(protein_coding 201)||SCHIP1(mRNA)	Schwannomin interacting protein 1	6	0	1	107561428-107564269||108384314-108384126	E1||E1		SCHIP1(protein_coding 201)||SCHIP1(mRNA)	398136,542634,770100,851809,911041,1253204	SCHIP1	ENSBTAG00000014960	12685924,12685925,12685926,12685927,12685928,12685929,12685930,12685931,12685932
12685933	22	22	0	0	Ensembl_ARS-UCD1.2||Refseq_ref_UMD_3.1.1	LRRC58(protein_coding 201)||LRRC58(mRNA)	Leucine rich repeat containing 58	22	21	1	65096570-65078574||65700673-65680788	E1-E4||E1-E4		LRRC58(protein_coding 201)||LRRC58(mRNA)	20920,92739,213071,482295,516869,540522,584042,620274,794468,814105,835796,859965,886860,1021394,1039786,1165364,1197902,1224268,1323993,1328730,1371234,1382222	LRRC58	ENSBTAG00000033170	12685934,12685935,12685936,12685937,12685938
12685939	20	0	20	0														12685940,12685941,12685942,12685943,12685944,12685947,12685948,12685949,12685950,12685951,12685952,12685953
12685954	24	1	23	0	Ensembl_ARS-UCD1.2||Refseq_ref_UMD_3.1.1	NCK1(protein_coding 201)||NCK1(mRNA)	NCK adaptor protein 1	1	0	1	132217295-132217271||133320096-133320072	E1||E1		NCK1(protein_coding 201)||NCK1(mRNA)	851877	NCK1	ENSBTAG00000018427	12685955,12685956,12685957,12685958,12685959
12685960	42	0	42	0														12685961,12685962,12685963,12685964,12685965,12685966,12685967,12685968,12685969,12685970,12685971,12685972,12685973,12685974,12685975,12685976,12685977,12685978,12685979,12685980,12685981,12685982,12685983,12685984
12685985	31	0	31	0														12685986,12685987,12685988,12685989,12685990,12685991,12685992,12685993,12685994,12685995,12685996,12685997,12685998,12685999,12686000,12686001,12686002,12686003
12686004	26	0	26	0														12686005,12686006,12686007,12686008,12686009,12686010,12686011,12686012,12686013,12686014,12686017,12686018,12686019,12686020,12686021,12686022,12686024,12686026,12686027,12686028,12686029,12686030,12686031,12686032,12686033,12686034
12686035	23	7	16	0	Refseq_ref_UMD_3.1.1	DRD3(mRNA X1)	Dopamine receptor D3, transcript variant X1	7	4	1	59318867-59297306	E1-E5		DRD3(mRNA X1)	81079,193072,272823,420327,952715,1045095,1176442	DRD3		12686036,12686038,12686039,12686040,12686041,12686042,12686043
12686044	21	1	20	0	Refseq_ref_UMD_3.1.1	PXYLP1(mRNA X1)	2-phosphoxylose phosphatase 1, transcript variant X1	1	0	1	128772269-128772245	E7		PXYLP1(mRNA X1)	169094	PXYLP1		12686045,12686046,12686047,12686048
12686049	24	3	21	0	Ensembl_ARS-UCD1.2||Refseq_ref_UMD_3.1.1	HUNK(protein_coding 202)||HUNK(mRNA)	Hormonally up-regulated Neu-associated kinase	3	18	1	3502204-3502088||2781856-2781740	E1||E1		HUNK(protein_coding 202)||HUNK(mRNA)	146926,317975,1263175	HUNK	ENSBTAG00000020762	12686050,12686051,12686053,12686054,12686055,12686056,12686057,12686058,12686059,12686060
12686061	29	29	0	0	Ensembl_ARS-UCD1.2||Refseq_ref_UMD_3.1.1	TMPRSS3(protein_coding 201)||TMPRSS3(mRNA)	Transmembrane serine protease 3||transmembrane protease, serine 3	29	74	1	142680492-142663273||144242520-144225301	E1-E11||E1-E11		TMPRSS3(protein_coding 201)||TMPRSS3(mRNA)	45481,148703,164493,224156,268604,274531,296352,317197,340429,517729,567547,580972,586209,596398,703457,750631,800967,836461,875580,894568,972881,975457,1105319,1153864,1180631,1262953,1327860,1346768,1358226	TMPRSS3	ENSBTAG00000021280	12686062,12686063,12686064,12686065,12686066,12686067,12686068,12686069,12686070,12686071,12686072
12686073	12	0	12	0	DNA			0		1;13	157729862-157729924;43443670-43443732				441284,575128,977824			12686074,12686081,12686082
12686083	21	0	21	0														12686084,12686085,12686086,12686087,12686088,12686089,12686090,12686091,12686093
12686094	22	3	19	0	Ensembl_ARS-UCD1.2||Refseq_ref_UMD_3.1.1	ZBTB11(protein_coding 201)||ZBTB11(mRNA)	Zinc finger and BTB domain containing 11	3	12	1	46058480-46057972||46412250-46411742	E11||E11		ZBTB11(protein_coding 201)||ZBTB11(mRNA)	70546,779843,1359370	ZBTB11	ENSBTAG00000013460	12686095,12686096,12686097,12686098,12686099,12686100,12686102,12686103,12686104,12686105,12686106,12686107
12686108	26	26	0	0	Ensembl_ARS-UCD1.2||Refseq_ref_UMD_3.1.1	OSBPL11(protein_coding 201)||OSBPL11(mRNA)	Oxysterol binding protein like 11	26	35	1	70053509-69962482||70637166-70573646	E1-E13||E1-E13		OSBPL11(protein_coding 201)||OSBPL11(mRNA)	112623,143776,192146,201342,215920,359426,374855,390567,426118,492190,537571,605076,785916,839030,914107,932529,936110,1008571,1067585,1082191,1091624,1209993,1229209,1339492,1351523,1403228	OSBPL11	ENSBTAG00000006471	12686109,12686110,12686111,12686112,12686113,12686114,12686115,12686116,12686117,12686118,12686119,12686120,12686121,12686122,12686123
12686124	39	3	36	0	Ensembl_ARS-UCD1.2||Refseq_ref_UMD_3.1.1	CIP2A(protein_coding 201)||KIAA1524(mRNA)	Cell proliferation regulating inhibitor of protein phosphatase 2A||KIAA1524 ortholog	3	5	1	53338498-53314673||53753753-53729902	E1-E19||E1-E19		CIP2A(protein_coding 201)||KIAA1524(mRNA)	323748,339425,493313	CIP2A	ENSBTAG00000017140	12686125,12686126,12686127,12686128,12686129,12686130,12686131,12686132,12686133,12686134,12686135,12686136,12686137,12686138,12686139,12686140,12686141,12686142,12686143,12686144
12686145	31	3	28	0	Ensembl_ARS-UCD1.2	ENSBTAG00000026836(protein_coding)	ENSBTAG00000026836	3	1	1	45369549-45343102	E10		ENSBTAG00000026836(protein_coding)	101702,478030,1236376	ENSBTAG00000026836	ENSBTAG00000026836	12686146,12686147,12686148,12686149,12686150,12686151,12686152,12686153,12686154,12686155,12686156
12686157	23	0	23	0														12686158,12686159,12686160,12686161,12686162,12686163,12686164
12686165	24	8	16	0	Ensembl_ARS-UCD1.2||Refseq_ref_UMD_3.1.1	JAM2(protein_coding 201)||JAM2(mRNA)	Junctional adhesion molecule 2	8	0	1	10705166-10703531||10165607-10083447	E1-E10||E1-E10		JAM2(protein_coding 201)||JAM2(mRNA)	8640,101207,226187,429587,608110,623587,1075550,1129745	JAM2	ENSBTAG00000000603	12686166,12686167,12686168,12686169,12686170,12686171,12686172,12686173,12686174,12686175
12686176	29	29	0	0	Ensembl_ARS-UCD1.2||Refseq_ref_UMD_3.1.1	SEC62(protein_coding 201)||SEC62(mRNA)	SEC62 homolog, preprotein translocation factor	29	48	1	97405867-97388486||98195291-98177913	E1-E8||E1-E8		SEC62(protein_coding 201)||SEC62(mRNA)	22703,29374,33986,122578,129782,148353,151616,180192,270737,334067,341724,441026,457162,516736,547791,555959,609818,684612,736708,753756,821869,841035,922643,1101553,1185728,1192440,1349420,1370320,1387178	SEC62	ENSBTAG00000039442	12686177,12686178,12686179,12686180,12686181,12686182,12686183,12686184,12686185,12686186
12686187	33	0	33	0														12686188,12686190,12686192,12686193,12686194,12686195,12686196,12686197,12686198,12686200,12686201,12686202,12686203,12686205,12686206,12686208,12686209,12686210,12686211,12686212,12686213,12686216,12686217,12686219,12686221,12686223,12686224,12686225,12686226,12686227,12686228,12686229,12686230
12686231	31	0	31	0														12686232,12686233,12686234,12686235,12686236,12686237,12686238,12686239,12686240,12686241,12686242
12686243	26	0	26	0														12686244,12686245,12686246,12686247,12686248,12686249,12686250,12686251,12686252
12686253	17	17	0	0	Refseq_ref_UMD_3.1.1	DVL3(mRNA)	Dishevelled segment polarity protein 3	17	31	1	83596218-83593892	E2-E16		DVL3(mRNA)	11774,14434,25424,164896,201182,223356,372842,410739,439985,477406,746598,799676,1062342,1114308,1208243,1294403,1366682	DVL3		12686254,12686255,12686256,12686257,12686259,12686260,12686261,12686264,12686265,12686266,12686267,12686269
12686270	19	19	0	0	Ensembl_ARS-UCD1.2||Refseq_ref_UMD_3.1.1	OLIG1(protein_coding 201)||OLIG1(mRNA)	Oligodendrocyte transcription factor 1	19	34	1	2499871-2499080||1777299-1776508	E1||E1		OLIG1(protein_coding 201)||OLIG1(mRNA)	72908,202100,210638,435393,524863,527699,566705,619607,851107,887783,975139,1024466,1026447,1039677,1047380,1079373,1148151,1161109,1390533	OLIG1	ENSBTAG00000037547	12686271
12686272	25	4	21	0	Refseq_ref_UMD_3.1.1	IL1RAP(mRNA)	Interleukin 1 receptor accessory protein	4	4	1	77343626-77229086	E8		IL1RAP(mRNA)	179278,219621,457912,1267760	IL1RAP		12686273,12686274,12686275,12686276,12686277,12686278,12686279,12686280,12686281
12686282	20	19	0	1	Refseq_ref_UMD_3.1.1	FAM43A(mRNA)	Family with sequence similarity 43 member A	19	38	1	73469779-73467776	E1		FAM43A(mRNA)	124888,196422,225425,294374,443567,451795,473694,570328,590831,611255,611384,702458,886819,1002098,1055833,1291591,1308120,1328822,1340663	FAM43A		12686283,12686284
12686285	28	0	28	0														12686286,12686287,12686288,12686289,12686290,12686291,12686292,12686293,12686294,12686295
12686296	25	25	0	0	Ensembl_ARS-UCD1.2||Refseq_ref_UMD_3.1.1	RBM11(protein_coding 201)||RBM11(mRNA)	RNA binding motif protein 11	25	56	1	22967106-22948321||22457043-22455555	E1-E5||E1-E5		RBM11(protein_coding 201)||RBM11(mRNA)	43240,66153,78649,106321,155540,189836,226036,343479,453385,505957,821387,863708,877087,900500,947140,992161,1033833,1168293,1175343,1188119,1211790,1274567,1274990,1325753,1399231	RBM11	ENSBTAG00000034347	12686297,12686298,12686299,12686300,12686301,12686302,12686303
12686304	22	22	0	0	Ensembl_ARS-UCD1.2||Refseq_ref_UMD_3.1.1	HES1(protein_coding 201)||HES1(mRNA)	Hes family bHLH transcription factor 1	22	69	1	73365413-73362820||73976719-73974470	E1-E4||E1-E4		HES1(protein_coding 201)||HES1(mRNA)	32050,110703,217168,293229,312788,331456,341784,350080,389582,465771,477986,577563,634411,694286,716723,960381,1006353,1087750,1109394,1210887,1258164,1283553	HES1	ENSBTAG00000000569	12686305,12686306,12686307,12686308,12686309,12686310
12686311	39	0	39	0														12686312,12686314,12686315,12686316,12686317,12686318,12686319,12686320,12686321,12686322,12686323,12686324,12686325,12686326,12686327,12686328,12686329,12686330,12686331,12686332,12686333
12686334	33	0	33	0														12686335,12686336,12686337,12686338,12686339,12686340,12686341,12686342,12686343,12686344,12686345,12686346,12686347,12686348,12686349,12686350,12686351,12686352,12686353
12686354	22	2	20	0	Ensembl_ARS-UCD1.2||Refseq_ref_UMD_3.1.1	KPNA1(protein_coding 201)||KPNA1(mRNA)	Karyopherin subunit alpha 1||karyopherin alpha 1	2	1	1	66876727-66876615||67477486-67477374	E1||E1		KPNA1(protein_coding 201)||KPNA1(mRNA)	754580,1128623	KPNA1	ENSBTAG00000011143	12686355,12686356,12686357,12686358,12686359,12686360,12686361,12686362,12686363,12686364,12686365,12686367,12686368,12686369
12686370	34	2	30	2	Ensembl_ARS-UCD1.2||Refseq_ref_UMD_3.1.1	PSMD2(protein_coding 201)||PSMD2(mRNA)	Proteasome 26S subunit, non-ATPase 2	2	6	1	82885091-82884669||83497893-83497471	E16||E16		PSMD2(protein_coding 201)||PSMD2(mRNA)	30036,707734	PSMD2	ENSBTAG00000005660	12686371,12686372,12686373,12686374,12686375,12686376,12686377,12686378,12686379,12686380,12686381,12686383,12686384,12686385,12686386,12686387,12686388,12686389,12686390,12686391,12686392
12686393	26	26	0	0	Ensembl_ARS-UCD1.2||Refseq_ref_UMD_3.1.1	MELTF(protein_coding 201)||MFI2(mRNA)	Melanotransferrin||antigen p97 (melanoma associated) identified by monoclonal antibodies 133.2 and 96.5	26	61	1	71498676-71476705||72109916-72086132	E1-E16||E1-E16		MELTF(protein_coding 201)||MFI2(mRNA)	82926,100888,184667,187313,254877,482080,585840,599313,599798,651479,660214,698571,716090,742125,806007,823495,858127,930679,947482,1080573,1104132,1206480,1244009,1345462,1356421,1389630	MELTF	ENSBTAG00000002998	12686394,12686395,12686396,12686397,12686398,12686399,12686400,12686401,12686402,12686403,12686405,12686406,12686407,12686408,12686409,12686410
12686411	25	0	25	0														12686412,12686413
12686414	24	24	0	0	Ensembl_ARS-UCD1.2||Refseq_ref_UMD_3.1.1	ZBED2(protein_coding 201)||ZBED2(mRNA X1)	Zinc finger BED-type containing 2||zinc finger, BED-type containing 2, transcript variant X1	24	127	1	56343556-56342943||56762218-56761605	E1||E3	||ZBED2(mRNA X2)	ZBED2(protein_coding 201)||ZBED2(mRNA X1)	7347,52313,137755,156235,222501,251201,266275,301343,482175,511663,516855,720087,822698,848693,1101294,1129704,1161670,1164916,1255026,1275152,1291114,1305647,1348612,1397172	ZBED2	ENSBTAG00000046637	12686415
12686416	23	23	0	0	Refseq_ref_UMD_3.1.1	ARL14(mRNA)	ADP ribosylation factor like GTPase 14	23	40	1	107688260-107687604	E1		ARL14(mRNA)	19092,39524,129297,166566,183590,207946,409959,461437,501374,546811,578563,748275,824321,858640,906073,943266,981171,1017201,1048343,1076104,1193889,1362669,1409267	ARL14		12686417,12686418
12686419	32	30	0	2	Ensembl_ARS-UCD1.2||Refseq_ref_UMD_3.1.1	UBXN7(protein_coding 201)||UBXN7(mRNA)	UBX domain protein 7	30	28	1	70965890-70935059||71573220-71542388	E1-E11||E1-E11		UBXN7(protein_coding 201)||UBXN7(mRNA)	68461,104805,109948,124442,131672,135963,156107,185067,203941,283352,326755,349919,479128,552099,561024,617375,654143,664169,714201,793436,815367,828943,842538,844425,904146,925749,1069260,1075357,1103498,1347733	UBXN7	ENSBTAG00000007577	12686420,12686421,12686422,12686423,12686424,12686425,12686426,12686427,12686428,12686430,12686431
12686432	21	3	18	0	Ensembl_ARS-UCD1.2||Refseq_ref_UMD_3.1.1	IGSF11(protein_coding 202)||IGSF11(mRNA)	Immunoglobulin superfamily member 11	3	3	1	63750446-63750354||64357919-64357827	E1||E1		IGSF11(protein_coding 202)||IGSF11(mRNA)	227078,736504,811629	IGSF11	ENSBTAG00000045704	12686433,12686434,12686435,12686436,12686437,12686438,12686439,12686441
12686442	25	25	0	0	Ensembl_ARS-UCD1.2||Refseq_ref_UMD_3.1.1	CPOX(protein_coding 201)||CPOX(mRNA)	Coproporphyrinogen oxidase	25	39	1	42901403-42888162||42531526-42518062	E1-E7||E1-E7		CPOX(protein_coding 201)||CPOX(mRNA)	44858,98692,155539,156548,173609,181859,196511,329372,461412,497099,525038,700654,704079,763222,802306,829307,909483,916019,947969,1192245,1193390,1238426,1253983,1305374,1348696	CPOX	ENSBTAG00000004124	12686443,12686444,12686445,12686446,12686447,12686448,12686449,12686450,12686451
12686452	31	0	31	0														12686453,12686454,12686455,12686456,12686457,12686458,12686459,12686460,12686461,12686462,12686463,12686464
12686465	31	2	29	0	Ensembl_ARS-UCD1.2||Refseq_ref_UMD_3.1.1	RIOX2(protein_coding 201)||MINA(mRNA)	Ribosomal oxygenase 2||MYC induced nuclear antigen	2	1	1	42195219-42195137||41826919-41826837	E1||E1		RIOX2(protein_coding 201)||MINA(mRNA)	130360,935595	RIOX2	ENSBTAG00000015546	12686466,12686467,12686468,12686469,12686470,12686471,12686472,12686473,12686474,12686475,12686476,12686477
12686478	19	3	16	0	Ensembl_ARS-UCD1.2||Refseq_ref_UMD_3.1.1	POPDC2(protein_coding 202)||POPDC2(mRNA)	Popeye domain containing 2	3	12	1	64414919-64414780||65013974-65013835	E3||E3		POPDC2(protein_coding 202)||POPDC2(mRNA)	411978,436563,1045235	POPDC2	ENSBTAG00000005604	12686479,12686480,12686481,12686482,12686483
12686484	28	5	23	0	Refseq_ref_UMD_3.1.1	HRASLS(mRNA 2)	HRAS like suppressor, transcript variant 2	5	3	1	74785096-74777445	E2-E5		HRASLS(mRNA 2)	537904,767498,814903,880530,1113524	HRASLS		12686485,12686486,12686487,12686488,12686489,12686490
12686491	37	37	0	0	Ensembl_ARS-UCD1.2||Refseq_ref_UMD_3.1.1	BRWD1(protein_coding 201)||BRWD1(mRNA)	Bromodomain and WD repeat domain containing 1	37	37	1	139292492-139238843||140841604-140741657	E1-E42||E1-E43		BRWD1(protein_coding 201)||BRWD1(mRNA)	33783,129617,154475,167909,256028,370638,379111,416083,442951,455580,586113,618631,621618,648188,654259,654756,687911,710764,776373,779091,782531,789419,820313,825054,890922,892732,912036,915371,987581,1009198,1134797,1207783,1250143,1296869,1309317,1338685,1381997	BRWD1	ENSBTAG00000013602	12686492,12686493,12686494,12686495,12686496,12686497,12686498,12686499,12686500,12686501,12686503,12686504,12686505,12686507,12686508,12686509,12686510,12686511,12686512,12686513,12686514,12686515,12686516,12686517,12686518,12686520,12686521,12686522,12686523,12686525,12686526,12686527,12686528,12686529,12686531,12686532,12686533
12686534	22	2	20	0														12686535,12686536,12686537,12686538,12686539,12686540,12686541
12686542	25	2	21	2	Ensembl_ARS-UCD1.2||Refseq_ref_UMD_3.1.1	MAP3K7CL(protein_coding 201)||MAP3K7CL(mRNA X1)	MAP3K7 C-terminal like||MAP3K7 C-terminal like, transcript variant X1	2	6	1	7006546-7006499||6367455-6367408	E1||E1	MAP3K7CL(protein_coding 202)||	MAP3K7CL(protein_coding 201)||MAP3K7CL(mRNA X1)	52357,544284	MAP3K7CL	ENSBTAG00000007444	12686543,12686544,12686545,12686546,12686547,12686548,12686549
12686550	22	22	0	0	Ensembl_ARS-UCD1.2||Refseq_ref_UMD_3.1.1	EPHB3(protein_coding 201)||EPHB3(mRNA)	EPH receptor B3	22	79	1	82631643-82611049||83211722-83201863	E2-E16||E1-E15		EPHB3(protein_coding 201)||EPHB3(mRNA)	27990,149695,237774,248429,251155,359363,548895,579020,581878,625001,626977,722000,855161,931522,1050589,1151693,1180361,1194647,1203247,1236466,1240849,1365513	EPHB3	ENSBTAG00000005313	12686551,12686553,12686554,12686555,12686556,12686558,12686560,12686561,12686563,12686564,12686565,12686566
12686567	27	27	0	0	Ensembl_ARS-UCD1.2||Refseq_ref_UMD_3.1.1	TIPARP(protein_coding 201)||TIPARP(mRNA)	TCDD inducible poly(ADP-ribose) polymerase||TCDD-inducible poly(ADP-ribose) polymerase	27	44	1	110952519-110928204||111853679-111829361	E2-E6||E2-E6		TIPARP(protein_coding 201)||TIPARP(mRNA)	45287,64505,98579,173567,219555,236279,329651,452582,462780,465889,499653,687435,701041,722459,722887,735940,777234,789688,851351,888080,928593,972605,1002325,1023461,1198874,1256183,1349373	TIPARP	ENSBTAG00000012120	12686568,12686569,12686570,12686571,12686572,12686573
12686574	22	22	0	0	Ensembl_ARS-UCD1.2||Refseq_ref_UMD_3.1.1	PTX3(protein_coding 201)||PTX3(mRNA)	Pentraxin 3	22	42	1	110164262-110158202||111033845-111027808	E1-E3||E1-E3		PTX3(protein_coding 201)||PTX3(mRNA)	2229,18083,21475,26929,76355,212929,264908,306238,432654,444889,460176,466861,470689,550206,709133,782309,872434,1073028,1210492,1245725,1301721,1333132	PTX3	ENSBTAG00000009012	12686575,12686576,12686577,12686578,12686579
12686580	26	9	17	0	Refseq_ref_UMD_3.1.1	PPM1L(mRNA)	Protein phosphatase, Mg2+/Mn2+ dependent 1L	9	15	1	107241525-107241102	E1		PPM1L(mRNA)	286922,649141,899358,974238,1026419,1257649,1340204,1352496,1377589	PPM1L		12686581,12686582,12686583,12686584,12686585,12686586
12686587	25	0	25	0														12686588,12686589,12686590,12686591,12686592,12686593
12686594	28	0	28	0														12686595,12686596,12686597,12686598,12686599,12686600,12686601,12686602
12686603	8	4	0	4	Refseq_ref_UMD_3.1.1	LOC613595(pseudogene)	ID=id14031;Parent=gene628;Dbxref=GeneID:613595;gbkey=exon;gene=LOC613595	4	3	1	84325139-84324148	E1		LOC613595(pseudogene)	268342,323413,838862,966285	LOC613595		12686604,12686605
12686606	28	11	17	0	Refseq_ref_UMD_3.1.1	DNMT3L(mRNA)	DNA (cytosine-5-)-methyltransferase 3-like	8	22	1	145716119-145708924	E5-E11		ENSBTAG00000014882(protein_coding),DNMT3L(mRNA),ENSBTAG00000014882(protein_coding)	83383,311301,685869,723041,771708,893665,1257773,1301281	DNMT3L		12686607,12686608,12686609,12686610,12686611,12686612,12686613,12686614,12686615,12686616,12686617,12686618
12686619	17	3	14	0	Ensembl_ARS-UCD1.2||Refseq_ref_UMD_3.1.1	RNF168(protein_coding 201)||RNF168(mRNA)	Ring finger protein 168||ring finger protein 168, E3 ubiquitin protein ligase	3	1	1	71023045-71022855||71632264-71632074	E1||E1	RNF168(protein_coding 202)||	RNF168(protein_coding 201)||RNF168(mRNA)	215692,448689,1125638	RNF168	ENSBTAG00000013317	12686620,12686621,12686622,12686623,12686625,12686626,12686627,12686628
12686629	18	12	6	0	Refseq_ref_UMD_3.1.1	LOC104970809(ncRNA)	Uncharacterized LOC104970809	12	0	1	35676673-35676430	E1-E2		LOC104970809(ncRNA)	119052,160998,300689,682312,693136,863996,901684,945576,963101,1007333,1237944,1266878	LOC104970809		12686630,12686634,12686635
12686636	25	3	22	0	Ensembl_ARS-UCD1.2||Refseq_ref_UMD_3.1.1	HACD2(protein_coding 201)||HACD2(mRNA)	3-hydroxyacyl-CoA dehydratase 2	3	17	1	67952571-67952516||68550666-68550611	E7||E7		HACD2(protein_coding 201)||HACD2(mRNA)	150277,360159,1210497	HACD2	ENSBTAG00000023607	12686637,12686638,12686639,12686640,12686641,12686642,12686643
12686644	9	8	1	0	Ensembl_ARS-UCD1.2||Refseq_ref_UMD_3.1.1	DPPA2(protein_coding 201)||DPPA2(mRNA)	Developmental pluripotency associated 2	8	0	1	54070597-54058902||54493287-54481592	E1-E7||E1-E7		DPPA2(protein_coding 201)||DPPA2(mRNA)	141731,322258,448773,647886,751652,955218,975435,987668	DPPA2	ENSBTAG00000020460	12686645,12686652
12686653	23	3	20	0	Ensembl_ARS-UCD1.2||Refseq_ref_UMD_3.1.1	CEP19(protein_coding 201)||CEP19(mRNA)	Centrosomal protein 19||centrosomal protein 19kDa	3	4	1	71224337-71224220||71835524-71835407	E1||E1		CEP19(protein_coding 201)||CEP19(mRNA)	469170,1067685,1091185	CEP19	ENSBTAG00000013192	12686654,12686655,12686656,12686657,12686658
12686659	25	13	12	0	Ensembl_ARS-UCD1.2||Refseq_ref_UMD_3.1.1	CHODL(protein_coding 201)||CHODL(mRNA)	Chondrolectin	13	0	1	18736743-18712989||18233039-18209265	E1-E6||E1-E6		CHODL(protein_coding 201)||CHODL(mRNA)	129885,146905,311548,455182,688914,813312,876549,883916,1008957,1015691,1078479,1335028,1375045	CHODL	ENSBTAG00000000588	12686660,12686661,12686662,12686663,12686664,12686665,12686666,12686667
12686668	25	0	25	0														12686669,12686670,12686671,12686672,12686673,12686674,12686675,12686676,12686677
12686678	24	17	0	7	Refseq_ref_UMD_3.1.1	TDRP(mRNA)	Testis development related protein	17	48	1	148301445-148300685	E3-E4		TDRP(mRNA)	49264,115820,176441,279209,316202,628911,717961,798037,802543,920605,1006622,1046389,1105716,1283738,1296878,1307865,1361749	TDRP		12686679,12686680,12686681,12686682
12686683	27	1	26	0	DNA			1		1	84212214-84212190				452103			12686684,12686685,12686687,12686688,12686689,12686690,12686691,12686693,12686694,12686695,12686696,12686697,12686698,12686699,12686701,12686702,12686703,12686704,12686706,12686707,12686708,12686709,12686710,12686711,12686712,12686713,12686714
12686715	22	7	15	0	Refseq_ref_UMD_3.1.1	UBE2G2(mRNA)	Ubiquitin conjugating enzyme E2G 2	7	18	1	146120823-146113572	E3		UBE2G2(mRNA)	545452,561816,710564,803022,812402,1100267,1374032	UBE2G2		12686716,12686717,12686718,12686719
12686720	40	0	40	0														12686721,12686722,12686723,12686724,12686725,12686726,12686727,12686728,12686729,12686730,12686731,12686733,12686734,12686735,12686736,12686737,12686738,12686739,12686740,12686741,12686742,12686743
12686744	22	0	22	0														12686745,12686746,12686747,12686748,12686749,12686750,12686751,12686752,12686753,12686754,12686755,12686756,12686757,12686758,12686759
12686760	23	23	0	0	Ensembl_ARS-UCD1.2||Refseq_ref_UMD_3.1.1	PSMG1(protein_coding 201)||PSMG1(mRNA)	Proteasome assembly chaperone 1||proteasome (prosome, macropain) assembly chaperone 1	23	35	1	139225724-139238318||140726638-140739233	E2-E7||E2-E7		PSMG1(protein_coding 201)||PSMG1(mRNA)	61920,79225,184213,353283,590730,602063,643408,709772,734612,757451,762055,767091,854210,863997,965977,1052313,1155783,1215571,1293747,1336705,1353714,1395374,1397297	PSMG1	ENSBTAG00000013600	12686761,12686762,12686763,12686764,12686765,12686766,12686767
12686768	8	8	0	0	Ensembl_ARS-UCD1.2||Refseq_ref_UMD_3.1.1	HMGN1(protein_coding 201)||HMGN1(mRNA)	High mobility group nucleosome binding domain 1	8	21	1	139406065-139412413||140906975-140913318	E5||E6		HMGN1(protein_coding 201)||HMGN1(mRNA)	60246,335195,509269,853783,1139616,1204834,1257628,1289537	HMGN1	ENSBTAG00000018768	12686769
12686774	24	0	24	0														12686775,12686776,12686777,12686778,12686779,12686780,12686781,12686782,12686783,12686784,12686785,12686786,12686787,12686788,12686789,12686790
12686791	31	6	25	0	Ensembl_ARS-UCD1.2||Refseq_ref_UMD_3.1.1	TMEM39A(protein_coding 201)||TMEM39A(mRNA)	Transmembrane protein 39A	6	2	1	64240447-64211731||64835474-64806765	E1-E9||E1-E9		TMEM39A(protein_coding 201)||TMEM39A(mRNA)	122430,449965,1124296,1196402,1211565,1356132	TMEM39A	ENSBTAG00000000213	12686792,12686793,12686794,12686795,12686796,12686797,12686798,12686799,12686800,12686801,12686802
12686803	24	1	23	0	Ensembl_ARS-UCD1.2||Refseq_ref_UMD_3.1.1	N6AMT1(protein_coding 202)||N6AMT1(mRNA X3)	N-6 adenine-specific DNA methyltransferase 1||N-6 adenine-specific DNA methyltransferase 1 (putative), transcript variant X3	1	6	1	7280811-7280787||6643879-6643855	E6||E6	||N6AMT1(mRNA)	N6AMT1(protein_coding 202)||N6AMT1(mRNA X3)	138201	N6AMT1	ENSBTAG00000001412	12686804,12686805,12686806,12686807,12686808,12686809,12686810
12686811	23	7	16	0	Ensembl_ARS-UCD1.2||Refseq_ref_UMD_3.1.1	SMIM11A(protein_coding 201)||SMIM11A(mRNA)	Small integral membrane protein 11A	7	48	1	1118300-1105543||478992-466236	E4||E4		SMIM11A(protein_coding 201)||SMIM11A(mRNA)	177736,388462,631061,1181752,1305094,1391472,1407575	SMIM11A	ENSBTAG00000011528	12686812,12686813,12686814
12686816	29	0	29	0														12686817,12686818,12686819,12686820,12686821,12686822,12686823,12686824,12686825,12686826,12686827,12686828,12686829,12686830,12686831
12686832	26	7	19	0	Ensembl_ARS-UCD1.2||Refseq_ref_UMD_3.1.1	MRPS6(protein_coding 202)||MRPS6(mRNA)	Mitochondrial ribosomal protein S6	7	10	1	1391306-1391255||670463-670412	E1||E1		MRPS6(protein_coding 202)||MRPS6(mRNA)	9196,154192,167595,550078,962347,1357466,1369580	MRPS6	ENSBTAG00000012594	12686833,12686834,12686835,12686836
12686837	26	1	25	0	Ensembl_ARS-UCD1.2||Refseq_ref_UMD_3.1.1	TPRG1(protein_coding 201)||TPRG1(mRNA)	Tumor protein p63 regulated 1	1	6	1	78015378-78015354||78604519-78604495	E1||E1		TPRG1(protein_coding 201)||TPRG1(mRNA)	960487	TPRG1	ENSBTAG00000032538	12686838,12686839,12686840,12686841,12686842,12686843,12686844
12686845	25	0	25	0														12686846,12686847,12686848,12686849,12686850,12686851,12686852,12686853,12686854,12686855,12686856,12686857,12686858,12686859,12686860,12686862,12686863,12686864,12686865,12686866,12686867,12686868,12686869,12686870,12686871
12686872	13	2	11	0	Ensembl_ARS-UCD1.2	ENSBTAG00000033740(protein_coding)	ENSBTAG00000033740	2	2	1	115264458-115264340	E1		ENSBTAG00000033740(protein_coding)	789011,1064334	ENSBTAG00000033740	ENSBTAG00000033740	12686873
12686874	46	0	46	0														12686875,12686876,12686877,12686878,12686880,12686881,12686882,12686883,12686884,12686885,12686886,12686887,12686888,12686889,12686890,12686891,12686892,12686893,12686894,12686895,12686896,12686897,12686898,12686899,12686900,12686901,12686902,12686903,12686904,12686905,12686906,12686907,12686908,12686909,12686910,12686911,12686912,12686913,12686914,12686915,12686916,12686917,12686918,12686919,126…
12686922	28	10	18	0	Ensembl_ARS-UCD1.2||Refseq_ref_UMD_3.1.1	GBE1(protein_coding 201)||GBE1(mRNA)	1,4-alpha-glucan branching enzyme 1||glucan (1,4-alpha-), branching enzyme 1	10	14	1	29352873-29107376||28972451-28659472	E1-E16||E1-E17	GBE1(protein_coding 202)||	GBE1(protein_coding 201)||GBE1(mRNA)	101222,203689,232489,595476,869903,957751,1054780,1228114,1288206,1321185	GBE1	ENSBTAG00000036262	12686923,12686924,12686925,12686926,12686927,12686928,12686929,12686930,12686931,12686932,12686933,12686934,12686935,12686936,12686937
12686938	35	0	35	0														12686939,12686940,12686941,12686942,12686943,12686944,12686945,12686946,12686947,12686948,12686949,12686950,12686951,12686952,12686953,12686954,12686955,12686956,12686957,12686958,12686959
12686960	23	0	23	0														12686961,12686962
12686963	17	13	0	4	Ensembl_ARS-UCD1.2	ENSBTAG00000040304(protein_coding)	5-hydroxytryptamine receptor 3E	13	13	1	83035542-83030385	E2-E8		ENSBTAG00000040304(protein_coding)	85460,129362,135901,309188,370689,632604,828188,834932,872686,1074381,1133144,1164374,1316402	ENSBTAG00000040304	ENSBTAG00000040304	12686964,12686965,12686966,12686967,12686968,12686969,12686970,12686971
12686973	16	16	0	0	Ensembl_ARS-UCD1.2||Refseq_ref_UMD_3.1.1	TFF2(protein_coding 201)||TFF2(mRNA)	Trefoil factor 2	16	59	1	142618246-142617116||144180006-144176762	E2-E4||E2-E4		TFF2(protein_coding 201)||TFF2(mRNA)	8294,65927,152564,452095,572142,756707,782458,937696,1018318,1046021,1104127,1176004,1191032,1326665,1344324,1403075	TFF2	ENSBTAG00000030814	12686974,12686975,12686976
12686978	14	14	0	0	DNA			13		1	132428567-132428529				26418,53355,218289,271353,416911,576868,698867,737544,899304,972641,1218970,1228381,1344464			12686979,12686980
12686981	31	2	29	0	Ensembl_ARS-UCD1.2||Refseq_ref_UMD_3.1.1	PLS1(protein_coding 201)||PLS1(mRNA)	Plastin 1	2	0	1	126325658-126325600||127323454-127323396	E1||E1		PLS1(protein_coding 201)||PLS1(mRNA)	648477,1200502	PLS1	ENSBTAG00000023429	12686982,12686983,12686984,12686985,12686986,12686987,12686988,12686989,12686990,12686991,12686992,12686993,12686994,12686995,12686996,12686997,12686998,12686999
12687000	15	15	0	0	Refseq_ref_UMD_3.1.1	LOC616698(mRNA)	Proline-rich protein 23C	15	39	1	131156078-131155341	E1		LOC616698(mRNA)	107715,171507,440825,536668,566291,599929,732599,758563,865202,902896,914336,1005838,1263128,1311037,1338916	LOC616698		12687001
12687002	23	7	16	0	Ensembl_ARS-UCD1.2||Refseq_ref_UMD_3.1.1	FAIM(protein_coding 201)||FAIM(mRNA)	Fas apoptotic inhibitory molecule	7	5	1	130489337-130489173||131548872-131548708	E1-E2||E1-E2		FAIM(protein_coding 201)||FAIM(mRNA)	446308,762607,1045117,1171810,1181601,1258881,1328652	FAIM	ENSBTAG00000023426	12687003,12687004,12687005,12687006,12687007,12687008,12687009
12687010	22	22	0	0	Refseq_ref_UMD_3.1.1	LOC616971(pseudogene)	LOC616971	22	32	1	81864257-81844224	E1-E5		LOC616971(pseudogene)	40829,85936,178253,205257,213362,330713,462385,606218,692911,702603,787339,793311,809941,870630,947722,1041420,1090688,1136854,1172891,1268842,1334151,1349009	LOC616971		12687011,12687012,12687013,12687014,12687015
12687016	28	6	22	0	Ensembl_ARS-UCD1.2||Refseq_ref_UMD_3.1.1	HSF2BP(protein_coding 201)||HSF2BP(mRNA)	Heat shock transcription factor 2 binding protein	6	31	1	143728088-143703666||146436062-146411612	E9||E9		HSF2BP(protein_coding 201)||HSF2BP(mRNA)	10194,613571,924377,1102182,1207659,1312731	HSF2BP	ENSBTAG00000017407	12687017,12687018,12687019,12687020,12687021,12687022,12687023,12687024,12687025,12687026
12687027	11	11	0	0	Ensembl_ARS-UCD1.2||Refseq_ref_UMD_3.1.1	SUMO3(protein_coding 201)||SUMO3(mRNA)	Small ubiquitin like modifier 3||small ubiquitin-like modifier 3	11	30	1	144692050-144687222||145036704-145031876	E4||E4		SUMO3(protein_coding 201)||SUMO3(mRNA)	94105,391828,574408,655569,669411,784708,835226,950008,1004424,1116775,1200557	SUMO3	ENSBTAG00000017321	12687028
12687032	26	5	21	0	Ensembl_ARS-UCD1.2||Refseq_ref_UMD_3.1.1	PTTG1IP(protein_coding 201)||PTTG1IP(mRNA)	PTTG1 interacting protein||pituitary tumor-transforming 1 interacting protein	5	21	1	144714879-144714748||145059536-145059405	E1||E1		PTTG1IP(protein_coding 201)||PTTG1IP(mRNA)	190634,304171,358881,485194,616314	PTTG1IP	ENSBTAG00000021771	12687033,12687034,12687035,12687036,12687037,12687038,12687039,12687040
12687041	25	6	19	0	Refseq_ref_UMD_3.1.1	SLC19A1(mRNA)	Solute carrier family 19 (folate transporter), member 1	6	17	1	147064464-147055037	E5-E8		SLC19A1(mRNA)	43190,375920,784172,803593,846975,1222941	SLC19A1		12687042,12687043,12687044,12687045,12687046,12687047,12687048,12687049,12687050
12687051	20	20	0	0	Refseq_ref_UMD_3.1.1	SH3BP5(mRNA)	SH3-domain binding protein 5 (BTK-associated)	20	103	1	154025165-154023268	E2-E9		SH3BP5(mRNA)	26030,67225,101157,191128,294632,354761,388466,415693,457159,581193,634082,648774,662198,716494,841828,1068493,1163267,1235741,1250270,1340562	SH3BP5		12687052,12687053,12687054,12687055,12687056,12687057,12687058,12687059,12687060
12687061	11	6	0	5	Refseq_ref_UMD_3.1.1	LOC618359(mRNA)	Keratin-associated protein 6-1	6	2	1	4498185-4497974	E1		LOC618359(mRNA)	152918,447809,463857,915112,1095678,1206691	LOC618359		12687062
12687064	20	9	1	10	NT||DNA	PREDICTED: Bos taurus keratin-associated protein 6-1-like [LOC112446985]. mRNA		8		1	5183776-5183531			PREDICTED: Bos taurus keratin-associated protein 6-1-like [LOC112446985]. mRNA	230406,259393,290155,359419,486683,519229,607916,1058847	PREDICTED: Bos taurus keratin-associated protein 6-1-like [LOC112446985]. mRNA		12687065,12687066,12687067
12687068	8	8	0	0	Ensembl_ARS-UCD1.2	CBX3(protein_coding 201)	Chromobox 3	8	4	1	904615-904388	E1		CBX3(protein_coding 201)	72841,454388,583121,595535,599543,650071,1018308,1251017	CBX3	ENSBTAG00000005540	12687069
12687070	25	0	25	0														12687071,12687072,12687073,12687074,12687075,12687076,12687077
12687079	27	3	24	0	Ensembl_ARS-UCD1.2||Refseq_ref_UMD_3.1.1	B3GNT5(protein_coding 202)||B3GNT5(mRNA)	UDP-GlcNAc:betaGal beta-1,3-N-acetylglucosaminyltransferase 5||UDP-GlcNAc	3	4	1	83752606-83752491||84366765-84366650	E1||E1		B3GNT5(protein_coding 202)||B3GNT5(mRNA)	209801,449979,997146	B3GNT5	ENSBTAG00000010397	12687080,12687081,12687082,12687083
12687084	9	0	9	0														12687085,12687090
12687091	22	22	0	0	Ensembl_ARS-UCD1.2||Refseq_ref_UMD_3.1.1	KCNE2(protein_coding 201)||KCNE2(mRNA)	Potassium voltage-gated channel subfamily E regulatory subunit 2||potassium channel, voltage gated subfamily E regulatory beta subunit 2	22	27	1	1131738-1123956||492424-484640	E1-E2||E1-E2		KCNE2(protein_coding 201)||KCNE2(mRNA)	5242,73105,87877,101943,256784,401576,435758,514590,575511,668482,674406,759804,766941,802256,820555,839280,894978,985853,1088884,1153733,1278367,1365391	KCNE2	ENSBTAG00000026260	12687092,12687093,12687094
12687095	28	0	28	0														12687096,12687097,12687098,12687099,12687100,12687101,12687102,12687103
12687104	21	21	0	0	Ensembl_ARS-UCD1.2||Refseq_ref_UMD_3.1.1	FAM243A(protein_coding 201)||C1H21orf140(mRNA)	Family with sequence similarity 243 member A||chromosome 1 open reading frame, human C21orf140	21	16	1	1100143-1099135||460828-459820	E1||E1		FAM243A(protein_coding 201)||C1H21orf140(mRNA)	121471,264153,284267,312190,333382,509131,529049,539424,575696,661267,695801,708177,817879,846266,1004484,1222722,1222985,1241408,1278794,1403538,1416031	FAM243A	ENSBTAG00000013841	12687105,12687106,12687107
12687108	16	16	0	0	Refseq_ref_UMD_3.1.1	LOC780781(mRNA)	Keratin associated protein	16	35	1	145902229-145901362	E1		LOC780781(mRNA)	34542,126858,131779,149635,209508,262844,392271,411840,412618,463212,670848,708495,856093,985009,1245886,1254743	LOC780781		12687109,12687110
12687111	8	8	0	0	Ensembl_ARS-UCD1.2||Refseq_ref_UMD_3.1.1	ENSBTAG00000000242(protein_coding)||PSMA2(mRNA)	ENSBTAG00000000242||proteasome subunit alpha 2	8	0	1||4	57798964-57798933||78827649-78828420	E1||E4-E5		ENSBTAG00000000242(protein_coding)||PSMA2(mRNA)	262796,290539,669776,715163,820907,1131284,1144595,1379161	PSMA2	ENSBTAG00000000242	12687113
12687114	22	1	21	0	Ensembl_ARS-UCD1.2	VGLL3(protein_coding 203)	Vestigial like family member 3	1	0	1	35123335-35123311	E3		VGLL3(protein_coding 203)	783080	VGLL3	ENSBTAG00000026156	12687115,12687116,12687117
12687118	16	7	9	0	Refseq_ref_UMD_3.1.1	LOC781410(mRNA)	Histone H2B type 1	7	11	1	94987274-94987061	E1		LOC781410(mRNA)	115685,142242,192736,432536,727235,1029864,1223308	LOC781410		12687119
12687120	28	0	28	0														12687121,12687122,12687123,12687124,12687125,12687126,12687127,12687128
12687129	26	26	0	0	Ensembl_ARS-UCD1.2||Refseq_ref_UMD_3.1.1	LCA5L(protein_coding 201)||LCA5L(mRNA)	Lebercilin LCA5 like||Leber congenital amaurosis 5-like	26	9	1	139512354-139470913||141013282-140971833	E1-E9||E1-E9		LCA5L(protein_coding 201)||LCA5L(mRNA)	31828,34151,77821,98718,134777,208567,332566,376702,418874,420601,442882,495851,630312,631388,766624,781315,892236,918578,974139,990458,1032341,1045829,1174942,1258033,1259781,1318863	LCA5L	ENSBTAG00000030993	12687130,12687131,12687132,12687133,12687134,12687135,12687136,12687137,12687138
12687139	13	13	0	0	Ensembl_ARS-UCD1.2	ENSBTAG00000049506(protein_coding)	Keratin-associated protein 21-1-like	13	0	1	4868276-4868230	E1		ENSBTAG00000049506(protein_coding)	5841,197758,224933,326825,498633,655734,665977,692456,819624,989855,1112675,1212386,1414617	ENSBTAG00000049506	ENSBTAG00000049506	12687140
12687141	25	0	25	0														12687142
12687143	10	10	0	0	Ensembl_ARS-UCD1.2||Refseq_ref_UMD_3.1.1	ENSBTAG00000024623(protein_coding)||LOC782120(pseudogene)	ENSBTAG00000024623||ID=id18356;Parent=gene839;Dbxref=GeneID:782120,BGD:BT16910;gbkey=exon;gene=LOC782120	10	0	1	112686537-112686434||113594885-113594782	E1||E1		ENSBTAG00000024623(protein_coding)||LOC782120(pseudogene)	140101,194296,322544,482232,771498,776000,826127,968992,1171242,1331978	ENSBTAG00000024623	ENSBTAG00000024623	12687144
12687145	8	6	0	2	DNA			6		1	150493903-150493704				117701,206507,485526,1090324,1146032,1238081			12687146
12687147	9	7	2	0	Ensembl_ARS-UCD1.2||Refseq_ref_UMD_3.1.1	ENSBTAG00000034185(protein_coding)||LOC782776(misc_RNA)	ENSBTAG00000034185||elongation factor 1-alpha 1 pseudogene	7	24	18||1	2914227-2914264||77035969-77035932	E1||E1		ENSBTAG00000034185(protein_coding)||LOC782776(misc_RNA)	93736,106697,404238,594456,598365,792356,1144576	ENSBTAG00000034185	ENSBTAG00000034185	12687148
12687149	36	0	36	0														12687150,12687151,12687152,12687153,12687154,12687155,12687156,12687157,12687158,12687159,12687160,12687161,12687162,12687163,12687164,12687165,12687166,12687167
12687168	17	0	17	0														12687169
12687170	26	14	0	12	NT||DNA	PREDICTED: Bos taurus ferritin light chain [LOC783224]. misc_RNA		14		1	126132437-126129156			PREDICTED: Bos taurus ferritin light chain [LOC783224]. misc_RNA	38841,85620,219390,281954,322061,688213,690962,778041,822998,928126,992031,1192309,1295678,1363326	PREDICTED: Bos taurus ferritin light chain [LOC783224]. misc_RNA		12687171,12687172
12687173	20	5	15	0	Refseq_ref_UMD_3.1.1	LOC783329(mRNA)	Keratin-associated protein 10-1	5	9	1	146092871-146092375	E1		LOC783329(mRNA)	77234,308921,838721,861052,1313530	LOC783329		12687174
12687175	11	11	0	0	Refseq_ref_UMD_3.1.1	KRTAP10-11(mRNA)	Keratin associated protein 10-11	11	0	1	145977225-145976536	E1		KRTAP10-11(mRNA)	185698,329244,554521,632197,797037,807626,907584,973157,1189974,1261440,1367374	KRTAP10-11		12687176,12687177
12687178	16	16	0	0	Refseq_ref_UMD_3.1.1	KRTAP10-2(mRNA)	Keratin associated protein 10-2	16	50	1	146076461-146076013	E1		KRTAP10-2(mRNA)	248073,249959,258428,284051,460014,476889,581220,582809,867192,900470,936111,1076646,1144422,1342673,1358600,1376941	KRTAP10-2		12687179,12687180
12687181	16	1	15	0	Ensembl_ARS-UCD1.2||Refseq_ref_UMD_3.1.1	ENSBTAG00000052773(protein_coding)||LOC783329(mRNA)	ENSBTAG00000052773||keratin-associated protein 10-1	1	0	1	144515960-144515936||146092397-146092373	E1||E1		ENSBTAG00000052773(protein_coding)||LOC783329(mRNA)	611965	ENSBTAG00000052773	ENSBTAG00000052773	12687182
12687183	12	8	4	0	Ensembl_ARS-UCD1.2||Refseq_ref_UMD_3.1.1	ENSBTAG00000053978(pseudogene)||KRTAP10-7(mRNA)	Keratin-associated protein 10-8-like||keratin associated protein 10-7	8	0	1	144482303-144481774||146085346-146084915	E1-E2||E1		ENSBTAG00000053978(pseudogene)||KRTAP10-7(mRNA)	68306,93009,98662,244007,435237,789781,970327,1357486	KRTAP10-7	ENSBTAG00000053978	12687184,12687185
12687186	13	13	0	0	Refseq_ref_UMD_3.1.1	LOC783565(pseudogene)	LOC783565	13	32	1	4755446-4753562	E1		LOC783565(pseudogene)	39770,49990,211674,288710,386977,387652,661667,679949,887460,1083259,1126290,1248826,1322960	LOC783565		12687187
12687188	10	10	0	0	Refseq_ref_UMD_3.1.1	LOC783600(mRNA)	Proline-rich protein 23C	10	11	1	131138579-131138499	E1		LOC783600(mRNA)	117517,128887,177159,185869,304600,346316,453756,487661,573947,663058	LOC783600		12687189
12687190	32	26	6	0	Ensembl_ARS-UCD1.2	EIF2B5(protein_coding 201)	Eukaryotic translation initiation factor 2B subunit epsilon	26	31	1	83009659-83002156	E1-E16		EIF2B5(protein_coding 201)	7545,35268,53730,161936,180829,289776,379533,526466,556855,569009,583718,611628,754454,880945,891243,901813,979707,1024622,1134879,1152784,1162615,1168955,1176346,1214677,1306479,1308969	EIF2B5	ENSBTAG00000011414	12687191,12687192,12687193,12687194,12687195,12687196,12687197,12687198,12687199,12687200,12687201,12687202,12687203,12687204,12687205,12687206,12687207
12687208	10	7	0	3	DNA			7		1	54079588-54079490				599,446383,584422,653728,1028416,1167527,1361785			12687209
12687212	12	11	0	1	Refseq_ref_UMD_3.1.1	DPPA4(mRNA)	Developmental pluripotency associated 4	11	0	1	54509449-54508696	E2-E6		DPPA4(mRNA)	201260,606327,706893,749039,986076,1017651,1043829,1093553,1275874,1285741,1289550	DPPA4		12687214,12687215,12687217,12687218
12687219	30	30	0	0	Ensembl_ARS-UCD1.2||Refseq_ref_UMD_3.1.1	SELENOT(protein_coding 201)||SELT(mRNA)	Selenoprotein T	30	101	1	117515062-117507429||118453555-118445916	E1-E6||E1-E6		SELENOT(protein_coding 201)||SELT(mRNA)	37244,107174,111003,130536,254112,316815,332148,358355,385497,468657,552813,616874,637541,644847,755981,795674,815274,838007,884825,912487,961974,992080,1117679,1133008,1143176,1181585,1242105,1266776,1269907,1354622	SELENOT	ENSBTAG00000031435	12687220,12687221,12687222,12687223,12687224,12687225,12687226,12687227
12687228	20	20	0	0	Ensembl_ARS-UCD1.2||Refseq_ref_UMD_3.1.1	RAP2B(protein_coding 201)||RAP2B(mRNA)	RAP2B, member of RAS oncogene family	20	58	1	114558346-114554993||115480264-115476909	E1||E1		RAP2B(protein_coding 201)||RAP2B(mRNA)	68015,223928,271291,345056,372088,381813,543715,560436,607027,717187,875868,899505,934431,1074186,1160495,1185619,1340026,1341757,1342356,1350190	RAP2B	ENSBTAG00000055257	12687229,12687230,12687231
12687232	25	24	0	1	Refseq_ref_UMD_3.1.1	LRRIQ4(mRNA)	Leucine-rich repeats and IQ motif containing 4	24	63	1	98346880-98332902	E1-E8		LRRIQ4(mRNA)	24171,78049,124803,163097,167803,252632,289522,307768,352766,387863,434671,435979,489121,503711,542033,671203,711958,1053516,1071041,1144621,1146382,1167691,1183412,1342225	LRRIQ4		12687233,12687234,12687235,12687236,12687237,12687238,12687239
12687240	26	19	0	7	NT||DNA	PREDICTED: Bos taurus uncharacterized LOC784318 [LOC784318]. ncRNA		19		1	85112620-85110034			PREDICTED: Bos taurus uncharacterized LOC784318 [LOC784318]. ncRNA	68515,116949,169012,203624,242256,293577,441137,581861,595152,737395,777716,925883,943464,1049036,1088130,1236433,1251781,1252793,1344655	PREDICTED: Bos taurus uncharacterized LOC784318 [LOC784318]. ncRNA		12687241,12687242,12687243,12687244
12687245	23	23	0	0	Refseq_ref_UMD_3.1.1	SOX2(mRNA)	SRY-box 2	23	43	1	85934750-85933322	E1		SOX2(mRNA)	51500,53220,165236,273705,294762,411622,428476,452451,453774,458510,466190,530347,584294,759453,801186,827774,860106,876167,879420,1011298,1093550,1271395,1329483	SOX2		12687246,12687247,12687248
12687249	34	1	33	0	Ensembl_ARS-UCD1.2||Refseq_ref_UMD_3.1.1	SEMA5B(protein_coding 201)||SEMA5B(mRNA X1)	Semaphorin 5B||semaphorin 5B, transcript variant X1	1	2	1	67240276-67240252||67839969-67839945	E2||E2		SEMA5B(protein_coding 201)||SEMA5B(mRNA X1)	1198066	SEMA5B	ENSBTAG00000018765	12687250,12687251,12687252,12687254,12687255,12687256,12687257,12687258,12687259,12687260,12687261,12687262,12687263,12687264,12687265,12687266,12687267,12687268,12687269,12687270,12687271
12687272	23	3	20	0	DNA			3		1	97280900-97280772				482308,556261,1030878			12687273,12687274
12687275	18	18	0	0	Ensembl_ARS-UCD1.2||Refseq_ref_UMD_3.1.1	GCSAM(protein_coding 201)||GCSAM(mRNA)	Germinal center associated signaling and motility||germinal center-associated, signaling and motility	18	7	1	56930164-56929753||57326889-57337287	E2-E6||E2-E6		GCSAM(protein_coding 201)||GCSAM(mRNA)	10600,130248,311419,373614,462339,590892,595441,666246,668911,686306,765728,894745,923395,925142,934123,959725,1078969,1324499	GCSAM	ENSBTAG00000048550	12687276,12687278,12687279,12687280
12687282	22	22	0	0	Ensembl_ARS-UCD1.2	KRTAP15-1(protein_coding 201)	Keratin-associated protein 15-1	22	10	1	5506952-5506545	E1		KRTAP15-1(protein_coding 201)	20953,191640,236746,309019,342721,479943,487701,538617,545613,688751,726622,743703,816958,886433,916802,970778,1062767,1124129,1270643,1311208,1312529,1379746	KRTAP15-1	ENSBTAG00000052457	12687283
12687284	18	18	0	0	Refseq_ref_UMD_3.1.1	LOC785121(mRNA)	Keratin-associated protein 13-1	18	2	1	4782908-4782408	E1		LOC785121(mRNA)	66404,89180,122985,194102,406205,516737,587872,624605,730262,735166,780018,969737,1042718,1106413,1173774,1275377,1309773,1334038	LOC785121		12687285
12687286	13	10	0	3	NT||DNA	Bos taurus cDNA clone IMAGE:8237913||Bos taurus cDNA clone IMAGE:8237913		10		1	5173637-5173448		PREDICTED: Bos taurus keratin-associated protein 6-1 [LOC112446984]. mRNA||PREDICTED: Bos taurus keratin-associated protein 6-1 [LOC112446984]. mRNA	Bos taurus cDNA clone IMAGE:8237913||Bos taurus cDNA clone IMAGE:8237913	81066,209199,332559,360436,475747,848602,1141007,1185140,1338674,1366800	Bos taurus cDNA clone IMAGE:8237913		12687287,12687288
12687289	23	5	17	1	Refseq_ref_UMD_3.1.1	DLG1(mRNA X1)	Discs large homolog 1, transcript variant X1	5	9	1	72120929-72211530	E2-E26		DLG1(mRNA X1)	317401,517832,992330,1149258,1200254	DLG1		12687290,12687291,12687293,12687295,12687296,12687299,12687300,12687301,12687302,12687303,12687304,12687305,12687306,12687307,12687308,12687309,12687310,12687311,12687312,12687313,12687314,12687315,12687316
12687317	9	5	4	0	Ensembl_ARS-UCD1.2||Refseq_ref_UMD_3.1.1	ENSBTAG00000003383(protein_coding)||LOC100298159(pseudogene)	ENSBTAG00000003383||LOC100298159	5	0	1||2	70085839-70085811||46412341-46412369	E1||E1		ENSBTAG00000003383(protein_coding)||LOC100298159(pseudogene)	50115,745103,1204660,1286173,1336554	ENSBTAG00000003383	ENSBTAG00000003383	12687318
12687319	8	8	0	0	Refseq_ref_UMD_3.1.1	LOC107132178(pseudogene)	LOC107132178	8	3	1	32837550-32836481	E1		LOC107132178(pseudogene)	182554,222365,373282,536781,601434,716262,1148365,1294015	LOC107132178		12687320
12687321	28	2	26	0	Ensembl_ARS-UCD1.2||Refseq_ref_UMD_3.1.1	LEKR1(protein_coding 201)||LEKR1(mRNA X1)	Leucine, glutamate and lysine rich 1||leucine, glutamate and lysine rich 1, transcript variant X1	2	0	1	110754260-110754207||111445951-111445898	E2||E1		LEKR1(protein_coding 201)||LEKR1(mRNA X1)	215322,421601	LEKR1	ENSBTAG00000050129	12687322,12687323,12687324,12687325,12687326,12687327,12687328,12687329,12687330,12687331,12687332
12687333	28	11	17	0	Refseq_ref_UMD_3.1.1	COL6A5(mRNA X1)	Collagen type VI alpha 5, transcript variant X1	11	26	1	153653497-153622528	E12-E39		COL6A5(mRNA X1)	46620,198462,307357,423407,573878,600798,631047,940801,1061846,1219236,1230633	COL6A5		12687334,12687335,12687336,12687337,12687338,12687339,12687340,12687341,12687342,12687343,12687344,12687345,12687347,12687348,12687351,12687352,12687353,12687354,12687359,12687361,12687362,12687363,12687364,12687365,12687366,12687367,12687368,12687369
12687370	31	3	28	0	NT||DNA	Bos taurus coiled-coil domain containing 14 [CCDC14]. transcript variant 2. mRNA||Bos taurus coiled-coil domain containing 14 [CCDC14]. transcript variant 2. mRNA		2		1	68302530-68302193		Bos taurus hypothetical protein LOC786080. mRNA [cDNA clone MGC:159735 IMAGE:8633772]. complete cds||Bos taurus hypothetical protein LOC786080. mRNA [cDNA clone MGC:159735 IMAGE:8633772]. complete cds	Bos taurus coiled-coil domain containing 14 [CCDC14]. transcript variant 2. mRNA||Bos taurus coiled-coil domain containing 14 [CCDC14]. transcript variant 2. mRNA	981108,1412076	Bos taurus coiled-coil domain containing 14 [CCDC14]. transcript variant 2. mRNA		12687371,12687372,12687373,12687374,12687375,12687376,12687377,12687378,12687379,12687380,12687381,12687382
12687383	14	14	0	0	Ensembl_ARS-UCD1.2||Refseq_ref_UMD_3.1.1	HMGN4(protein_coding 201)||LOC786256(mRNA)	High mobility group nucleosomal binding domain 4||high mobility group nucleosome-binding domain-containing protein 4	14	24	23||1	31567023-31566854||121288957-121288788	E2||E1		HMGN4(protein_coding 201)||LOC786256(mRNA)	3020,18034,138457,327508,337187,464475,578414,744941,884145,984463,1247755,1291286,1291409,1351025	HMGN4	ENSBTAG00000031747	12687384
12687385	41	2	39	0	Ensembl_ARS-UCD1.2||Refseq_ref_UMD_3.1.1	LRCH3(protein_coding 201)||LRCH3(mRNA X3)	Leucine rich repeats and calponin homology domain containing 3||leucine-rich repeats and calponin homology (CH) domain containing 3, transcript variant X3	2	1	1	70287858-70283810||70839944-70839710	E20||E21	LRCH3(protein_coding 202),LRCH3(protein_coding 203),LRCH3(protein_coding 204),LRCH3(protein_coding 205)||	LRCH3(protein_coding 201)||LRCH3(mRNA X3)	93739,712697	LRCH3	ENSBTAG00000032839	12687386,12687387,12687388,12687389,12687390,12687391,12687392,12687393,12687394,12687395,12687396,12687397,12687398,12687399,12687400,12687401,12687402,12687403,12687404,12687405,12687406,12687407
12687408	35	1	34	0	Ensembl_ARS-UCD1.2	MUC4(protein_coding 201)	Mucin 4, cell surface associated	1	1	1	70484372-70484348	E1		MUC4(protein_coding 201)	739422	MUC4	ENSBTAG00000014721	12687409,12687410,12687411,12687413,12687414,12687415,12687416,12687417,12687418,12687419,12687420,12687421,12687422,12687424,12687425,12687426,12687427,12687428,12687429,12687430
12687431	26	26	0	0	DNA			26		1	35381306-35380409				37806,223390,226116,244955,302292,353023,382297,388109,525261,572412,600761,643194,713712,801235,861615,862561,905724,1018107,1125286,1125966,1302024,1309922,1324699,1376297,1378393,1398385			12687432,12687433,12687434,12687435
12687436	9	3	6	0	DNA			3		1	72129127-72129048				65451,272612,455839,460731,592782,671835,1162060,1284801,1371076			12687437
12687438	26	2	24	0	Ensembl_ARS-UCD1.2||Refseq_ref_UMD_3.1.1	PPP2R3A(protein_coding 201)||PPP2R3A(mRNA X1)	Protein phosphatase 2 regulatory subunit B''alpha||protein phosphatase 2 regulatory subunit B'', alpha, transcript variant X1	2	4	1	133119502-133119425||134225917-134225840	E1||E1		PPP2R3A(protein_coding 201)||PPP2R3A(mRNA X1)	904563,934414	PPP2R3A	ENSBTAG00000023416	12687439,12687440,12687442,12687443,12687444,12687445,12687446,12687447,12687448,12687449,12687450,12687451,12687452,12687453
12687454	24	18	6	0	Refseq_ref_UMD_3.1.1	SMCO1(mRNA)	Single-pass membrane protein with coiled-coil domains 1	18	24	1	71661771-71654666	E1-E3		SMCO1(mRNA)	46091,49373,261981,553570,688866,709623,803806,850500,861015,883263,1065117,1098197,1160641,1170720,1210476,1243430,1334071,1395663	SMCO1		12687455,12687456,12687457,12687458,12687459
12687460	26	5	18	3	NT||DNA	Bos taurus coiled-coil domain containing 14. mRNA [cDNA clone MGC:151938 IMAGE:8033038]. complete cds		5		1	68291646-68291616			Bos taurus coiled-coil domain containing 14. mRNA [cDNA clone MGC:151938 IMAGE:8033038]. complete cds	24524,405488,632624,877852,1302596	Bos taurus coiled-coil domain containing 14. mRNA [cDNA clone MGC:151938 IMAGE:8033038]. complete cds		12687461,12687462,12687463
12687464	25	0	25	0														12687465,12687466,12687467,12687468,12687469
12687470	25	5	20	0	DNA			3		1	64744561-64744490				498516,583883,912888			12687471,12687472,12687473,12687474
12687475	20	20	0	0	Ensembl_ARS-UCD1.2||Refseq_ref_UMD_3.1.1	ENSBTAG00000029916(miRNA)||MIR16B(precursor_RNA)	Bta-mir-16b||microRNA mir-16b	20	0	1	107073711-107073622||107923325-107923236	E1||E1		ENSBTAG00000029916(miRNA)||MIR16B(precursor_RNA)	87847,101805,176912,283112,342265,449197,467397,550853,566054,655992,673445,737584,738456,764739,953918,969684,1092019,1174369,1210831,1393036	MIR16B	ENSBTAG00000029916	12687476
12687477	18	18	0	0	Ensembl_ARS-UCD1.2||Refseq_ref_UMD_3.1.1	ENSBTAG00000029768(miRNA)||MIR99A(precursor_RNA)	Bta-mir-99a||microRNA mir-99a	18	41	1	20435423-20435351||19931265-19931193	E1||E1		ENSBTAG00000029768(miRNA)||MIR99A(precursor_RNA)	30263,107973,297966,318641,473021,484647,556641,596781,627534,772100,800874,910154,995664,1176289,1309827,1331631,1339153,1406385	MIR99A	ENSBTAG00000029768	12687478
12687479	21	21	0	0	Ensembl_ARS-UCD1.2||Refseq_ref_UMD_3.1.1	ENSBTAG00000029929(miRNA)||MIR15B(precursor_RNA)	Bta-mir-15b||microRNA mir-15b	21	12	1	107073853-107073770||107923467-107923384	E1||E1		ENSBTAG00000029929(miRNA)||MIR15B(precursor_RNA)	17753,19808,59946,200647,283113,335144,423537,487461,581813,759987,780497,896835,913176,969683,1017014,1087611,1206240,1265054,1265872,1266111,1406143	MIR15B	ENSBTAG00000029929	12687480
12687481	22	22	0	0	Refseq_ref_UMD_3.1.1	HACD3(mRNA)	3-hydroxyacyl-CoA dehydratase 3	22	34	10	12383363-12413151	E1-E11		HACD3(mRNA)	9684,155189,213384,242218,404183,416464,488299,500771,554487,644478,661364,681393,682036,770817,789680,914655,926898,1018849,1035426,1250146,1253274,1292824	HACD3		12687482,12687483,12687484,12687485,12687486,12687487,12687488,12687489,12687490,12687491,12687492,12687493,12687494
12687495	25	25	0	0	Ensembl_ARS-UCD1.2||Refseq_ref_UMD_3.1.1	ERO1A(protein_coding 202)||ERO1A(mRNA X1)	Endoplasmic reticulum oxidoreductase 1 alpha||endoplasmic reticulum oxidoreductase alpha, transcript variant X1	25	22	10	11498678-11548559||11438419-11488161	E1-E16||E1-E15	||ERO1A(mRNA)	ERO1A(protein_coding 202)||ERO1A(mRNA X1)	107463,246216,280375,309907,416689,576200,591400,607316,621129,637109,705642,796305,819509,841991,907124,922404,977757,1066187,1170292,1183753,1199169,1219747,1265573,1289837,1335363	ERO1A	ENSBTAG00000015716	12687496,12687497,12687498,12687499,12687500,12687501,12687502,12687503,12687504,12687505,12687506,12687507,12687508,12687509,12687510,12687511
12687512	25	25	0	0	Ensembl_ARS-UCD1.2||Refseq_ref_UMD_3.1.1	NREP(protein_coding 201)||NREP(mRNA)	Neuronal regeneration related protein	25	20	10	2214426-2245307||2162419-2193445	E2-E4||E2-E3		NREP(protein_coding 201)||NREP(mRNA)	14421,19571,49169,120489,160624,169343,208106,281442,317968,351718,383201,446719,553925,630158,677473,721308,928519,952753,1076292,1084295,1192631,1199228,1224663,1277592,1385547	NREP	ENSBTAG00000011338	12687513,12687514,12687515,12687516
12687517	32	32	0	0	Refseq_ref_UMD_3.1.1	AP1G2(mRNA)	Adaptor related protein complex 1 gamma 2 subunit	32	64	10	21216625-21224234	E2-E19		AP1G2(mRNA)	28779,41196,54756,87617,157978,170350,184863,305510,346318,358387,369823,370097,483023,486829,620109,631486,667540,747264,778222,819679,849706,850659,862989,866602,998847,1024735,1082420,1183746,1188684,1236582,1241197,1304213	AP1G2		12687519,12687520,12687521,12687522,12687523,12687524,12687525,12687526,12687527,12687528,12687529,12687530,12687532,12687533,12687534,12687535,12687536,12687537,12687538,12687539
12687540	23	23	0	0	Ensembl_ARS-UCD1.2||Refseq_ref_UMD_3.1.1	JMJD7(protein_coding 201)||JMJD7(misc_RNA X1)	Jumonji domain containing 7||jumonji domain containing 7, transcript variant X1	23	62	10	37222214-37228527||37338906-37345219	E1-E8||E1-E7	||JMJD7(mRNA)	JMJD7(protein_coding 201)||JMJD7(misc_RNA X1)	51605,134494,143685,204559,233626,240556,413184,504124,511951,786023,811759,898845,924990,950686,961547,1001769,1025722,1170820,1236237,1251084,1258224,1272197,1337183	JMJD7	ENSBTAG00000046607	12687541,12687542,12687543,12687544,12687545,12687546,12687547,12687548,12687549
12687550	22	20	0	2	Ensembl_ARS-UCD1.2||Refseq_ref_UMD_3.1.1	ATP8B4(protein_coding 201)||ATP8B4(mRNA X1)	ATPase phospholipid transporting 8B4 (putative)||ATPase, class I, type 8B, member 4, transcript variant X1	20	12	10	60188774-60430303||60393933-60638940	E3-E27||E4-E29	ATP8B4(protein_coding 202),ATP8B4(protein_coding 203),ATP8B4(protein_coding 204),ATP8B4(protein_coding 205)||ATP8B4(mRNA X2),ATP8B4(mRNA X3),ATP8B4(mRNA X4),ATP8B4(mRNA X5),ATP8B4(mRNA X6)	ATP8B4(protein_coding 201)||ATP8B4(mRNA X1)	18235,221718,250445,414711,422026,427126,455903,500205,536393,687536,747155,774148,850359,902728,946994,990670,1025573,1130429,1161201,1355152	ATP8B4	ENSBTAG00000011936	12687551,12687553,12687554,12687555,12687556,12687557,12687559,12687560,12687563,12687564,12687565,12687566,12687568,12687569,12687572,12687573,12687574,12687575,12687576,12687577,12687578,12687579
12687580	20	17	0	3	Ensembl_ARS-UCD1.2||Refseq_ref_UMD_3.1.1	BBOF1(protein_coding 201)||BBOF1(mRNA)	Basal body orientation factor 1	17	37	10	85384770-85426832||85776929-85818828	E1-E11||E1-E11		BBOF1(protein_coding 201)||BBOF1(mRNA)	15089,59799,81402,104057,330807,335615,398327,401470,720152,767922,873476,889274,902756,962667,1068272,1085609,1163439	BBOF1	ENSBTAG00000018467	12687581,12687582,12687584,12687585,12687586,12687587,12687589,12687590,12687591,12687592,12687593
12687594	10	10	0	0	Refseq_ref_UMD_3.1.1	LOC100138078(pseudogene)	LOC100138078	10	18	10	65655800-65657422	E1		LOC100138078(pseudogene)	243321,333208,588199,601056,625312,1140781,1176376,1241066,1300977,1313524	LOC100138078		12687595
12687596	27	27	0	0	Refseq_ref_UMD_3.1.1	ABHD12B(mRNA X1)	Abhydrolase domain containing 12B, transcript variant X1	27	20	10	43777915-43799529	E1-E12		ABHD12B(mRNA X1)	11049,51020,212573,309106,316755,318239,322088,336335,375422,403650,450662,477597,603633,607433,725043,740528,823456,971548,1017739,1047097,1049734,1095976,1176304,1229798,1242346,1263206,1287749	ABHD12B		12687597,12687598,12687599,12687600,12687601,12687602,12687603,12687604,12687605,12687606
12687608	12	12	0	0	Refseq_ref_UMD_3.1.1	OR4K17(mRNA)	Olfactory receptor, family 4, subfamily K, member 17	12	14	10	27454173-27454935	E1		OR4K17(mRNA)	233301,262414,368897,381583,507065,777574,789942,833264,1075305,1147040,1187316,1271129	OR4K17		12687609
12687610	10	10	0	0	Ensembl_ARS-UCD1.2||Refseq_ref_UMD_3.1.1	ENSBTAG00000046009(protein_coding)||LOC100140382(mRNA)	Olfactory receptor 4F21	10	17	10	27657228-27658014||27716072-27716858	E1||E1		ENSBTAG00000046009(protein_coding)||LOC100140382(mRNA)	129427,262621,718459,727014,890297,1043199,1213544,1227230,1234854,1374308	ENSBTAG00000046009	ENSBTAG00000046009	12687611
12687612	23	23	0	0	Ensembl_ARS-UCD1.2||Refseq_ref_UMD_3.1.1	KLHL33(protein_coding 201)||KLHL33(mRNA X1)	Kelch like family member 33||kelch like family member 33, transcript variant X1	23	42	10	26693260-26702329||26728965-26738037	E2-E5||E2-E5	||KLHL33(mRNA X2),KLHL33(mRNA)	KLHL33(protein_coding 201)||KLHL33(mRNA X1)	3764,49717,155367,175702,209704,229278,289733,423247,525972,678528,744212,765640,836154,842767,859022,869472,960444,1051452,1129142,1187263,1201727,1255931,1356399	KLHL33	ENSBTAG00000001183	12687613,12687614,12687615,12687616,12687617
12687618	24	24	0	0	Ensembl_ARS-UCD1.2||Refseq_ref_UMD_3.1.1	PLEKHD1(protein_coding 201)||PLEKHD1(mRNA)	Pleckstrin homology and coiled-coil domain containing D1	24	79	10	81245511-81276243||81593975-81624721	E1-E13||E1-E13		PLEKHD1(protein_coding 201)||PLEKHD1(mRNA)	70612,100898,269068,290450,393368,397853,475442,612907,658067,666350,713849,735167,827749,856595,890049,955731,960972,1040521,1120114,1269836,1285429,1310083,1310635,1335215	PLEKHD1	ENSBTAG00000008576	12687619,12687620,12687621,12687622,12687623,12687624,12687625,12687626,12687627,12687628,12687629,12687630,12687631,12687632
12687633	30	30	0	0	Ensembl_ARS-UCD1.2||Refseq_ref_UMD_3.1.1	PPP1R36(protein_coding 201)||PPP1R36(mRNA X1)	Protein phosphatase 1 regulatory subunit 36||protein phosphatase 1 regulatory subunit 36, transcript variant X1	30	42	10	76687521-76710164||76999772-77022416	E1-E11||E1-E11		PPP1R36(protein_coding 201)||PPP1R36(mRNA X1)	25327,30570,161565,235997,257318,261365,369768,392263,411360,493493,570382,608417,667284,685178,708341,746311,766833,767335,825117,956425,989213,991320,1035636,1042809,1096713,1136025,1136281,1295400,1296711,1323757	PPP1R36	ENSBTAG00000007809	12687634,12687636,12687637,12687638,12687639,12687640,12687641,12687642,12687643,12687644,12687645
12687646	15	15	0	0	Refseq_ref_UMD_3.1.1	ARF6(mRNA X1)	ADP ribosylation factor 6, transcript variant X1	15	45	10	42902477-42903038	E2	ARF6(mRNA X2),ARF6(mRNA X3)	ARF6(mRNA X1)	32423,34382,183877,486113,549349,611836,785885,926847,929343,958723,1003582,1085577,1201151,1216020,1267277	ARF6		12687650,12687651
12687652	25	0	25	0														12687653
12687654	25	0	25	0														12687655
12687656	23	23	0	0	DNA			19		10	296093-309925				68029,75227,95118,107175,129217,188049,197962,302892,524069,563717,657769,697762,901040,1047905,1085630,1093309,1233140,1347669,1394345			12687657,12687658,12687659,12687660,12687661,12687662
12687663	39	39	0	0	Refseq_ref_UMD_3.1.1	MAP2K5(mRNA)	Mitogen-activated protein kinase kinase 5	39	37	10	14354659-14626106	E1-E23		MAP2K5(mRNA)	20745,61064,75945,102586,108685,139560,247925,270133,283469,371122,493551,600386,618268,650916,652673,691192,726111,762699,770970,789196,873426,886767,932187,954582,1010218,1053611,1055258,1056614,1071628,1109339,1168339,1229051,1229396,1246306,1258377,1263422,1308336,1361227,1397019	MAP2K5		12687664,12687665,12687666,12687667,12687668,12687669,12687670,12687671,12687672,12687673,12687674,12687675,12687676,12687678,12687679,12687680,12687681,12687682,12687683,12687684,12687685,12687686
12687687	10	0	0	10														12687689
12687690	16	16	0	0	Refseq_ref_UMD_3.1.1	MYH6(mRNA X1)	Myosin, heavy chain 6, cardiac muscle, alpha, transcript variant X1	16	39	10	21350297-21374140	E1-E33		MYH6(mRNA X1)	62779,263526,279621,393537,423058,616745,626573,711901,732366,834588,901067,925072,948770,1189310,1231955,1332332	MYH6		12687691,12687692,12687695,12687699,12687701,12687704,12687708,12687710,12687711,12687712,12687713,12687715,12687716,12687720,12687721,12687723
12687727	8	2	6	0	DNA			2		10	39272791-39272816				623536,1110081			12687728
12687729	21	21	0	0	DNA			21		10	22481397-22491627				27800,63421,172319,182243,211134,227388,304013,423066,450324,757601,757930,766045,989563,994480,1040260,1157881,1166665,1274522,1279094,1381549,1391682			12687730,12687731,12687732,12687733
12687734	16	16	0	0	DNA			16		10	25063129-25059346				29561,38612,250814,284485,442081,475744,574596,676610,803594,848497,956088,1124485,1229340,1272045,1313384,1408169			12687735,12687738
12687739	25	17	0	8	Ensembl_ARS-UCD1.2	PPM1A(protein_coding 203)	Protein phosphatase, Mg2+/Mn2+ dependent 1A	17	52	10	72472153-72472588	E1		PPM1A(protein_coding 203)	29369,89975,456503,537667,718474,722322,744056,847783,853195,979528,1104246,1126033,1169088,1185336,1266392,1277273,1294610	PPM1A	ENSBTAG00000018127	12687740,12687741,12687742
12687743	28	28	0	0	Ensembl_ARS-UCD1.2||Refseq_ref_UMD_3.1.1	NEO1(protein_coding 201)||NEO1(mRNA X1)	Neogenin 1||neogenin 1, transcript variant X1	28	17	10	19888801-20126283||19722967-19959667	E1-E29||E1-E28	||NEO1(mRNA X3),NEO1(mRNA X4)	NEO1(protein_coding 201)||NEO1(mRNA X1)	41118,98460,126977,212104,302867,411821,423617,563426,588490,604591,674915,682043,725197,745088,825742,971218,994922,1004786,1059654,1138753,1152874,1198034,1229747,1286879,1318850,1327781,1396556,1409480	NEO1	ENSBTAG00000004990	12687744,12687745,12687746,12687747,12687748,12687749,12687750,12687751,12687752,12687753,12687754,12687756,12687757,12687758,12687759,12687760,12687761,12687763,12687764,12687765,12687766,12687767,12687768,12687769,12687770,12687771,12687772,12687773
12687774	12	12	0	0	Refseq_ref_UMD_3.1.1	LOC100297156(V_segment)	ID=id262062;Parent=id262061;Dbxref=GeneID:100297156;gbkey=V_segment;gene=LOC100297156;model_evidence=Supporting evidence includes similarity to: 2 ESTs, 4 Proteins, and 88%25 coverage of the annotated genomic feature by RNAseq alignments, including 7 samples with support for all annotated introns	12	21	10	23971981-23972554	E1-E2		LOC100297156(V_segment)	1131,139745,181648,413802,619386,754492,797040,812454,881584,1003198,1161032,1314243	LOC100297156		12687775,12687776
12687777	9	6	3	0	DNA			6		10	71148027-71148056				58972,405676,606622,1138205,1174415,1363211			12687778
12687779	25	24	0	1	Refseq_ref_UMD_3.1.1	C10H15orf62(mRNA X3)	Chromosome 10 open reading frame, human C15orf62, transcript variant X3	24	106	10	36431156-36432386	E1-E2	C10H15orf62(mRNA X4),C10H15orf62(mRNA X5)	C10H15orf62(mRNA X3)	13322,70919,328459,344565,359815,544323,578992,579666,589993,780283,790387,857834,918731,941636,943986,999368,1065490,1132122,1202864,1306739,1308038,1344472,1345639,1395967	C10H15orf62		12687780,12687781
12687782	8	8	0	0	Refseq_ref_UMD_3.1.1	LOC107132875(pseudogene)	LOC107132875	8	39	10	67567848-67567905	E1		LOC107132875(pseudogene)	87547,263790,494651,884531,891508,958837,1079528,1133242	LOC107132875		12687783
12687785	28	28	0	0	Refseq_ref_UMD_3.1.1	RNASE12(mRNA X2)	Ribonuclease A family member 12 (inactive), transcript variant X2	28	33	10	26537581-26538944	E1-E2		RNASE12(mRNA X2)	85742,140358,175391,175707,305656,327878,338607,384434,399712,526870,527995,553220,570471,651692,669108,705633,761057,805774,844828,896066,918194,925385,1021939,1030179,1092964,1201237,1248936,1270447	RNASE12		12687786,12687787,12687788,12687789
12687790	8	0	8	0														12687792
12687793	12	12	0	0	Ensembl_ARS-UCD1.2||Refseq_ref_UMD_3.1.1	ENSBTAG00000051750(protein_coding)||LOC100300401(mRNA)	Olfactory receptor 4F15	12	6	10	27731230-27732012||27789995-27790777	E1||E1		ENSBTAG00000051750(protein_coding)||LOC100300401(mRNA)	260742,304358,511935,612133,743671,820132,909118,1023767,1101645,1192327,1353263,1370123	ENSBTAG00000051750	ENSBTAG00000051750	12687794
12687795	23	23	0	0	Ensembl_ARS-UCD1.2||Refseq_ref_UMD_3.1.1	ENSBTAG00000030014(miRNA)||MIR628(precursor_RNA)	Bta-mir-628||microRNA mir-628	23	7	10	54959645-54959728||55017684-55017767	E1||E1		ENSBTAG00000030014(miRNA)||MIR628(precursor_RNA)	76602,92236,99559,242559,294560,312648,314304,376538,499360,518644,524206,625636,751443,823102,868702,878583,943066,1076549,1087084,1095704,1260460,1299977,1388158	MIR628	ENSBTAG00000030014	12687796
12687797	18	18	0	0	Ensembl_ARS-UCD1.2||Refseq_ref_UMD_3.1.1	ENSBTAG00000044921(miRNA)||MIR2292(precursor_RNA)	Bta-mir-2292||microRNA mir-2292	18	12	10	67073833-67073879||67304430-67304476	E1||E1		ENSBTAG00000044921(miRNA)||MIR2292(precursor_RNA)	69514,110195,114037,143653,242660,340934,341645,343435,504053,645621,773178,873258,983624,1016162,1152554,1201773,1280118,1359614	MIR2292	ENSBTAG00000044921	12687798
12687799	25	25	0	0	Ensembl_ARS-UCD1.2||Refseq_ref_UMD_3.1.1	MIR208B(miRNA 201)||MIR208B(precursor_RNA)	MicroRNA 208b||microRNA mir-208b	25	75	10	21505515-21505590||21340622-21340697	E1||E1		MIR208B(miRNA 201)||MIR208B(precursor_RNA)	109265,124547,184451,230827,241331,268573,387941,393010,506478,571252,636248,730490,879368,886131,897090,1055163,1106530,1121032,1193147,1281379,1289962,1291452,1384734,1399544,1405155	MIR208B	ENSBTAG00000037339	12687800
12687801	25	25	0	0	Ensembl_ARS-UCD1.2	RF00009(ribozyme 201)	ENSBTAG00000044337;ribonuclease P RNA component H1;ENSBTAG00000044600;ENSBTAG00000048405;ENSBTAG00000045394	25	59	10	26778788-26778868	E1		RF00009(ribozyme 201)	2159,18439,104981,151785,182621,222117,289554,325453,364249,413800,484553,528961,595722,657427,669036,708924,745595,908194,942874,993651,1148830,1197807,1288875,1358421,1404406	RF00009	ENSBTAG00000044337	12687802
12687803	25	2	23	0	Ensembl_ARS-UCD1.2||Refseq_ref_UMD_3.1.1	ENSBTAG00000053567(miRNA)||MIR1248-2(precursor_RNA)	Bta-mir-1248-2||microRNA mir-1248-2	2	0	10	58016434-58016459||58120391-58120416	E1||E1		ENSBTAG00000053567(miRNA)||MIR1248-2(precursor_RNA)	234043,392612	MIR1248-2	ENSBTAG00000053567	12687804
12687805	21	21	0	0	Ensembl_ARS-UCD1.2||Refseq_ref_UMD_3.1.1	MIR208A(miRNA 201)||MIR208A(precursor_RNA)	MicroRNA 208a||microRNA mir-208a	21	59	10	21534429-21534488||21369608-21369667	E1||E1		MIR208A(miRNA 201)||MIR208A(precursor_RNA)	3468,95999,158608,242368,266471,311549,354886,475616,496557,543740,550420,625513,648275,724579,850295,943247,990346,993519,1081711,1187607,1241698	MIR208A	ENSBTAG00000029863	12687806
12687807	11	1	10	0	Ensembl_ARS-UCD1.2||Refseq_ref_UMD_3.1.1	ENSBTAG00000052281(protein_coding)||LOC100335290(V_segment)	ENSBTAG00000052281||ID=id262209;Parent=id262208;Dbxref=GeneID:100335290;gbkey=V_segment;gene=LOC100335290;model_evidence=Supporting evidence includes similarity to: 1 Protein	1	2	10	25041419-25041395||25059930-25059954	E2||E2		ENSBTAG00000052281(protein_coding)||LOC100335290(V_segment)	1239852	ENSBTAG00000052281	ENSBTAG00000052281	12687809
12687810	10	5	3	2	Ensembl_ARS-UCD1.2||Refseq_ref_UMD_3.1.1	ENSBTAG00000052371(protein_coding)||LOC100296102(mRNA)	ENSBTAG00000052371||T-cell receptor alpha chain V region 2B4	4	4	10	23065912-23065949||23311557-23311520	E2||E2		ENSBTAG00000052371(protein_coding)||LOC100296102(mRNA)	73473,183103,784755,1072048	ENSBTAG00000052371	ENSBTAG00000052371	12687812
12687813	24	24	0	0	DNA			24		10	45436371-45556179				25062,99713,120771,122711,166791,168231,197694,203485,380264,408666,452875,550739,696092,696167,712958,848961,988292,1027532,1115853,1140126,1188375,1291448,1304000,1335837			12687814,12687815,12687816
12687817	13	8	0	5	Refseq_ref_UMD_3.1.1	LOC104973175(mRNA)	Endogenous retrovirus group K member 6 Env polyprotein-like	5	10	10	61798964-61798996	E1		LOC104973175(mRNA)	131051,697958,747428,824099,847492	LOC104973175		12687818,12687820,12687821
12687823	10	2	8	0	NT||DNA	Bos taurus cDNA clone IMAGE:8186095||Bos taurus cDNA clone IMAGE:8186095		2		10	25054663-25054638		PREDICTED: Bos taurus uncharacterized LOC100848817 [LOC100848817]. ncRNA||PREDICTED: Bos taurus uncharacterized LOC100848817 [LOC100848817]. ncRNA	Bos taurus cDNA clone IMAGE:8186095||Bos taurus cDNA clone IMAGE:8186095	53447,910256	Bos taurus cDNA clone IMAGE:8186095		12687824,12687825
12687826	22	22	0	0	Ensembl_ARS-UCD1.2||Refseq_ref_UMD_3.1.1	GABPB1(protein_coding 201)||GABPB1(mRNA)	GA binding protein transcription factor subunit beta 1||GA binding protein transcription factor, beta subunit 1	21	26	10	59890310-59958603||60078426-60138328	E1-E7||E1-E7		GABPB1(protein_coding 201)||GABPB1(mRNA)	55103,96948,103713,147582,159960,413578,443336,472219,638138,643509,815122,833222,950371,1065456,1090313,1111276,1200075,1239536,1247457,1267893,1366501	GABPB1	ENSBTAG00000022801	12687827,12687828,12687829,12687830,12687831,12687832
12687833	19	15	4	0	DNA			10		10	47026760-47023025				119973,381773,677921,704440,705117,711932,822020,824443,852219,1373842			12687834,12687835,12687836,12687837,12687838
12687839	18	0	2	16														12687842,12687843
12687844	30	21	0	9	Ensembl_ARS-UCD1.2||Refseq_ref_UMD_3.1.1	ENSBTAG00000020205(protein_coding)||LOC107131388(mRNA)	Phosphodiesterase 8B||high affinity cAMP-specific and IBMX-insensitive 3',5'-cyclic phosphodiesterase 8B-like	21	23	10	8498894-8527917||8432197-8461220	E2-E10||E3-E10		ENSBTAG00000020205(protein_coding)||LOC107131388(mRNA)	78309,124338,171921,273502,317954,338451,351854,371994,391798,518370,582086,607130,673722,681533,695239,696014,799401,898940,1230400,1368227,1392723	ENSBTAG00000020205	ENSBTAG00000020205	12687845,12687846,12687847,12687848,12687849,12687850,12687851,12687852,12687853,12687854,12687855
12687856	25	25	0	0	Refseq_ref_UMD_3.1.1	PDE8B(mRNA)	Phosphodiesterase 8B	25	14	10	8503958-8524100	E2-E10		PDE8B(mRNA)	101972,104452,135645,146825,161781,166548,266832,337565,349466,424034,433793,547070,586133,639378,721757,765619,843924,855671,862216,880136,902823,991655,1005158,1298172,1328943	PDE8B		12687858,12687859,12687860,12687861,12687862,12687863,12687864,12687865,12687866,12687867
12687868	26	24	2	0	Ensembl_ARS-UCD1.2||Refseq_ref_UMD_3.1.1	ENSBTAG00000052184(pseudogene)||LOC786614(misc_RNA)	ENSBTAG00000052184||peptidyl-prolyl cis-trans isomerase A pseudogene	9	64	10	22194397-22194808||22038286-22038697	E1-E2||E1		ENSBTAG00000052184(pseudogene)||LOC786614(misc_RNA)	19486,30816,66865,274020,361617,500942,944458,1117363,1396355	ENSBTAG00000052184	ENSBTAG00000052184	12687869,12687870
12687871	27	27	0	0	Refseq_ref_UMD_3.1.1	PELI2(mRNA)	Pellino E3 ubiquitin protein ligase family member 2	27	49	10	68778370-68974168	E1-E6		PELI2(mRNA)	21914,66092,128722,233158,242479,255204,366205,432716,445633,447691,513998,575482,606353,669304,679260,721051,723178,783538,807616,971651,1074316,1085854,1120742,1292452,1306054,1325151,1406591	PELI2		12687872,12687873,12687874,12687875,12687876,12687877,12687878,12687879
12687880	11	11	0	0	Ensembl_ARS-UCD1.2||Refseq_ref_UMD_3.1.1	BRB(protein_coding 201)||BRB(mRNA)	Brain ribonuclease	11	24	10	26256267-26257732||26288228-26289691	E1-E2||E1-E2		BRB(protein_coding 201)||BRB(mRNA)	111888,181522,310097,512781,541085,556633,741929,937682,1124184,1304412,1357552	BRB	ENSBTAG00000004950	12687881,12687883,12687884
12687885	23	23	0	0	Ensembl_ARS-UCD1.2||Refseq_ref_UMD_3.1.1	ENSBTAG00000048782(protein_coding)||B2M(mRNA)	ENSBTAG00000048782||beta-2-microglobulin	23	42	10	103103156-103103758||104125771-104126373	E4||E2		ENSBTAG00000048782(protein_coding)||B2M(mRNA)	7092,196058,345309,382591,392503,403374,425657,457329,524629,691010,724132,752543,843606,922621,982654,1001582,1037927,1096606,1141164,1201571,1286198,1377024,1391556	B2M	ENSBTAG00000048782	12687886
12687887	21	21	0	0	Ensembl_ARS-UCD1.2||Refseq_ref_UMD_3.1.1	FOS(protein_coding 201)||FOS(mRNA)	Fos proto-oncogene, AP-1 transcription factor subunit||FBJ murine osteosarcoma viral oncogene homolog	21	71	10	86488955-86492011||86883745-86886806	E1-E4||E1-E4		FOS(protein_coding 201)||FOS(mRNA)	73877,93647,102173,215690,328405,357915,385997,481570,497447,591427,624653,667606,701469,802171,886104,1113846,1115572,1136290,1162424,1293438,1301640	FOS	ENSBTAG00000004322	12687888,12687889,12687890,12687891,12687892,12687893
12687894	10	10	0	0	Ensembl_ARS-UCD1.2||Refseq_ref_UMD_3.1.1	RNASE1(protein_coding 201)||RNASE1(mRNA)	Ribonuclease, RNase A family, 1 (pancreatic)	10	25	10	26224608-26225359||26256753-26257504	E2||E2		RNASE1(protein_coding 201)||RNASE1(mRNA)	388299,429485,657517,687867,778614,797551,1005204,1074915,1121163,1149693	RNASE1	ENSBTAG00000025663	12687897,12687898
12687899	22	22	0	0	Ensembl_ARS-UCD1.2||Refseq_ref_UMD_3.1.1	DRD1(protein_coding 201)||DRD1(mRNA X1)	Dopamine receptor D1||dopamine receptor D1, transcript variant X1	22	50	10	5715883-5718097||5653454-5655668	E1||E2	||DRD1(mRNA X2),DRD1(mRNA)	DRD1(protein_coding 201)||DRD1(mRNA X1)	57756,161619,188673,267026,319150,414522,432061,502973,561302,656677,658551,717755,812322,813773,954406,1045108,1235016,1282672,1310834,1355901,1364223,1404576	DRD1	ENSBTAG00000047719	12687900,12687901,12687902
12687903	50	50	0	0	Ensembl_ARS-UCD1.2||Refseq_ref_UMD_3.1.1	FBN1(protein_coding 202)||FBN1(mRNA X1)	Fibrillin 1||fibrillin 1, transcript variant X1	50	28	10	61655534-61918546||61877847-62142141	E1-E65||E2-E66	||FBN1(mRNA)	FBN1(protein_coding 202)||FBN1(mRNA X1)	84377,185908,208541,260833,305099,378848,392063,400681,416532,422303,550601,576199,578127,582590,588043,598666,622730,641416,652864,705621,716375,733831,747749,798749,809467,840673,846062,864777,872056,888206,916784,935686,954695,968525,1039270,1042376,1051075,1090310,1133288,1184181,1202739,1242139,1249535,1262497,1282846,1285965,1320221,1322995,1405336,1413011	FBN1	ENSBTAG00000002278	12687904,12687905,12687907,12687908,12687909,12687910,12687911,12687913,12687914,12687915,12687916,12687917,12687918,12687919,12687920,12687921,12687922,12687923,12687924,12687926,12687929,12687930,12687931,12687932,12687934,12687935,12687936,12687937,12687939,12687940,12687941,12687942,12687943,12687944,12687945,12687946,12687948,12687949,12687953,12687954,12687957,12687960,12687961,12687962,126…
12687970	28	28	0	0	Ensembl_ARS-UCD1.2||Refseq_ref_UMD_3.1.1	FUT8(protein_coding 202)||FUT8(mRNA X1)	Fucosyltransferase 8||fucosyltransferase 8 (alpha (1,6) fucosyltransferase), transcript variant X1	28	23	10	77662822-77837909||77989599-78165019	E2-E10||E4-E13	||FUT8(mRNA X2),FUT8(mRNA X3),FUT8(mRNA X4),FUT8(mRNA)	FUT8(protein_coding 202)||FUT8(mRNA X1)	52591,58265,103435,114483,176553,205393,276062,313066,315786,316271,325578,334769,345001,397764,400395,466289,574507,586889,624385,715418,930412,987608,993751,999007,1139886,1154869,1233581,1338341	FUT8	ENSBTAG00000019819	12687971,12687972,12687973,12687974,12687975,12687976,12687977,12687978,12687979,12687980,12687981
12687982	25	25	0	0	Ensembl_ARS-UCD1.2||Refseq_ref_UMD_3.1.1	GLCE(protein_coding 201)||GLCE(mRNA X1)	Glucuronic acid epimerase||glucuronic acid epimerase, transcript variant X1	25	31	10	16128356-16137591||16108208-16117443	E2-E4||E2-E4	||GLCE(mRNA X2),GLCE(mRNA)	GLCE(protein_coding 201)||GLCE(mRNA X1)	22386,41586,54703,67326,127123,187312,227811,374264,502115,551630,552407,578906,907975,912337,984609,1068424,1161997,1178836,1180921,1221392,1227799,1349979,1354844,1373623,1394625	GLCE	ENSBTAG00000001405	12687983,12687984,12687985,12687986
12687987	19	19	0	0	Ensembl_ARS-UCD1.2||Refseq_ref_UMD_3.1.1	GNG2(protein_coding 201)||GNG2(mRNA)	G protein subunit gamma 2||guanine nucleotide binding protein (G protein), gamma 2	19	65	10	44660022-44794061||44711767-44842083	E1-E4||E1-E4		GNG2(protein_coding 201)||GNG2(mRNA)	4127,11280,352876,420863,477492,707511,812249,818976,851356,859295,880087,983055,1037087,1056044,1155313,1200477,1236981,1253197,1393431	GNG2	ENSBTAG00000003043	12687988,12687989,12687991,12687992,12687993
12687994	29	29	0	0	Ensembl_ARS-UCD1.2||Refseq_ref_UMD_3.1.1	PPIB(protein_coding 201)||PPIB(mRNA)	Peptidylprolyl isomerase B	29	60	10	45818729-45824573||45875030-45880874	E1-E5||E1-E5		PPIB(protein_coding 201)||PPIB(mRNA)	65077,91083,111073,128202,135975,244532,327967,328303,350935,418582,426909,534449,570985,597361,649558,671685,675523,763081,795092,949016,959444,1000203,1016568,1052040,1250348,1307147,1309895,1321012,1328565	PPIB	ENSBTAG00000016822	12687995,12687996,12687997,12687998,12687999,12688000
12688001	37	37	0	0	Ensembl_ARS-UCD1.2||Refseq_ref_UMD_3.1.1	THBS1(protein_coding 201)||THBS1(mRNA)	Thrombospondin 1	37	63	10	35209641-35224149||35314071-35328579	E1-E22||E1-E22		THBS1(protein_coding 201)||THBS1(mRNA)	9829,20699,27573,88247,90832,172458,186149,186460,293018,298992,299775,304535,350772,352477,377642,443487,456236,600565,614600,625657,695664,737027,757228,759076,786483,801845,811954,861627,907768,1007598,1023927,1086126,1271893,1317100,1317578,1381110,1414030	THBS1	ENSBTAG00000002006	12688002,12688003,12688004,12688005,12688006,12688007,12688008,12688009,12688010,12688011,12688012,12688013,12688014,12688015,12688016,12688017,12688018,12688019,12688020,12688021,12688022,12688023,12688024
12688025	27	27	0	0	Refseq_ref_UMD_3.1.1	TSHR(mRNA)	Thyroid stimulating hormone receptor	27	63	10	93417359-93570820	E1-E10		TSHR(mRNA)	7097,51053,111962,113558,120890,182548,187221,213923,295406,312396,316718,613314,632985,642255,770492,803439,840183,938503,1045935,1056579,1118394,1139947,1143341,1148676,1184460,1213651,1400260	TSHR		12688026,12688027,12688028,12688029,12688030,12688031,12688032,12688033,12688034,12688035,12688036
12688037	22	22	0	0	Ensembl_ARS-UCD1.2||Refseq_ref_UMD_3.1.1	AKAP5(protein_coding 201)||AKAP5(mRNA X1)	A-kinase anchoring protein 5||A-kinase anchoring protein 5, transcript variant X1	22	50	10	76615194-76616400||76927524-76928730	E1||E2	||AKAP5(mRNA)	AKAP5(protein_coding 201)||AKAP5(mRNA X1)	104777,115953,222157,223993,225990,238939,454763,576483,611334,617118,659675,838683,849183,923831,970591,988983,1020443,1178006,1192737,1248044,1367636,1411212	AKAP5	ENSBTAG00000009642	12688038
12688039	36	36	0	0	Refseq_ref_UMD_3.1.1	CAPN3(mRNA)	Calpain 3	36	50	10	37829014-37885505	E1-E24		CAPN3(mRNA)	91463,137829,141692,239473,313018,334337,355698,366379,367876,386073,406814,438609,448760,457756,501643,514039,535671,566998,575955,592909,738968,795578,807085,818532,863228,871697,908190,920621,987348,1015488,1151413,1284405,1293725,1359399,1361348,1404715	CAPN3		12688040,12688041,12688042,12688043,12688044,12688045,12688046,12688047,12688049,12688050,12688051,12688052,12688053,12688054,12688055,12688056,12688057,12688058,12688059,12688060,12688061,12688062
12688063	20	20	0	0	Ensembl_ARS-UCD1.2||Refseq_ref_UMD_3.1.1	CYP19A1(protein_coding 201)||CYP19A1(mRNA)	Cytochrome P450, family 19, subfamily A, polypeptide 1	20	14	10	59102240-59156228||59227895-59282560	E1-E10||E1-E11		CYP19A1(protein_coding 201)||CYP19A1(mRNA)	24816,79800,250609,278914,292919,362117,362324,443306,552798,554912,566785,661391,663673,778718,920140,1021637,1138427,1198248,1321851,1393485	CYP19A1	ENSBTAG00000014890	12688064,12688065,12688066,12688067,12688069,12688070,12688071,12688072,12688073,12688074
12688075	25	25	0	0	Ensembl_ARS-UCD1.2||Refseq_ref_UMD_3.1.1	HIF1A(protein_coding 201)||HIF1A(mRNA)	Hypoxia inducible factor 1 subunit alpha||hypoxia inducible factor 1, alpha subunit (basic helix-loop-helix transcription factor)	25	25	10	73836696-73880923||74095928-74140157	E1-E15||E1-E15		HIF1A(protein_coding 201)||HIF1A(mRNA)	13855,93237,157597,180174,181518,236496,267082,286570,366301,500009,728560,735235,796974,812846,894963,898425,975340,1004784,1013253,1041020,1295142,1300691,1323182,1359278,1372362	HIF1A	ENSBTAG00000020935	12688076,12688077,12688078,12688080,12688081,12688082,12688083,12688084,12688085,12688086,12688087,12688088,12688089,12688090,12688091
12688092	14	14	0	0	Ensembl_ARS-UCD1.2||Refseq_ref_UMD_3.1.1	HSPA2(protein_coding 201)||HSPA2(mRNA)	Heat shock protein family A (Hsp70) member 2	14	35	10	76680164-76681806||76992414-76994056	E1||E1		HSPA2(protein_coding 201)||HSPA2(mRNA)	293241,476053,599706,640803,727866,740199,792844,824846,969872,1086688,1146551,1269543,1351277,1411613	HSPA2	ENSBTAG00000007807	12688093
12688094	23	23	0	0	Ensembl_ARS-UCD1.2||Refseq_ref_UMD_3.1.1	NR2E3(protein_coding 201)||NR2E3(mRNA)	Nuclear receptor subfamily 2 group E member 3	23	102	10	18653771-18659310||18631676-18637215	E1-E8||E1-E8		NR2E3(protein_coding 201)||NR2E3(mRNA)	153070,183127,294659,380412,463024,481714,551629,610874,639705,680069,816370,856288,896925,927053,975542,1080396,1081085,1108634,1145012,1185294,1286137,1341328,1376619	NR2E3	ENSBTAG00000014236	12688095,12688096,12688097,12688099,12688100,12688101,12688102,12688103,12688104
12688105	14	14	0	0	Ensembl_ARS-UCD1.2||Refseq_ref_UMD_3.1.1	PPM1A(protein_coding 201)||PPM1A(mRNA 1)	Protein phosphatase, Mg2+/Mn2+ dependent 1A||protein phosphatase, Mg2+/Mn2+ dependent 1A, transcript variant 1	14	4	10	72500723-72511688||72757635-72768600	E2-E6||E2-E6	PPM1A(protein_coding 202)||PPM1A(mRNA 2),PPM1A(mRNA X1)	PPM1A(protein_coding 201)||PPM1A(mRNA 1)	123063,177301,193396,194359,285877,325873,477124,507171,532048,920718,1187448,1320231,1349693,1357493	PPM1A	ENSBTAG00000018127	12688106,12688111
12688112	32	32	0	0	Ensembl_ARS-UCD1.2||Refseq_ref_UMD_3.1.1	ADAM10(protein_coding 201)||ADAM10(mRNA)	ADAM metallopeptidase domain 10	32	36	10	51536019-51677140||51598090-51739081	E1-E16||E1-E16		ADAM10(protein_coding 201)||ADAM10(mRNA)	2836,80254,103069,223870,245870,311314,316308,320128,347349,360572,369801,370892,406128,415749,432584,474620,545509,569516,837317,846039,876672,879405,917064,919963,976554,1114645,1155518,1220449,1233277,1249991,1275853,1410607	ADAM10	ENSBTAG00000005481	12688113,12688114,12688115,12688116,12688117,12688118,12688119,12688120,12688121,12688122,12688123,12688124,12688125,12688126,12688127,12688128,12688129
12688130	11	11	0	0	Refseq_ref_UMD_3.1.1	RNASE1(mRNA X1)	Ribonuclease, RNase A family, 1 (pancreatic), transcript variant X1	11	27	10	26389154-26389763	E2	RNASE1(mRNA)	RNASE1(mRNA X1)	86778,407340,530630,641488,857216,865128,1142755,1186727,1396990,1400293,1404683	RNASE1		12688133,12688134
12688135	24	24	0	0	Refseq_ref_UMD_3.1.1	SLC24A1(mRNA X1)	Solute carrier family 24 (sodium/potassium/calcium exchanger), member 1, transcript variant X1	24	44	10	12469684-12498005	E1-E11	SLC24A1(mRNA X2),SLC24A1(mRNA X3),SLC24A1(mRNA X5),SLC24A1(mRNA X6),SLC24A1(mRNA X7),SLC24A1(mRNA)	SLC24A1(mRNA X1)	10737,78783,132096,146687,147072,326813,400362,426662,427224,477793,579285,629608,649614,760770,839318,902852,951429,1091888,1104597,1120870,1307600,1333193,1386151,1398187	SLC24A1		12688136,12688137,12688138,12688139,12688140,12688141,12688142,12688143,12688144,12688145,12688146,12688147,12688148
12688149	21	21	0	0	Ensembl_ARS-UCD1.2||Refseq_ref_UMD_3.1.1	ARPP19(protein_coding 203)||ARPP19(mRNA 2)	CAMP regulated phosphoprotein 19||cAMP regulated phosphoprotein 19kDa, transcript variant 2	15	6	10	57828413-57834161||57932639-57938386	E1-E2||E1-E4		ARPP19(protein_coding 203)||ARPP19(mRNA 2)	37829,145950,300216,890570,993793,1019579,1054855,1080914,1096150,1110074,1113297,1203000,1328547,1331151,1400691	ARPP19	ENSBTAG00000011022	12688150,12688151,12688154,12688155
12688156	24	24	0	0	Ensembl_ARS-UCD1.2||Refseq_ref_UMD_3.1.1	ANXA2(protein_coding 201)||ANXA2(mRNA)	Annexin A2	24	34	10	49800142-49844585||49860063-49904506	E1-E13||E1-E13		ANXA2(protein_coding 201)||ANXA2(mRNA)	67954,102183,116624,253151,268008,291586,331684,363383,463012,489424,520140,542254,567032,593211,779307,795415,890106,1097153,1200592,1260129,1321059,1383160,1387888,1389251	ANXA2	ENSBTAG00000009615	12688157,12688158,12688159,12688160,12688161,12688163,12688164,12688165,12688166,12688167,12688168,12688169,12688170
12688171	35	35	0	0	Ensembl_ARS-UCD1.2||Refseq_ref_UMD_3.1.1	PSEN1(protein_coding 204)||PSEN1(mRNA X1)	Presenilin 1||presenilin 1, transcript variant X1	35	38	10	84627480-84686131||85014039-85072678	E1-E11||E3-E14	||PSEN1(mRNA X2),PSEN1(mRNA X3),PSEN1(mRNA X4),PSEN1(mRNA)	PSEN1(protein_coding 204)||PSEN1(mRNA X1)	20978,223210,279655,289245,304553,334413,392064,393386,394713,402042,432721,440836,450915,583643,593000,595774,621521,700749,725453,737185,806807,853968,880214,926769,1003960,1027649,1110359,1130743,1140557,1154721,1215773,1252058,1266161,1278894,1347573	PSEN1	ENSBTAG00000011757	12688172,12688173,12688174,12688175,12688176,12688177,12688178,12688179,12688180,12688181,12688182,12688183
12688184	10	10	0	0	Ensembl_ARS-UCD1.2||Refseq_ref_UMD_3.1.1	MYH7(protein_coding 201)||MYH7(mRNA)	Myosin heavy chain 7||myosin, heavy chain 7, cardiac muscle, beta	10	18	10	21490521-21510452||21325517-21345559	E1-E38||E1-E37		MYH7(protein_coding 201)||MYH7(mRNA)	22760,148970,387178,430117,446090,460106,562712,712711,1232887,1334643	MYH7	ENSBTAG00000009703	12688185,12688190,12688192,12688197,12688202,12688203,12688207,12688209,12688216,12688220
12688221	16	16	0	0	Ensembl_ARS-UCD1.2||Refseq_ref_UMD_3.1.1	NEDD8(protein_coding 201)||NEDD8(mRNA)	Neural precursor cell expressed, developmentally down-regulated 8	16	9	10	20945031-20945381||20779096-20779446	E4||E3		NEDD8(protein_coding 201)||NEDD8(mRNA)	36225,60863,193802,296902,543629,641075,654666,660094,910524,925576,934645,946655,1212032,1269411,1288348,1415863	NEDD8	ENSBTAG00000038842	12688224,12688225
12688226	24	24	0	0	Ensembl_ARS-UCD1.2||Refseq_ref_UMD_3.1.1	FNTB(protein_coding 201)||FNTB(mRNA)	Farnesyltransferase, CAAX box, beta	24	53	10	77109462-77189751||77421466-77501919	E1-E12||E1-E12		FNTB(protein_coding 201)||FNTB(mRNA)	32414,152779,353273,353437,367371,396594,541131,691301,694869,811032,828789,889221,932623,1013176,1142933,1145337,1149281,1219023,1228394,1275769,1308628,1317182,1336933,1353009	FNTB	ENSBTAG00000005897	12688227,12688228,12688229,12688230,12688231,12688232,12688233,12688234,12688235,12688236,12688237,12688238,12688239,12688240
12688241	11	8	3	0	Ensembl_ARS-UCD1.2||Refseq_ref_UMD_3.1.1	EIF2S1(protein_coding 201)||EIF2S1(mRNA)	Eukaryotic translation initiation factor 2 subunit alpha	8	23	10	79255357-79255723||79600116-79600482	E1||E1-E2	EIF2S1(protein_coding 202)||	EIF2S1(protein_coding 201)||EIF2S1(mRNA)	80035,195542,209716,504883,543929,946208,1010617,1179472	EIF2S1	ENSBTAG00000016311	12688242,12688243,12688251
12688252	19	19	0	0	Ensembl_ARS-UCD1.2||Refseq_ref_UMD_3.1.1	RDH12(protein_coding 201)||RDH12(mRNA)	Retinol dehydrogenase 12||retinol dehydrogenase 12 (all-trans/9-cis/11-cis)	19	19	10	79580338-79588251||80159268-80167181	E1-E7||E1-E7		RDH12(protein_coding 201)||RDH12(mRNA)	162100,171420,315192,320693,349686,452945,683954,731630,784246,792399,836924,964941,976443,1115989,1157223,1207426,1260487,1276723,1344643	RDH12	ENSBTAG00000012838	12688253,12688254,12688255,12688256,12688257,12688258,12688259
12688260	21	21	0	0	Ensembl_ARS-UCD1.2||Refseq_ref_UMD_3.1.1	KCNN2(protein_coding 201)||KCNN2(mRNA 1)	Potassium calcium-activated channel subfamily N member 2||potassium channel, calcium activated intermediate/small conductance subfamily N alpha, member 2, transcript variant 1	21	9	10	3262456-3428514||3206632-3373535	E2-E9||E4-E12	||KCNN2(mRNA 2),KCNN2(mRNA X1)	KCNN2(protein_coding 201)||KCNN2(mRNA 1)	12586,155149,166928,208197,254920,255558,347246,352297,511351,514020,530888,634825,663060,696455,767129,860347,895670,1010093,1116053,1126121,1320986	KCNN2	ENSBTAG00000011076	12688261,12688262,12688263,12688264,12688265,12688266,12688267,12688268,12688269,12688270
12688271	38	38	0	0	Ensembl_ARS-UCD1.2||Refseq_ref_UMD_3.1.1	HMGCR(protein_coding 201)||HMGCR(mRNA)	3-hydroxy-3-methylglutaryl-CoA reductase	38	46	10	6764047-6783102||6692514-6711569	E1-E20||E1-E20		HMGCR(protein_coding 201)||HMGCR(mRNA)	7975,21051,22295,50495,70994,74724,76876,78123,81561,175942,222778,295985,317530,346102,350869,372693,531960,551809,567291,593470,719232,802960,850383,915404,971280,1009303,1025462,1038835,1046498,1091263,1134495,1172112,1190972,1230420,1243272,1332571,1359892,1414143	HMGCR	ENSBTAG00000007840	12688272,12688273,12688274,12688275,12688276,12688277,12688278,12688279,12688280,12688281,12688282,12688283,12688284,12688285,12688286,12688287,12688288,12688289,12688290,12688291,12688292
12688293	10	10	0	0	Refseq_ref_UMD_3.1.1	LOC104968753(V_segment)	ID=id262071;Parent=id262070;Dbxref=GeneID:104968753;gbkey=V_segment;gene=LOC104968753;model_evidence=Supporting evidence includes similarity to: 1 mRNA, 14 Proteins, and 100%25 coverage of the annotated genomic feature by RNAseq alignments, including 29 samples with support for all annotated introns	10	40	10	23996115-23996365	E2		LOC104968753(V_segment)	12390,110530,221377,430949,641583,859942,985574,991668,1260071,1372257	LOC104968753		12688295
12688296	14	14	0	0	Refseq_ref_UMD_3.1.1	LOC407204(V_segment)	ID=id262065;Parent=id262064;Dbxref=GeneID:407204;gbkey=V_segment;gene=LOC407204;model_evidence=Supporting evidence includes similarity to: 3 mRNAs, 19 Proteins, and 89%25 coverage of the annotated genomic feature by RNAseq alignments, including 28 samples with support for all annotated introns	14	70	10	23978150-23978718	E1-E2		LOC407204(V_segment)	116380,175612,196776,316603,335982,481619,492432,529262,546554,624148,711289,858432,1019500,1122018	LOC407204		12688297,12688298
12688299	25	25	0	0	Ensembl_ARS-UCD1.2||Refseq_ref_UMD_3.1.1	TGM1(protein_coding 201)||TGM1(mRNA X1)	Transglutaminase 1||transglutaminase 1, transcript variant X1	25	56	10	20902058-20916706||20735510-20750254	E1-E15||E1-E15	||TGM1(mRNA)	TGM1(protein_coding 201)||TGM1(mRNA X1)	35328,208014,239992,240667,298946,326381,343886,349593,396579,565476,571894,662436,703314,714089,869654,881038,991851,1115153,1136520,1181515,1195262,1211653,1244459,1296863,1351810	TGM1	ENSBTAG00000003920	12688300,12688301,12688302,12688303,12688304,12688305,12688306,12688307,12688308,12688309,12688310,12688311,12688312,12688313,12688314,12688315
12688316	31	31	0	0	Ensembl_ARS-UCD1.2||Refseq_ref_UMD_3.1.1	GATM(protein_coding 201)||GATM(mRNA)	Glycine amidinotransferase	31	82	10	65098687-65114133||65325342-65340788	E1-E9||E1-E9		GATM(protein_coding 201)||GATM(mRNA)	78896,112599,117463,169302,188816,335753,388548,405766,447486,522366,547926,583543,681142,703524,722209,733068,737843,743855,838905,862317,907517,931829,1002732,1011622,1041987,1057866,1143957,1196080,1343275,1383822,1408546	GATM	ENSBTAG00000005586	12688317,12688318,12688319,12688320,12688321,12688322,12688323,12688324,12688325,12688326,12688327
12688328	29	29	0	0	Ensembl_ARS-UCD1.2||Refseq_ref_UMD_3.1.1	DMAC2L(protein_coding 201)||ATP5S(mRNA)	Distal membrane arm assembly complex 2 like||ATP synthase, H+ transporting, mitochondrial Fo complex subunit s (factor B)	29	8	10	43219987-43231925||43265141-43277079	E1-E5||E1-E5		DMAC2L(protein_coding 201)||ATP5S(mRNA)	5745,10948,49379,166605,188419,216141,270420,291513,292261,354494,458194,493316,558172,591394,628827,650210,687329,748630,855441,929603,937603,1022956,1036205,1073425,1155497,1183749,1215112,1221871,1250459	DMAC2L	ENSBTAG00000015202	12688329,12688330,12688331,12688332,12688333,12688334
12688335	24	24	0	0	Ensembl_ARS-UCD1.2||Refseq_ref_UMD_3.1.1	BHMT(protein_coding 201)||BHMT(mRNA)	Betaine--homocysteine S-methyltransferase	24	54	10	10192241-10214657||10127788-10151135	E1-E8||E1-E8		BHMT(protein_coding 201)||BHMT(mRNA)	12138,56019,131165,135938,183674,274773,334388,373645,438023,523058,640276,686774,778082,909344,1014957,1073646,1079154,1227122,1325972,1371038,1389509,1397842,1403187,1404309	BHMT	ENSBTAG00000002255	12688336,12688337,12688338,12688339,12688340,12688341,12688342,12688343,12688344
12688345	24	24	0	0	Refseq_ref_UMD_3.1.1	STARD4(mRNA X1)	StAR related lipid transfer domain containing 4, transcript variant X1	24	29	10	87269492-87280860	E2-E7	STARD4(mRNA X2)	STARD4(mRNA X1)	10272,20044,251505,294703,360363,393925,434180,503036,517553,674891,716450,726670,750083,759428,801367,805179,898307,946368,974755,1020158,1147789,1260742,1282405,1292372	STARD4		12688346,12688347,12688348,12688349,12688350,12688351
12688352	23	23	0	0	Ensembl_ARS-UCD1.2||Refseq_ref_UMD_3.1.1	ONECUT1(protein_coding 201)||ONECUT1(mRNA)	One cut homeobox 1	23	61	10	57606486-57639201||57712119-57744833	E1-E2||E1-E2		ONECUT1(protein_coding 201)||ONECUT1(mRNA)	27849,176647,203456,215441,324341,422784,475908,500090,626321,684648,740103,812417,824861,930896,955082,981710,1034611,1082550,1107428,1113767,1278437,1285665,1344974	ONECUT1	ENSBTAG00000046470	12688353,12688354,12688355,12688356
12688357	11	11	0	0	Refseq_ref_UMD_3.1.1	LOC503858(misc_RNA)	Aromatase cytochrome P450 pseudogene	11	3	10	59305396-59328545	E1-E6		LOC503858(misc_RNA)	112232,233613,469376,685524,734074,882771,930778,1112558,1174042,1179299,1239564	LOC503858		12688358,12688359,12688360,12688362,12688363
12688364	28	28	0	0	Refseq_ref_UMD_3.1.1	SLC7A7(mRNA)	Solute carrier family 7 (amino acid transporter light chain, y+L system), member 7	28	27	10	21832618-21863892	E1-E12		SLC7A7(mRNA)	48565,93807,189992,205176,259867,302996,385530,440258,507087,512888,536493,567664,628068,654787,686296,688440,736417,755286,801023,830083,1094664,1106534,1235669,1265202,1285286,1333254,1365958,1400093	SLC7A7		12688365,12688366,12688367,12688368,12688369,12688370,12688371,12688372,12688373,12688374,12688375,12688376
12688377	30	30	0	0	Ensembl_ARS-UCD1.2||Refseq_ref_UMD_3.1.1	PSMA3(protein_coding 201)||PSMA3(mRNA)	Proteasome subunit alpha 3	30	32	10	70551138-70576323||70797354-70822573	E1-E11||E1-E11		PSMA3(protein_coding 201)||PSMA3(mRNA)	35722,66301,81683,85204,141430,238407,277452,297639,333655,349447,461160,478865,505880,507770,556504,662732,668272,800432,843853,856767,955573,1017133,1044510,1088119,1160603,1177885,1253331,1304814,1318871,1365717	PSMA3	ENSBTAG00000002808	12688378,12688379,12688380,12688381,12688382,12688383,12688384,12688385,12688386,12688387,12688388
12688389	15	15	0	0	Ensembl_ARS-UCD1.2||Refseq_ref_UMD_3.1.1	OR4N5(protein_coding 201)||OR4N5(mRNA)	Olfactory receptor, family 4, subfamily N, member 5	15	5	10	27489288-27489796||27524178-27524686	E1||E1		OR4N5(protein_coding 201)||OR4N5(mRNA)	40597,118635,240436,279032,370949,492030,557857,620551,682005,772902,795754,928343,1026657,1228901,1371023	OR4N5	ENSBTAG00000048339	12688390
12688391	13	13	0	0	Refseq_ref_UMD_3.1.1	LOC505306(mRNA)	T-cell receptor alpha chain V region HPB-MLT	13	36	10	23933926-23934457	E1-E2		LOC505306(mRNA)	275928,316749,351478,452047,454245,563593,844091,955780,974292,1192411,1204186,1322935,1365196	LOC505306		12688392,12688393
12688394	33	33	0	0	Ensembl_ARS-UCD1.2||Refseq_ref_UMD_3.1.1	PLA2G4B(protein_coding 201)||PLA2G4B(mRNA X3)	Phospholipase A2, group IVB (cytosolic)||phospholipase A2, group IVB (cytosolic), transcript variant X3	33	92	10	37229596-37238760||37346288-37355452	E1-E20||E1-E19	||PLA2G4B(mRNA)	PLA2G4B(protein_coding 201)||PLA2G4B(mRNA X3)	21953,31855,132887,181800,247684,250073,273973,381750,443459,450826,522568,559603,562348,647254,687725,694480,740147,748305,753608,779944,922917,939611,942363,1057648,1077763,1107376,1138819,1158497,1193117,1275331,1295976,1315222,1390961	PLA2G4B	ENSBTAG00000006784	12688395,12688396,12688397,12688398,12688399,12688400,12688401,12688402,12688403,12688404,12688406,12688407,12688408,12688409,12688410,12688411,12688412,12688413,12688414,12688415
[truncated: 23,808 more rows]
